# Supplementary material for: KANK1 promotes breast cancer development by compromising Scribble-mediated Hippo activation
Source: Nat Commun. 2024 Nov 29;15:10381. doi: 10.1038/s41467-024-54645-9 (PMC11607453; doi:10.1038/s41467-024-54645-9)
Supplement: Supplementary file 3 — Supplementary Data 1 [file 41467_2024_54645_MOESM3_ESM.xlsx]

## Sheet: Table 1. Antibodies
Primary antibodies	Source	Catalog number	Species	Application	Remark	Tissue section format
KANK1	home-made	Rb#2194	rabbit	1: 1000 (WB), 1:2000 (IFC)	for mouse lysate/tissue, PMID: 33253712	Cryo
KANK1	Sigma	HPA056090	rabbit	1: 1000 (WB, IFC)	for human lysate/tissue	Cryo
KANK2	home-made	Rb#2199	rabbit	1: 1000 (WB), 1:4000 (IFC)	for mouse lysate/tissue, PMID: 33253712	Cryo
KANK3	home-made	Rb#2224	rabbit	1:6000 (IFC)	for mouse lysate/tissue, PMID: 33253712	Cryo
KANK4	home-made	Rb#2218	rabbit	1:1000 (IFC)	for mouse lysate/tissue, PMID: 33253712	Cryo
cleaved Caspase 3	Cell Signaling	#9661	rabbit	1:200 (IFC)		Cryo/Paraffin
In Situ Cell Death Detection Kit, Fluorescein	Roche	11684795910			follow manufacturer's instructions
cyclin D1	Cell Signaling	2978S	rabbit	1:600 (IFC)
Phospho-histone 3	Upstate	16-189	rabbit	1:600 (IFC)		Cryo/Paraffin
Nidogen	Millipore	MAB1946-I	rat	1:2000 (IFC)	for mouse tissue	Cryo
FITC-SMA	Sigma	F3777	mouse	1:2000 (IFC)	for mouse tissue	Cryo
CD45.2	eBioscience	11-0454-81	mouse	1:400 (IFC)	analyzed in mouse tissue in the current work	Cryo
Vimentin	Abcam	ab24525	chicken	1:2000 (IFC)	analyzed in mouse tissue in the current work	Cryo
PECAM	PharMingen	553370	rat	1:600 (IFC)	analyzed in mouse tissue in the current work	Cryo
SMA	Sigma	A2547	mouse	1:2000 (IFC)	for human tissue	Cryo
Paxillin	Transduction Laboratories	610051	mouse	1:800 (IFC)		Cryo
E-cadherin	ThermoFisher	13-1900	rat	1:800 (IFC)		Cryo
Pan-cadherin	Santa Cruz	sc-1499	goat	1:600 (IFC)		Cryo
Ki67	Abcam	ab15580	rabbit	1:600 (IFC)		Tumoroids
Alexa Fluor® 647 integrin beta1	BioLegend	#303018	mouse	1:400 (IFC)
Talin 1	Bio-Rad	MCA4770	mouse	1:200 (IFC)	Methanol/Acetone fixation
Talin 2	Abcam	ab105458	mouse	1:200 (IFC)	Methanol/Acetone fixation
Liprin beta1	Sigma	HPA001924	rabbit	1: 2000 (IFC)
KIF21A	Proteintech	27276-1-AP	rabbit	1: 1000 (WB)
KIF21A	gift from Professor Engle Elizabeth		rabbit	1: 1000 (IFC)
pan-NOS1AP	Sigma	HPA030066	rabbit	1: 1000 (WB)	recognize both a and c isoforms
pan-NOS1AP	home-made	Rb#2254	rabbit	1: 1000 (WB), 1:2000 (IFC)	recognize both a and c isoforms	Cryo
a isoform specific-NOS1AP	home-made	Rb#2259	rabbit	1: 1000 (IFC)		Cryo
c isoform specific-NOS1AP	generated in James Fawcett's lab	PPIT	rabbit	1: 2000 (IFC)	detect endogenous NOS1APc by WB only after IP enrichment	Cryo
c isoform specific-NOS1AP	home-made	Rb#2260	rabbit	1: 1000 (WB)
Scribble	GeneTex	GTX107692	rabbit	1: 1000 (WB)
YAP/TAZ	Cell Signaling	#8418	rabbit	1: 1000 (WB), 1:800 (IFC)		Cryo/Tumoroids
TAZ	Sigma	HPA007415	rabbit	1: 1000 (WB, IFC)		Cryo
TAZ-S89	Cell Signaling	#59971	rabbit	1: 1000 (WB)
TAZ-S311	ThermoFisher	#712011	rabbit	1: 1000 (WB)
CTGF	Cell Signaling	#86641	rabbit	1: 1000 (WB)
LATS2	Abcam	ab243657	rabbit	1: 1000 (WB)
LATS2-T1401	gift from Professor Norikazu Yabuta		rabbit	1: 1000 (WB)
Actin	Sigma	A5441	mouse	1:2000 (WB)
GAPDH	Millipore	CB1001	mouse	1:2000 (WB)
Tubulin	Millipore	MAB1864	rat	1:2000 (WB)
GFP	ThermoFisher	A10262	chicken	1: 1000 (WB)
mCherry	SICGEN	AB0040-200	goat	1: 1000 (WB)
HA tag	Sigma	H6908	rabbit	1: 1000 (WB)
Secondary antibodies	Source	Catalog number	Species	Application
anti-rabbit Cy3	Jackson Lab	711-165-152	Donkey	1:800 (IFC)
anti-rat Alexa 488	ThermoFisher	A21208	Donkey	1:800 (IFC)
anti-mouse Alexa 488	ThermoFisher	A21202	Donkey	1:800 (IFC)
anti-goat Alexa 647	ThermoFisher	A21447	Donkey	1:500 (IFC)
anti-mouse Alexa 647	ThermoFisher	A31571	Donkey	1:500 (IFC)
anti-rat Alexa 647	Jackson Lab	712-605-153	Donkey	1:500 (IFC)
anti-rabbit HRP	Jackson Lab	711-035-152	Donkey	1:10000 (WB)
anti-mouse HRP	Jackson Lab	715-035-151	Donkey	1:10000 (WB)
anti-rat HRP	Jackson Lab	712-035-150	Donkey	1:10000 (WB)
anti-goat HRP	Jackson Lab	705-035-147	Donkey	1:10000 (WB)
anti-chicken HRP	Jackson Lab	703-035-155	Donkey	1:10000 (WB)
FACS antibodies	Source	Catalog number	Species	Application
Integrin β1	BioLegend	# 303003	Mouse	1:400 (FACS)
Integrin β3	eBioscience	# 12-0611	Armenian hamster	1:400 (FACS)
Integrin β5	eBioscience	# 12-0497	Mouse	1:400 (FACS)
Integrin α1	Serotec	MCA2301F	Armenian hamster	1:400 (FACS)
Integrin α2	Abcam	ab230470	Mouse	1:400 (FACS)
Integrin α5	PharMingen	#563578	Mouse	1:400 (FACS)
Integrin αV	PharMingen	#551187	Rat	1:400 (FACS)
Rat IgG1 isotype control	PharMingen	#554685		1:400 (FACS)
Rat IgG2a isotype control	PharMingen	#555844		1:400 (FACS)
Hamster IgG isotype control	eBioscience	#12-4888-81		1:400 (FACS)
Mouse IgG1 isotype control	BioLegend	#400111		1:400 (FACS)
