# Supplementary material for: KANK1 promotes breast cancer development by compromising Scribble-mediated Hippo activation
Source: Nat Commun. 2024 Nov 29;15:10381. doi: 10.1038/s41467-024-54645-9 (PMC11607453; doi:10.1038/s41467-024-54645-9)
Supplement: Supplementary file 4 — Supplementary Data 2 [file 41467_2024_54645_MOESM4_ESM.xlsx]

## Sheet: Table 2. Plasmids
Name in paper	Backbone	insert	gene species	Source	Reference	Application
GFP	pEGFP-N1					transient transfection
K1-GFP or FL-GFP	pEGFP-N1	Kank1	mouse	home-made	PMID: 27548916	transient transfection
K2-GFP	pEGFP-N1	Kank2	mouse	home-made	PMID: 27548916	transient transfection
K3-GFP	pEGFP-N1	Kank3	mouse	home-made	PMID: 27548916	transient transfection
K4-GFP	pEGFP-N1	Kank4	mouse	home-made	PMID: 27548916	transient transfection
KN-GFP	pEGFP-N1	Kank1-KN	mouse	home-made	current work	transient transfection
UN-GFP	pEGFP-N1	Kank1-UN	mouse	home-made	current work	transient transfection
CC-GFP	pEGFP-N1	Kank1-CC	mouse	home-made	current work	transient transfection
CC-UC-GFP	pEGFP-N1	Kank1-CC-UC	mouse	home-made	current work	transient transfection
UC-GFP	pEGFP-N1	Kank1-UC	mouse	home-made	current work	transient transfection
UC-ANKs-GFP	pEGFP-N1	Kank1-UC-ANKs	mouse	home-made	current work	transient transfection
∆UC-GFP	pEGFP-N1	Kank1-∆UC	mouse	home-made	current work	transient transfection
ANKs-GFP	pEGFP-N1	Kank1-ANKs	mouse	home-made	current work	transient transfection
GFP	pEGFP-C1					transient transfection
GFP-NOS1APa	pEGFP-C1	NOS1AP a isoform	human	home-made	current work	transient transfection
GFP-NOS1APc	pEGFP-C1	NOS1AP c isoform	human	home-made	current work	transient transfection
GFP-PTB	pEGFP-C1	c isoform-PTB domain	human	home-made	current work	transient transfection
GFP-E7-9	pEGFP-C1	c isoform-E7-9 domain	human	home-made	current work	transient transfection
GFP-C1orf	pEGFP-C1	c isoform-C1orf domain	human	home-made	current work	transient transfection
GFP-SCRIB-FL	pAdLox GI 1488684	SCRIB aa 1-1630	human	home-made	current work	transient transfection
GFP-SCRIB-95-1630	pAdLox GI 1488684	SCRIB aa 95-1630	human	addgene	pLK01	transient transfection
GFP-SCRIB-LRR(N)	pAdLox GI 1488684	SCRIB N-terminal	human	addgene	pLK67	transient transfection
GFP-SCRIB-PDZ (C)	pAdLox GI 1488684	SCRIB C-terminal	human	addgene	pLK25	transient transfection
mCherry	pmCherry-C1					transient transfection
mCherry-NOS1APc	pmCherry-C1	NOS1APc	human	home-made	current work	transient transfection
KANK1-GFP	pLIX405	KANK1	human	addgene	pLIX405-KANK1	Doxycyclin-inducible, Lentiviral
KANK1-∆UC-GFP	pLIX405	Kank1-∆UC	mouse	home-made	current work	Doxycyclin-inducible, Lentiviral
GFP	pLIX405	GFP		home-made	current work	Doxycyclin-inducible, Lentiviral
mCherry	pRetroQ-AcGFP1-C1	mCherry		home-made	current work	Retroviral
mCherry-NOS1APc	pRetroQ-AcGFP1-C1	mCherry-NOS1APc	human	home-made	current work	Retroviral
mCherry-PTB	pRetroQ-AcGFP1-C1	mCherry-PTB	human	home-made	current work	Retroviral
mCherry-delta PTB	pRetroQ-AcGFP1-C1	mCherry-delta PTB	human	home-made	current work	Retroviral
HA-TAZ	pRetroQ-AcGFP1-C1	wildtype TAZ	human	home-made	current work	Doxycyclin-inducible, Retroviral
HA-TAZ(S89AS311A)	pRetroQ-AcGFP1-C1	S89A/S311A mutant TAZ	human	home-made	current work	Doxycyclin-inducible, Retroviral
