# Supplementary material for: KANK1 promotes breast cancer development by compromising Scribble-mediated Hippo activation
Source: Nat Commun. 2024 Nov 29;15:10381. doi: 10.1038/s41467-024-54645-9 (PMC11607453; doi:10.1038/s41467-024-54645-9)
Supplement: Supplementary file 5 — Supplementary Data 3 [file 41467_2024_54645_MOESM5_ESM.xlsx]

## Sheet: Table 3. Primers for (qRT) PCRs
Cloning primers
Gene name		sequence (5' to 3')	PCR product length
hNOS1APa	Forward	ATG CCT AGC AAA ACC AAG TAC AA	1506 / 1521 bp
	Reverse	CTA CAC GGC GAT CTC ATC ATC
hNOS1APb	Forward	ATG TCC CTC TCT TCT CTC TGT CC	636 bp
	Reverse	CTA CAC GGC GAT CTC ATC ATC
hNOS1APc	Forward	ATG CCT AGC AAA ACC AAG TAC	2073 / 2088 bp
	Reverse	CTA TTC AAA GGA CAG CAG GTC
qRT-PCR primers
Gene name		sequence (5' to 3')	PCR product length
hGAPDH	Forward	AAGGTCATCCCAGAGCTGAACG	148 bp
	Reverse	CCTCAGATGCCTGCTTCACCA
hNOS1APa	Forward	GAAGCTGTCAGGACAGAACGC	225 bp
	Reverse	GGCGGAAGAAAGCGAAAG
hNOS1APc	Forward	TGTGACCCCACGACCCCTA	178 bp
	Reverse	GCTTGGACAAGTGGGGGAAG
hACTB	Forward	CACCATTGGCAATGAGCGGTTC	135 bp
	Reverse	AGGTCTTTGCGGATGTCCACGT
hTAZ	Forward	GAGGACTTCCTCAGCAATGTGG	124 bp
	Reverse	CGTTTGTTCCTGGAAGACAGTCA
hCTGF	Forward	CTTGCGAAGCTGACCTGGAAGA	148 bp
	Reverse	CCGTCGGTACATACTCCACAGA
hCYR61	Forward	GGAAAAGGCAGCTCACTGAAGC	141 bp
	Reverse	GGAGATACCAGTTCCACAGGTC
hKANK1	Forward	GAATGCCTTTGAGAACTTGATGC	131 bp
	Reverse	ATCACCTGCTTTTCCTGAGGC
