# Supplementary material for: KANK1 promotes breast cancer development by compromising Scribble-mediated Hippo activation
Source: Nat Commun. 2024 Nov 29;15:10381. doi: 10.1038/s41467-024-54645-9 (PMC11607453; doi:10.1038/s41467-024-54645-9)
Supplement: Supplementary file 6 — Supplementary Data 4 [file 41467_2024_54645_MOESM6_ESM.xlsx]

## Sheet: Peptide sequences
Protein name	Peptide sequence	Conservation	Rabbit NO.	Application tested
pan-NOS1AP	MPSKTKYNLVDDGHDLRC	conserved in human and mouse	#2254	IFC on mouse tissue; WB for endogenous level from human cell lysate
NOS1APa isoform	SNTDESEERDSWSQE	conserved in human and mouse	#2259	IFC on mouse tissue
NOS1APc isoform-1	DGSPPPQARTSSLDN	DG is human specific	#2260	WB for endogenous level from human cell lysate
NOS1APc isoform-2	AFPLLDPPPPITRKRT	aa acids in green conserved in human and mouse	Generated in James Fawcett's lab	IFC on mouse tissues and human cells/tissues
