# Supplementary material for: KANK1 promotes breast cancer development by compromising Scribble-mediated Hippo activation
Source: Nat Commun. 2024 Nov 29;15:10381. doi: 10.1038/s41467-024-54645-9 (PMC11607453; doi:10.1038/s41467-024-54645-9)
Supplement: Supplementary file 7 — Supplementary Data 5 [file 41467_2024_54645_MOESM7_ESM.xlsx]

## Sheet: Cas9-targeting regions
Gene name		sequence (5' to 3')	PCR product length
KANK1	Cas9-For	GAGAAAAGGCAGTTGGTCTCAC	558 bp
	Cas9-Rev	GTCATGGGTGGTTTCTCTAAGC
KANK1	Sequencing	GTGTGAGGAAGCGGTCCTATAGTG
NOS1AP	Cas9-For	CCTAGCCGGCAGGAATTG	631 bp
	Cas9-Rev	TAACTCAATCCAGTCCTAGGCG
NOS1AP	Sequencing	TATAGACTCAGAAGGGAGAGTTAC
