# Supplementary material for: KANK1 promotes breast cancer development by compromising Scribble-mediated Hippo activation
Source: Nat Commun. 2024 Nov 29;15:10381. doi: 10.1038/s41467-024-54645-9 (PMC11607453; doi:10.1038/s41467-024-54645-9)
Supplement: Supplementary file 8 — Supplementary Data 6 [file 41467_2024_54645_MOESM8_ESM.xlsx]

## Sheet: Patient subtypes
Sample_ID	Patient_ID	Molecular Subtype
TCGA-E9-A1NI-01A	E9-A1NI	LumB
TCGA-A1-A0SP-01A	A1-A0SP	Basal
TCGA-E2-A14T-01A	E2-A14T	LumA
TCGA-AR-A24O-01A	AR-A24O	LumA
TCGA-A8-A09K-01A	A8-A09K	LumA
TCGA-OL-A5RY-01A	OL-A5RY	normal-like
TCGA-BH-A0DG-01A	BH-A0DG	LumA
TCGA-B6-A0I9-01A	B6-A0I9	HER2E
TCGA-E9-A1RB-01A	E9-A1RB	LumB
TCGA-A2-A0CP-01A	A2-A0CP	LumA
TCGA-A8-A07S-01A	A8-A07S	LumB
TCGA-AO-A12H-01A	AO-A12H	LumA
TCGA-AO-A1KO-01A	AO-A1KO	normal-like
TCGA-D8-A1X9-01A	D8-A1X9	LumA
TCGA-AO-A12D-01A	AO-A12D	HER2E
TCGA-A8-A07R-01A	A8-A07R	Basal
TCGA-AO-A12C-01A	AO-A12C	LumA
TCGA-V7-A7HQ-01A	V7-A7HQ	LumA
TCGA-C8-A27A-01A	C8-A27A	LumB
TCGA-AR-A251-01A	AR-A251	Basal
TCGA-BH-A0B9-01A	BH-A0B9	Basal
TCGA-EW-A1PF-01A	EW-A1PF	LumA
TCGA-AR-A24S-01A	AR-A24S	LumB
TCGA-AN-A041-01A	AN-A041	LumA
TCGA-BH-A0E0-11A	BH-A0E0	Basal
TCGA-E2-A1LL-01A	E2-A1LL	Basal
TCGA-AR-A2LJ-01A	AR-A2LJ	LumA
TCGA-A8-A08O-01A	A8-A08O	LumA
TCGA-XX-A899-01A	XX-A899	LumA
TCGA-D8-A1XK-01A	D8-A1XK	Basal
TCGA-AC-A5XS-01A	AC-A5XS	LumA
TCGA-BH-A18L-01A	BH-A18L	LumB
TCGA-AO-A125-01A	AO-A125	LumA
TCGA-AR-A0TX-01A	AR-A0TX	HER2E
TCGA-AN-A04D-01A	AN-A04D	Basal
TCGA-4H-AAAK-01A	4H-AAAK	LumA
TCGA-E9-A5FL-01A	E9-A5FL	Basal
TCGA-E9-A24A-01A	E9-A24A	LumA
TCGA-LL-A6FQ-01A	LL-A6FQ	LumA
TCGA-A8-A07C-01A	A8-A07C	Basal
TCGA-AR-A24Q-01A	AR-A24Q	Basal
TCGA-AR-A2LE-01A	AR-A2LE	LumA
TCGA-AR-A0U4-01A	AR-A0U4	Basal
TCGA-GM-A2DN-01A	GM-A2DN	LumA
TCGA-A7-A13D-01A	A7-A13D	Basal
TCGA-D8-A1JG-01B	D8-A1JG	HER2E
TCGA-E2-A570-01A	E2-A570	LumA
TCGA-A2-A04Q-01A	A2-A04Q	Basal
TCGA-A7-A6VV-01A	A7-A6VV	Basal
TCGA-EW-A1P3-01A	EW-A1P3	LumA
TCGA-E2-A1IG-01A	E2-A1IG	LumA
TCGA-E9-A1N6-01A	E9-A1N6	LumB
TCGA-AR-A24R-01A	AR-A24R	LumB
TCGA-E9-A1NC-01A	E9-A1NC	Basal
TCGA-A7-A3IZ-01A	A7-A3IZ	LumA
TCGA-BH-A18U-11A	BH-A18U	LumB
TCGA-AN-A0XS-01A	AN-A0XS	LumA
TCGA-D8-A1JM-01A	D8-A1JM	Basal
TCGA-OL-A5RX-01A	OL-A5RX	LumA
TCGA-A8-A06Z-01A	A8-A06Z	LumB
TCGA-BH-A0HU-01A	BH-A0HU	LumB
TCGA-A2-A04X-01A	A2-A04X	HER2E
TCGA-E2-A15S-01A	E2-A15S	LumB
TCGA-B6-A0IB-01A	B6-A0IB	LumB
TCGA-BH-A18R-11A	BH-A18R	HER2E
TCGA-E2-A15D-01A	E2-A15D	LumA
TCGA-C8-A273-01A	C8-A273	LumA
TCGA-E9-A1NE-01A	E9-A1NE	LumA
TCGA-AC-A2FM-01A	AC-A2FM	LumA
TCGA-BH-A203-11A	BH-A203	HER2E
TCGA-E2-A106-01A	E2-A106	LumA
TCGA-BH-A0DP-01A	BH-A0DP	LumA
TCGA-A2-A25E-01A	A2-A25E	LumB
TCGA-B6-A2IU-01A	B6-A2IU	LumA
TCGA-BH-A18P-01A	BH-A18P	HER2E
TCGA-AC-A2FF-11A	AC-A2FF	LumA
TCGA-A2-A0SW-01A	A2-A0SW	LumB
TCGA-E2-A107-01A	E2-A107	LumA
TCGA-E2-A1B6-01A	E2-A1B6	Basal
TCGA-D8-A1XW-01A	D8-A1XW	normal-like
TCGA-AC-A2FB-01A	AC-A2FB	LumA
TCGA-EW-A6SD-01A	EW-A6SD	HER2E
TCGA-AO-A0J3-01A	AO-A0J3	LumB
TCGA-A7-A0DC-11A	A7-A0DC	LumA
TCGA-A8-A07W-01A	A8-A07W	LumB
TCGA-A8-A099-01A	A8-A099	LumA
TCGA-E2-A14Z-01A	E2-A14Z	LumA
TCGA-AR-A5QP-01A	AR-A5QP	LumA
TCGA-AC-A62X-01A	AC-A62X	Basal
TCGA-BH-A42V-01A	BH-A42V	LumA
TCGA-B6-A0RS-01A	B6-A0RS	HER2E
TCGA-A8-A0A2-01A	A8-A0A2	LumA
TCGA-BH-A0DZ-01A	BH-A0DZ	LumA
TCGA-B6-A1KC-01B	B6-A1KC	LumB
TCGA-C8-A135-01A	C8-A135	HER2E
TCGA-5L-AAT1-01A	5L-AAT1	LumA
TCGA-GM-A3XN-01A	GM-A3XN	LumA
TCGA-AO-A0J4-01A	AO-A0J4	Basal
TCGA-S3-AA0Z-01A	S3-AA0Z	Basal
TCGA-D8-A1J8-01A	D8-A1J8	LumB
TCGA-A2-A0ER-01A	A2-A0ER	LumA
TCGA-E9-A1ND-01A	E9-A1ND	Basal
TCGA-E2-A1IJ-01A	E2-A1IJ	LumA
TCGA-A2-A1G1-01A	A2-A1G1	Basal
TCGA-A2-A0SU-01A	A2-A0SU	LumA
TCGA-BH-A18S-01A	BH-A18S	LumA
TCGA-E9-A3HO-01A	E9-A3HO	LumB
TCGA-E9-A1RD-01A	E9-A1RD	LumA
TCGA-OL-A6VQ-01A	OL-A6VQ	LumA
TCGA-AR-A1AJ-01A	AR-A1AJ	Basal
TCGA-AQ-A1H3-01A	AQ-A1H3	LumA
TCGA-A2-A259-01A	A2-A259	LumA
TCGA-AC-A3W5-01A	AC-A3W5	HER2E
TCGA-WT-AB44-01A	WT-AB44	LumA
TCGA-B6-A0IN-01A	B6-A0IN	LumB
TCGA-A8-A086-01A	A8-A086	LumA
TCGA-AC-A3BB-01A	AC-A3BB	LumA
TCGA-BH-A0B8-11A	BH-A0B8	LumA
TCGA-BH-A1F5-01A	BH-A1F5	LumA
TCGA-AC-A3HN-01A	AC-A3HN	LumA
TCGA-BH-A1FG-01A	BH-A1FG	LumA
TCGA-A8-A06P-01A	A8-A06P	LumA
TCGA-A2-A4RW-01A	A2-A4RW	LumA
TCGA-UL-AAZ6-01A	UL-AAZ6	LumA
TCGA-AR-A255-01A	AR-A255	LumA
TCGA-LD-A7W6-01A	LD-A7W6	LumA
TCGA-AR-A24Z-01A	AR-A24Z	LumB
TCGA-A1-A0SO-01A	A1-A0SO	Basal
TCGA-A2-A3XS-01A	A2-A3XS	Basal
TCGA-D8-A1X6-01A	D8-A1X6	LumB
TCGA-C8-A1HF-01A	C8-A1HF	HER2E
TCGA-A7-A3J0-01A	A7-A3J0	LumA
TCGA-BH-A0HY-01A	BH-A0HY	LumB
TCGA-AC-A23C-01A	AC-A23C	LumA
TCGA-BH-A18J-11A	BH-A18J	LumA
TCGA-AC-A8OR-01A	AC-A8OR	LumA
TCGA-AR-A1AX-01A	AR-A1AX	LumA
TCGA-D8-A1XO-01A	D8-A1XO	LumA
TCGA-E9-A1R2-01A	E9-A1R2	LumA
TCGA-BH-A1EU-01A	BH-A1EU	LumA
TCGA-A8-A094-01A	A8-A094	HER2E
TCGA-D8-A27M-01A	D8-A27M	Basal
TCGA-AN-A0FY-01A	AN-A0FY	LumB
TCGA-LL-A5YM-01A	LL-A5YM	LumB
TCGA-EW-A1IY-01A	EW-A1IY	LumB
TCGA-A2-A04N-01A	A2-A04N	LumA
TCGA-AR-A1AR-01A	AR-A1AR	Basal
TCGA-PE-A5DE-01A	PE-A5DE	LumA
TCGA-BH-A1FN-11A	BH-A1FN	LumB
TCGA-E2-A1LS-11A	E2-A1LS	Basal
TCGA-B6-A0WV-01A	B6-A0WV	LumB
TCGA-BH-A1FN-01A	BH-A1FN	LumB
TCGA-BH-A18V-01A	BH-A18V	Basal
TCGA-A7-A13G-11A	A7-A13G	LumA
TCGA-AC-A23H-11A	AC-A23H	HER2E
TCGA-AO-A0JB-01A	AO-A0JB	normal-like
TCGA-A2-A0CL-01A	A2-A0CL	normal-like
TCGA-A2-A0CO-01A	A2-A0CO	LumA
TCGA-OL-A66N-01A	OL-A66N	LumA
TCGA-BH-A18V-11A	BH-A18V	Basal
TCGA-AC-A3QP-01A	AC-A3QP	LumA
TCGA-AC-A2QJ-01A	AC-A2QJ	CLOW
TCGA-A2-A0CM-01A	A2-A0CM	Basal
TCGA-B6-A0RM-01A	B6-A0RM	LumA
TCGA-D8-A1JS-01A	D8-A1JS	LumA
TCGA-E9-A1RB-11A	E9-A1RB	LumB
TCGA-AO-A12A-01A	AO-A12A	LumA
TCGA-A7-A26J-01A	A7-A26J	LumA
TCGA-A7-A13H-01A	A7-A13H	LumA
TCGA-AO-A126-01A	AO-A126	LumA
TCGA-BH-A6R8-01A	BH-A6R8	LumA
TCGA-B6-A0RG-01A	B6-A0RG	LumA
TCGA-AC-A3TM-01A	AC-A3TM	LumA
TCGA-E2-A1LH-01A	E2-A1LH	Basal
TCGA-AR-A0TQ-01A	AR-A0TQ	LumB
TCGA-GM-A2DH-01A	GM-A2DH	HER2E
TCGA-A8-A096-01A	A8-A096	LumB
TCGA-B6-A0RI-01A	B6-A0RI	LumA
TCGA-A2-A1G0-01A	A2-A1G0	LumA
TCGA-BH-A18L-11A	BH-A18L	LumB
TCGA-A2-A1FX-01A	A2-A1FX	LumB
TCGA-A7-A26G-01A	A7-A26G	Basal
TCGA-E2-A1LI-01A	E2-A1LI	Basal
TCGA-BH-A18I-01A	BH-A18I	LumA
TCGA-BH-A0HA-01A	BH-A0HA	LumA
TCGA-AO-A1KR-01A	AO-A1KR	Basal
TCGA-3C-AALK-01A	3C-AALK	LumA
TCGA-BH-A0BV-01A	BH-A0BV	LumA
TCGA-BH-A0E9-01B	BH-A0E9	LumA
TCGA-XX-A89A-01A	XX-A89A	LumA
TCGA-BH-A0E0-01A	BH-A0E0	Basal
TCGA-A2-A0CU-01A	A2-A0CU	LumA
TCGA-A8-A085-01A	A8-A085	LumB
TCGA-E9-A1N3-01A	E9-A1N3	LumA
TCGA-BH-A1EW-11B	BH-A1EW	LumA
TCGA-D8-A13Y-01A	D8-A13Y	LumB
TCGA-E2-A14N-01A	E2-A14N	Basal
TCGA-AR-A24T-01A	AR-A24T	LumA
TCGA-AC-A6IV-01A	AC-A6IV	LumA
TCGA-E2-A576-01A	E2-A576	LumA
TCGA-A8-A084-01A	A8-A084	LumB
TCGA-AN-A0AM-01A	AN-A0AM	LumB
TCGA-BH-A203-01A	BH-A203	HER2E
TCGA-BH-A208-01A	BH-A208	normal-like
TCGA-E2-A15I-11A	E2-A15I	LumA
TCGA-EW-A1PE-01A	EW-A1PE	LumA
TCGA-A2-A0D3-01A	A2-A0D3	LumA
TCGA-E2-A1B1-01A	E2-A1B1	LumA
TCGA-BH-A0C0-01A	BH-A0C0	LumB
TCGA-A7-A26I-01B	A7-A26I	Basal
TCGA-AO-A0JJ-01A	AO-A0JJ	LumA
TCGA-AR-A2LH-01A	AR-A2LH	normal-like
TCGA-B6-A408-01A	B6-A408	LumA
TCGA-E2-A158-11A	E2-A158	Basal
TCGA-AR-A0TS-01A	AR-A0TS	Basal
TCGA-BH-A0AV-01A	BH-A0AV	Basal
TCGA-LL-A73Z-01A	LL-A73Z	normal-like
TCGA-BH-A0BA-11A	BH-A0BA	LumA
TCGA-BH-A0B3-11B	BH-A0B3	Basal
TCGA-D8-A147-01A	D8-A147	Basal
TCGA-AR-A0TT-01A	AR-A0TT	LumB
TCGA-EW-A6SB-01A	EW-A6SB	Basal
TCGA-AC-A62V-01A	AC-A62V	LumB
TCGA-D8-A1XQ-01A	D8-A1XQ	Basal
TCGA-BH-A0DD-01A	BH-A0DD	LumB
TCGA-Z7-A8R6-01A	Z7-A8R6	LumB
TCGA-OL-A5DA-01A	OL-A5DA	LumA
TCGA-WT-AB41-01A	WT-AB41	LumA
TCGA-E2-A1LA-01A	E2-A1LA	LumA
TCGA-AR-A24N-01A	AR-A24N	LumB
TCGA-BH-A0DO-11A	BH-A0DO	LumA
TCGA-A8-A0AB-01A	A8-A0AB	LumA
TCGA-LL-A73Y-01A	LL-A73Y	Basal
TCGA-A8-A09M-01A	A8-A09M	LumB
TCGA-D8-A1XU-01A	D8-A1XU	LumA
TCGA-B6-A0RT-01A	B6-A0RT	Basal
TCGA-AN-A0FJ-01A	AN-A0FJ	Basal
TCGA-BH-A0DK-01A	BH-A0DK	LumA
TCGA-B6-A0IJ-01A	B6-A0IJ	Basal
TCGA-LL-A7SZ-01A	LL-A7SZ	LumA
TCGA-E2-A1IK-01A	E2-A1IK	LumA
TCGA-GI-A2C9-11A	GI-A2C9	Basal
TCGA-BH-A0BQ-11A	BH-A0BQ	LumA
TCGA-LD-A74U-01A	LD-A74U	LumA
TCGA-AR-A1AO-01A	AR-A1AO	normal-like
TCGA-A7-A0CE-11A	A7-A0CE	Basal
TCGA-A8-A06Q-01A	A8-A06Q	LumB
TCGA-BH-A1ET-01A	BH-A1ET	LumA
TCGA-A2-A04V-01A	A2-A04V	LumA
TCGA-A7-A2KD-01A	A7-A2KD	LumB
TCGA-A7-A0CE-01A	A7-A0CE	Basal
TCGA-D8-A1JE-01A	D8-A1JE	LumB
TCGA-B6-A0WX-01A	B6-A0WX	Basal
TCGA-LL-A442-01A	LL-A442	LumA
TCGA-AO-A124-01A	AO-A124	Basal
TCGA-E2-A1IN-01A	E2-A1IN	LumA
TCGA-A2-A0YM-01A	A2-A0YM	Basal
TCGA-A8-A0A4-01A	A8-A0A4	LumA
TCGA-AR-A24X-01A	AR-A24X	LumA
TCGA-C8-A132-01A	C8-A132	LumA
TCGA-BH-A1EN-01A	BH-A1EN	HER2E
TCGA-A2-A0SY-01A	A2-A0SY	LumA
TCGA-B6-A0RU-01A	B6-A0RU	Basal
TCGA-BH-A0HQ-01A	BH-A0HQ	LumA
TCGA-E2-A15C-01A	E2-A15C	LumA
TCGA-AQ-A54N-01A	AQ-A54N	Basal
TCGA-A8-A07I-01A	A8-A07I	HER2E
TCGA-B6-A1KI-01A	B6-A1KI	LumA
TCGA-B6-A0RH-01A	B6-A0RH	HER2E
TCGA-A8-A06R-01A	A8-A06R	LumB
TCGA-B6-A401-01A	B6-A401	LumA
TCGA-PL-A8LV-01A	PL-A8LV	Basal
TCGA-C8-A12M-01A	C8-A12M	LumB
TCGA-BH-A0BR-01A	BH-A0BR	LumA
TCGA-A2-A3XZ-01A	A2-A3XZ	HER2E
TCGA-A2-A0EN-01A	A2-A0EN	LumA
TCGA-OL-A5D7-01A	OL-A5D7	Basal
TCGA-AC-A8OS-01A	AC-A8OS	LumA
TCGA-BH-A1FH-01A	BH-A1FH	LumA
TCGA-A8-A09I-01A	A8-A09I	LumB
TCGA-GM-A3XL-01A	GM-A3XL	Basal
TCGA-W8-A86G-01A	W8-A86G	LumA
TCGA-BH-A0DH-01A	BH-A0DH	LumA
TCGA-BH-A0H5-11A	BH-A0H5	LumA
TCGA-AO-A0J8-01A	AO-A0J8	LumA
TCGA-BH-A42U-01A	BH-A42U	normal-like
TCGA-E2-A15F-01A	E2-A15F	LumA
TCGA-E2-A15T-01A	E2-A15T	LumB
TCGA-Z7-A8R5-01A	Z7-A8R5	LumA
TCGA-B6-A0I1-01A	B6-A0I1	Basal
TCGA-E2-A1BC-01A	E2-A1BC	LumA
TCGA-EW-A1PA-01A	EW-A1PA	LumA
TCGA-BH-A0BF-01A	BH-A0BF	LumB
TCGA-A2-A0EY-01A	A2-A0EY	LumB
TCGA-E2-A1B0-01A	E2-A1B0	HER2E
TCGA-AR-A0U2-01A	AR-A0U2	LumB
TCGA-AC-A23H-01A	AC-A23H	HER2E
TCGA-EW-A1P4-01A	EW-A1P4	Basal
TCGA-E2-A10E-01A	E2-A10E	LumA
TCGA-EW-A1P0-01A	EW-A1P0	LumB
TCGA-GM-A3XG-01A	GM-A3XG	LumA
TCGA-A2-A4S2-01A	A2-A4S2	LumA
TCGA-LL-A6FR-01A	LL-A6FR	Basal
TCGA-AR-A5QM-01A	AR-A5QM	LumA
TCGA-D8-A3Z6-01A	D8-A3Z6	LumA
TCGA-EW-A1P5-01A	EW-A1P5	LumA
TCGA-AO-A1KT-01A	AO-A1KT	LumB
TCGA-E2-A14O-01A	E2-A14O	LumB
TCGA-AN-A0AR-01A	AN-A0AR	Basal
TCGA-E9-A22D-01A	E9-A22D	LumB
TCGA-A2-A0CS-01A	A2-A0CS	LumA
TCGA-AR-A1AS-01A	AR-A1AS	LumA
TCGA-AN-A04C-01A	AN-A04C	HER2E
TCGA-E2-A1IE-01A	E2-A1IE	LumA
TCGA-BH-A0BW-01A	BH-A0BW	Basal
TCGA-AN-A0FL-01A	AN-A0FL	Basal
TCGA-D8-A27N-01A	D8-A27N	LumB
TCGA-EW-A1J5-01A	EW-A1J5	LumA
TCGA-A2-A0CT-01A	A2-A0CT	LumA
TCGA-E9-A3X8-01A	E9-A3X8	LumA
TCGA-A8-A09R-01A	A8-A09R	LumB
TCGA-B6-A0RE-01A	B6-A0RE	Basal
TCGA-E9-A249-01A	E9-A249	LumB
TCGA-AC-A5XU-01A	AC-A5XU	LumA
TCGA-AO-A03O-01A	AO-A03O	LumB
TCGA-EW-A1J1-01A	EW-A1J1	LumA
TCGA-BH-A0GZ-01A	BH-A0GZ	LumA
TCGA-BH-A1FD-01A	BH-A1FD	LumB
TCGA-A1-A0SH-01A	A1-A0SH	LumA
TCGA-E2-A10A-01A	E2-A10A	LumA
TCGA-B6-A0IO-01A	B6-A0IO	LumA
TCGA-BH-A1FR-01A	BH-A1FR	LumA
TCGA-D8-A143-01A	D8-A143	Basal
TCGA-AO-A03R-01A	AO-A03R	normal-like
TCGA-BH-A0DQ-11A	BH-A0DQ	LumA
TCGA-A2-A0YH-01A	A2-A0YH	LumB
TCGA-E2-A152-01A	E2-A152	HER2E
TCGA-A8-A0AD-01A	A8-A0AD	LumA
TCGA-GM-A2DI-01A	GM-A2DI	LumA
TCGA-BH-A0B3-01A	BH-A0B3	Basal
TCGA-AR-A0TU-01A	AR-A0TU	Basal
TCGA-LQ-A4E4-01A	LQ-A4E4	LumA
TCGA-E9-A247-01A	E9-A247	LumA
TCGA-BH-A1FU-01A	BH-A1FU	normal-like
TCGA-A8-A09D-01A	A8-A09D	LumA
TCGA-A7-A5ZV-01A	A7-A5ZV	Basal
TCGA-LL-A441-01A	LL-A441	normal-like
TCGA-LL-A5YL-01A	LL-A5YL	LumA
TCGA-A7-A4SD-01A	A7-A4SD	Basal
TCGA-OK-A5Q2-01A	OK-A5Q2	LumA
TCGA-AO-A03L-01A	AO-A03L	LumA
TCGA-A2-A0EX-01A	A2-A0EX	LumA
TCGA-GM-A2DM-01A	GM-A2DM	LumA
TCGA-BH-A0DO-01B	BH-A0DO	LumA
TCGA-AN-A03X-01A	AN-A03X	LumA
TCGA-D8-A1XL-01A	D8-A1XL	LumB
TCGA-A2-A4S0-01A	A2-A4S0	LumA
TCGA-BH-A0H9-01A	BH-A0H9	LumA
TCGA-B6-A0IP-01A	B6-A0IP	LumA
TCGA-C8-A12X-01A	C8-A12X	LumA
TCGA-AN-A0AL-01A	AN-A0AL	Basal
TCGA-LD-A9QF-01A	LD-A9QF	normal-like
TCGA-A2-A0ES-01A	A2-A0ES	LumA
TCGA-D8-A1Y0-01A	D8-A1Y0	LumA
TCGA-D8-A4Z1-01A	D8-A4Z1	LumA
TCGA-C8-A1HN-01A	C8-A1HN	LumB
TCGA-E2-A15K-11A	E2-A15K	LumB
TCGA-B6-A0IE-01A	B6-A0IE	LumA
TCGA-B6-A400-01A	B6-A400	Basal
TCGA-GM-A2DB-01A	GM-A2DB	HER2E
TCGA-AC-A2FK-01A	AC-A2FK	normal-like
TCGA-D8-A140-01A	D8-A140	LumA
TCGA-A7-A0CD-01A	A7-A0CD	LumA
TCGA-BH-A208-11A	BH-A208	normal-like
TCGA-A2-A4S1-01A	A2-A4S1	CLOW
TCGA-5T-A9QA-01A	5T-A9QA	LumB
TCGA-AR-A2LK-01A	AR-A2LK	LumB
TCGA-AR-A1AH-01A	AR-A1AH	Basal
TCGA-AR-A254-01A	AR-A254	HER2E
TCGA-E2-A1IO-01A	E2-A1IO	LumA
TCGA-A8-A07G-01A	A8-A07G	LumA
TCGA-A8-A07J-01A	A8-A07J	LumA
TCGA-C8-A12O-01A	C8-A12O	LumA
TCGA-A8-A075-01A	A8-A075	LumB
TCGA-C8-A26V-01A	C8-A26V	LumB
TCGA-A8-A08Z-01A	A8-A08Z	LumA
TCGA-E9-A226-01A	E9-A226	LumB
TCGA-AR-A1AW-01A	AR-A1AW	LumB
TCGA-GI-A2C9-01A	GI-A2C9	Basal
TCGA-EW-A1J2-01A	EW-A1J2	LumA
TCGA-E9-A1NG-01A	E9-A1NG	LumA
TCGA-AC-A2FE-01A	AC-A2FE	LumA
TCGA-D8-A1JI-01A	D8-A1JI	LumB
TCGA-GM-A2DO-01A	GM-A2DO	LumB
TCGA-BH-A1F0-11B	BH-A1F0	Basal
TCGA-BH-A18H-01A	BH-A18H	LumA
TCGA-AR-A0U3-01A	AR-A0U3	LumA
TCGA-E9-A1ND-11A	E9-A1ND	Basal
TCGA-BH-A18K-11A	BH-A18K	LumA
TCGA-OL-A5RV-01A	OL-A5RV	LumA
TCGA-PL-A8LZ-01A	PL-A8LZ	Basal
TCGA-E9-A1N5-11A	E9-A1N5	LumA
TCGA-E9-A3Q9-01A	E9-A3Q9	LumA
TCGA-BH-A0HX-01A	BH-A0HX	LumA
TCGA-AC-A3W7-01A	AC-A3W7	LumA
TCGA-AR-A1AU-01A	AR-A1AU	LumA
TCGA-BH-A1FM-01A	BH-A1FM	LumB
TCGA-AQ-A1H2-01A	AQ-A1H2	LumA
TCGA-BH-A0DQ-01A	BH-A0DQ	LumA
TCGA-AO-A0JM-01A	AO-A0JM	LumB
TCGA-A2-A25F-01A	A2-A25F	Basal
TCGA-AN-A0AT-01A	AN-A0AT	Basal
TCGA-E9-A22B-01A	E9-A22B	LumA
TCGA-BH-A0H0-01A	BH-A0H0	LumB
TCGA-A2-A3XT-01A	A2-A3XT	Basal
TCGA-AR-A0TY-01A	AR-A0TY	LumB
TCGA-A2-A0YG-01A	A2-A0YG	LumB
TCGA-B6-A0WZ-01A	B6-A0WZ	LumA
TCGA-A7-A5ZX-01A	A7-A5ZX	LumA
TCGA-AC-A23G-01A	AC-A23G	LumA
TCGA-GM-A2DA-01A	GM-A2DA	LumA
TCGA-B6-A0X1-01A	B6-A0X1	Basal
TCGA-AO-A12E-01A	AO-A12E	LumA
TCGA-AR-A250-01A	AR-A250	LumB
TCGA-AO-A12G-01A	AO-A12G	LumA
TCGA-A7-A0DA-01A	A7-A0DA	Basal
TCGA-E2-A1IG-11A	E2-A1IG	LumA
TCGA-BH-A1EY-01A	BH-A1EY	LumA
TCGA-A8-A079-01A	A8-A079	LumB
TCGA-AO-A03P-01A	AO-A03P	LumB
TCGA-E2-A572-01A	E2-A572	LumA
TCGA-E2-A15G-01A	E2-A15G	LumA
TCGA-BH-A0C3-11A	BH-A0C3	LumB
TCGA-AR-A0TV-01A	AR-A0TV	LumB
TCGA-A7-A13G-01B	A7-A13G	LumA
TCGA-A8-A07E-01A	A8-A07E	LumA
TCGA-E9-A1N9-01A	E9-A1N9	Basal
TCGA-A7-A4SE-01A	A7-A4SE	Basal
TCGA-BH-A0H3-01A	BH-A0H3	LumA
TCGA-E9-A3QA-01A	E9-A3QA	Basal
TCGA-E2-A1LG-01A	E2-A1LG	Basal
TCGA-S3-A6ZF-01A	S3-A6ZF	LumB
TCGA-PE-A5DD-01A	PE-A5DD	LumA
TCGA-AO-A0JG-01A	AO-A0JG	LumA
TCGA-GM-A2DL-01A	GM-A2DL	LumA
TCGA-EW-A1PD-01A	EW-A1PD	LumA
TCGA-A1-A0SI-01A	A1-A0SI	LumB
TCGA-A2-A0CV-01A	A2-A0CV	LumA
TCGA-E2-A15E-06A	E2-A15E	LumA
TCGA-AO-A12B-01A	AO-A12B	LumA
TCGA-C8-A1HG-01A	C8-A1HG	LumB
TCGA-EW-A6S9-01A	EW-A6S9	LumA
TCGA-A2-A0EW-01A	A2-A0EW	LumA
TCGA-A2-A0T4-01A	A2-A0T4	LumA
TCGA-E2-A1IF-01A	E2-A1IF	LumA
TCGA-A7-A13E-01B	A7-A13E	Basal
TCGA-BH-A0BC-11A	BH-A0BC	LumA
TCGA-PL-A8LY-01A	PL-A8LY	normal-like
TCGA-BH-A0AY-01A	BH-A0AY	LumA
TCGA-E2-A1BD-01A	E2-A1BD	LumA
TCGA-A2-A0EO-01A	A2-A0EO	LumA
TCGA-BH-A18M-11A	BH-A18M	LumA
TCGA-D8-A1JK-01A	D8-A1JK	Basal
TCGA-E9-A1N9-11A	E9-A1N9	Basal
TCGA-S3-AA14-01A	S3-AA14	LumA
TCGA-BH-A0DS-01A	BH-A0DS	LumA
TCGA-AQ-A54O-01A	AQ-A54O	LumB
TCGA-D8-A1JP-01A	D8-A1JP	LumA
TCGA-E2-A14X-01A	E2-A14X	Basal
TCGA-S3-AA12-01A	S3-AA12	LumA
TCGA-A7-A0DC-01A	A7-A0DC	LumA
TCGA-E9-A6HE-01A	E9-A6HE	LumA
TCGA-D8-A1X7-01A	D8-A1X7	LumB
TCGA-AO-A0JD-01A	AO-A0JD	LumB
TCGA-D8-A1X5-01A	D8-A1X5	LumB
TCGA-E9-A22E-01A	E9-A22E	LumB
TCGA-E2-A14P-01A	E2-A14P	HER2E
TCGA-E2-A105-01A	E2-A105	LumA
TCGA-BH-A0E2-01A	BH-A0E2	LumA
TCGA-A2-A1FV-01A	A2-A1FV	LumA
TCGA-A8-A09B-01A	A8-A09B	LumA
TCGA-AN-A0XO-01A	AN-A0XO	LumA
TCGA-A7-A425-01A	A7-A425	LumA
TCGA-EW-A423-01A	EW-A423	LumA
TCGA-A2-A0CZ-01A	A2-A0CZ	normal-like
TCGA-AQ-A04L-01B	AQ-A04L	LumA
TCGA-AR-A0U0-01A	AR-A0U0	Basal
TCGA-BH-A18T-01A	BH-A18T	Basal
TCGA-D8-A27T-01A	D8-A27T	LumA
TCGA-B6-A40C-01A	B6-A40C	LumA
TCGA-BH-A0E6-01A	BH-A0E6	Basal
TCGA-E9-A248-01A	E9-A248	HER2E
TCGA-B6-A1KN-01A	B6-A1KN	LumB
TCGA-B6-A402-01A	B6-A402	Basal
TCGA-A8-A08B-01A	A8-A08B	HER2E
TCGA-A1-A0SG-01A	A1-A0SG	LumA
TCGA-D8-A1XR-01A	D8-A1XR	LumB
TCGA-BH-A1FE-01A	BH-A1FE	LumA
TCGA-BH-A0HK-01A	BH-A0HK	LumA
TCGA-LL-A50Y-01A	LL-A50Y	LumA
TCGA-AO-A03N-01B	AO-A03N	LumB
TCGA-E2-A1IU-01A	E2-A1IU	LumA
TCGA-EW-A1IX-01A	EW-A1IX	LumA
TCGA-A2-A0EV-01A	A2-A0EV	LumA
TCGA-BH-A0BT-11A	BH-A0BT	LumA
TCGA-C8-A8HR-01A	C8-A8HR	normal-like
TCGA-AR-A2LN-01A	AR-A2LN	LumA
TCGA-E9-A1QZ-01A	E9-A1QZ	LumA
TCGA-GM-A3NY-01A	GM-A3NY	LumA
TCGA-AC-A6IX-06A	AC-A6IX	LumA
TCGA-AR-A1AL-01A	AR-A1AL	LumA
TCGA-D8-A1Y2-01A	D8-A1Y2	LumB
TCGA-BH-A0BS-11A	BH-A0BS	LumA
TCGA-BH-A2L8-01A	BH-A2L8	LumA
TCGA-A2-A04T-01A	A2-A04T	Basal
TCGA-AC-A3EH-01A	AC-A3EH	LumA
TCGA-AN-A0FZ-01A	AN-A0FZ	LumA
TCGA-D8-A1XJ-01A	D8-A1XJ	HER2E
TCGA-AN-A0XU-01A	AN-A0XU	Basal
TCGA-BH-A18K-01A	BH-A18K	LumA
TCGA-AR-A5QN-01A	AR-A5QN	LumA
TCGA-E9-A244-01A	E9-A244	Basal
TCGA-E2-A1II-01A	E2-A1II	Basal
TCGA-AR-A2LQ-01A	AR-A2LQ	normal-like
TCGA-EW-A1J6-01A	EW-A1J6	LumB
TCGA-C8-A1HK-01A	C8-A1HK	HER2E
TCGA-AC-A2FG-01A	AC-A2FG	LumA
TCGA-A8-A09Z-01A	A8-A09Z	LumB
TCGA-A2-A3XW-01A	A2-A3XW	normal-like
TCGA-A8-A0A9-01A	A8-A0A9	LumA
TCGA-AO-A03T-01A	AO-A03T	normal-like
TCGA-BH-A1FM-11B	BH-A1FM	LumB
TCGA-A2-A4RY-01A	A2-A4RY	normal-like
TCGA-D8-A27F-01A	D8-A27F	Basal
TCGA-E9-A1RI-11A	E9-A1RI	LumA
TCGA-D8-A27E-01A	D8-A27E	LumA
TCGA-C8-A138-01A	C8-A138	HER2E
TCGA-JL-A3YW-01A	JL-A3YW	HER2E
TCGA-AC-A5EH-01A	AC-A5EH	HER2E
TCGA-A2-A0YL-01A	A2-A0YL	LumA
TCGA-D8-A1JL-01A	D8-A1JL	Basal
TCGA-BH-A0C3-01A	BH-A0C3	LumB
TCGA-A2-A1G6-01A	A2-A1G6	normal-like
TCGA-EW-A3U0-01A	EW-A3U0	Basal
TCGA-D8-A1XV-01A	D8-A1XV	LumA
TCGA-AR-A2LR-01A	AR-A2LR	Basal
TCGA-AN-A0FT-01A	AN-A0FT	LumA
TCGA-A7-A0D9-11A	A7-A0D9	LumA
TCGA-E2-A15K-01A	E2-A15K	LumB
TCGA-D8-A142-01A	D8-A142	Basal
TCGA-A7-A0CG-01A	A7-A0CG	LumA
TCGA-B6-A0IG-01A	B6-A0IG	LumA
TCGA-BH-A0HI-01A	BH-A0HI	LumA
TCGA-LL-A9Q3-01A	LL-A9Q3	LumA
TCGA-BH-A0B6-01A	BH-A0B6	LumA
TCGA-BH-A0BV-11A	BH-A0BV	LumA
TCGA-BH-A201-01A	BH-A201	LumA
TCGA-A2-A3XU-01A	A2-A3XU	Basal
TCGA-A1-A0SN-01A	A1-A0SN	LumB
TCGA-B6-A1KF-01A	B6-A1KF	Basal
TCGA-A2-A04R-01A	A2-A04R	LumB
TCGA-A2-A0YI-01A	A2-A0YI	LumA
TCGA-AR-A1AN-01A	AR-A1AN	LumA
TCGA-E9-A5UO-01A	E9-A5UO	LumB
TCGA-AR-A2LM-01A	AR-A2LM	LumA
TCGA-AR-A5QQ-01A	AR-A5QQ	Basal
TCGA-AR-A0TR-01A	AR-A0TR	LumA
TCGA-BH-A1FC-01A	BH-A1FC	Basal
TCGA-A2-A0D1-01A	A2-A0D1	HER2E
TCGA-EW-A1P7-01A	EW-A1P7	normal-like
TCGA-AR-A1AP-01A	AR-A1AP	LumA
TCGA-A8-A08P-01A	A8-A08P	LumB
TCGA-EW-A2FW-01A	EW-A2FW	LumB
TCGA-AR-A1AV-01A	AR-A1AV	LumA
TCGA-A2-A0T1-01A	A2-A0T1	HER2E
TCGA-BH-A0BM-11A	BH-A0BM	LumA
TCGA-BH-A0B7-11A	BH-A0B7	HER2E
TCGA-AO-A0JF-01A	AO-A0JF	LumA
TCGA-BH-A1EV-11A	BH-A1EV	HER2E
TCGA-A8-A09Q-01A	A8-A09Q	LumB
TCGA-A8-A090-01A	A8-A090	LumA
TCGA-E2-A150-01A	E2-A150	Basal
TCGA-B6-A0RQ-01A	B6-A0RQ	normal-like
TCGA-AO-A1KP-01A	AO-A1KP	LumB
TCGA-E2-A56Z-01A	E2-A56Z	LumB
TCGA-C8-A133-01A	C8-A133	LumA
TCGA-BH-A8FZ-01A	BH-A8FZ	normal-like
TCGA-AN-A0XT-01A	AN-A0XT	LumA
TCGA-BH-A0RX-01A	BH-A0RX	Basal
TCGA-D8-A1XB-01A	D8-A1XB	LumA
TCGA-A2-A0ST-01A	A2-A0ST	Basal
TCGA-A2-A0D4-01A	A2-A0D4	LumB
TCGA-BH-A0BC-01A	BH-A0BC	LumA
TCGA-E9-A1NH-01A	E9-A1NH	LumA
TCGA-B6-A0X5-01A	B6-A0X5	LumB
TCGA-AC-A4ZE-01A	AC-A4ZE	LumA
TCGA-AR-A2LO-01A	AR-A2LO	LumA
TCGA-OL-A66P-01A	OL-A66P	HER2E
TCGA-AN-A049-01A	AN-A049	LumA
TCGA-D8-A1JJ-01A	D8-A1JJ	LumB
TCGA-BH-A0HB-01A	BH-A0HB	LumA
TCGA-A2-A0T6-01A	A2-A0T6	LumA
TCGA-A2-A0EQ-01A	A2-A0EQ	HER2E
TCGA-A8-A081-01A	A8-A081	LumB
TCGA-B6-A3ZX-01A	B6-A3ZX	Basal
TCGA-A2-A0T0-01A	A2-A0T0	Basal
TCGA-C8-A12T-01A	C8-A12T	HER2E
TCGA-A7-A0DB-11A	A7-A0DB	LumA
TCGA-E9-A22A-01A	E9-A22A	LumB
TCGA-A8-A07B-01A	A8-A07B	LumA
TCGA-AN-A0AK-01A	AN-A0AK	LumB
TCGA-A7-A5ZW-01A	A7-A5ZW	LumA
TCGA-BH-A18Q-11A	BH-A18Q	Basal
TCGA-EW-A3E8-01B	EW-A3E8	LumA
TCGA-A8-A06Y-01A	A8-A06Y	LumA
TCGA-E2-A1B4-01A	E2-A1B4	LumA
TCGA-EW-A2FS-01A	EW-A2FS	LumA
TCGA-S3-A6ZG-01A	S3-A6ZG	LumA
TCGA-BH-A209-11A	BH-A209	LumB
TCGA-BH-A0DK-11A	BH-A0DK	LumA
TCGA-EW-A1P8-01A	EW-A1P8	Basal
TCGA-D8-A27V-01A	D8-A27V	LumA
TCGA-E2-A156-01A	E2-A156	LumA
TCGA-AC-A8OP-01A	AC-A8OP	LumA
TCGA-AN-A0FS-01A	AN-A0FS	LumA
TCGA-E2-A15M-11A	E2-A15M	LumA
TCGA-B6-A0IM-01A	B6-A0IM	LumA
TCGA-E2-A1LB-01A	E2-A1LB	HER2E
TCGA-E2-A1L7-11A	E2-A1L7	LumB
TCGA-D8-A27K-01A	D8-A27K	LumA
TCGA-E9-A2JT-01A	E9-A2JT	LumA
TCGA-E9-A22G-01A	E9-A22G	Basal
TCGA-BH-A1EN-11A	BH-A1EN	HER2E
TCGA-GM-A2DK-01A	GM-A2DK	LumA
TCGA-AR-A1AK-01A	AR-A1AK	LumA
TCGA-E2-A1B5-01A	E2-A1B5	LumA
TCGA-BH-A18Q-01A	BH-A18Q	Basal
TCGA-BH-A0DV-11A	BH-A0DV	LumA
TCGA-E2-A153-01A	E2-A153	LumA
TCGA-BH-A0BT-01A	BH-A0BT	LumA
TCGA-E9-A54Y-01A	E9-A54Y	LumB
TCGA-E2-A14Q-01A	E2-A14Q	LumA
TCGA-BH-A0HN-01A	BH-A0HN	LumA
TCGA-E2-A9RU-01A	E2-A9RU	LumB
TCGA-E2-A10C-01A	E2-A10C	LumB
TCGA-A8-A095-01A	A8-A095	LumB
TCGA-BH-A0DH-11A	BH-A0DH	LumA
TCGA-C8-A12P-01A	C8-A12P	HER2E
TCGA-A7-A0DB-01A	A7-A0DB	LumA
TCGA-BH-A0BJ-01A	BH-A0BJ	LumA
TCGA-BH-A28O-01A	BH-A28O	normal-like
TCGA-AC-A3TN-01A	AC-A3TN	LumA
TCGA-A7-A13E-01A	A7-A13E	Basal
TCGA-BH-A0W5-01A	BH-A0W5	LumA
TCGA-GM-A2DD-01A	GM-A2DD	normal-like
TCGA-AN-A0XV-01A	AN-A0XV	LumA
TCGA-E2-A1IL-01A	E2-A1IL	LumA
TCGA-EW-A2FR-01A	EW-A2FR	HER2E
TCGA-3C-AAAU-01A	3C-AAAU	LumA
TCGA-AR-A24W-01A	AR-A24W	LumA
TCGA-OL-A5RZ-01A	OL-A5RZ	HER2E
TCGA-BH-A0C0-11A	BH-A0C0	LumB
TCGA-AN-A0AJ-01A	AN-A0AJ	LumB
TCGA-AR-A1AT-01A	AR-A1AT	HER2E
TCGA-BH-A1FD-11B	BH-A1FD	LumB
TCGA-A8-A07P-01A	A8-A07P	LumA
TCGA-A8-A083-01A	A8-A083	LumA
TCGA-AN-A0XL-01A	AN-A0XL	LumA
TCGA-E9-A1RC-01A	E9-A1RC	LumA
TCGA-D8-A27I-01A	D8-A27I	LumA
TCGA-A2-A04Y-01A	A2-A04Y	LumB
TCGA-PE-A5DC-01A	PE-A5DC	LumA
TCGA-OL-A5D8-01A	OL-A5D8	LumA
TCGA-A7-A26E-01A	A7-A26E	LumA
TCGA-E2-A1AZ-01A	E2-A1AZ	Basal
TCGA-A8-A0A1-01A	A8-A0A1	LumA
TCGA-BH-A204-11A	BH-A204	LumB
TCGA-D8-A1J9-01A	D8-A1J9	LumB
TCGA-BH-A1EO-01A	BH-A1EO	LumA
TCGA-B6-A0I2-01A	B6-A0I2	Basal
TCGA-E9-A5UP-01A	E9-A5UP	LumA
TCGA-A2-A0T5-01A	A2-A0T5	LumA
TCGA-A7-A3IY-01A	A7-A3IY	LumA
TCGA-BH-A1FJ-11B	BH-A1FJ	LumB
TCGA-B6-A0IC-01A	B6-A0IC	LumA
TCGA-BH-A1FH-11B	BH-A1FH	LumA
TCGA-BH-A5J0-01A	BH-A5J0	LumA
TCGA-D8-A1JD-01A	D8-A1JD	LumB
TCGA-A2-A0CY-01A	A2-A0CY	LumB
TCGA-E9-A245-01A	E9-A245	LumA
TCGA-GM-A3NW-01A	GM-A3NW	LumA
TCGA-A1-A0SB-01A	A1-A0SB	normal-like
TCGA-AC-A2QI-01A	AC-A2QI	LumA
TCGA-A2-A0EP-01A	A2-A0EP	LumA
TCGA-A2-A0CQ-01A	A2-A0CQ	LumA
TCGA-A8-A07Z-01A	A8-A07Z	LumA
TCGA-AC-A2BK-01A	AC-A2BK	Basal
TCGA-A8-A08J-01A	A8-A08J	HER2E
TCGA-A8-A09V-01A	A8-A09V	LumA
TCGA-A2-A0T3-01A	A2-A0T3	LumB
TCGA-AC-A2FM-11B	AC-A2FM	LumA
TCGA-A8-A09T-01A	A8-A09T	LumA
TCGA-AN-A04A-01A	AN-A04A	LumA
TCGA-E9-A1RF-01A	E9-A1RF	LumA
TCGA-E9-A1RG-01A	E9-A1RG	LumB
TCGA-BH-A0H7-11A	BH-A0H7	LumA
TCGA-E9-A1R0-01A	E9-A1R0	LumA
TCGA-A2-A04U-01A	A2-A04U	Basal
TCGA-BH-A0EE-01A	BH-A0EE	HER2E
TCGA-BH-A0H5-01A	BH-A0H5	LumA
TCGA-EW-A1IW-01A	EW-A1IW	LumA
TCGA-BH-A1EU-11A	BH-A1EU	LumA
TCGA-A7-A3J1-01A	A7-A3J1	LumA
TCGA-E9-A243-01A	E9-A243	Basal
TCGA-C8-A134-01A	C8-A134	Basal
TCGA-BH-A1FC-11A	BH-A1FC	Basal
TCGA-D8-A1Y1-01A	D8-A1Y1	LumB
TCGA-A2-A25A-01A	A2-A25A	normal-like
TCGA-E2-A108-01A	E2-A108	normal-like
TCGA-BH-A1F8-11B	BH-A1F8	LumB
TCGA-BH-A0E1-01A	BH-A0E1	LumA
TCGA-AN-A0FN-01A	AN-A0FN	LumA
TCGA-5L-AAT0-01A	5L-AAT0	LumA
TCGA-E2-A14U-01A	E2-A14U	LumA
TCGA-AO-A12F-01A	AO-A12F	Basal
TCGA-BH-A0HL-01A	BH-A0HL	LumA
TCGA-E9-A229-01A	E9-A229	LumA
TCGA-A8-A08T-01A	A8-A08T	LumA
TCGA-AO-A129-01A	AO-A129	Basal
TCGA-E2-A15P-01A	E2-A15P	LumA
TCGA-C8-A3M8-01A	C8-A3M8	LumB
TCGA-LL-A5YO-01A	LL-A5YO	HER2E
TCGA-OL-A66L-01A	OL-A66L	LumA
TCGA-OL-A66K-01A	OL-A66K	LumA
TCGA-D8-A1JF-01A	D8-A1JF	HER2E
TCGA-E2-A1LS-01A	E2-A1LS	Basal
TCGA-A7-A426-01A	A7-A426	LumA
TCGA-BH-A0B7-01A	BH-A0B7	HER2E
TCGA-E2-A574-01A	E2-A574	Basal
TCGA-D8-A27L-01A	D8-A27L	LumA
TCGA-AC-A2FF-01A	AC-A2FF	LumA
TCGA-GM-A2D9-01A	GM-A2D9	LumA
TCGA-C8-A1HM-01A	C8-A1HM	LumB
TCGA-A2-A0EM-01A	A2-A0EM	LumA
TCGA-A8-A09A-01A	A8-A09A	LumA
TCGA-E9-A1NA-11A	E9-A1NA	LumB
TCGA-A2-A0T7-01A	A2-A0T7	LumA
TCGA-OL-A6VO-01A	OL-A6VO	Basal
TCGA-BH-A0EI-01A	BH-A0EI	LumA
TCGA-A7-A56D-01A	A7-A56D	LumA
TCGA-A8-A092-01A	A8-A092	LumB
TCGA-AC-A3W6-01A	AC-A3W6	LumA
TCGA-BH-A0BA-01A	BH-A0BA	LumA
TCGA-EW-A1OX-01A	EW-A1OX	LumB
TCGA-A2-A0CR-01A	A2-A0CR	LumA
TCGA-A8-A09X-01A	A8-A09X	HER2E
TCGA-C8-A26X-01A	C8-A26X	HER2E
TCGA-E9-A1RC-11A	E9-A1RC	LumA
TCGA-EW-A1J3-01A	EW-A1J3	LumA
TCGA-BH-A18G-01A	BH-A18G	Basal
TCGA-E2-A10B-01A	E2-A10B	LumA
TCGA-C8-A26W-01A	C8-A26W	LumB
TCGA-A8-A08R-01A	A8-A08R	Basal
TCGA-D8-A1JC-01A	D8-A1JC	LumB
TCGA-C8-A12V-01A	C8-A12V	Basal
TCGA-A2-A04P-01A	A2-A04P	Basal
TCGA-BH-A0W3-01A	BH-A0W3	LumB
TCGA-BH-A0B5-01A	BH-A0B5	LumA
TCGA-PL-A8LX-01A	PL-A8LX	LumA
TCGA-BH-A0B0-01A	BH-A0B0	LumA
TCGA-AC-A2FO-01A	AC-A2FO	LumA
TCGA-E9-A1R3-01A	E9-A1R3	LumA
TCGA-AN-A0XW-01A	AN-A0XW	LumA
TCGA-BH-A0HF-01A	BH-A0HF	LumA
TCGA-OL-A97C-01A	OL-A97C	normal-like
TCGA-D8-A1XA-01A	D8-A1XA	LumA
TCGA-A2-A25C-01A	A2-A25C	LumB
TCGA-BH-A0AZ-01A	BH-A0AZ	LumA
TCGA-E9-A227-01A	E9-A227	LumA
TCGA-A2-A0D2-01A	A2-A0D2	Basal
TCGA-D8-A1XM-01A	D8-A1XM	LumA
TCGA-D8-A1Y3-01A	D8-A1Y3	LumB
TCGA-A2-A1FZ-01A	A2-A1FZ	LumA
TCGA-E2-A3DX-01A	E2-A3DX	LumA
TCGA-EW-A1PC-01B	EW-A1PC	LumB
TCGA-AR-A0TP-01A	AR-A0TP	Basal
TCGA-A7-A26F-01B	A7-A26F	Basal
TCGA-A2-A1FW-01A	A2-A1FW	LumB
TCGA-E2-A15A-06A	E2-A15A	LumB
TCGA-A7-A0CH-11A	A7-A0CH	LumA
TCGA-EW-A1OY-01A	EW-A1OY	LumB
TCGA-A2-A0YJ-01A	A2-A0YJ	Basal
TCGA-GM-A2DC-01A	GM-A2DC	LumA
TCGA-A8-A09G-01A	A8-A09G	HER2E
TCGA-AO-A0J9-01A	AO-A0J9	LumA
TCGA-E2-A14Y-01A	E2-A14Y	Basal
TCGA-OL-A5RU-01A	OL-A5RU	LumA
TCGA-3C-AALI-01A	3C-AALI	HER2E
TCGA-S3-A6ZH-01A	S3-A6ZH	LumA
TCGA-E2-A159-01A	E2-A159	Basal
TCGA-E2-A155-01A	E2-A155	LumB
TCGA-A8-A082-01A	A8-A082	LumB
TCGA-E2-A14R-01A	E2-A14R	Basal
TCGA-E9-A1RI-01A	E9-A1RI	LumA
TCGA-BH-A204-01A	BH-A204	LumB
TCGA-LL-A7T0-01A	LL-A7T0	LumB
TCGA-C8-A1HJ-01A	C8-A1HJ	Basal
TCGA-D8-A1XT-01A	D8-A1XT	HER2E
TCGA-D8-A146-01A	D8-A146	LumA
TCGA-E2-A1LH-11A	E2-A1LH	Basal
TCGA-A8-A097-01A	A8-A097	LumA
TCGA-A2-A0YK-01A	A2-A0YK	normal-like
TCGA-E9-A22H-01A	E9-A22H	LumB
TCGA-AR-A1AQ-01A	AR-A1AQ	Basal
TCGA-E2-A1L8-01A	E2-A1L8	LumA
TCGA-JL-A3YX-01A	JL-A3YX	LumA
TCGA-S3-AA17-01A	S3-AA17	LumB
TCGA-BH-A0B5-11A	BH-A0B5	LumA
TCGA-E2-A15M-01A	E2-A15M	LumA
TCGA-A7-A0CH-01A	A7-A0CH	LumA
TCGA-AR-A0TZ-01A	AR-A0TZ	LumA
TCGA-E2-A15I-01A	E2-A15I	LumA
TCGA-E2-A15K-06A	E2-A15K	LumB
TCGA-BH-A0WA-01A	BH-A0WA	Basal
TCGA-A2-A0ET-01A	A2-A0ET	LumA
TCGA-OL-A5RW-01A	OL-A5RW	Basal
TCGA-A7-A13D-01B	A7-A13D	Basal
TCGA-A2-A0T2-01A	A2-A0T2	Basal
TCGA-AN-A0FD-01A	AN-A0FD	LumA
TCGA-BH-A0H7-01A	BH-A0H7	LumA
TCGA-A2-A0D0-01A	A2-A0D0	Basal
TCGA-AO-A0JC-01A	AO-A0JC	LumA
TCGA-BH-A1EW-01A	BH-A1EW	LumA
TCGA-AO-A03M-01B	AO-A03M	LumA
TCGA-B6-A0RP-01A	B6-A0RP	LumA
TCGA-D8-A1JN-01A	D8-A1JN	LumA
TCGA-EW-A6SC-01A	EW-A6SC	LumA
TCGA-BH-A0AZ-11A	BH-A0AZ	LumA
TCGA-E2-A154-01A	E2-A154	LumA
TCGA-E2-A1LK-01A	E2-A1LK	Basal
TCGA-E2-A1LE-01A	E2-A1LE	HER2E
TCGA-BH-A0B8-01A	BH-A0B8	LumA
TCGA-A8-A07L-01A	A8-A07L	LumB
TCGA-EW-A1IZ-01A	EW-A1IZ	LumA
TCGA-E9-A1NG-11A	E9-A1NG	LumA
TCGA-BH-A6R9-01A	BH-A6R9	CLOW
TCGA-EW-A1PG-01A	EW-A1PG	normal-like
TCGA-AN-A03Y-01A	AN-A03Y	LumB
TCGA-BH-A0DL-11A	BH-A0DL	Basal
TCGA-EW-A1P1-01A	EW-A1P1	normal-like
TCGA-A2-A25D-01A	A2-A25D	LumA
TCGA-C8-A131-01A	C8-A131	Basal
TCGA-AO-A128-01A	AO-A128	Basal
TCGA-D8-A73W-01A	D8-A73W	LumA
TCGA-AO-A0J5-01A	AO-A0J5	LumA
TCGA-E9-A1R7-11A	E9-A1R7	LumB
TCGA-AN-A0FX-01A	AN-A0FX	Basal
TCGA-AC-A3OD-01B	AC-A3OD	LumA
TCGA-BH-A0H9-11A	BH-A0H9	LumA
TCGA-A7-A0CJ-01A	A7-A0CJ	LumB
TCGA-A8-A07U-01A	A8-A07U	Basal
TCGA-D8-A1XS-01A	D8-A1XS	LumB
TCGA-B6-A0I8-01A	B6-A0I8	LumA
TCGA-BH-A0DZ-11A	BH-A0DZ	LumA
TCGA-E2-A15E-01A	E2-A15E	LumA
TCGA-D8-A27G-01A	D8-A27G	LumA
TCGA-A8-A08X-01A	A8-A08X	HER2E
TCGA-BH-A1EX-01A	BH-A1EX	LumA
TCGA-A8-A076-01A	A8-A076	LumB
TCGA-A7-A4SB-01A	A7-A4SB	LumA
TCGA-EW-A1OV-01A	EW-A1OV	HER2E
TCGA-AN-A0FV-01A	AN-A0FV	HER2E
TCGA-A2-A4S3-01A	A2-A4S3	LumB
TCGA-BH-A0BZ-01A	BH-A0BZ	LumB
TCGA-B6-A0WT-01A	B6-A0WT	LumA
TCGA-D8-A73U-01A	D8-A73U	LumA
TCGA-A1-A0SK-01A	A1-A0SK	Basal
TCGA-D8-A1XG-01A	D8-A1XG	LumA
TCGA-A2-A0YF-01A	A2-A0YF	LumA
TCGA-D8-A1XY-01A	D8-A1XY	LumA
TCGA-A7-A13F-11A	A7-A13F	LumB
TCGA-E9-A1R6-01A	E9-A1R6	LumA
TCGA-BH-A1FL-01A	BH-A1FL	LumA
TCGA-BH-A18S-11A	BH-A18S	LumA
TCGA-B6-A40B-01A	B6-A40B	LumA
TCGA-E9-A1RE-01A	E9-A1RE	LumB
TCGA-D8-A3Z5-01A	D8-A3Z5	LumA
TCGA-C8-A12Q-01A	C8-A12Q	HER2E
TCGA-D8-A145-01A	D8-A145	LumA
TCGA-B6-A0IK-01A	B6-A0IK	HER2E
TCGA-C8-A1HE-01A	C8-A1HE	LumA
TCGA-A1-A0SE-01A	A1-A0SE	LumA
TCGA-GI-A2C8-01A	GI-A2C8	LumA
TCGA-B6-A0X7-01A	B6-A0X7	LumA
TCGA-BH-A0BJ-11A	BH-A0BJ	LumA
TCGA-A8-A08L-01A	A8-A08L	HER2E
TCGA-BH-A0H6-01A	BH-A0H6	LumA
TCGA-BH-A5IZ-01A	BH-A5IZ	Basal
TCGA-OL-A66O-01A	OL-A66O	LumA
TCGA-E9-A228-01A	E9-A228	LumB
TCGA-A2-A3KD-01A	A2-A3KD	LumA
TCGA-AQ-A7U7-01A	AQ-A7U7	LumA
TCGA-AO-A1KS-01A	AO-A1KS	LumB
TCGA-BH-A18N-01A	BH-A18N	LumA
TCGA-BH-A202-01A	BH-A202	LumB
TCGA-C8-A26Y-01A	C8-A26Y	HER2E
TCGA-BH-A0EB-01A	BH-A0EB	LumA
TCGA-E2-A1LB-11A	E2-A1LB	HER2E
TCGA-AC-A8OQ-01A	AC-A8OQ	Basal
TCGA-AR-A24L-01A	AR-A24L	LumA
TCGA-EW-A1PB-01A	EW-A1PB	Basal
TCGA-A8-A06O-01A	A8-A06O	LumB
TCGA-C8-A12Z-01A	C8-A12Z	HER2E
TCGA-OL-A66H-01A	OL-A66H	LumA
TCGA-AC-A62Y-01A	AC-A62Y	LumA
TCGA-AC-A3YJ-01A	AC-A3YJ	LumA
TCGA-AO-A0JI-01A	AO-A0JI	LumA
TCGA-AN-A0FW-01A	AN-A0FW	LumA
TCGA-GM-A5PX-01A	GM-A5PX	LumA
TCGA-A2-A4RX-01A	A2-A4RX	Basal
TCGA-BH-A18R-01A	BH-A18R	HER2E
TCGA-BH-A0HK-11A	BH-A0HK	LumA
TCGA-B6-A0WW-01A	B6-A0WW	LumB
TCGA-A2-A0SV-01A	A2-A0SV	LumB
TCGA-AR-A24U-01A	AR-A24U	HER2E
TCGA-B6-A0X0-01A	B6-A0X0	LumA
TCGA-BH-A0C7-01B	BH-A0C7	LumB
TCGA-BH-A0EA-01A	BH-A0EA	LumA
TCGA-LL-A440-01A	LL-A440	LumA
TCGA-A1-A0SQ-01A	A1-A0SQ	LumA
TCGA-A8-A09N-01A	A8-A09N	LumB
TCGA-AC-A3QQ-01B	AC-A3QQ	LumA
TCGA-E2-A1BC-11A	E2-A1BC	LumA
TCGA-BH-A18V-06A	BH-A18V	Basal
TCGA-AC-A2BM-01A	AC-A2BM	LumB
TCGA-E2-A14V-01A	E2-A14V	HER2E
TCGA-C8-A137-01A	C8-A137	HER2E
TCGA-BH-A0DT-01A	BH-A0DT	LumA
TCGA-E9-A1R4-01A	E9-A1R4	LumB
TCGA-D8-A1JB-01A	D8-A1JB	LumA
TCGA-HN-A2NL-01A	HN-A2NL	Basal
TCGA-BH-A0BO-01A	BH-A0BO	LumA
TCGA-BH-A1FE-06A	BH-A1FE	LumA
TCGA-C8-A275-01A	C8-A275	HER2E
TCGA-S3-AA10-01A	S3-AA10	Basal
TCGA-A8-A08A-01A	A8-A08A	LumA
TCGA-AO-A0J7-01A	AO-A0J7	LumB
TCGA-BH-A0W4-01A	BH-A0W4	LumA
TCGA-EW-A2FV-01A	EW-A2FV	LumA
TCGA-AR-A252-01A	AR-A252	LumA
TCGA-BH-A8G0-01A	BH-A8G0	LumA
TCGA-AN-A0XR-01A	AN-A0XR	LumB
TCGA-A2-A0YC-01A	A2-A0YC	LumA
TCGA-BH-A18J-01A	BH-A18J	LumA
TCGA-BH-A1FR-11B	BH-A1FR	LumA
TCGA-BH-A0W7-01A	BH-A0W7	LumA
TCGA-AC-A2B8-01A	AC-A2B8	LumA
TCGA-AO-A0JL-01A	AO-A0JL	Basal
TCGA-BH-A1FB-11A	BH-A1FB	LumA
TCGA-D8-A27W-01A	D8-A27W	LumB
TCGA-B6-A0RO-01A	B6-A0RO	LumA
TCGA-BH-A0DE-01A	BH-A0DE	LumA
TCGA-A7-A0DC-01B	A7-A0DC	LumA
TCGA-A7-A4SF-01A	A7-A4SF	HER2E
TCGA-BH-A0HA-11A	BH-A0HA	LumA
TCGA-B6-A0RV-01A	B6-A0RV	LumA
TCGA-AC-A7VB-01A	AC-A7VB	LumB
TCGA-D8-A27P-01A	D8-A27P	LumA
TCGA-BH-A8FY-01A	BH-A8FY	LumA
TCGA-BH-A0E1-11A	BH-A0E1	LumA
TCGA-BH-A42T-01A	BH-A42T	LumB
TCGA-AN-A046-01A	AN-A046	LumA
TCGA-A2-A0SX-01A	A2-A0SX	Basal
TCGA-A8-A06N-01A	A8-A06N	LumB
TCGA-A8-A06U-01A	A8-A06U	LumA
TCGA-BH-A0HP-01A	BH-A0HP	LumA
TCGA-BH-A18U-01A	BH-A18U	LumB
TCGA-AN-A0AS-01A	AN-A0AS	LumA
TCGA-BH-A1F2-01A	BH-A1F2	LumB
TCGA-BH-A18M-01A	BH-A18M	LumA
TCGA-C8-A12L-01A	C8-A12L	HER2E
TCGA-E9-A1R7-01A	E9-A1R7	LumB
TCGA-D8-A1X8-01A	D8-A1X8	LumA
TCGA-AR-A24V-01A	AR-A24V	LumA
TCGA-AC-A6IX-01A	AC-A6IX	LumA
TCGA-D8-A1JH-01A	D8-A1JH	LumA
TCGA-E2-A573-01A	E2-A573	Basal
TCGA-BH-A0BL-01A	BH-A0BL	Basal
TCGA-EW-A1P6-01A	EW-A1P6	LumA
TCGA-BH-A0DL-01A	BH-A0DL	Basal
TCGA-AC-A2FB-11A	AC-A2FB	LumA
TCGA-B6-A0IA-01A	B6-A0IA	LumA
TCGA-E2-A1L7-01A	E2-A1L7	LumB
TCGA-BH-A18F-01A	BH-A18F	LumA
TCGA-C8-A1HI-01A	C8-A1HI	LumA
TCGA-BH-A0BD-01A	BH-A0BD	LumB
TCGA-AN-A0G0-01A	AN-A0G0	Basal
TCGA-BH-A0E7-01A	BH-A0E7	LumA
TCGA-A8-A08S-01A	A8-A08S	LumB
TCGA-A8-A08C-01A	A8-A08C	LumA
TCGA-C8-A1HO-01A	C8-A1HO	LumA
TCGA-E9-A1NF-01A	E9-A1NF	LumB
TCGA-AO-A0J6-01A	AO-A0J6	Basal
TCGA-LL-A5YP-01A	LL-A5YP	Basal
TCGA-BH-A0DI-01A	BH-A0DI	LumA
TCGA-BH-A1FJ-01A	BH-A1FJ	LumB
TCGA-UU-A93S-01A	UU-A93S	HER2E
TCGA-A2-A0YE-01A	A2-A0YE	Basal
TCGA-E9-A1N6-11A	E9-A1N6	LumB
TCGA-BH-A209-01A	BH-A209	LumB
TCGA-OL-A5S0-01A	OL-A5S0	Basal
TCGA-HN-A2OB-01A	HN-A2OB	LumA
TCGA-D8-A27H-01A	D8-A27H	Basal
TCGA-BH-A1F6-01A	BH-A1F6	Basal
TCGA-A1-A0SD-01A	A1-A0SD	LumA
TCGA-A7-A26J-01B	A7-A26J	LumA
TCGA-D8-A1XC-01A	D8-A1XC	LumA
TCGA-AQ-A04J-01A	AQ-A04J	Basal
TCGA-LD-A66U-01A	LD-A66U	LumA
TCGA-E2-A15O-01A	E2-A15O	LumA
TCGA-BH-A0HO-01A	BH-A0HO	LumA
TCGA-A7-A6VW-01A	A7-A6VW	Basal
TCGA-E2-A153-11A	E2-A153	LumA
TCGA-AQ-A0Y5-01A	AQ-A0Y5	LumA
TCGA-3C-AALJ-01A	3C-AALJ	LumB
TCGA-BH-AB28-01A	BH-AB28	LumA
TCGA-EW-A1PH-01A	EW-A1PH	Basal
TCGA-A8-A08H-01A	A8-A08H	normal-like
TCGA-AO-A0JE-01A	AO-A0JE	HER2E
TCGA-D8-A1XF-01A	D8-A1XF	LumB
TCGA-BH-A0BQ-01A	BH-A0BQ	LumA
TCGA-E9-A1RF-11A	E9-A1RF	LumA
TCGA-E2-A158-01A	E2-A158	Basal
TCGA-A8-A08I-01A	A8-A08I	LumB
TCGA-B6-A0X4-01A	B6-A0X4	LumA
TCGA-E9-A2JS-01A	E9-A2JS	LumB
TCGA-A2-A25B-01A	A2-A25B	LumB
TCGA-BH-A1F6-11B	BH-A1F6	Basal
TCGA-B6-A0WY-01A	B6-A0WY	LumA
TCGA-A7-A0D9-01A	A7-A0D9	LumA
TCGA-A8-A09E-01A	A8-A09E	LumB
TCGA-BH-A1ES-06A	BH-A1ES	LumA
TCGA-EW-A1OW-01A	EW-A1OW	Basal
TCGA-D8-A1XD-01A	D8-A1XD	LumA
TCGA-E9-A54X-01A	E9-A54X	LumB
TCGA-A7-A0DB-01C	A7-A0DB	LumA
TCGA-A2-A0CX-01A	A2-A0CX	HER2E
TCGA-E9-A5FK-01A	E9-A5FK	LumA
TCGA-BH-A1FG-11B	BH-A1FG	LumA
TCGA-C8-A8HQ-01A	C8-A8HQ	LumB
TCGA-BH-A0BP-01A	BH-A0BP	LumA
TCGA-B6-A0RL-01A	B6-A0RL	LumB
TCGA-A8-A08F-01A	A8-A08F	LumB
TCGA-A2-A0CK-01A	A2-A0CK	LumA
TCGA-E9-A1N4-01A	E9-A1N4	LumA
TCGA-D8-A1XZ-01A	D8-A1XZ	LumB
TCGA-OL-A66J-01A	OL-A66J	LumA
TCGA-BH-A18N-11A	BH-A18N	LumA
TCGA-EW-A424-01A	EW-A424	LumA
TCGA-A7-A3RF-01A	A7-A3RF	LumA
TCGA-AR-A24H-01A	AR-A24H	LumB
TCGA-A8-A06T-01A	A8-A06T	LumA
TCGA-C8-A1HL-01A	C8-A1HL	LumB
TCGA-BH-A0DG-11A	BH-A0DG	LumA
TCGA-AN-A0FK-01A	AN-A0FK	LumA
TCGA-BH-A0BG-01A	BH-A0BG	Basal
TCGA-D8-A13Z-01A	D8-A13Z	HER2E
TCGA-OL-A5D6-01A	OL-A5D6	normal-like
TCGA-A8-A091-01A	A8-A091	LumA
TCGA-EW-A6SA-01A	EW-A6SA	LumB
TCGA-E2-A15L-01A	E2-A15L	LumA
TCGA-BH-A1F2-11A	BH-A1F2	LumB
TCGA-A7-A26H-01A	A7-A26H	LumA
TCGA-C8-A26Z-01A	C8-A26Z	LumA
TCGA-E2-A15R-01A	E2-A15R	LumA
TCGA-C8-A12Y-01A	C8-A12Y	LumA
TCGA-A7-A13F-01A	A7-A13F	LumB
TCGA-BH-A28Q-01A	BH-A28Q	LumA
TCGA-GM-A5PV-01A	GM-A5PV	LumA
TCGA-A7-A4SC-01A	A7-A4SC	LumA
TCGA-A2-A3KC-01A	A2-A3KC	LumA
TCGA-A7-A13E-11A	A7-A13E	Basal
TCGA-E2-A15H-01A	E2-A15H	LumA
TCGA-BH-A0DV-01A	BH-A0DV	LumA
TCGA-B6-A0IH-01A	B6-A0IH	LumA
TCGA-A2-A1G4-01A	A2-A1G4	LumB
TCGA-A8-A093-01A	A8-A093	LumA
TCGA-E9-A1RH-11A	E9-A1RH	HER2E
TCGA-AN-A0XP-01A	AN-A0XP	LumA
TCGA-AO-A1KQ-01A	AO-A1KQ	LumB
TCGA-AR-A256-01A	AR-A256	Basal
TCGA-OL-A66I-01A	OL-A66I	Basal
TCGA-GM-A4E0-01A	GM-A4E0	LumA
TCGA-C8-A3M7-01A	C8-A3M7	LumA
TCGA-OL-A6VR-01A	OL-A6VR	LumA
TCGA-A2-A04W-01A	A2-A04W	HER2E
TCGA-E9-A295-01A	E9-A295	LumA
TCGA-AR-A1AM-01A	AR-A1AM	LumA
TCGA-GM-A2DF-01A	GM-A2DF	Basal
TCGA-E9-A1N5-01A	E9-A1N5	LumA
TCGA-EW-A1OZ-01A	EW-A1OZ	LumB
TCGA-A1-A0SF-01A	A1-A0SF	LumA
TCGA-A1-A0SJ-01A	A1-A0SJ	LumA
TCGA-AR-A24P-01A	AR-A24P	LumA
TCGA-D8-A1JU-01A	D8-A1JU	LumA
TCGA-A8-A07F-01A	A8-A07F	LumA
TCGA-A7-A6VY-01A	A7-A6VY	Basal
TCGA-BH-A1FU-11A	BH-A1FU	normal-like
TCGA-BH-A0BZ-11A	BH-A0BZ	LumB
TCGA-BH-A1ET-11B	BH-A1ET	LumA
TCGA-A8-A08G-01A	A8-A08G	LumB
TCGA-BH-A0HW-01A	BH-A0HW	LumB
TCGA-C8-A12K-01A	C8-A12K	Basal
TCGA-A8-A07O-01A	A8-A07O	Basal
TCGA-BH-A0BM-01A	BH-A0BM	LumA
TCGA-B6-A0IQ-01A	B6-A0IQ	Basal
TCGA-C8-A12U-01A	C8-A12U	LumB
TCGA-C8-A8HP-01A	C8-A8HP	HER2E
TCGA-A2-A3XV-01A	A2-A3XV	HER2E
TCGA-BH-A0AW-01A	BH-A0AW	HER2E
TCGA-AN-A0FF-01A	AN-A0FF	LumB
TCGA-BH-A0DX-01A	BH-A0DX	LumA
TCGA-AR-A24M-01A	AR-A24M	LumA
TCGA-BH-A0DP-11A	BH-A0DP	LumA
TCGA-E2-A2P6-01A	E2-A2P6	LumA
TCGA-C8-A130-01A	C8-A130	LumB
TCGA-C8-A274-01A	C8-A274	LumB
TCGA-E9-A1RD-11A	E9-A1RD	LumA
TCGA-D8-A73X-01A	D8-A73X	LumA
TCGA-AO-A0JA-01A	AO-A0JA	LumA
TCGA-LL-A5YN-01A	LL-A5YN	LumA
TCGA-LL-A740-01A	LL-A740	LumA
TCGA-LL-A6FP-01A	LL-A6FP	LumA
TCGA-A7-A26E-01B	A7-A26E	LumA
TCGA-A7-A6VX-01A	A7-A6VX	LumB
TCGA-AC-A6IW-01A	AC-A6IW	Basal
TCGA-A8-A06X-01A	A8-A06X	LumB
TCGA-E9-A1NF-11A	E9-A1NF	LumB
TCGA-E2-A1L9-01A	E2-A1L9	LumA
TCGA-BH-A0AU-11A	BH-A0AU	LumB
TCGA-A2-A3XX-01A	A2-A3XX	Basal
TCGA-E9-A1NA-01A	E9-A1NA	LumB
TCGA-D8-A141-01A	D8-A141	LumA
TCGA-BH-A0AU-01A	BH-A0AU	LumB
TCGA-B6-A0WS-01A	B6-A0WS	LumA
TCGA-B6-A0I5-01A	B6-A0I5	LumA
TCGA-BH-A1FB-01A	BH-A1FB	LumA
TCGA-AC-A2QH-01B	AC-A2QH	CLOW
TCGA-AQ-A04H-01B	AQ-A04H	LumB
TCGA-AC-A6NO-01A	AC-A6NO	LumA
TCGA-AN-A0XN-01A	AN-A0XN	LumA
TCGA-E2-A1IH-01A	E2-A1IH	LumA
TCGA-E9-A1N4-11A	E9-A1N4	LumA
TCGA-BH-A0B1-01A	BH-A0B1	LumA
TCGA-AR-A0TW-01A	AR-A0TW	LumA
TCGA-A7-A4SA-01A	A7-A4SA	LumA
TCGA-A2-A0YD-01A	A2-A0YD	LumA
TCGA-LL-A8F5-01A	LL-A8F5	Basal
TCGA-D8-A1JA-01A	D8-A1JA	HER2E
TCGA-S3-AA11-01A	S3-AA11	LumA
TCGA-A2-A0YT-01A	A2-A0YT	LumB
TCGA-AC-A3YI-01A	AC-A3YI	normal-like
TCGA-BH-A0B2-01A	BH-A0B2	LumA
TCGA-E2-A109-01A	E2-A109	LumB
TCGA-C8-A12W-01A	C8-A12W	LumB
TCGA-C8-A12N-01A	C8-A12N	LumA
TCGA-AO-A03U-01B	AO-A03U	normal-like
TCGA-BH-A0B4-01A	BH-A0B4	LumA
TCGA-AO-A0J2-01A	AO-A0J2	HER2E
TCGA-D8-A27R-01A	D8-A27R	LumB
TCGA-A2-A0EU-01A	A2-A0EU	LumA
TCGA-BH-A0C1-01B	BH-A0C1	LumA
TCGA-E2-A15J-01A	E2-A15J	LumA
TCGA-A2-A0CW-01A	A2-A0CW	LumB
TCGA-E2-A10F-01A	E2-A10F	LumA
TCGA-AR-A1AI-01A	AR-A1AI	Basal
TCGA-GI-A2C8-11A	GI-A2C8	LumA
TCGA-E9-A1RH-01A	E9-A1RH	HER2E
TCGA-AC-A23E-01A	AC-A23E	LumA
TCGA-BH-A0AY-11A	BH-A0AY	LumA
TCGA-E9-A1N8-01A	E9-A1N8	Basal
TCGA-E2-A2P5-01A	E2-A2P5	LumA
TCGA-BH-A18P-11A	BH-A18P	HER2E
TCGA-C8-A278-01A	C8-A278	HER2E
TCGA-E2-A15A-01A	E2-A15A	LumB
TCGA-BH-A1FE-11B	BH-A1FE	LumA
TCGA-BH-A0BW-11A	BH-A0BW	Basal
TCGA-B6-A0I6-01A	B6-A0I6	Basal
TCGA-BH-A1EO-11A	BH-A1EO	LumA
TCGA-AO-A03V-01A	AO-A03V	LumA
TCGA-A2-A3Y0-01A	A2-A3Y0	Basal
TCGA-D8-A1JT-01A	D8-A1JT	LumB
TCGA-A1-A0SM-01A	A1-A0SM	LumA
TCGA-BH-A1F0-01A	BH-A1F0	Basal
TCGA-MS-A51U-01A	MS-A51U	LumA
TCGA-AR-A24K-01A	AR-A24K	LumB
TCGA-A2-A3XY-01A	A2-A3XY	Basal
TCGA-E2-A14W-01A	E2-A14W	LumB
TCGA-BH-A1F8-01A	BH-A1F8	LumB
TCGA-E9-A1RA-01A	E9-A1RA	LumA
TCGA-A8-A0A6-01A	A8-A0A6	LumA
TCGA-AC-A7VC-01A	AC-A7VC	CLOW
TCGA-C8-A27B-01A	C8-A27B	Basal
TCGA-S3-AA15-01A	S3-AA15	Basal
TCGA-BH-A0DD-11A	BH-A0DD	LumB
TCGA-BH-A1ES-01A	BH-A1ES	LumA
TCGA-E2-A1L6-01A	E2-A1L6	LumA
TCGA-BH-A0DT-11A	BH-A0DT	LumA
TCGA-BH-A1EV-01A	BH-A1EV	HER2E
TCGA-AR-A1AY-01A	AR-A1AY	Basal
TCGA-A8-A0A7-01A	A8-A0A7	HER2E
TCGA-BH-A0GY-01A	BH-A0GY	LumA
TCGA-B6-A0RN-01A	B6-A0RN	LumA
TCGA-A8-A09W-01A	A8-A09W	LumB
TCGA-E9-A1R5-01A	E9-A1R5	LumA
TCGA-B6-A409-01A	B6-A409	Basal
TCGA-AR-A2LL-01A	AR-A2LL	LumB
