# Supplementary material for: KANK1 promotes breast cancer development by compromising Scribble-mediated Hippo activation
Source: Nat Commun. 2024 Nov 29;15:10381. doi: 10.1038/s41467-024-54645-9 (PMC11607453; doi:10.1038/s41467-024-54645-9)
Supplement: Supplementary file 16 — Source Data [file 41467_2024_54645_MOESM16_ESM.zip]

Archive with 64 entries (62 files):
- Source Data/
- Source Data/FACS data/
- Source Data/FACS data/20240621 a5-APC_cl1-a5.fcs
- Source Data/FACS data/20240621 a5-APC_cl2-a5.fcs
- Source Data/FACS data/20240621 a5-APC_unstain-cl1.fcs
- Source Data/FACS data/20240621 a5-APC_unstain-cl2.fcs
- Source Data/FACS data/20240621 a5-APC_unstain-wt.fcs
- Source Data/FACS data/20240621 a5-APC_wt-a5.fcs
- Source Data/FACS data/240516_2_a1 cl1.fcs
- Source Data/FACS data/240516_2_a1 cl2.fcs
- Source Data/FACS data/240516_2_a1 wt.fcs
- Source Data/FACS data/240516_2_a2 cl1.fcs
- Source Data/FACS data/240516_2_a2 cl2.fcs
- Source Data/FACS data/240516_2_a2 wt.fcs
- Source Data/FACS data/240516_2_av cl1.fcs
- Source Data/FACS data/240516_2_av cl2.fcs
- Source Data/FACS data/240516_2_av wt.fcs
- Source Data/FACS data/240516_2_b1 cl1.fcs
- Source Data/FACS data/240516_2_b1 cl2.fcs
- Source Data/FACS data/240516_2_b1 wt.fcs
- Source Data/FACS data/240516_2_b3 cl1.fcs
- Source Data/FACS data/240516_2_b3 cl2.fcs
- Source Data/FACS data/240516_2_b3 wt.fcs
- Source Data/FACS data/240516_2_b5 cl1.fcs
- Source Data/FACS data/240516_2_b5 cl2.fcs
- Source Data/FACS data/240516_2_b5 wt.fcs
- Source Data/FACS data/240516_2_Ham IgG cl1.fcs
- Source Data/FACS data/240516_2_Ham IgG cl2.fcs
- Source Data/FACS data/240516_2_Ham IgG wt.fcs
- Source Data/FACS data/240516_2_ms IgG cl1.fcs
- Source Data/FACS data/240516_2_ms IgG cl2.fcs
- Source Data/FACS data/240516_2_ms IgG wt.fcs
- Source Data/FACS data/240516_2_rat IgG1 cl1.fcs
- Source Data/FACS data/240516_2_rat IgG1 cl2.fcs
- Source Data/FACS data/240516_2_rat IgG1 wt.fcs
- Source Data/FACS data/240516_2_rat IgG2 cl1.fcs
- Source Data/FACS data/240516_2_rat IgG2 cl2.fcs
- Source Data/FACS data/240516_2_rat IgG2 wt.fcs
- Source Data/FACS data/240516_2_unstain cl1.fcs
- Source Data/FACS data/240516_2_unstain cl2.fcs
- Source Data/FACS data/240516_2_unstain wt.fcs
- Source Data/FACS data/READ ME.txt
- Source Data/Source Data Fig. 1.xlsx
- Source Data/Source Data Fig. 10.xlsx
- Source Data/Source Data Fig. 2.xlsx
- Source Data/Source Data Fig. 3.xlsx
- Source Data/Source Data Fig. 4.xlsx
- Source Data/Source Data Fig. 5.xlsx
- Source Data/Source Data Fig. 6.xlsx
- Source Data/Source Data Fig. 7.xlsx
- Source Data/Source Data Fig. 8.xlsx
- Source Data/Source Data Fig. 9.xlsx
- Source Data/Source Data-Supp Fig. 1.xlsx
- Source Data/Source Data-Supp Fig. 10.xlsx
- Source Data/Source Data-Supp Fig. 11.xlsx
- Source Data/Source Data-Supp Fig. 12.xlsx
- Source Data/Source Data-Supp Fig. 3.xlsx
- Source Data/Source Data-Supp Fig. 4.xlsx
- Source Data/Source Data-Supp Fig. 6.xlsx
- Source Data/Source Data-Supp Fig. 9.xlsx
- Source Data/Source Data-Supp Fig.13.xlsx
- Source Data/Source Data-Supp Fig.14.xlsx
- Source Data/Source Data-Supp Fig.15.xlsx
- Source Data/Uncropped blots.pdf
