# Supplementary material for: KANK1 promotes breast cancer development by compromising Scribble-mediated Hippo activation
Source: Nat Commun. 2024 Nov 29;15:10381. doi: 10.1038/s41467-024-54645-9 (PMC11607453; doi:10.1038/s41467-024-54645-9)
Supplement: Supplementary file 16 — Source Data [file 41467_2024_54645_MOESM16_ESM.zip › Source Data/FACS data/READ ME.txt]

"cl1" = MCF7 KANK1 KO clone1
"cl2" = MCF7 KANK1 KO clone2
"wt"= MCF7 parental WT cell
“a1” ="Itga1"
“a2” ="Itga2"
“a5” ="Itga5"
"av" = "Itgav"
"b1" = "Itgb1"
"b3" = “Itgb3”
"b5" = "Itgb5"
"Ham IgG" = "Hamster IgG-PE negative staining control" 
"ms IgG" = "Mouse IgG-PE negative staining control" 
"rat IgG1" = "Rat IgG1-PE negative staining control " 
"rat IgG2" = "Rat IgG2a-PE negative staining control" 
"unstain" = "non-staining control" 
