# Supplementary material for: KANK1 promotes breast cancer development by compromising Scribble-mediated Hippo activation
Source: Nat Commun. 2024 Nov 29;15:10381. doi: 10.1038/s41467-024-54645-9 (PMC11607453; doi:10.1038/s41467-024-54645-9)
Supplement: Supplementary file 16 — Source Data [file 41467_2024_54645_MOESM16_ESM.zip › Source Data/Source Data Fig. 1.xlsx]

## Sheet: Fig. 1a
Fig. 1a	Years	High	Low		Original data downloaded from	sample	patient	OS	OS.time-days	gene expression RNAseq - HTSeq - FPKM-UQ: KANK1	data		Years
	3.12055	0			https://xenabrowser.net/	TCGA-A7-A0D9-11A	TCGA-A7-A0D9	0	1139	high	19.67		3.12055
	4.29863	0				TCGA-BH-A0B8-11A	TCGA-BH-A0B8	0	1569	high	19.55		4.29863
	4.39452	0			Log-rank test	TCGA-E2-A1LS-11A	TCGA-E2-A1LS	0	1604	high	19.55		4.39452
	3.35343	0			p=0.009753	TCGA-E9-A1RC-11A	TCGA-E9-A1RC	0	1224	high	19.44		3.35342
	5.85206	0				TCGA-BH-A0B5-11A	TCGA-BH-A0B5	0	2136	high	19.21		5.85205
	1.23288	0				TCGA-E2-A158-01A	TCGA-E2-A158	0	450	high	19.21		1.23288
	6.81096	0				TCGA-BH-A0DD-11A	TCGA-BH-A0DD	0	2486	high	19.2		6.81096
	3.96986	0				TCGA-E9-A1RI-11A	TCGA-E9-A1RI	0	1449	high	19.17		3.96986
	6.08767	0				TCGA-AC-A2BK-01A	TCGA-AC-A2BK	0	2222	high	19.17		6.08767
	1.68219	0				TCGA-AC-A8OP-01A	TCGA-AC-A8OP	0	614	high	19.12		1.68219
	1.23288	0				TCGA-E2-A158-11A	TCGA-E2-A158	0	450	high	19.1		1.23288
	1.96712	0				TCGA-A7-A13G-11A	TCGA-A7-A13G	0	718	high	19.1		1.96712
	1.68219	1				TCGA-A7-A13E-11A	TCGA-A7-A13E	1	614	high	19		1.68219
	0.093151	0				TCGA-E9-A1RD-11A	TCGA-E9-A1RD	0	34	high	18.99		0.0931507
	2.52329	1				TCGA-BH-A18P-11A	TCGA-BH-A18P	1	921	high	18.97		2.52329
	0.709589	0				TCGA-A1-A0SB-01A	TCGA-A1-A0SB	0	259	high	18.96		0.709589
	2.15342	1				TCGA-E9-A1NG-11A	TCGA-E9-A1NG	1	786	high	18.95		2.15342
	0.547945	0				TCGA-E9-A1RF-11A	TCGA-E9-A1RF	0	200	high	18.94		0.547945
	11.7123	0				TCGA-AR-A0TP-01A	TCGA-AR-A0TP	0	4275	high	18.93		11.7123
	2.93699	1				TCGA-E9-A1NF-11A	TCGA-E9-A1NF	1	1072	high	18.84		2.93699
	4.63562	0				TCGA-E2-A15I-11A	TCGA-E2-A15I	0	1692	high	18.8		4.63562
	4.01918	0				TCGA-E9-A1R7-11A	TCGA-E9-A1R7	0	1467	high	18.78		4.01918
	3.88219	0				TCGA-E9-A1RH-11A	TCGA-E9-A1RH	0	1417	high	18.77		3.88219
	2.67397	1				TCGA-E9-A1RB-11A	TCGA-E9-A1RB	1	976	high	18.73		2.67397
	4.63562	1				TCGA-BH-A18Q-01A	TCGA-BH-A18Q	1	1692	high	18.73		4.63562
	2.09589	0				TCGA-A7-A13F-11A	TCGA-A7-A13F	0	765	high	18.72		2.09589
	1.68219	1				TCGA-A7-A13E-01A	TCGA-A7-A13E	1	614	high	18.71		1.68219
	3.41644	0				TCGA-BH-A0H9-11A	TCGA-BH-A0H9	0	1247	high	18.7		3.41644
	1.08767	0				TCGA-D8-A27H-01A	TCGA-D8-A27H	0	397	high	18.69		1.08767
	6.94247	1				TCGA-BH-A204-11A	TCGA-BH-A204	1	2534	high	18.69		6.94247
	6.17808	0				TCGA-BH-A0BZ-11A	TCGA-BH-A0BZ	0	2255	high	18.69		6.17808
	2.48219	0				TCGA-A7-A0DC-11A	TCGA-A7-A0DC	0	906	high	18.61		2.48219
	3.21644	1				TCGA-BH-A203-11A	TCGA-BH-A203	1	1174	high	18.6		3.21644
	5.86301	0				TCGA-E2-A1IG-11A	TCGA-E2-A1IG	0	2140	high	18.59		5.86301
	2.22192	1				TCGA-BH-A18L-11A	TCGA-BH-A18L	1	811	high	18.58		2.22192
	2.7589	0				TCGA-A7-A0DB-11A	TCGA-A7-A0DB	0	1007	high	18.53		2.7589
	3.04657	0				TCGA-E9-A1NA-11A	TCGA-E9-A1NA	0	1112	high	18.49		3.04658
	2.64384	0				TCGA-A7-A13D-01B	TCGA-A7-A13D	0	965	high	18.46		2.64384
	2.95616	0				TCGA-A7-A0CH-11A	TCGA-A7-A0CH	0	1079	high	18.45		2.95616
	2.6274	1				TCGA-BH-A1F2-11A	TCGA-BH-A1F2	1	959	high	18.42		2.6274
	5.8274	1				TCGA-BH-A1EN-11A	TCGA-BH-A1EN	1	2127	high	18.4		5.8274
	2.76438	1				TCGA-BH-A1FD-11B	TCGA-BH-A1FD	1	1009	high	18.38		2.76438
	8.12329	1				TCGA-BH-A1F6-11B	TCGA-BH-A1F6	1	2965	high	18.29		8.12329
	3.5863	0				TCGA-D8-A1XW-01A	TCGA-D8-A1XW	0	1309	high	18.26		3.5863
	9.60548	0				TCGA-AO-A124-01A	TCGA-AO-A124	0	3506	high	18.26		9.60548
	7.58904	0				TCGA-A2-A3XT-01A	TCGA-A2-A3XT	0	2770	high	18.26		7.58904
	3.12877	1				TCGA-BH-A18R-11A	TCGA-BH-A18R	1	1142	high	18.22		3.12877
	2.12877	0				TCGA-BH-A0AY-11A	TCGA-BH-A0AY	0	777	high	18.21		2.12877
	8.12329	1				TCGA-BH-A1F6-01A	TCGA-BH-A1F6	1	2965	high	18.21		8.12329
	2.64384	0				TCGA-A7-A13D-01A	TCGA-A7-A13D	0	965	high	18.2		2.64384
	0.057534	0				TCGA-E9-A244-01A	TCGA-E9-A244	0	21	high	18.19		0.0575342
	3.16712	0				TCGA-BH-A0DH-11A	TCGA-BH-A0DH	0	1156	high	18.18		3.16712
	1.28219	1				TCGA-BH-A18N-11A	TCGA-BH-A18N	1	468	high	18.17		1.28219
	0.632877	0				TCGA-AN-A0FL-01A	TCGA-AN-A0FL	0	231	high	18.16		0.632877
	9.15616	0				TCGA-GI-A2C9-01A	TCGA-GI-A2C9	0	3342	high	18.13		9.15616
	1.14247	0				TCGA-AC-A62X-01A	TCGA-AC-A62X	0	417	high	18.13		1.14247
	3.38082	0				TCGA-AC-A2FB-11A	TCGA-AC-A2FB	0	1234	high	18.12		3.38082
	1.3726	0				TCGA-E2-A1BC-11A	TCGA-E2-A1BC	0	501	high	18.12		1.3726
	7.81918	1				TCGA-AR-A256-01A	TCGA-AR-A256	1	2854	high	18.12		7.81918
	0.027397	0				TCGA-AN-A0FX-01A	TCGA-AN-A0FX	0	10	high	18.11		0.0273973
	0.747945	0				TCGA-A8-A07R-01A	TCGA-A8-A07R	0	273	high	18.08		0.747945
	5.50411	1				TCGA-BH-A18S-11A	TCGA-BH-A18S	1	2009	high	18.06		5.50411
	4.61096	0				TCGA-AO-A0JL-01A	TCGA-AO-A0JL	0	1683	high	18.04		4.61096
	1.85753	1				TCGA-E9-A1N6-11A	TCGA-E9-A1N6	1	678	high	18		1.85753
	2.81096	0				TCGA-AR-A1AY-01A	TCGA-AR-A1AY	0	1026	high	18		2.81096
	1.67671	1				TCGA-BH-A18J-11A	TCGA-BH-A18J	1	612	high	18		1.67671
	1.30411	0				TCGA-BH-A0DP-11A	TCGA-BH-A0DP	0	476	high	17.99		1.30411
	7.66575	1				TCGA-BH-A1EO-11A	TCGA-BH-A1EO	1	2798	high	17.99		7.66575
	0.920548	1				TCGA-E2-A15M-11A	TCGA-E2-A15M	1	336	high	17.98		0.920548
	0.857534	0				TCGA-A7-A6VV-01A	TCGA-A7-A6VV	0	313	high	17.98		0.857534
	6.52329	0				TCGA-BH-A0DL-11A	TCGA-BH-A0DL	0	2381	high	17.97		6.52329
	4.28219	1				TCGA-BH-A18U-11A	TCGA-BH-A18U	1	1563	high	17.97		4.28219
	1.68219	1				TCGA-A7-A13E-01B	TCGA-A7-A13E	1	614	high	17.96		1.68219
	3.80274	1				TCGA-BH-A1FM-11B	TCGA-BH-A1FM	1	1388	high	17.96		3.80274
	4.81918	1				TCGA-BH-A208-11A	TCGA-BH-A208	1	1759	high	17.96		4.81918
	2.66849	0				TCGA-BH-A0BC-11A	TCGA-BH-A0BC	0	974	high	17.96		2.66849
	0.027397	0				TCGA-AN-A0XT-01A	TCGA-AN-A0XT	0	10	high	17.95		0.0273973
	4.4137	0				TCGA-BH-A0HA-11A	TCGA-BH-A0HA	0	1611	high	17.94		4.4137
	2.9726	0				TCGA-A7-A0DA-01A	TCGA-A7-A0DA	0	1085	high	17.93		2.9726
	3.10137	0				TCGA-BH-A0BA-11A	TCGA-BH-A0BA	0	1132	high	17.92		3.10137
	3.01644	0				TCGA-E9-A1N9-11A	TCGA-E9-A1N9	0	1101	high	17.91		3.01644
	4.43836	0				TCGA-BH-A0H5-11A	TCGA-BH-A0H5	0	1620	high	17.9		4.43836
	2.73973	0				TCGA-E9-A1N4-11A	TCGA-E9-A1N4	0	1000	high	17.9		2.73973
	4.50411	0				TCGA-BH-A0DO-11A	TCGA-BH-A0DO	0	1644	high	17.89		4.50411
	6.04657	1				TCGA-BH-A18M-11A	TCGA-BH-A18M	1	2207	high	17.89		6.04658
	4.39452	0				TCGA-E2-A1LS-01A	TCGA-E2-A1LS	0	1604	high	17.89		4.39452
	3.52329	1				TCGA-BH-A1EU-11A	TCGA-BH-A1EU	1	1286	high	17.88		3.52329
	7.56986	1				TCGA-BH-A18K-11A	TCGA-BH-A18K	1	2763	high	17.86		7.56986
	5.13973	0				TCGA-BH-A0BM-11A	TCGA-BH-A0BM	0	1876	high	17.86		5.13973
	1.58082	1				TCGA-BH-A1FG-11B	TCGA-BH-A1FG	1	577	high	17.84		1.58082
	23.5753	0				TCGA-B6-A0RU-01A	TCGA-B6-A0RU	0	8605	high	17.84		23.5753
	10.8466	1				TCGA-BH-A209-11A	TCGA-BH-A209	1	3959	high	17.82		10.8466
	2.50685	0				TCGA-EW-A1P7-01A	TCGA-EW-A1P7	0	915	high	17.82		2.50685
	2.15069	1				TCGA-BH-A1F0-11B	TCGA-BH-A1F0	1	785	high	17.81		2.15068
	4.34795	0				TCGA-AO-A0J4-01A	TCGA-AO-A0J4	0	1587	high	17.81		4.34795
	7.15616	0				TCGA-BH-A0BS-11A	TCGA-BH-A0BS	0	2612	high	17.8		7.15616
	1.70411	0				TCGA-AO-A1KO-01A	TCGA-AO-A1KO	0	622	high	17.78		1.70411
	4.16164	0				TCGA-BH-A0BV-11A	TCGA-BH-A0BV	0	1519	high	17.78		4.16164
	8.89589	0				TCGA-E2-A1LH-11A	TCGA-E2-A1LH	0	3247	high	17.78		8.89589
	5.12603	0				TCGA-BH-A0BG-01A	TCGA-BH-A0BG	0	1871	high	17.78		5.12603
	4.63562	1				TCGA-BH-A18Q-11A	TCGA-BH-A18Q	1	1692	high	17.77		4.63562
	5.6548	0				TCGA-BH-A0DV-11A	TCGA-BH-A0DV	0	2064	high	17.76		5.65479
	6.31781	0				TCGA-E2-A1LB-11A	TCGA-E2-A1LB	0	2306	high	17.76		6.31781
	1.30685	0				TCGA-LL-A73Y-01A	TCGA-LL-A73Y	0	477	high	17.75		1.30685
	2.35068	0				TCGA-OL-A6VO-01A	TCGA-OL-A6VO	0	858	high	17.75		2.35068
	3.47945	0				TCGA-BH-A0C0-11A	TCGA-BH-A0C0	0	1270	high	17.74		3.47945
	6.90411	1				TCGA-BH-A1ET-11B	TCGA-BH-A1ET	1	2520	high	17.73		6.90411
	4.62466	1				TCGA-BH-A1FU-11A	TCGA-BH-A1FU	1	1688	high	17.73		4.62466
	6.15343	0				TCGA-A2-A04T-01A	TCGA-A2-A04T	0	2246	high	17.73		6.15342
	3.46849	0				TCGA-E9-A1ND-11A	TCGA-E9-A1ND	0	1266	high	17.72		3.46849
	2.08219	0				TCGA-A8-A07U-01A	TCGA-A8-A07U	0	760	high	17.71		2.08219
	1.75343	0				TCGA-E2-A155-01A	TCGA-E2-A155	0	640	high	17.71		1.75342
	6.26849	0				TCGA-AR-A0TV-01A	TCGA-AR-A0TV	0	2288	high	17.71		6.26849
	1.30685	0				TCGA-BH-A0E1-11A	TCGA-BH-A0E1	0	477	high	17.69		1.30685
	1.55069	0				TCGA-A2-A0YJ-01A	TCGA-A2-A0YJ	0	566	high	17.68		1.55068
	2.66301	0				TCGA-E2-A14X-01A	TCGA-E2-A14X	0	972	high	17.68		2.66301
	3.21644	0				TCGA-E2-A14R-01A	TCGA-E2-A14R	0	1174	high	17.68		3.21644
	0.00274	1				TCGA-BH-A1F8-11B	TCGA-BH-A1F8	1	1	high	17.66		0.00273973
	5.24384	0				TCGA-BH-A0AU-11A	TCGA-BH-A0AU	0	1914	high	17.66		5.24384
	1.72329	0				TCGA-S3-AA0Z-01A	TCGA-S3-AA0Z	0	629	high	17.65		1.72329
	5.59178	0				TCGA-BH-A0DG-11A	TCGA-BH-A0DG	0	2041	high	17.64		5.59178
	1.80822	0				TCGA-BH-A0BJ-11A	TCGA-BH-A0BJ	0	660	high	17.64		1.80822
	7.01096	0				TCGA-BH-A0B7-11A	TCGA-BH-A0B7	0	2559	high	17.62		7.01096
	1.67397	0				TCGA-D8-A1JL-01A	TCGA-D8-A1JL	0	611	high	17.61		1.67397
	9.15616	0				TCGA-GI-A2C9-11A	TCGA-GI-A2C9	0	3342	high	17.6		9.15616
	1.96712	0				TCGA-A7-A13G-01B	TCGA-A7-A13G	0	718	high	17.6		1.96712
	1.76164	0				TCGA-A2-A4S2-01A	TCGA-A2-A4S2	0	643	high	17.59		1.76164
	2.71507	1				TCGA-BH-A0EA-01A	TCGA-BH-A0EA	1	991	high	17.57		2.71507
	8.30137	0				TCGA-AR-A251-01A	TCGA-AR-A251	0	3030	high	17.56		8.30137
	3.06849	0				TCGA-E9-A1N5-11A	TCGA-E9-A1N5	0	1120	high	17.55		3.06849
	5.25753	0				TCGA-BH-A0AZ-11A	TCGA-BH-A0AZ	0	1919	high	17.54		5.25753
	1	1				TCGA-BH-A1EV-11A	TCGA-BH-A1EV	1	365	high	17.53		1
	3.29589	0				TCGA-BH-A0B3-11B	TCGA-BH-A0B3	0	1203	high	17.53		3.29589
	2.83288	1				TCGA-BH-A1FH-11B	TCGA-BH-A1FH	1	1034	high	17.53		2.83288
	1.81096	0				TCGA-A7-A26I-01B	TCGA-A7-A26I	0	661	high	17.53		1.81096
	2.80822	0				TCGA-E2-A1II-01A	TCGA-E2-A1II	0	1025	high	17.51		2.80822
	4.30685	0				TCGA-BH-A0B9-01A	TCGA-BH-A0B9	0	1572	high	17.51		4.30685
	10.052	1				TCGA-BH-A1FB-11A	TCGA-BH-A1FB	1	3669	high	17.5		10.0521
	1.66301	0				TCGA-EW-A1PH-01A	TCGA-EW-A1PH	0	607	high	17.5		1.66301
	3.03014	0				TCGA-OL-A5RW-01A	TCGA-OL-A5RW	0	1106	high	17.5		3.03014
	6.2274	1				TCGA-BH-A1FE-11B	TCGA-BH-A1FE	1	2273	high	17.49		6.2274
	7.42192	0				TCGA-BH-A0C3-11A	TCGA-BH-A0C3	0	2709	high	17.47		7.42192
	1.68767	0				TCGA-A2-A1G0-01A	TCGA-A2-A1G0	0	616	high	17.46		1.68767
	4.2411	0				TCGA-AR-A24K-01A	TCGA-AR-A24K	0	1548	high	17.44		4.2411
	9.51233	1				TCGA-BH-A1FC-01A	TCGA-BH-A1FC	1	3472	high	17.44		9.51233
	1.33699	0				TCGA-XX-A89A-01A	TCGA-XX-A89A	0	488	high	17.43		1.33699
	2.48219	0				TCGA-A7-A0DC-01A	TCGA-A7-A0DC	0	906	high	17.43		2.48219
	6.58356	0				TCGA-BH-A0DT-11A	TCGA-BH-A0DT	0	2403	high	17.42		6.58356
	2.16712	0				TCGA-A8-A06Y-01A	TCGA-A8-A06Y	0	791	high	17.41		2.16712
	9.51233	1				TCGA-BH-A1FC-11A	TCGA-BH-A1FC	1	3472	high	17.4		9.51233
	0.323288	0				TCGA-E2-A1IL-01A	TCGA-E2-A1IL	0	118	high	17.4		0.323288
	0.487671	0				TCGA-BH-A0HK-01A	TCGA-BH-A0HK	0	178	high	17.4		0.487671
	0.268493	0				TCGA-BH-A0DQ-11A	TCGA-BH-A0DQ	0	98	high	17.39		0.268493
	0.043836	0				TCGA-AN-A0G0-01A	TCGA-AN-A0G0	0	16	high	17.38		0.0438356
	3.1452	0				TCGA-BH-A0B1-01A	TCGA-BH-A0B1	0	1148	high	17.38		3.14521
	0.753425	0				TCGA-E2-A15K-11A	TCGA-E2-A15K	0	275	high	17.38		0.753425
	4.7726	0				TCGA-AR-A2LR-01A	TCGA-AR-A2LR	0	1742	high	17.37		4.7726
	5.04657	0				TCGA-AO-A12F-01A	TCGA-AO-A12F	0	1842	high	17.37		5.04658
	0.616438	0				TCGA-GI-A2C8-11A	TCGA-GI-A2C8	0	225	high	17.36		0.616438
	6.01918	0				TCGA-BH-A0BO-01A	TCGA-BH-A0BO	0	2197	high	17.36		6.01918
	2.15069	1				TCGA-BH-A1F0-01A	TCGA-BH-A1F0	1	785	high	17.35		2.15068
	1.12329	0				TCGA-D8-A27M-01A	TCGA-D8-A27M	0	410	high	17.35		1.12329
	2.94247	0				TCGA-A7-A0CE-01A	TCGA-A7-A0CE	0	1074	high	17.34		2.94247
	0.013699	0				TCGA-C8-A1HJ-01A	TCGA-C8-A1HJ	0	5	high	17.34		0.0136986
	8.69041	0				TCGA-AR-A24Q-01A	TCGA-AR-A24Q	0	3172	high	17.34		8.69041
	6.17808	0				TCGA-BH-A0BQ-11A	TCGA-BH-A0BQ	0	2255	high	17.33		6.17808
	8.24931	0				TCGA-A2-A0CV-01A	TCGA-A2-A0CV	0	3011	high	17.32		8.24932
	5.90411	0				TCGA-GM-A2DF-01A	TCGA-GM-A2DF	0	2155	high	17.32		5.90411
	1.00822	0				TCGA-A7-A5ZV-01A	TCGA-A7-A5ZV	0	368	high	17.31		1.00822
	3.12603	0				TCGA-E2-A10B-01A	TCGA-E2-A10B	0	1141	high	17.3		3.12603
	0.142466	0				TCGA-AN-A04D-01A	TCGA-AN-A04D	0	52	high	17.3		0.142466
	11.6904	1				TCGA-B6-A0RQ-01A	TCGA-B6-A0RQ	1	4267	high	17.29		11.6904
	0.487671	0				TCGA-BH-A0HK-11A	TCGA-BH-A0HK	0	178	high	17.29		0.487671
	6.38082	0				TCGA-E2-A1AZ-01A	TCGA-E2-A1AZ	0	2329	high	17.28		6.38082
	6.53425	0				TCGA-A2-A04Q-01A	TCGA-A2-A04Q	0	2385	high	17.28		6.53425
	6.46849	1				TCGA-B6-A0I1-01A	TCGA-B6-A0I1	1	2361	high	17.28		6.46849
	4.6411	1				TCGA-BH-A1EW-11B	TCGA-BH-A1EW	1	1694	high	17.27		4.6411
	0.827397	0				TCGA-PL-A8LZ-01A	TCGA-PL-A8LZ	0	302	high	17.27		0.827397
	5.27945	1				TCGA-BH-A1FJ-11B	TCGA-BH-A1FJ	1	1927	high	17.26		5.27945
	2.74247	0				TCGA-BH-A18F-01A	TCGA-BH-A18F	0	1001	high	17.25		2.74247
	1.92055	0				TCGA-BH-A0WA-01A	TCGA-BH-A0WA	0	701	high	17.25		1.92055
	0.027397	0				TCGA-AN-A0AR-01A	TCGA-AN-A0AR	0	10	high	17.25		0.0273973
	7.00822	0				TCGA-AR-A0TS-01A	TCGA-AR-A0TS	0	2558	high	17.24		7.00822
	0.027397	0				TCGA-AN-A0FY-01A	TCGA-AN-A0FY	0	10	high	17.24		0.0273973
	0.728767	0				TCGA-A7-A6VY-01A	TCGA-A7-A6VY	0	266	high	17.24		0.728767
	7.26027	0				TCGA-AC-A2FK-01A	TCGA-AC-A2FK	0	2650	high	17.23		7.26027
	5.03014	0				TCGA-E2-A1L7-11A	TCGA-E2-A1L7	0	1836	high	17.23		5.03014
	4.26301	1				TCGA-BH-A18V-01A	TCGA-BH-A18V	1	1556	high	17.23		4.26301
	1.04931	0				TCGA-C8-A134-01A	TCGA-C8-A134	0	383	high	17.23		1.04932
	5.28219	0				TCGA-BH-A0H3-01A	TCGA-BH-A0H3	0	1928	high	17.22		5.28219
	4.9863	0				TCGA-BH-A0AV-01A	TCGA-BH-A0AV	0	1820	high	17.21		4.9863
	1.6	0				TCGA-D8-A147-01A	TCGA-D8-A147	0	584	high	17.21		1.6
	1.50137	1				TCGA-A2-A04P-01A	TCGA-A2-A04P	1	548	high	17.21		1.50137
	4.26301	1				TCGA-BH-A18V-06A	TCGA-BH-A18V	1	1556	high	17.19		4.26301
	10.8082	1				TCGA-B6-A0X0-01A	TCGA-B6-A0X0	1	3945	high	17.19		10.8082
	3.06849	0				TCGA-BH-A28O-01A	TCGA-BH-A28O	0	1120	high	17.18		3.06849
	2.94247	0				TCGA-A7-A0CE-11A	TCGA-A7-A0CE	0	1074	high	17.18		2.94247
	3.92877	0				TCGA-E2-A14N-01A	TCGA-E2-A14N	0	1434	high	17.18		3.92877
	1.58082	0				TCGA-A8-A07F-01A	TCGA-A8-A07F	0	577	high	17.17		1.58082
	3.37808	0				TCGA-AR-A2LQ-01A	TCGA-AR-A2LQ	0	1233	high	17.16		3.37808
	1.92329	0				TCGA-BH-A0H7-11A	TCGA-BH-A0H7	0	702	high	17.15		1.92329
	4.41918	0				TCGA-AO-A0J9-01A	TCGA-AO-A0J9	0	1613	high	17.15		4.41918
	6	0				TCGA-A2-A0ES-01A	TCGA-A2-A0ES	0	2190	high	17.14		6
	4.60822	0				TCGA-D8-A1XO-01A	TCGA-D8-A1XO	0	1682	high	17.13		4.60822
	8.12329	1				TCGA-B6-A0IH-01A	TCGA-B6-A0IH	1	2965	high	17.13		8.12329
	3.15616	1				TCGA-B6-A3ZX-01A	TCGA-B6-A3ZX	1	1152	high	17.13		3.15616
	4.49863	1				TCGA-BH-A1FR-11B	TCGA-BH-A1FR	1	1642	high	17.12		4.49863
	4.91233	1				TCGA-AO-A03U-01B	TCGA-AO-A03U	1	1793	high	17.12		4.91233
	0.832877	0				TCGA-A8-A099-01A	TCGA-A8-A099	0	304	high	17.12		0.832877
	0.230137	0				TCGA-AR-A24P-01A	TCGA-AR-A24P	0	84	high	17.11		0.230137
	0.882192	1				TCGA-AR-A5QQ-01A	TCGA-AR-A5QQ	1	322	high	17.11		0.882192
	19.4685	0				TCGA-B6-A0IJ-01A	TCGA-B6-A0IJ	0	7106	high	17.11		19.4685
	20.4247	1				TCGA-B6-A0X1-01A	TCGA-B6-A0X1	1	7455	high	17.11		20.4247
	1.07945	0				TCGA-C8-A1HN-01A	TCGA-C8-A1HN	0	394	high	17.11		1.07945
	1.16164	0				TCGA-S3-AA17-01A	TCGA-S3-AA17	0	424	high	17.11		1.16164
	0.213699	0				TCGA-AQ-A54N-01A	TCGA-AQ-A54N	0	78	high	17.11		0.213699
	6.47945	0				TCGA-BH-A0BT-11A	TCGA-BH-A0BT	0	2365	high	17.1		6.47945
	2.78082	0				TCGA-D8-A3Z5-01A	TCGA-D8-A3Z5	0	1015	high	17.1		2.78082
	2.84658	0				TCGA-E9-A1N8-01A	TCGA-E9-A1N8	0	1039	high	17.1		2.84658
	1.49589	0				TCGA-A8-A093-01A	TCGA-A8-A093	0	546	high	17.09		1.49589
	1.3726	0				TCGA-A2-A1G6-01A	TCGA-A2-A1G6	0	501	high	17.08		1.3726
	4.24657	0				TCGA-AR-A24W-01A	TCGA-AR-A24W	0	1550	high	17.08		4.24658
	8.55068	0				TCGA-E2-A1LI-01A	TCGA-E2-A1LI	0	3121	high	17.08		8.55068
	8	0				TCGA-AR-A1AN-01A	TCGA-AR-A1AN	0	2920	high	17.08		8
	0.208219	0				TCGA-BH-A0HO-01A	TCGA-BH-A0HO	0	76	high	17.08		0.208219
	2.99452	1				TCGA-A2-A3XY-01A	TCGA-A2-A3XY	1	1093	high	17.07		2.99452
	1.61918	0				TCGA-E2-A154-01A	TCGA-E2-A154	0	591	high	17.07		1.61918
	1.77534	0				TCGA-A2-A4RY-01A	TCGA-A2-A4RY	0	648	high	17.06		1.77534
	1.75069	1				TCGA-B6-A0WX-01A	TCGA-B6-A0WX	1	639	high	17.06		1.75068
	1.93699	0				TCGA-E2-A153-11A	TCGA-E2-A153	0	707	high	17.05		1.93699
	0.583562	0				TCGA-AN-A0FK-01A	TCGA-AN-A0FK	0	213	high	17.05		0.583562
	0.69863	1				TCGA-A2-A0T2-01A	TCGA-A2-A0T2	1	255	high	17.05		0.69863
	2.76438	1				TCGA-BH-A1FD-01A	TCGA-BH-A1FD	1	1009	high	17.04		2.76438
	6.00548	1				TCGA-BH-A1FN-11A	TCGA-BH-A1FN	1	2192	high	17.03		6.00548
	3.94247	1				TCGA-A2-A3XX-01A	TCGA-A2-A3XX	1	1439	high	17.03		3.94247
	3.49315	1				TCGA-OL-A66K-01A	TCGA-OL-A66K	1	1275	high	17.03		3.49315
	2.48219	0				TCGA-A7-A0DC-01B	TCGA-A7-A0DC	0	906	high	17.03		2.48219
	3.52329	1				TCGA-BH-A1EU-01A	TCGA-BH-A1EU	1	1286	high	17.02		3.52329
	4.58356	1				TCGA-BH-A1FL-01A	TCGA-BH-A1FL	1	1673	high	17.02		4.58356
	2.29315	0				TCGA-E2-A108-01A	TCGA-E2-A108	0	837	high	17.02		2.29315
	1.80548	0				TCGA-D8-A4Z1-01A	TCGA-D8-A4Z1	0	659	high	17.02		1.80548
	6.04657	1				TCGA-BH-A18M-01A	TCGA-BH-A18M	1	2207	high	17.01		6.04658
	13.8685	0				TCGA-AR-A2LE-01A	TCGA-AR-A2LE	0	5062	high	17.01		13.8685
	0.832877	0				TCGA-A8-A07O-01A	TCGA-A8-A07O	0	304	high	17.01		0.832877
	2.03288	0				TCGA-A2-A4RX-01A	TCGA-A2-A4RX	0	742	high	17		2.03288
	7.5589	0				TCGA-AC-A2FF-01A	TCGA-AC-A2FF	0	2759	high	16.99		7.5589
	2.8274	1				TCGA-A2-A3XS-01A	TCGA-A2-A3XS	1	1032	high	16.99		2.8274
	0.367123	0				TCGA-BH-A0E0-01A	TCGA-BH-A0E0	0	134	high	16.98		0.367123
	0.408219	0				TCGA-BH-A18G-01A	TCGA-BH-A18G	0	149	high	16.98		0.408219
	0.446575	0				TCGA-AN-A0XL-01A	TCGA-AN-A0XL	0	163	high	16.97		0.446575
	2.24384	0				TCGA-AQ-A04J-01A	TCGA-AQ-A04J	0	819	high	16.97		2.24384
	1.08493	0				TCGA-A8-A086-01A	TCGA-A8-A086	0	396	high	16.97		1.08493
	1.55343	0				TCGA-BH-A5IZ-01A	TCGA-BH-A5IZ	0	567	high	16.97		1.55342
	0.027397	0				TCGA-AN-A0AT-01A	TCGA-AN-A0AT	0	10	high	16.97		0.0273973
	0.465753	0				TCGA-BH-A0RX-01A	TCGA-BH-A0RX	0	170	high	16.96		0.465753
	2.73973	0				TCGA-E9-A1N4-01A	TCGA-E9-A1N4	0	1000	high	16.95		2.73973
	1.20274	0				TCGA-D8-A27I-01A	TCGA-D8-A27I	0	439	high	16.95		1.20274
	3.19178	0				TCGA-A7-A0CD-01A	TCGA-A7-A0CD	0	1165	high	16.95		3.19178
	1.36712	0				TCGA-D8-A1XQ-01A	TCGA-D8-A1XQ	0	499	high	16.94		1.36712
	0.093151	0				TCGA-AC-A8OQ-01A	TCGA-AC-A8OQ	0	34	high	16.93		0.0931507
	2.83288	1				TCGA-BH-A1FH-01A	TCGA-BH-A1FH	1	1034	high	16.92		2.83288
	1.61096	0				TCGA-A2-A0YK-01A	TCGA-A2-A0YK	0	588	high	16.92		1.61096
	3.24657	0				TCGA-AR-A5QP-01A	TCGA-AR-A5QP	0	1185	high	16.92		3.24658
	2.58356	1				TCGA-A8-A06X-01A	TCGA-A8-A06X	1	943	high	16.92		2.58356
	2.92055	0				TCGA-A2-A0ET-01A	TCGA-A2-A0ET	0	1066	high	16.92		2.92055
	3.18082	0				TCGA-AR-A2LN-01A	TCGA-AR-A2LN	0	1161	high	16.91		3.18082
	6.49589	0				TCGA-BH-A0BW-11A	TCGA-BH-A0BW	0	2371	high	16.91		6.49589
	4.26301	1				TCGA-BH-A18V-11A	TCGA-BH-A18V	1	1556	high	16.91		4.26301
	2.87945	0				TCGA-EW-A1PG-01A	TCGA-EW-A1PG	0	1051	high	16.9		2.87945
	2.85753	0				TCGA-A7-A0CG-01A	TCGA-A7-A0CG	0	1043	high	16.9		2.85753
	0.728767	1				TCGA-E2-A1LK-01A	TCGA-E2-A1LK	1	266	high	16.89		0.728767
	6.12603	0				TCGA-B6-A1KI-01A	TCGA-B6-A1KI	0	2236	high	16.89		6.12603
	6.00274	0				TCGA-GM-A4E0-01A	TCGA-GM-A4E0	0	2191	high	16.88		6.00274
	8.89589	0				TCGA-E2-A1LH-01A	TCGA-E2-A1LH	0	3247	high	16.87		8.89589
	2.7589	0				TCGA-A7-A0DB-01A	TCGA-A7-A0DB	0	1007	high	16.86		2.7589
	1.85479	0				TCGA-AC-A2B8-01A	TCGA-AC-A2B8	0	677	high	16.86		1.85479
	1.39178	0				TCGA-C8-A274-01A	TCGA-C8-A274	0	508	high	16.86		1.39178
	1.63014	0				TCGA-E2-A15P-01A	TCGA-E2-A15P	0	595	high	16.86		1.63014
	7.27123	0				TCGA-A2-A04U-01A	TCGA-A2-A04U	0	2654	high	16.86		7.27123
	4.00274	0				TCGA-D8-A27K-01A	TCGA-D8-A27K	0	1461	high	16.85		4.00274
	4.63562	0				TCGA-E2-A15I-01A	TCGA-E2-A15I	0	1692	high	16.85		4.63562
	1.1589	0				TCGA-BH-A0DK-11A	TCGA-BH-A0DK	0	423	high	16.85		1.1589
	1.32055	0				TCGA-D8-A1XR-01A	TCGA-D8-A1XR	0	482	high	16.85		1.32055
	8.52603	0				TCGA-AO-A12A-01A	TCGA-AO-A12A	0	3112	high	16.85		8.52603
	1.43836	0				TCGA-S3-AA15-01A	TCGA-S3-AA15	0	525	high	16.85		1.43836
	1.55616	0				TCGA-AC-A6IV-01A	TCGA-AC-A6IV	0	568	high	16.85		1.55616
	1.67671	0				TCGA-E9-A243-01A	TCGA-E9-A243	0	612	high	16.85		1.67671
	1.20822	0				TCGA-D8-A1XK-01A	TCGA-D8-A1XK	0	441	high	16.84		1.20822
	8.31507	0				TCGA-AR-A24N-01A	TCGA-AR-A24N	0	3035	high	16.84		8.31507
	0.868493	0				TCGA-A7-A6VX-01A	TCGA-A7-A6VX	0	317	high	16.84		0.868493
	1.61644	0				TCGA-D8-A1JM-01A	TCGA-D8-A1JM	0	590	high	16.84		1.61644
	3.75616	0				TCGA-A8-A07Z-01A	TCGA-A8-A07Z	0	1371	high	16.84		3.75616
	1.51781	0				TCGA-BH-A0BD-01A	TCGA-BH-A0BD	0	554	high	16.83		1.51781
	1.16438	0				TCGA-D8-A142-01A	TCGA-D8-A142	0	425	high	16.83		1.16438
	2.01096	0				TCGA-AC-A3QQ-01B	TCGA-AC-A3QQ	0	734	high	16.83		2.01096
	1.05479	0				TCGA-C8-A12V-01A	TCGA-C8-A12V	0	385	high	16.83		1.05479
	3.31507	0				TCGA-EW-A1P1-01A	TCGA-EW-A1P1	0	1210	high	16.82		3.31507
	6.76438	1				TCGA-B6-A0RL-01A	TCGA-B6-A0RL	1	2469	high	16.82		6.76438
	2.17808	0				TCGA-BH-A202-01A	TCGA-BH-A202	0	795	high	16.81		2.17808
	0.134247	0				TCGA-D8-A27P-01A	TCGA-D8-A27P	0	49	high	16.8		0.134247
	3.29589	0				TCGA-E9-A1NC-01A	TCGA-E9-A1NC	0	1203	high	16.8		3.29589
	8.39178	1				TCGA-B6-A0RS-01A	TCGA-B6-A0RS	1	3063	high	16.8		8.39178
	4.20548		0			TCGA-A2-A0YF-01A	TCGA-A2-A0YF	0	1535	low	15.51		4.20548
	7.82466		0			TCGA-AR-A1AP-01A	TCGA-AR-A1AP	0	2856	low	15.51		7.82466
	1.1589		0			TCGA-BH-A0DK-01A	TCGA-BH-A0DK	0	423	low	15.51		1.1589
	0.980822		0			TCGA-C8-A12P-01A	TCGA-C8-A12P	0	358	low	15.5		0.980822
	4.88493		0			TCGA-OL-A5DA-01A	TCGA-OL-A5DA	0	1783	low	15.5		4.88493
	10.4301		0			TCGA-AR-A1AH-01A	TCGA-AR-A1AH	0	3807	low	15.49		10.4301
	1.05479		1			TCGA-D8-A73W-01A	TCGA-D8-A73W	1	385	low	15.49		1.05479
	1.42192		0			TCGA-LL-A5YL-01A	TCGA-LL-A5YL	0	519	low	15.49		1.42192
	1.05479		0			TCGA-C8-A12X-01A	TCGA-C8-A12X	0	385	low	15.49		1.05479
	0.980822		0			TCGA-C8-A12M-01A	TCGA-C8-A12M	0	358	low	15.49		0.980822
	7.21096		0			TCGA-AR-A2LJ-01A	TCGA-AR-A2LJ	0	2632	low	15.49		7.21096
	0.471233		1			TCGA-AQ-A0Y5-01A	TCGA-AQ-A0Y5	1	172	low	15.48		0.471233
	0.019178		0			TCGA-AN-A041-01A	TCGA-AN-A041	0	7	low	15.48		0.0191781
	5.81918		0			TCGA-AO-A03T-01A	TCGA-AO-A03T	0	2124	low	15.48		5.81918
	1.43014		0			TCGA-D8-A1XD-01A	TCGA-D8-A1XD	0	522	low	15.47		1.43014
	0.89863		0			TCGA-BH-A0GZ-01A	TCGA-BH-A0GZ	0	328	low	15.47		0.89863
	1.05479		0			TCGA-C8-A12W-01A	TCGA-C8-A12W	0	385	low	15.47		1.05479
	1.26301		0			TCGA-D8-A1XV-01A	TCGA-D8-A1XV	0	461	low	15.47		1.26301
	1.98904		0			TCGA-E2-A156-01A	TCGA-E2-A156	0	726	low	15.46		1.98904
	4.61918		0			TCGA-A2-A04X-01A	TCGA-A2-A04X	0	1686	low	15.46		4.61918
	6.62192		1			TCGA-B6-A0WV-01A	TCGA-B6-A0WV	1	2417	low	15.46		6.62192
	1.76986		0			TCGA-LD-A66U-01A	TCGA-LD-A66U	0	646	low	15.46		1.76986
	2.20822		0			TCGA-BH-A0HB-01A	TCGA-BH-A0HB	0	806	low	15.46		2.20822
	4.27671		0			TCGA-BH-A0HW-01A	TCGA-BH-A0HW	0	1561	low	15.45		4.27671
	2.90137		0			TCGA-E9-A1N3-01A	TCGA-E9-A1N3	0	1059	low	15.45		2.90137
	1.13973		0			TCGA-A1-A0SJ-01A	TCGA-A1-A0SJ	0	416	low	15.44		1.13973
	0.958904		0			TCGA-AO-A1KS-01A	TCGA-AO-A1KS	0	350	low	15.44		0.958904
	4.22466		0			TCGA-AO-A0JB-01A	TCGA-AO-A0JB	0	1542	low	15.44		4.22466
	0.027397		0			TCGA-AN-A03X-01A	TCGA-AN-A03X	0	10	low	15.44		0.0273973
	0.027397		0			TCGA-AN-A0XS-01A	TCGA-AN-A0XS	0	10	low	15.43		0.0273973
	1.19178		0			TCGA-BH-A0E2-01A	TCGA-BH-A0E2	0	435	low	15.43		1.19178
	6.38356		0			TCGA-BH-A0BR-01A	TCGA-BH-A0BR	0	2330	low	15.43		6.38356
	1.53973		0			TCGA-S3-A6ZG-01A	TCGA-S3-A6ZG	0	562	low	15.43		1.53973
	1		0			TCGA-A8-A097-01A	TCGA-A8-A097	0	365	low	15.42		1
	1.03014		0			TCGA-C8-A26X-01A	TCGA-C8-A26X	0	376	low	15.42		1.03014
	2.48493		0			TCGA-EW-A1P4-01A	TCGA-EW-A1P4	0	907	low	15.41		2.48493
	9.06027		0			TCGA-AO-A126-01A	TCGA-AO-A126	0	3307	low	15.41		9.06027
	1.69863		0			TCGA-BH-A0HI-01A	TCGA-BH-A0HI	0	620	low	15.4		1.69863
	2.98082		0			TCGA-E9-A1NE-01A	TCGA-E9-A1NE	0	1088	low	15.4		2.98082
	0.027397		0			TCGA-AN-A0FZ-01A	TCGA-AN-A0FZ	0	10	low	15.4		0.0273973
	11.1781		0			TCGA-AR-A0U3-01A	TCGA-AR-A0U3	0	4080	low	15.4		11.1781
	1.61096		0			TCGA-AC-A2QI-01A	TCGA-AC-A2QI	0	588	low	15.4		1.61096
	2.06027		0			TCGA-OL-A5RY-01A	TCGA-OL-A5RY	0	752	low	15.4		2.06027
	6.47123		0			TCGA-E2-A1IE-01A	TCGA-E2-A1IE	0	2362	low	15.4		6.47123
	3.47671		0			TCGA-E9-A22E-01A	TCGA-E9-A22E	0	1269	low	15.39		3.47671
	1.93699		0			TCGA-E2-A153-01A	TCGA-E2-A153	0	707	low	15.39		1.93699
	3.24932		0			TCGA-E9-A247-01A	TCGA-E9-A247	0	1186	low	15.39		3.24932
	4.41644		0			TCGA-D8-A1JG-01B	TCGA-D8-A1JG	0	1612	low	15.38		4.41644
	1.61096		0			TCGA-AC-A5XS-01A	TCGA-AC-A5XS	0	588	low	15.38		1.61096
	1.63836		0			TCGA-E2-A1L9-01A	TCGA-E2-A1L9	0	598	low	15.37		1.63836
	1.67671		0			TCGA-BH-A2L8-01A	TCGA-BH-A2L8	0	612	low	15.37		1.67671
	5.11233		0			TCGA-AO-A03M-01B	TCGA-AO-A03M	0	1866	low	15.37		5.11233
	13.5041		0			TCGA-B6-A0RO-01A	TCGA-B6-A0RO	0	4929	low	15.37		13.5041
	2.04931		0			TCGA-E2-A1LA-01A	TCGA-E2-A1LA	0	748	low	15.37		2.04932
	3.41918		0			TCGA-E9-A22D-01A	TCGA-E9-A22D	0	1248	low	15.37		3.41918
	2.22192		1			TCGA-BH-A18L-01A	TCGA-BH-A18L	1	811	low	15.37		2.22192
	0.994521		0			TCGA-C8-A12L-01A	TCGA-C8-A12L	0	363	low	15.36		0.994521
	1.7863		0			TCGA-BH-A18H-01A	TCGA-BH-A18H	0	652	low	15.36		1.7863
	4.74521		0			TCGA-E2-A15R-01A	TCGA-E2-A15R	0	1732	low	15.36		4.74521
	2.99452		0			TCGA-BH-A18I-01A	TCGA-BH-A18I	0	1093	low	15.35		2.99452
	3.73973		1			TCGA-A2-A0SW-01A	TCGA-A2-A0SW	1	1365	low	15.35		3.73973
	1.31507		0			TCGA-D8-A1JC-01A	TCGA-D8-A1JC	0	480	low	15.35		1.31507
	0.465753		0			TCGA-AN-A0XW-01A	TCGA-AN-A0XW	0	170	low	15.35		0.465753
	4.96438		1			TCGA-GM-A2D9-01A	TCGA-GM-A2D9	1	1812	low	15.35		4.96438
	1.08493		0			TCGA-C8-A8HP-01A	TCGA-C8-A8HP	0	396	low	15.35		1.08493
	1.85753		1			TCGA-E9-A1N6-01A	TCGA-E9-A1N6	1	678	low	15.34		1.85753
	1.26849		0			TCGA-EW-A6S9-01A	TCGA-EW-A6S9	0	463	low	15.34		1.26849
	2.85753		0			TCGA-E2-A576-01A	TCGA-E2-A576	0	1043	low	15.34		2.85753
	6.88493		0			TCGA-AO-A1KR-01A	TCGA-AO-A1KR	0	2513	low	15.33		6.88493
	1.02192		0			TCGA-D8-A27W-01A	TCGA-D8-A27W	0	373	low	15.33		1.02192
	4.49863		0			TCGA-A8-A076-01A	TCGA-A8-A076	0	1642	low	15.32		4.49863
	1.17808		0			TCGA-D8-A1Y3-01A	TCGA-D8-A1Y3	0	430	low	15.32		1.17808
	2.58356		0			TCGA-A8-A08P-01A	TCGA-A8-A08P	0	943	low	15.32		2.58356
	2.15069		0			TCGA-E9-A5UO-01A	TCGA-E9-A5UO	0	785	low	15.32		2.15068
	1.43288		0			TCGA-A2-A25C-01A	TCGA-A2-A25C	0	523	low	15.31		1.43288
	1.16712		1			TCGA-A8-A09X-01A	TCGA-A8-A09X	1	426	low	15.31		1.16712
	1.57534		0			TCGA-EW-A1PA-01A	TCGA-EW-A1PA	0	575	low	15.31		1.57534
	2.90959		0			TCGA-E2-A573-01A	TCGA-E2-A573	0	1062	low	15.3		2.90959
	1.07671		0			TCGA-C8-A135-01A	TCGA-C8-A135	0	393	low	15.3		1.07671
	1.24384		0			TCGA-A7-A4SA-01A	TCGA-A7-A4SA	0	454	low	15.3		1.24384
	2.66849		0			TCGA-E2-A14W-01A	TCGA-E2-A14W	0	974	low	15.3		2.66849
	5.06027		0			TCGA-A2-A1FX-01A	TCGA-A2-A1FX	0	1847	low	15.3		5.06027
	0.750685		0			TCGA-A8-A079-01A	TCGA-A8-A079	0	274	low	15.3		0.750685
	4.93151		0			TCGA-E2-A1IK-01A	TCGA-E2-A1IK	0	1800	low	15.29		4.93151
	2.04657		0			TCGA-C8-A27A-01A	TCGA-C8-A27A	0	747	low	15.29		2.04658
	0.082192		0			TCGA-A8-A0A7-01A	TCGA-A8-A0A7	0	30	low	15.28		0.0821918
	1.20548		0			TCGA-LL-A5YO-01A	TCGA-LL-A5YO	0	440	low	15.28		1.20548
	5.24384		0			TCGA-BH-A0AU-01A	TCGA-BH-A0AU	0	1914	low	15.27		5.24384
	3.04657		0			TCGA-E9-A1NA-01A	TCGA-E9-A1NA	0	1112	low	15.27		3.04658
	0.991781		1			TCGA-B6-A0I9-01A	TCGA-B6-A0I9	1	362	low	15.26		0.991781
	3.4137		0			TCGA-E2-A14P-01A	TCGA-E2-A14P	0	1246	low	15.24		3.4137
	1.9589		0			TCGA-BH-A5J0-01A	TCGA-BH-A5J0	0	715	low	15.24		1.9589
	3.19726		0			TCGA-E9-A22B-01A	TCGA-E9-A22B	0	1167	low	15.24		3.19726
	0.841096		0			TCGA-D8-A27R-01A	TCGA-D8-A27R	0	307	low	15.24		0.841096
	2.73151		0			TCGA-AO-A0J2-01A	TCGA-AO-A0J2	0	997	low	15.24		2.73151
	0.893151		0			TCGA-A7-A5ZW-01A	TCGA-A7-A5ZW	0	326	low	15.23		0.893151
	1.16164		0			TCGA-EW-A1PD-01A	TCGA-EW-A1PD	0	424	low	15.23		1.16164
	2.75068		0			TCGA-A8-A091-01A	TCGA-A8-A091	0	1004	low	15.23		2.75068
	7.04931		1			TCGA-B6-A0IN-01A	TCGA-B6-A0IN	1	2573	low	15.22		7.04932
	10.9726		0			TCGA-3C-AALI-01A	TCGA-3C-AALI	0	4005	low	15.22		10.9726
	2.75068		0			TCGA-A8-A08F-01A	TCGA-A8-A08F	0	1004	low	15.21		2.75068
	2.87123		1			TCGA-E9-A226-01A	TCGA-E9-A226	1	1048	low	15.2		2.87123
	6.89041		0			TCGA-AO-A12D-01A	TCGA-AO-A12D	0	2515	low	15.2		6.89041
	1.67397		0			TCGA-D8-A1JJ-01A	TCGA-D8-A1JJ	0	611	low	15.2		1.67397
	2.58356		0			TCGA-BH-A0EE-01A	TCGA-BH-A0EE	0	943	low	15.2		2.58356
	6.2		0			TCGA-A2-A0ER-01A	TCGA-A2-A0ER	0	2263	low	15.2		6.2
	3.91781		1			TCGA-PE-A5DC-01A	TCGA-PE-A5DC	1	1430	low	15.2		3.91781
	1.41918		0			TCGA-UL-AAZ6-01A	TCGA-UL-AAZ6	0	518	low	15.2		1.41918
	0.027397		0			TCGA-AN-A046-01A	TCGA-AN-A046	0	10	low	15.19		0.0273973
	0.082192		1			TCGA-A8-A08L-01A	TCGA-A8-A08L	1	30	low	15.19		0.0821918
	8.56438		1			TCGA-B6-A0RP-01A	TCGA-B6-A0RP	1	3126	low	15.18		8.56438
	3.12055		0			TCGA-A7-A0D9-01A	TCGA-A7-A0D9	0	1139	low	15.18		3.12055
	7.11233		0			TCGA-B6-A401-01A	TCGA-B6-A401	0	2596	low	15.17		7.11233
	1.41918		0			TCGA-A8-A075-01A	TCGA-A8-A075	0	518	low	15.16		1.41918
	2.75068		0			TCGA-A8-A08S-01A	TCGA-A8-A08S	0	1004	low	15.16		2.75068
	5.86301		0			TCGA-E2-A1IG-01A	TCGA-E2-A1IG	0	2140	low	15.16		5.86301
	1.07671		0			TCGA-E2-A15H-01A	TCGA-E2-A15H	0	393	low	15.15		1.07671
	8.19452		0			TCGA-AR-A0TQ-01A	TCGA-AR-A0TQ	0	2991	low	15.15		8.19452
	1.9863		0			TCGA-E9-A54Y-01A	TCGA-E9-A54Y	0	725	low	15.15		1.9863
	1.0274		0			TCGA-C8-A1HO-01A	TCGA-C8-A1HO	0	375	low	15.15		1.0274
	0.438356		0			TCGA-BH-A6R9-01A	TCGA-BH-A6R9	0	160	low	15.14		0.438356
	3.16712		0			TCGA-BH-A0DH-01A	TCGA-BH-A0DH	0	1156	low	15.14		3.16712
	0.665753		0			TCGA-A8-A07S-01A	TCGA-A8-A07S	0	243	low	15.14		0.665753
	1.94247		0			TCGA-AR-A0TU-01A	TCGA-AR-A0TU	0	709	low	15.13		1.94247
	0.813699		0			TCGA-C8-A278-01A	TCGA-C8-A278	0	297	low	15.13		0.813699
	2.22466		0			TCGA-E9-A5FK-01A	TCGA-E9-A5FK	0	812	low	15.13		2.22466
	1.3589		0			TCGA-D8-A1XS-01A	TCGA-D8-A1XS	0	496	low	15.12		1.3589
	1.45753		0			TCGA-LL-A9Q3-01A	TCGA-LL-A9Q3	0	532	low	15.12		1.45753
	1.22466		0			TCGA-LL-A5YN-01A	TCGA-LL-A5YN	0	447	low	15.12		1.22466
	19.5233		0			TCGA-B6-A0RI-01A	TCGA-B6-A0RI	0	7126	low	15.11		19.5233
	0.00274		1			TCGA-BH-A1F8-01A	TCGA-BH-A1F8	1	1	low	15.11		0.00273973
	1.04931		0			TCGA-C8-A132-01A	TCGA-C8-A132	0	383	low	15.11		1.04932
	1.49863		0			TCGA-A8-A06R-01A	TCGA-A8-A06R	0	547	low	15.1		1.49863
	3.53699		0			TCGA-A2-A25B-01A	TCGA-A2-A25B	0	1291	low	15.1		3.53699
	0.052055		0			TCGA-AN-A049-01A	TCGA-AN-A049	0	19	low	15.1		0.0520548
	2.25205		0			TCGA-A8-A0A9-01A	TCGA-A8-A0A9	0	822	low	15.1		2.25205
	4.49863		1			TCGA-BH-A1FR-01A	TCGA-BH-A1FR	1	1642	low	15.1		4.49863
	1.28767		0			TCGA-C8-A26Z-01A	TCGA-C8-A26Z	0	470	low	15.09		1.28767
	5.98356		0			TCGA-AO-A0JM-01A	TCGA-AO-A0JM	0	2184	low	15.09		5.98356
	0.747945		0			TCGA-A8-A09R-01A	TCGA-A8-A09R	0	273	low	15.09		0.747945
	6.17808		0			TCGA-BH-A0BZ-01A	TCGA-BH-A0BZ	0	2255	low	15.09		6.17808
	0.742466		0			TCGA-OL-A97C-01A	TCGA-OL-A97C	0	271	low	15.08		0.742466
	3.72329		0			TCGA-E2-A14O-01A	TCGA-E2-A14O	0	1359	low	15.08		3.72329
	9.39726		0			TCGA-AR-A24R-01A	TCGA-AR-A24R	0	3430	low	15.07		9.39726
	3.25753		0			TCGA-E9-A22A-01A	TCGA-E9-A22A	0	1189	low	15.07		3.25753
	7.41644		0			TCGA-AR-A250-01A	TCGA-AR-A250	0	2707	low	15.07		7.41644
	3.70137		0			TCGA-AO-A03V-01A	TCGA-AO-A03V	0	1351	low	15.07		3.70137
	0.876712		1			TCGA-BH-A42T-01A	TCGA-BH-A42T	1	320	low	15.06		0.876712
	6.96164		0			TCGA-E2-A106-01A	TCGA-E2-A106	0	2541	low	15.05		6.96164
	3.26301		0			TCGA-BH-A0B4-01A	TCGA-BH-A0B4	0	1191	low	15.04		3.26301
	1.6274		0			TCGA-LL-A7SZ-01A	TCGA-LL-A7SZ	0	594	low	15.04		1.6274
	5.70411		0			TCGA-B6-A0RG-01A	TCGA-B6-A0RG	0	2082	low	15.02		5.70411
	2.53699		0			TCGA-E9-A3X8-01A	TCGA-E9-A3X8	0	926	low	15.02		2.53699
	2.52877		0			TCGA-BH-A0GY-01A	TCGA-BH-A0GY	0	923	low	15.01		2.52877
	0.071233		1			TCGA-E9-A245-01A	TCGA-E9-A245	1	26	low	15.01		0.0712329
	1.05479		1			TCGA-C8-A12Q-01A	TCGA-C8-A12Q	1	385	low	15		1.05479
	3.30959		0			TCGA-E2-A572-01A	TCGA-E2-A572	0	1208	low	15		3.30959
	5.67671		0			TCGA-B6-A408-01A	TCGA-B6-A408	0	2072	low	14.99		5.67671
	2.74247		0			TCGA-AQ-A54O-01A	TCGA-AQ-A54O	0	1001	low	14.99		2.74247
	1.86027		0			TCGA-OL-A5RZ-01A	TCGA-OL-A5RZ	0	679	low	14.99		1.86027
	8.77808		0			TCGA-A2-A25E-01A	TCGA-A2-A25E	0	3204	low	14.98		8.77808
	1.14521		0			TCGA-A7-A4SB-01A	TCGA-A7-A4SB	0	418	low	14.98		1.14521
	2.87945		0			TCGA-A2-A0D1-01A	TCGA-A2-A0D1	0	1051	low	14.98		2.87945
	2.10137		0			TCGA-A2-A0D4-01A	TCGA-A2-A0D4	0	767	low	14.97		2.10137
	2.40822		1			TCGA-E2-A1LE-01A	TCGA-E2-A1LE	1	879	low	14.96		2.40822
	1.51781		0			TCGA-EW-A1IZ-01A	TCGA-EW-A1IZ	0	554	low	14.96		1.51781
	7.97534		1			TCGA-AO-A03P-01A	TCGA-AO-A03P	1	2911	low	14.95		7.97534
	1.07945		0			TCGA-LL-A5YM-01A	TCGA-LL-A5YM	0	394	low	14.95		1.07945
	1.4		0			TCGA-AC-A5EH-01A	TCGA-AC-A5EH	0	511	low	14.94		1.4
	0.547945		0			TCGA-E9-A1RF-01A	TCGA-E9-A1RF	0	200	low	14.94		0.547945
	3.88219		0			TCGA-E2-A109-01A	TCGA-E2-A109	0	1417	low	14.94		3.88219
	6.39726		0			TCGA-AO-A0JE-01A	TCGA-AO-A0JE	0	2335	low	14.93		6.39726
	5.56438		0			TCGA-AO-A03N-01B	TCGA-AO-A03N	0	2031	low	14.93		5.56438
	3.02466		1			TCGA-OL-A5D6-01A	TCGA-OL-A5D6	1	1104	low	14.93		3.02466
	8.99452		0			TCGA-A2-A0CR-01A	TCGA-A2-A0CR	0	3283	low	14.92		8.99452
	1.45753		0			TCGA-D8-A1J9-01A	TCGA-D8-A1J9	0	532	low	14.91		1.45753
	0.986301		0			TCGA-JL-A3YW-01A	TCGA-JL-A3YW	0	360	low	14.91		0.986301
	1.0411		0			TCGA-C8-A8HQ-01A	TCGA-C8-A8HQ	0	380	low	14.91		1.0411
	2.71233		0			TCGA-A2-A0YC-01A	TCGA-A2-A0YC	0	990	low	14.91		2.71233
	8.92055		0			TCGA-Z7-A8R6-01A	TCGA-Z7-A8R6	0	3256	low	14.91		8.92055
	3.34247		0			TCGA-E2-A10C-01A	TCGA-E2-A10C	0	1220	low	14.91		3.34247
	1.82466		0			TCGA-A2-A4S3-01A	TCGA-A2-A4S3	0	666	low	14.91		1.82466
	1.92329		0			TCGA-BH-A0H7-01A	TCGA-BH-A0H7	0	702	low	14.9		1.92329
	2.66575		0			TCGA-OL-A5D8-01A	TCGA-OL-A5D8	0	973	low	14.9		2.66575
	2.47671		1			TCGA-E9-A2JS-01A	TCGA-E9-A2JS	1	904	low	14.9		2.47671
	4.28219		0			TCGA-E2-A15T-01A	TCGA-E2-A15T	0	1563	low	14.89		4.28219
	5.03014		0			TCGA-E2-A1L7-01A	TCGA-E2-A1L7	0	1836	low	14.88		5.03014
	4.03014		0			TCGA-5L-AAT1-01A	TCGA-5L-AAT1	0	1471	low	14.87		4.03014
	23.4411		0			TCGA-B6-A0I5-01A	TCGA-B6-A0I5	0	8556	low	14.87		23.4411
	22.989		0			TCGA-B6-A0IA-01A	TCGA-B6-A0IA	0	8391	low	14.87		22.989
	3.88767		0			TCGA-E9-A1RE-01A	TCGA-E9-A1RE	0	1419	low	14.86		3.88767
	4.23836		0			TCGA-AO-A0JC-01A	TCGA-AO-A0JC	0	1547	low	14.86		4.23836
	3.96712		0			TCGA-3C-AALK-01A	TCGA-3C-AALK	0	1448	low	14.85		3.96712
	2.83288		0			TCGA-A8-A07C-01A	TCGA-A8-A07C	0	1034	low	14.84		2.83288
	0.030137		0			TCGA-AN-A0FW-01A	TCGA-AN-A0FW	0	11	low	14.84		0.030137
	4.58356		0			TCGA-A2-A0CY-01A	TCGA-A2-A0CY	0	1673	low	14.83		4.58356
	2.49863		0			TCGA-A8-A09K-01A	TCGA-A8-A09K	0	912	low	14.82		2.49863
	5.26027		1			TCGA-A2-A04V-01A	TCGA-A2-A04V	1	1920	low	14.81		5.26027
	11.7397		0			TCGA-B6-A0IQ-01A	TCGA-B6-A0IQ	0	4285	low	14.8		11.7397
	0.024658		0			TCGA-AN-A0XP-01A	TCGA-AN-A0XP	0	9	low	14.8		0.0246575
	4.4137		0			TCGA-EW-A1P3-01A	TCGA-EW-A1P3	0	1611	low	14.8		4.4137
	11.0877		0			TCGA-3C-AAAU-01A	TCGA-3C-AAAU	0	4047	low	14.8		11.0877
	3.15069		0			TCGA-AR-A1AS-01A	TCGA-AR-A1AS	0	1150	low	14.79		3.15068
	1.94521		0			TCGA-E2-A15A-06A	TCGA-E2-A15A	0	710	low	14.79		1.94521
	1.44657		0			TCGA-A2-A1FW-01A	TCGA-A2-A1FW	0	528	low	14.78		1.44658
	0.246575		0			TCGA-AN-A04A-01A	TCGA-AN-A04A	0	90	low	14.77		0.246575
	8.26027		0			TCGA-A2-A0CL-01A	TCGA-A2-A0CL	0	3015	low	14.77		8.26027
	5.10685		0			TCGA-AR-A1AV-01A	TCGA-AR-A1AV	0	1864	low	14.76		5.10685
	0.082192		0			TCGA-A8-A09W-01A	TCGA-A8-A09W	0	30	low	14.76		0.0821918
	1.03014		0			TCGA-LL-A7T0-01A	TCGA-LL-A7T0	0	376	low	14.76		1.03014
	2.35616		1			TCGA-B6-A0X4-01A	TCGA-B6-A0X4	1	860	low	14.76		2.35616
	4.73425		0			TCGA-D8-A13Y-01A	TCGA-D8-A13Y	0	1728	low	14.76		4.73425
	4.28219		1			TCGA-BH-A18U-01A	TCGA-BH-A18U	1	1563	low	14.75		4.28219
	2.64932		1			TCGA-A1-A0SK-01A	TCGA-A1-A0SK	1	967	low	14.75		2.64932
	3.37534		0			TCGA-E9-A22H-01A	TCGA-E9-A22H	0	1232	low	14.73		3.37534
	6.69041		0			TCGA-AO-A03L-01A	TCGA-AO-A03L	0	2442	low	14.72		6.69041
	1.66301		0			TCGA-A8-A08G-01A	TCGA-A8-A08G	0	607	low	14.72		1.66301
	0.821918		0			TCGA-E9-A1NI-01A	TCGA-E9-A1NI	0	300	low	14.71		0.821918
	2.75616		0			TCGA-A8-A09M-01A	TCGA-A8-A09M	0	1006	low	14.71		2.75616
	1.66575		0			TCGA-EW-A1PB-01A	TCGA-EW-A1PB	0	608	low	14.69		1.66575
	4.6548		1			TCGA-AR-A0TY-01A	TCGA-AR-A0TY	1	1699	low	14.67		4.65479
	1.56438		1			TCGA-B6-A0IK-01A	TCGA-B6-A0IK	1	571	low	14.67		1.56438
	6.25206		0			TCGA-GM-A2DD-01A	TCGA-GM-A2DD	0	2282	low	14.67		6.25205
	2.91233		0			TCGA-E9-A1R2-01A	TCGA-E9-A1R2	0	1063	low	14.66		2.91233
	3.56438		0			TCGA-OL-A66L-01A	TCGA-OL-A66L	0	1301	low	14.66		3.56438
	1.0137		0			TCGA-C8-A130-01A	TCGA-C8-A130	0	370	low	14.65		1.0137
	1.24931		0			TCGA-AC-A3TN-01A	TCGA-AC-A3TN	0	456	low	14.63		1.24932
	4.4137		0			TCGA-BH-A0HA-01A	TCGA-BH-A0HA	0	1611	low	14.62		4.4137
	8.24384		0			TCGA-AR-A0TW-01A	TCGA-AR-A0TW	0	3009	low	14.62		8.24384
	3.80274		1			TCGA-BH-A1FM-01A	TCGA-BH-A1FM	1	1388	low	14.59		3.80274
	3.08767		1			TCGA-A8-A08J-01A	TCGA-A8-A08J	1	1127	low	14.59		3.08767
	1.47397		1			TCGA-BH-A1EY-01A	TCGA-BH-A1EY	1	538	low	14.53		1.47397
	1.35616		0			TCGA-BH-A0DZ-01A	TCGA-BH-A0DZ	0	495	low	14.51		1.35616
	0.663014		0			TCGA-AN-A0FJ-01A	TCGA-AN-A0FJ	0	242	low	14.49		0.663014
	1.03836		0			TCGA-C8-A137-01A	TCGA-C8-A137	0	379	low	14.48		1.03836
	1.72603		0			TCGA-E2-A15E-06A	TCGA-E2-A15E	0	630	low	14.47		1.72603
	1.94521		0			TCGA-E2-A15A-01A	TCGA-E2-A15A	0	710	low	14.45		1.94521
	2.41918		1			TCGA-A8-A06U-01A	TCGA-A8-A06U	1	883	low	14.44		2.41918
	4.03836		0			TCGA-3C-AALJ-01A	TCGA-3C-AALJ	0	1474	low	14.44		4.03836
	1.01644		0			TCGA-D8-A1JS-01A	TCGA-D8-A1JS	0	371	low	14.43		1.01644
	2.08767		0			TCGA-AC-A3TM-01A	TCGA-AC-A3TM	0	762	low	14.42		2.08767
	6.33151		0			TCGA-E2-A14T-01A	TCGA-E2-A14T	0	2311	low	14.42		6.33151
	5.15616		0			TCGA-AO-A1KQ-01A	TCGA-AO-A1KQ	0	1882	low	14.38		5.15616
	0.830137		0			TCGA-AN-A0AJ-01A	TCGA-AN-A0AJ	0	303	low	14.36		0.830137
	0.868493		0			TCGA-C8-A1HL-01A	TCGA-C8-A1HL	0	317	low	14.35		0.868493
	1.24657		0			TCGA-AC-A5XU-01A	TCGA-AC-A5XU	0	455	low	14.35		1.24658
	1.20822		0			TCGA-LL-A740-01A	TCGA-LL-A740	0	441	low	14.34		1.20822
	9.48493		1			TCGA-BH-A1ES-01A	TCGA-BH-A1ES	1	3462	low	14.32		9.48493
	8.27945		0			TCGA-AC-A2BM-01A	TCGA-AC-A2BM	0	3022	low	14.29		8.27945
	5.56986		0			TCGA-V7-A7HQ-01A	TCGA-V7-A7HQ	0	2033	low	14.29		5.56986
	1.99178		0			TCGA-D8-A1X9-01A	TCGA-D8-A1X9	0	727	low	14.24		1.99178
	1.57534		0			TCGA-EW-A1J1-01A	TCGA-EW-A1J1	0	575	low	14.24		1.57534
	2.76712		0			TCGA-EW-A6SD-01A	TCGA-EW-A6SD	0	1010	low	14.24		2.76712
	1.7726		0			TCGA-E9-A1RG-01A	TCGA-E9-A1RG	0	647	low	14.21		1.7726
	1.2274		0			TCGA-A7-A56D-01A	TCGA-A7-A56D	0	448	low	14.21		1.2274
	1.44657		0			TCGA-OL-A66O-01A	TCGA-OL-A66O	0	528	low	14.13		1.44658
	6.31781		0			TCGA-E2-A1LB-01A	TCGA-E2-A1LB	0	2306	low	14.08		6.31781
	1.1726		0			TCGA-OL-A66P-01A	TCGA-OL-A66P	0	428	low	14.07		1.1726
	1.82466		0			TCGA-A2-A0YG-01A	TCGA-A2-A0YG	0	666	low	14.03		1.82466
	1.0411		0			TCGA-C8-A138-01A	TCGA-C8-A138	0	380	low	14.03		1.0411
	0.027397		0			TCGA-AN-A0FV-01A	TCGA-AN-A0FV	0	10	low	14.03		0.0273973
	0.00274		0			TCGA-AC-A7VC-01A	TCGA-AC-A7VC	0	1	low	14.01		0.00273973
	1.1726		0			TCGA-E2-A15S-01A	TCGA-E2-A15S	0	428	low	13.98		1.1726
	0.953425		1			TCGA-AC-A62V-01A	TCGA-AC-A62V	1	348	low	13.97		0.953425
	3.58356		0			TCGA-E2-A105-01A	TCGA-E2-A105	0	1308	low	13.97		3.58356
	1.70411		0			TCGA-BH-A0AW-01A	TCGA-BH-A0AW	0	622	low	13.96		1.70411
	6.98904		1			TCGA-AR-A0U2-01A	TCGA-AR-A0U2	1	2551	low	13.96		6.98904
	0.945205		0			TCGA-C8-A1HG-01A	TCGA-C8-A1HG	0	345	low	13.95		0.945205
	8.99452		0			TCGA-A2-A0CW-01A	TCGA-A2-A0CW	0	3283	low	13.94		8.99452
	1.99178		0			TCGA-E9-A54X-01A	TCGA-E9-A54X	0	727	low	13.92		1.99178
	1.00274		0			TCGA-D8-A1JF-01A	TCGA-D8-A1JF	0	366	low	13.9		1.00274
	6.9452		0			TCGA-GM-A2DC-01A	TCGA-GM-A2DC	0	2535	low	13.85		6.94521
	2.08219		0			TCGA-EW-A6SB-01A	TCGA-EW-A6SB	0	760	low	13.84		2.08219
	4.01918		0			TCGA-E9-A1R7-01A	TCGA-E9-A1R7	0	1467	low	13.82		4.01918
	2.08767		0			TCGA-LL-A50Y-01A	TCGA-LL-A50Y	0	762	low	13.79		2.08767
	4.4137		0			TCGA-WT-AB41-01A	TCGA-WT-AB41	0	1611	low	13.79		4.4137
	7.11233		0			TCGA-GM-A2DO-01A	TCGA-GM-A2DO	0	2596	low	13.76		7.11233
	2.87945		0			TCGA-E2-A2P6-01A	TCGA-E2-A2P6	0	1051	low	13.73		2.87945
	1.37534		0			TCGA-D8-A1JA-01A	TCGA-D8-A1JA	0	502	low	13.71		1.37534
	1.8411		0			TCGA-EW-A2FW-01A	TCGA-EW-A2FW	0	672	low	13.67		1.8411
	1.22192		1			TCGA-AC-A2QJ-01A	TCGA-AC-A2QJ	1	446	low	13.65		1.22192
	0.19726		0			TCGA-BH-A0HL-01A	TCGA-BH-A0HL	0	72	low	13.62		0.19726
	1.12603		0			TCGA-C8-A131-01A	TCGA-C8-A131	0	411	low	13.58		1.12603
	0.753425		0			TCGA-E2-A15K-01A	TCGA-E2-A15K	0	275	low	13.55		0.753425
	6.64658		0			TCGA-A2-A0EQ-01A	TCGA-A2-A0EQ	0	2426	low	13.54		6.64658
	0.084932		0			TCGA-A8-A06Z-01A	TCGA-A8-A06Z	0	31	low	13.51		0.0849315
	0.613699		0			TCGA-AN-A0AK-01A	TCGA-AN-A0AK	0	224	low	13.44		0.613699
	6.59178		0			TCGA-GM-A2DB-01A	TCGA-GM-A2DB	0	2406	low	13.41		6.59178
	0.219178		0			TCGA-LL-A6FQ-01A	TCGA-LL-A6FQ	0	80	low	13.31		0.219178
	0.690411		0			TCGA-E2-A56Z-01A	TCGA-E2-A56Z	0	252	low	13.3		0.690411
	1.05479		0			TCGA-C8-A12U-01A	TCGA-C8-A12U	0	385	low	13.28		1.05479
	0.027397		0			TCGA-AN-A0XR-01A	TCGA-AN-A0XR	0	10	low	13.07		0.0273973
	6.49589		0			TCGA-BH-A0BW-01A	TCGA-BH-A0BW	0	2371	low	13.02		6.49589
	1.99452		0			TCGA-BH-A0W3-01A	TCGA-BH-A0W3	0	728	low	13.02		1.99452
	0.753425		0			TCGA-E2-A15K-06A	TCGA-E2-A15K	0	275	low	12.14		0.753425
	2.72877		0			TCGA-A2-A3XV-01A	TCGA-A2-A3XV	0	996	low	11.83		2.72877

## Sheet: Fig. 1b
Fig. 1b	OS-Years	High	Low		Original data downloaded from	sample	patient	OS	OS.time-days	gene expression RNAseq - HTSeq - FPKM-UQ: KANK1	data	Subtype		OS-Years
	3.12055	0			https://xenabrowser.net/	TCGA-A7-A0D9-11A	TCGA-A7-A0D9	0	1139	high	19.67	LumA		3.12055
	4.29863	0				TCGA-BH-A0B8-11A	TCGA-BH-A0B8	0	1569	high	19.55	LumA		4.29863
	3.35342	0			Subtype information from	TCGA-E9-A1RC-11A	TCGA-E9-A1RC	0	1224	high	19.44	LumA		3.35342
	5.85205	0			PMID: 23000897	TCGA-BH-A0B5-11A	TCGA-BH-A0B5	0	2136	high	19.21	LumA		5.85205
	3.96986	0			https://www.nature.com/articles/nature11412#Sec15	TCGA-E9-A1RI-11A	TCGA-E9-A1RI	0	1449	high	19.17	LumA		3.96986
	1.68219	0				TCGA-AC-A8OP-01A	TCGA-AC-A8OP	0	614	high	19.12	LumA		1.68219
	1.96712	0				TCGA-A7-A13G-11A	TCGA-A7-A13G	0	718	high	19.1	LumA		1.96712
	0.0931507	0			Log-rank test	TCGA-E9-A1RD-11A	TCGA-E9-A1RD	0	34	high	18.99	LumA		0.0931507
	2.15342	1			p=0.0091	TCGA-E9-A1NG-11A	TCGA-E9-A1NG	1	786	high	18.95	LumA		2.15342
	0.547945	0				TCGA-E9-A1RF-11A	TCGA-E9-A1RF	0	200	high	18.94	LumA		0.547945
	4.63562	0				TCGA-E2-A15I-11A	TCGA-E2-A15I	0	1692	high	18.8	LumA		4.63562
	3.41644	0				TCGA-BH-A0H9-11A	TCGA-BH-A0H9	0	1247	high	18.7	LumA		3.41644
	2.48219	0				TCGA-A7-A0DC-11A	TCGA-A7-A0DC	0	906	high	18.61	LumA		2.48219
	5.86301	0				TCGA-E2-A1IG-11A	TCGA-E2-A1IG	0	2140	high	18.59	LumA		5.86301
	2.7589	0				TCGA-A7-A0DB-11A	TCGA-A7-A0DB	0	1007	high	18.53	LumA		2.7589
	2.95616	0				TCGA-A7-A0CH-11A	TCGA-A7-A0CH	0	1079	high	18.45	LumA		2.95616
	2.12877	0				TCGA-BH-A0AY-11A	TCGA-BH-A0AY	0	777	high	18.21	LumA		2.12877
	3.16712	0				TCGA-BH-A0DH-11A	TCGA-BH-A0DH	0	1156	high	18.18	LumA		3.16712
	1.28219	1				TCGA-BH-A18N-11A	TCGA-BH-A18N	1	468	high	18.17	LumA		1.28219
	3.38082	0				TCGA-AC-A2FB-11A	TCGA-AC-A2FB	0	1234	high	18.12	LumA		3.38082
	1.3726	0				TCGA-E2-A1BC-11A	TCGA-E2-A1BC	0	501	high	18.12	LumA		1.3726
	5.50411	1				TCGA-BH-A18S-11A	TCGA-BH-A18S	1	2009	high	18.06	LumA		5.50411
	1.67671	1				TCGA-BH-A18J-11A	TCGA-BH-A18J	1	612	high	18	LumA		1.67671
	7.66575	1				TCGA-BH-A1EO-11A	TCGA-BH-A1EO	1	2798	high	17.99	LumA		7.66575
	1.30411	0				TCGA-BH-A0DP-11A	TCGA-BH-A0DP	0	476	high	17.99	LumA		1.30411
	0.920548	1				TCGA-E2-A15M-11A	TCGA-E2-A15M	1	336	high	17.98	LumA		0.920548
	2.66849	0				TCGA-BH-A0BC-11A	TCGA-BH-A0BC	0	974	high	17.96	LumA		2.66849
	0.0273973	0				TCGA-AN-A0XT-01A	TCGA-AN-A0XT	0	10	high	17.95	LumA		0.0273973
	4.4137	0				TCGA-BH-A0HA-11A	TCGA-BH-A0HA	0	1611	high	17.94	LumA		4.4137
	3.10137	0				TCGA-BH-A0BA-11A	TCGA-BH-A0BA	0	1132	high	17.92	LumA		3.10137
	4.43836	0				TCGA-BH-A0H5-11A	TCGA-BH-A0H5	0	1620	high	17.9	LumA		4.43836
	2.73973	0				TCGA-E9-A1N4-11A	TCGA-E9-A1N4	0	1000	high	17.9	LumA		2.73973
	6.04658	1				TCGA-BH-A18M-11A	TCGA-BH-A18M	1	2207	high	17.89	LumA		6.04658
	4.50411	0				TCGA-BH-A0DO-11A	TCGA-BH-A0DO	0	1644	high	17.89	LumA		4.50411
	3.52329	1				TCGA-BH-A1EU-11A	TCGA-BH-A1EU	1	1286	high	17.88	LumA		3.52329
	7.56986	1				TCGA-BH-A18K-11A	TCGA-BH-A18K	1	2763	high	17.86	LumA		7.56986
	5.13973	0				TCGA-BH-A0BM-11A	TCGA-BH-A0BM	0	1876	high	17.86	LumA		5.13973
	1.58082	1				TCGA-BH-A1FG-11B	TCGA-BH-A1FG	1	577	high	17.84	LumA		1.58082
	7.15616	0				TCGA-BH-A0BS-11A	TCGA-BH-A0BS	0	2612	high	17.8	LumA		7.15616
	4.16164	0				TCGA-BH-A0BV-11A	TCGA-BH-A0BV	0	1519	high	17.78	LumA		4.16164
	5.65479	0				TCGA-BH-A0DV-11A	TCGA-BH-A0DV	0	2064	high	17.76	LumA		5.65479
	6.90411	1				TCGA-BH-A1ET-11B	TCGA-BH-A1ET	1	2520	high	17.73	LumA		6.90411
	1.30685	0				TCGA-BH-A0E1-11A	TCGA-BH-A0E1	0	477	high	17.69	LumA		1.30685
	1.80822	0				TCGA-BH-A0BJ-11A	TCGA-BH-A0BJ	0	660	high	17.64	LumA		1.80822
	5.59178	0				TCGA-BH-A0DG-11A	TCGA-BH-A0DG	0	2041	high	17.64	LumA		5.59178
	1.96712	0				TCGA-A7-A13G-01B	TCGA-A7-A13G	0	718	high	17.6	LumA		1.96712
	1.76164	0				TCGA-A2-A4S2-01A	TCGA-A2-A4S2	0	643	high	17.59	LumA		1.76164
	2.71507	1				TCGA-BH-A0EA-01A	TCGA-BH-A0EA	1	991	high	17.57	LumA		2.71507
	3.06849	0				TCGA-E9-A1N5-11A	TCGA-E9-A1N5	0	1120	high	17.55	LumA		3.06849
	5.25753	0				TCGA-BH-A0AZ-11A	TCGA-BH-A0AZ	0	1919	high	17.54	LumA		5.25753
	2.83288	1				TCGA-BH-A1FH-11B	TCGA-BH-A1FH	1	1034	high	17.53	LumA		2.83288
	10.0521	1				TCGA-BH-A1FB-11A	TCGA-BH-A1FB	1	3669	high	17.5	LumA		10.0521
	6.2274	1				TCGA-BH-A1FE-11B	TCGA-BH-A1FE	1	2273	high	17.49	LumA		6.2274
	1.68767	0				TCGA-A2-A1G0-01A	TCGA-A2-A1G0	0	616	high	17.46	LumA		1.68767
	1.33699	0				TCGA-XX-A89A-01A	TCGA-XX-A89A	0	488	high	17.43	LumA		1.33699
	2.48219	0				TCGA-A7-A0DC-01A	TCGA-A7-A0DC	0	906	high	17.43	LumA		2.48219
	6.58356	0				TCGA-BH-A0DT-11A	TCGA-BH-A0DT	0	2403	high	17.42	LumA		6.58356
	2.16712	0				TCGA-A8-A06Y-01A	TCGA-A8-A06Y	0	791	high	17.41	LumA		2.16712
	0.487671	0				TCGA-BH-A0HK-01A	TCGA-BH-A0HK	0	178	high	17.4	LumA		0.487671
	0.323288	0				TCGA-E2-A1IL-01A	TCGA-E2-A1IL	0	118	high	17.4	LumA		0.323288
	0.268493	0				TCGA-BH-A0DQ-11A	TCGA-BH-A0DQ	0	98	high	17.39	LumA		0.268493
	3.14521	0				TCGA-BH-A0B1-01A	TCGA-BH-A0B1	0	1148	high	17.38	LumA		3.14521
	0.616438	0				TCGA-GI-A2C8-11A	TCGA-GI-A2C8	0	225	high	17.36	LumA		0.616438
	6.01918	0				TCGA-BH-A0BO-01A	TCGA-BH-A0BO	0	2197	high	17.36	LumA		6.01918
	6.17808	0				TCGA-BH-A0BQ-11A	TCGA-BH-A0BQ	0	2255	high	17.33	LumA		6.17808
	8.24932	0				TCGA-A2-A0CV-01A	TCGA-A2-A0CV	0	3011	high	17.32	LumA		8.24932
	3.12603	0				TCGA-E2-A10B-01A	TCGA-E2-A10B	0	1141	high	17.3	LumA		3.12603
	0.487671	0				TCGA-BH-A0HK-11A	TCGA-BH-A0HK	0	178	high	17.29	LumA		0.487671
	11.6904	1				TCGA-B6-A0RQ-01A	TCGA-B6-A0RQ	1	4267	high	17.29	LumA		11.6904
	4.6411	1				TCGA-BH-A1EW-11B	TCGA-BH-A1EW	1	1694	high	17.27	LumA		4.6411
	2.74247	0				TCGA-BH-A18F-01A	TCGA-BH-A18F	0	1001	high	17.25	LumA		2.74247
	5.28219	0				TCGA-BH-A0H3-01A	TCGA-BH-A0H3	0	1928	high	17.22	LumA		5.28219
	10.8082	1				TCGA-B6-A0X0-01A	TCGA-B6-A0X0	1	3945	high	17.19	LumA		10.8082
	1.58082	0				TCGA-A8-A07F-01A	TCGA-A8-A07F	0	577	high	17.17	LumA		1.58082
	1.92329	0				TCGA-BH-A0H7-11A	TCGA-BH-A0H7	0	702	high	17.15	LumA		1.92329
	4.41918	0				TCGA-AO-A0J9-01A	TCGA-AO-A0J9	0	1613	high	17.15	LumA		4.41918
	6	0				TCGA-A2-A0ES-01A	TCGA-A2-A0ES	0	2190	high	17.14	LumA		6
	8.12329	1				TCGA-B6-A0IH-01A	TCGA-B6-A0IH	1	2965	high	17.13	LumA		8.12329
	4.60822	0				TCGA-D8-A1XO-01A	TCGA-D8-A1XO	0	1682	high	17.13	LumA		4.60822
	4.49863	1				TCGA-BH-A1FR-11B	TCGA-BH-A1FR	1	1642	high	17.12	LumA		4.49863
	0.832877	0				TCGA-A8-A099-01A	TCGA-A8-A099	0	304	high	17.12	LumA		0.832877
	0.230137	0				TCGA-AR-A24P-01A	TCGA-AR-A24P	0	84	high	17.11	LumA		0.230137
	2.78082	0				TCGA-D8-A3Z5-01A	TCGA-D8-A3Z5	0	1015	high	17.1	LumA		2.78082
	6.47945	0				TCGA-BH-A0BT-11A	TCGA-BH-A0BT	0	2365	high	17.1	LumA		6.47945
	1.49589	0				TCGA-A8-A093-01A	TCGA-A8-A093	0	546	high	17.09	LumA		1.49589
	8	0				TCGA-AR-A1AN-01A	TCGA-AR-A1AN	0	2920	high	17.08	LumA		8
	4.24658	0				TCGA-AR-A24W-01A	TCGA-AR-A24W	0	1550	high	17.08	LumA		4.24658
	0.208219	0				TCGA-BH-A0HO-01A	TCGA-BH-A0HO	0	76	high	17.08	LumA		0.208219
	1.61918	0				TCGA-E2-A154-01A	TCGA-E2-A154	0	591	high	17.07	LumA		1.61918
	1.93699	0				TCGA-E2-A153-11A	TCGA-E2-A153	0	707	high	17.05	LumA		1.93699
	3.49315	1				TCGA-OL-A66K-01A	TCGA-OL-A66K	1	1275	high	17.03	LumA		3.49315
	2.48219	0				TCGA-A7-A0DC-01B	TCGA-A7-A0DC	0	906	high	17.03	LumA		2.48219
	1.80548	0				TCGA-D8-A4Z1-01A	TCGA-D8-A4Z1	0	659	high	17.02	LumA		1.80548
	3.52329	1				TCGA-BH-A1EU-01A	TCGA-BH-A1EU	1	1286	high	17.02	LumA		3.52329
	4.58356	1				TCGA-BH-A1FL-01A	TCGA-BH-A1FL	1	1673	high	17.02	LumA		4.58356
	6.04658	1				TCGA-BH-A18M-01A	TCGA-BH-A18M	1	2207	high	17.01	LumA		6.04658
	13.8685	0				TCGA-AR-A2LE-01A	TCGA-AR-A2LE	0	5062	high	17.01	LumA		13.8685
	7.5589	0				TCGA-AC-A2FF-01A	TCGA-AC-A2FF	0	2759	high	16.99	LumA		7.5589
	0.446575	0				TCGA-AN-A0XL-01A	TCGA-AN-A0XL	0	163	high	16.97	LumA		0.446575
	1.08493	0				TCGA-A8-A086-01A	TCGA-A8-A086	0	396	high	16.97	LumA		1.08493
	1.20274	0				TCGA-D8-A27I-01A	TCGA-D8-A27I	0	439	high	16.95	LumA		1.20274
	2.73973	0				TCGA-E9-A1N4-01A	TCGA-E9-A1N4	0	1000	high	16.95	LumA		2.73973
	3.19178	0				TCGA-A7-A0CD-01A	TCGA-A7-A0CD	0	1165	high	16.95	LumA		3.19178
	3.24658	0				TCGA-AR-A5QP-01A	TCGA-AR-A5QP	0	1185	high	16.92	LumA		3.24658
	2.83288	1				TCGA-BH-A1FH-01A	TCGA-BH-A1FH	1	1034	high	16.92	LumA		2.83288
	2.92055	0				TCGA-A2-A0ET-01A	TCGA-A2-A0ET	0	1066	high	16.92	LumA		2.92055
	3.18082	0				TCGA-AR-A2LN-01A	TCGA-AR-A2LN	0	1161	high	16.91	LumA		3.18082
	2.85753	0				TCGA-A7-A0CG-01A	TCGA-A7-A0CG	0	1043	high	16.9	LumA		2.85753
	6.12603	0				TCGA-B6-A1KI-01A	TCGA-B6-A1KI	0	2236	high	16.89	LumA		6.12603
	6.00274	0				TCGA-GM-A4E0-01A	TCGA-GM-A4E0	0	2191	high	16.88	LumA		6.00274
	2.7589	0				TCGA-A7-A0DB-01A	TCGA-A7-A0DB	0	1007	high	16.86	LumA		2.7589
	1.63014	0				TCGA-E2-A15P-01A	TCGA-E2-A15P	0	595	high	16.86	LumA		1.63014
	1.85479	0				TCGA-AC-A2B8-01A	TCGA-AC-A2B8	0	677	high	16.86	LumA		1.85479
	1.55616	0				TCGA-AC-A6IV-01A	TCGA-AC-A6IV	0	568	high	16.85	LumA		1.55616
	1.1589	0				TCGA-BH-A0DK-11A	TCGA-BH-A0DK	0	423	high	16.85	LumA		1.1589
	4.63562	0				TCGA-E2-A15I-01A	TCGA-E2-A15I	0	1692	high	16.85	LumA		4.63562
	8.52603	0				TCGA-AO-A12A-01A	TCGA-AO-A12A	0	3112	high	16.85	LumA		8.52603
	4.00274	0				TCGA-D8-A27K-01A	TCGA-D8-A27K	0	1461	high	16.85	LumA		4.00274
	3.75616	0				TCGA-A8-A07Z-01A	TCGA-A8-A07Z	0	1371	high	16.84	LumA		3.75616
	2.01096	0				TCGA-AC-A3QQ-01B	TCGA-AC-A3QQ	0	734	high	16.83	LumA		2.01096
	0.134247	0				TCGA-D8-A27P-01A	TCGA-D8-A27P	0	49	high	16.8	LumA		0.134247
	1.1589		0			TCGA-BH-A0DK-01A	TCGA-BH-A0DK	0	423	low	15.51	LumA		1.1589
	7.82466		0			TCGA-AR-A1AP-01A	TCGA-AR-A1AP	0	2856	low	15.51	LumA		7.82466
	4.20548		0			TCGA-A2-A0YF-01A	TCGA-A2-A0YF	0	1535	low	15.51	LumA		4.20548
	4.88493		0			TCGA-OL-A5DA-01A	TCGA-OL-A5DA	0	1783	low	15.5	LumA		4.88493
	7.21096		0			TCGA-AR-A2LJ-01A	TCGA-AR-A2LJ	0	2632	low	15.49	LumA		7.21096
	1.42192		0			TCGA-LL-A5YL-01A	TCGA-LL-A5YL	0	519	low	15.49	LumA		1.42192
	1.05479		1			TCGA-D8-A73W-01A	TCGA-D8-A73W	1	385	low	15.49	LumA		1.05479
	1.05479		0			TCGA-C8-A12X-01A	TCGA-C8-A12X	0	385	low	15.49	LumA		1.05479
	0.471233		1			TCGA-AQ-A0Y5-01A	TCGA-AQ-A0Y5	1	172	low	15.48	LumA		0.471233
	0.0191781		0			TCGA-AN-A041-01A	TCGA-AN-A041	0	7	low	15.48	LumA		0.0191781
	0.89863		0			TCGA-BH-A0GZ-01A	TCGA-BH-A0GZ	0	328	low	15.47	LumA		0.89863
	1.43014		0			TCGA-D8-A1XD-01A	TCGA-D8-A1XD	0	522	low	15.47	LumA		1.43014
	1.26301		0			TCGA-D8-A1XV-01A	TCGA-D8-A1XV	0	461	low	15.47	LumA		1.26301
	1.76986		0			TCGA-LD-A66U-01A	TCGA-LD-A66U	0	646	low	15.46	LumA		1.76986
	2.20822		0			TCGA-BH-A0HB-01A	TCGA-BH-A0HB	0	806	low	15.46	LumA		2.20822
	1.98904		0			TCGA-E2-A156-01A	TCGA-E2-A156	0	726	low	15.46	LumA		1.98904
	2.90137		0			TCGA-E9-A1N3-01A	TCGA-E9-A1N3	0	1059	low	15.45	LumA		2.90137
	0.0273973		0			TCGA-AN-A03X-01A	TCGA-AN-A03X	0	10	low	15.44	LumA		0.0273973
	1.13973		0			TCGA-A1-A0SJ-01A	TCGA-A1-A0SJ	0	416	low	15.44	LumA		1.13973
	0.0273973		0			TCGA-AN-A0XS-01A	TCGA-AN-A0XS	0	10	low	15.43	LumA		0.0273973
	1.53973		0			TCGA-S3-A6ZG-01A	TCGA-S3-A6ZG	0	562	low	15.43	LumA		1.53973
	6.38356		0			TCGA-BH-A0BR-01A	TCGA-BH-A0BR	0	2330	low	15.43	LumA		6.38356
	1.19178		0			TCGA-BH-A0E2-01A	TCGA-BH-A0E2	0	435	low	15.43	LumA		1.19178
	1		0			TCGA-A8-A097-01A	TCGA-A8-A097	0	365	low	15.42	LumA		1
	9.06027		0			TCGA-AO-A126-01A	TCGA-AO-A126	0	3307	low	15.41	LumA		9.06027
	1.61096		0			TCGA-AC-A2QI-01A	TCGA-AC-A2QI	0	588	low	15.4	LumA		1.61096
	1.69863		0			TCGA-BH-A0HI-01A	TCGA-BH-A0HI	0	620	low	15.4	LumA		1.69863
	2.98082		0			TCGA-E9-A1NE-01A	TCGA-E9-A1NE	0	1088	low	15.4	LumA		2.98082
	6.47123		0			TCGA-E2-A1IE-01A	TCGA-E2-A1IE	0	2362	low	15.4	LumA		6.47123
	11.1781		0			TCGA-AR-A0U3-01A	TCGA-AR-A0U3	0	4080	low	15.4	LumA		11.1781
	0.0273973		0			TCGA-AN-A0FZ-01A	TCGA-AN-A0FZ	0	10	low	15.4	LumA		0.0273973
	1.93699		0			TCGA-E2-A153-01A	TCGA-E2-A153	0	707	low	15.39	LumA		1.93699
	3.24932		0			TCGA-E9-A247-01A	TCGA-E9-A247	0	1186	low	15.39	LumA		3.24932
	1.61096		0			TCGA-AC-A5XS-01A	TCGA-AC-A5XS	0	588	low	15.38	LumA		1.61096
	1.67671		0			TCGA-BH-A2L8-01A	TCGA-BH-A2L8	0	612	low	15.37	LumA		1.67671
	2.04932		0			TCGA-E2-A1LA-01A	TCGA-E2-A1LA	0	748	low	15.37	LumA		2.04932
	13.5041		0			TCGA-B6-A0RO-01A	TCGA-B6-A0RO	0	4929	low	15.37	LumA		13.5041
	1.63836		0			TCGA-E2-A1L9-01A	TCGA-E2-A1L9	0	598	low	15.37	LumA		1.63836
	1.7863		0			TCGA-BH-A18H-01A	TCGA-BH-A18H	0	652	low	15.36	LumA		1.7863
	4.74521		0			TCGA-E2-A15R-01A	TCGA-E2-A15R	0	1732	low	15.36	LumA		4.74521
	0.465753		0			TCGA-AN-A0XW-01A	TCGA-AN-A0XW	0	170	low	15.35	LumA		0.465753
	4.96438		1			TCGA-GM-A2D9-01A	TCGA-GM-A2D9	1	1812	low	15.35	LumA		4.96438
	2.99452		0			TCGA-BH-A18I-01A	TCGA-BH-A18I	0	1093	low	15.35	LumA		2.99452
	2.85753		0			TCGA-E2-A576-01A	TCGA-E2-A576	0	1043	low	15.34	LumA		2.85753
	1.26849		0			TCGA-EW-A6S9-01A	TCGA-EW-A6S9	0	463	low	15.34	LumA		1.26849
	1.57534		0			TCGA-EW-A1PA-01A	TCGA-EW-A1PA	0	575	low	15.31	LumA		1.57534
	1.24384		0			TCGA-A7-A4SA-01A	TCGA-A7-A4SA	0	454	low	15.3	LumA		1.24384
	4.93151		0			TCGA-E2-A1IK-01A	TCGA-E2-A1IK	0	1800	low	15.29	LumA		4.93151
	1.9589		0			TCGA-BH-A5J0-01A	TCGA-BH-A5J0	0	715	low	15.24	LumA		1.9589
	3.19726		0			TCGA-E9-A22B-01A	TCGA-E9-A22B	0	1167	low	15.24	LumA		3.19726
	0.893151		0			TCGA-A7-A5ZW-01A	TCGA-A7-A5ZW	0	326	low	15.23	LumA		0.893151
	2.75068		0			TCGA-A8-A091-01A	TCGA-A8-A091	0	1004	low	15.23	LumA		2.75068
	1.16164		0			TCGA-EW-A1PD-01A	TCGA-EW-A1PD	0	424	low	15.23	LumA		1.16164
	3.91781		1			TCGA-PE-A5DC-01A	TCGA-PE-A5DC	1	1430	low	15.2	LumA		3.91781
	1.41918		0			TCGA-UL-AAZ6-01A	TCGA-UL-AAZ6	0	518	low	15.2	LumA		1.41918
	6.2		0			TCGA-A2-A0ER-01A	TCGA-A2-A0ER	0	2263	low	15.2	LumA		6.2
	0.0273973		0			TCGA-AN-A046-01A	TCGA-AN-A046	0	10	low	15.19	LumA		0.0273973
	8.56438		1			TCGA-B6-A0RP-01A	TCGA-B6-A0RP	1	3126	low	15.18	LumA		8.56438
	3.12055		0			TCGA-A7-A0D9-01A	TCGA-A7-A0D9	0	1139	low	15.18	LumA		3.12055
	7.11233		0			TCGA-B6-A401-01A	TCGA-B6-A401	0	2596	low	15.17	LumA		7.11233
	5.86301		0			TCGA-E2-A1IG-01A	TCGA-E2-A1IG	0	2140	low	15.16	LumA		5.86301
	1.07671		0			TCGA-E2-A15H-01A	TCGA-E2-A15H	0	393	low	15.15	LumA		1.07671
	1.0274		0			TCGA-C8-A1HO-01A	TCGA-C8-A1HO	0	375	low	15.15	LumA		1.0274
	3.16712		0			TCGA-BH-A0DH-01A	TCGA-BH-A0DH	0	1156	low	15.14	LumA		3.16712
	2.22466		0			TCGA-E9-A5FK-01A	TCGA-E9-A5FK	0	812	low	15.13	LumA		2.22466
	1.22466		0			TCGA-LL-A5YN-01A	TCGA-LL-A5YN	0	447	low	15.12	LumA		1.22466
	1.45753		0			TCGA-LL-A9Q3-01A	TCGA-LL-A9Q3	0	532	low	15.12	LumA		1.45753
	1.04932		0			TCGA-C8-A132-01A	TCGA-C8-A132	0	383	low	15.11	LumA		1.04932
	19.5233		0			TCGA-B6-A0RI-01A	TCGA-B6-A0RI	0	7126	low	15.11	LumA		19.5233
	0.0520548		0			TCGA-AN-A049-01A	TCGA-AN-A049	0	19	low	15.1	LumA		0.0520548
	2.25205		0			TCGA-A8-A0A9-01A	TCGA-A8-A0A9	0	822	low	15.1	LumA		2.25205
	4.49863		1			TCGA-BH-A1FR-01A	TCGA-BH-A1FR	1	1642	low	15.1	LumA		4.49863
	1.28767		0			TCGA-C8-A26Z-01A	TCGA-C8-A26Z	0	470	low	15.09	LumA		1.28767
	3.70137		0			TCGA-AO-A03V-01A	TCGA-AO-A03V	0	1351	low	15.07	LumA		3.70137
	6.96164		0			TCGA-E2-A106-01A	TCGA-E2-A106	0	2541	low	15.05	LumA		6.96164
	1.6274		0			TCGA-LL-A7SZ-01A	TCGA-LL-A7SZ	0	594	low	15.04	LumA		1.6274
	3.26301		0			TCGA-BH-A0B4-01A	TCGA-BH-A0B4	0	1191	low	15.04	LumA		3.26301
	2.53699		0			TCGA-E9-A3X8-01A	TCGA-E9-A3X8	0	926	low	15.02	LumA		2.53699
	5.70411		0			TCGA-B6-A0RG-01A	TCGA-B6-A0RG	0	2082	low	15.02	LumA		5.70411
	2.52877		0			TCGA-BH-A0GY-01A	TCGA-BH-A0GY	0	923	low	15.01	LumA		2.52877
	0.0712329		1			TCGA-E9-A245-01A	TCGA-E9-A245	1	26	low	15.01	LumA		0.0712329
	3.30959		0			TCGA-E2-A572-01A	TCGA-E2-A572	0	1208	low	15	LumA		3.30959
	5.67671		0			TCGA-B6-A408-01A	TCGA-B6-A408	0	2072	low	14.99	LumA		5.67671
	1.14521		0			TCGA-A7-A4SB-01A	TCGA-A7-A4SB	0	418	low	14.98	LumA		1.14521
	1.51781		0			TCGA-EW-A1IZ-01A	TCGA-EW-A1IZ	0	554	low	14.96	LumA		1.51781
	0.547945		0			TCGA-E9-A1RF-01A	TCGA-E9-A1RF	0	200	low	14.94	LumA		0.547945
	8.99452		0			TCGA-A2-A0CR-01A	TCGA-A2-A0CR	0	3283	low	14.92	LumA		8.99452
	2.71233		0			TCGA-A2-A0YC-01A	TCGA-A2-A0YC	0	990	low	14.91	LumA		2.71233
	1.92329		0			TCGA-BH-A0H7-01A	TCGA-BH-A0H7	0	702	low	14.9	LumA		1.92329
	2.66575		0			TCGA-OL-A5D8-01A	TCGA-OL-A5D8	0	973	low	14.9	LumA		2.66575
	4.03014		0			TCGA-5L-AAT1-01A	TCGA-5L-AAT1	0	1471	low	14.87	LumA		4.03014
	23.4411		0			TCGA-B6-A0I5-01A	TCGA-B6-A0I5	0	8556	low	14.87	LumA		23.4411
	22.989		0			TCGA-B6-A0IA-01A	TCGA-B6-A0IA	0	8391	low	14.87	LumA		22.989
	3.96712		0			TCGA-3C-AALK-01A	TCGA-3C-AALK	0	1448	low	14.85	LumA		3.96712
	0.030137		0			TCGA-AN-A0FW-01A	TCGA-AN-A0FW	0	11	low	14.84	LumA		0.030137
	2.49863		0			TCGA-A8-A09K-01A	TCGA-A8-A09K	0	912	low	14.82	LumA		2.49863
	5.26027		1			TCGA-A2-A04V-01A	TCGA-A2-A04V	1	1920	low	14.81	LumA		5.26027
	4.4137		0			TCGA-EW-A1P3-01A	TCGA-EW-A1P3	0	1611	low	14.8	LumA		4.4137
	11.0877		0			TCGA-3C-AAAU-01A	TCGA-3C-AAAU	0	4047	low	14.8	LumA		11.0877
	0.0246575		0			TCGA-AN-A0XP-01A	TCGA-AN-A0XP	0	9	low	14.8	LumA		0.0246575
	3.15068		0			TCGA-AR-A1AS-01A	TCGA-AR-A1AS	0	1150	low	14.79	LumA		3.15068
	0.246575		0			TCGA-AN-A04A-01A	TCGA-AN-A04A	0	90	low	14.77	LumA		0.246575
	2.35616		1			TCGA-B6-A0X4-01A	TCGA-B6-A0X4	1	860	low	14.76	LumA		2.35616
	3.56438		0			TCGA-OL-A66L-01A	TCGA-OL-A66L	0	1301	low	14.66	LumA		3.56438
	2.91233		0			TCGA-E9-A1R2-01A	TCGA-E9-A1R2	0	1063	low	14.66	LumA		2.91233
	1.24932		0			TCGA-AC-A3TN-01A	TCGA-AC-A3TN	0	456	low	14.63	LumA		1.24932
	4.4137		0			TCGA-BH-A0HA-01A	TCGA-BH-A0HA	0	1611	low	14.62	LumA		4.4137
	8.24384		0			TCGA-AR-A0TW-01A	TCGA-AR-A0TW	0	3009	low	14.62	LumA		8.24384
	1.47397		1			TCGA-BH-A1EY-01A	TCGA-BH-A1EY	1	538	low	14.53	LumA		1.47397
	1.35616		0			TCGA-BH-A0DZ-01A	TCGA-BH-A0DZ	0	495	low	14.51	LumA		1.35616
	1.72603		0			TCGA-E2-A15E-06A	TCGA-E2-A15E	0	630	low	14.47	LumA		1.72603
	2.41918		1			TCGA-A8-A06U-01A	TCGA-A8-A06U	1	883	low	14.44	LumA		2.41918
	1.01644		0			TCGA-D8-A1JS-01A	TCGA-D8-A1JS	0	371	low	14.43	LumA		1.01644
	2.08767		0			TCGA-AC-A3TM-01A	TCGA-AC-A3TM	0	762	low	14.42	LumA		2.08767
	6.33151		0			TCGA-E2-A14T-01A	TCGA-E2-A14T	0	2311	low	14.42	LumA		6.33151
	1.24658		0			TCGA-AC-A5XU-01A	TCGA-AC-A5XU	0	455	low	14.35	LumA		1.24658
	1.20822		0			TCGA-LL-A740-01A	TCGA-LL-A740	0	441	low	14.34	LumA		1.20822
	9.48493		1			TCGA-BH-A1ES-01A	TCGA-BH-A1ES	1	3462	low	14.32	LumA		9.48493
	5.56986		0			TCGA-V7-A7HQ-01A	TCGA-V7-A7HQ	0	2033	low	14.29	LumA		5.56986
	1.99178		0			TCGA-D8-A1X9-01A	TCGA-D8-A1X9	0	727	low	14.24	LumA		1.99178
	1.57534		0			TCGA-EW-A1J1-01A	TCGA-EW-A1J1	0	575	low	14.24	LumA		1.57534
	1.2274		0			TCGA-A7-A56D-01A	TCGA-A7-A56D	0	448	low	14.21	LumA		1.2274
	1.44658		0			TCGA-OL-A66O-01A	TCGA-OL-A66O	0	528	low	14.13	LumA		1.44658
	3.58356		0			TCGA-E2-A105-01A	TCGA-E2-A105	0	1308	low	13.97	LumA		3.58356
	6.94521		0			TCGA-GM-A2DC-01A	TCGA-GM-A2DC	0	2535	low	13.85	LumA		6.94521
	4.4137		0			TCGA-WT-AB41-01A	TCGA-WT-AB41	0	1611	low	13.79	LumA		4.4137
	2.08767		0			TCGA-LL-A50Y-01A	TCGA-LL-A50Y	0	762	low	13.79	LumA		2.08767
	2.87945		0			TCGA-E2-A2P6-01A	TCGA-E2-A2P6	0	1051	low	13.73	LumA		2.87945
	0.19726		0			TCGA-BH-A0HL-01A	TCGA-BH-A0HL	0	72	low	13.62	LumA		0.19726
	0.219178		0			TCGA-LL-A6FQ-01A	TCGA-LL-A6FQ	0	80	low	13.31	LumA		0.219178
	6.81096	0				TCGA-BH-A0DD-11A	TCGA-BH-A0DD	0	2486	high	19.2	LumB		6.81096
	2.93699	1				TCGA-E9-A1NF-11A	TCGA-E9-A1NF	1	1072	high	18.84	LumB		2.93699
	4.01918	0				TCGA-E9-A1R7-11A	TCGA-E9-A1R7	0	1467	high	18.78	LumB		4.01918
	2.67397	1				TCGA-E9-A1RB-11A	TCGA-E9-A1RB	1	976	high	18.73	LumB		2.67397
	2.09589	0				TCGA-A7-A13F-11A	TCGA-A7-A13F	0	765	high	18.72	LumB		2.09589
	6.94247	1				TCGA-BH-A204-11A	TCGA-BH-A204	1	2534	high	18.69	LumB		6.94247
	6.17808	0				TCGA-BH-A0BZ-11A	TCGA-BH-A0BZ	0	2255	high	18.69	LumB		6.17808
	2.22192	1				TCGA-BH-A18L-11A	TCGA-BH-A18L	1	811	high	18.58	LumB		2.22192
	3.04658	0				TCGA-E9-A1NA-11A	TCGA-E9-A1NA	0	1112	high	18.49	LumB		3.04658
	2.6274	1				TCGA-BH-A1F2-11A	TCGA-BH-A1F2	1	959	high	18.42	LumB		2.6274
	2.76438	1				TCGA-BH-A1FD-11B	TCGA-BH-A1FD	1	1009	high	18.38	LumB		2.76438
	1.85753	1				TCGA-E9-A1N6-11A	TCGA-E9-A1N6	1	678	high	18	LumB		1.85753
	4.28219	1				TCGA-BH-A18U-11A	TCGA-BH-A18U	1	1563	high	17.97	LumB		4.28219
	3.80274	1				TCGA-BH-A1FM-11B	TCGA-BH-A1FM	1	1388	high	17.96	LumB		3.80274
	10.8466	1				TCGA-BH-A209-11A	TCGA-BH-A209	1	3959	high	17.82	LumB		10.8466
	3.47945	0				TCGA-BH-A0C0-11A	TCGA-BH-A0C0	0	1270	high	17.74	LumB		3.47945
	1.75342	0				TCGA-E2-A155-01A	TCGA-E2-A155	0	640	high	17.71	LumB		1.75342
	6.26849	0				TCGA-AR-A0TV-01A	TCGA-AR-A0TV	0	2288	high	17.71	LumB		6.26849
	0.00273973	1				TCGA-BH-A1F8-11B	TCGA-BH-A1F8	1	1	high	17.66	LumB		0.00273973
	5.24384	0				TCGA-BH-A0AU-11A	TCGA-BH-A0AU	0	1914	high	17.66	LumB		5.24384
	7.42192	0				TCGA-BH-A0C3-11A	TCGA-BH-A0C3	0	2709	high	17.47	LumB		7.42192
	4.2411	0				TCGA-AR-A24K-01A	TCGA-AR-A24K	0	1548	high	17.44	LumB		4.2411
	0.753425	0				TCGA-E2-A15K-11A	TCGA-E2-A15K	0	275	high	17.38	LumB		0.753425
	5.27945	1				TCGA-BH-A1FJ-11B	TCGA-BH-A1FJ	1	1927	high	17.26	LumB		5.27945
	0.0273973	0				TCGA-AN-A0FY-01A	TCGA-AN-A0FY	0	10	high	17.24	LumB		0.0273973
	5.03014	0				TCGA-E2-A1L7-11A	TCGA-E2-A1L7	0	1836	high	17.23	LumB		5.03014
	1.16164	0				TCGA-S3-AA17-01A	TCGA-S3-AA17	0	424	high	17.11	LumB		1.16164
	1.07945	0				TCGA-C8-A1HN-01A	TCGA-C8-A1HN	0	394	high	17.11	LumB		1.07945
	0.583562	0				TCGA-AN-A0FK-01A	TCGA-AN-A0FK	0	213	high	17.05	LumB		0.583562
	2.76438	1				TCGA-BH-A1FD-01A	TCGA-BH-A1FD	1	1009	high	17.04	LumB		2.76438
	6.00548	1				TCGA-BH-A1FN-11A	TCGA-BH-A1FN	1	2192	high	17.03	LumB		6.00548
	2.58356	1				TCGA-A8-A06X-01A	TCGA-A8-A06X	1	943	high	16.92	LumB		2.58356
	1.39178	0				TCGA-C8-A274-01A	TCGA-C8-A274	0	508	high	16.86	LumB		1.39178
	1.32055	0				TCGA-D8-A1XR-01A	TCGA-D8-A1XR	0	482	high	16.85	LumB		1.32055
	0.868493	0				TCGA-A7-A6VX-01A	TCGA-A7-A6VX	0	317	high	16.84	LumB		0.868493
	8.31507	0				TCGA-AR-A24N-01A	TCGA-AR-A24N	0	3035	high	16.84	LumB		8.31507
	1.51781	0				TCGA-BH-A0BD-01A	TCGA-BH-A0BD	0	554	high	16.83	LumB		1.51781
	6.76438	1				TCGA-B6-A0RL-01A	TCGA-B6-A0RL	1	2469	high	16.82	LumB		6.76438
	2.17808	0				TCGA-BH-A202-01A	TCGA-BH-A202	0	795	high	16.81	LumB		2.17808
	0.980822		0			TCGA-C8-A12M-01A	TCGA-C8-A12M	0	358	low	15.49	LumB		0.980822
	1.05479		0			TCGA-C8-A12W-01A	TCGA-C8-A12W	0	385	low	15.47	LumB		1.05479
	6.62192		1			TCGA-B6-A0WV-01A	TCGA-B6-A0WV	1	2417	low	15.46	LumB		6.62192
	4.27671		0			TCGA-BH-A0HW-01A	TCGA-BH-A0HW	0	1561	low	15.45	LumB		4.27671
	0.958904		0			TCGA-AO-A1KS-01A	TCGA-AO-A1KS	0	350	low	15.44	LumB		0.958904
	3.47671		0			TCGA-E9-A22E-01A	TCGA-E9-A22E	0	1269	low	15.39	LumB		3.47671
	3.41918		0			TCGA-E9-A22D-01A	TCGA-E9-A22D	0	1248	low	15.37	LumB		3.41918
	2.22192		1			TCGA-BH-A18L-01A	TCGA-BH-A18L	1	811	low	15.37	LumB		2.22192
	3.73973		1			TCGA-A2-A0SW-01A	TCGA-A2-A0SW	1	1365	low	15.35	LumB		3.73973
	1.31507		0			TCGA-D8-A1JC-01A	TCGA-D8-A1JC	0	480	low	15.35	LumB		1.31507
	1.85753		1			TCGA-E9-A1N6-01A	TCGA-E9-A1N6	1	678	low	15.34	LumB		1.85753
	1.02192		0			TCGA-D8-A27W-01A	TCGA-D8-A27W	0	373	low	15.33	LumB		1.02192
	2.58356		0			TCGA-A8-A08P-01A	TCGA-A8-A08P	0	943	low	15.32	LumB		2.58356
	1.17808		0			TCGA-D8-A1Y3-01A	TCGA-D8-A1Y3	0	430	low	15.32	LumB		1.17808
	2.15068		0			TCGA-E9-A5UO-01A	TCGA-E9-A5UO	0	785	low	15.32	LumB		2.15068
	1.43288		0			TCGA-A2-A25C-01A	TCGA-A2-A25C	0	523	low	15.31	LumB		1.43288
	0.750685		0			TCGA-A8-A079-01A	TCGA-A8-A079	0	274	low	15.3	LumB		0.750685
	2.66849		0			TCGA-E2-A14W-01A	TCGA-E2-A14W	0	974	low	15.3	LumB		2.66849
	5.06027		0			TCGA-A2-A1FX-01A	TCGA-A2-A1FX	0	1847	low	15.3	LumB		5.06027
	2.04658		0			TCGA-C8-A27A-01A	TCGA-C8-A27A	0	747	low	15.29	LumB		2.04658
	5.24384		0			TCGA-BH-A0AU-01A	TCGA-BH-A0AU	0	1914	low	15.27	LumB		5.24384
	3.04658		0			TCGA-E9-A1NA-01A	TCGA-E9-A1NA	0	1112	low	15.27	LumB		3.04658
	0.841096		0			TCGA-D8-A27R-01A	TCGA-D8-A27R	0	307	low	15.24	LumB		0.841096
	7.04932		1			TCGA-B6-A0IN-01A	TCGA-B6-A0IN	1	2573	low	15.22	LumB		7.04932
	2.75068		0			TCGA-A8-A08F-01A	TCGA-A8-A08F	0	1004	low	15.21	LumB		2.75068
	1.67397		0			TCGA-D8-A1JJ-01A	TCGA-D8-A1JJ	0	611	low	15.2	LumB		1.67397
	2.87123		1			TCGA-E9-A226-01A	TCGA-E9-A226	1	1048	low	15.2	LumB		2.87123
	2.75068		0			TCGA-A8-A08S-01A	TCGA-A8-A08S	0	1004	low	15.16	LumB		2.75068
	8.19452		0			TCGA-AR-A0TQ-01A	TCGA-AR-A0TQ	0	2991	low	15.15	LumB		8.19452
	1.9863		0			TCGA-E9-A54Y-01A	TCGA-E9-A54Y	0	725	low	15.15	LumB		1.9863
	0.665753		0			TCGA-A8-A07S-01A	TCGA-A8-A07S	0	243	low	15.14	LumB		0.665753
	1.3589		0			TCGA-D8-A1XS-01A	TCGA-D8-A1XS	0	496	low	15.12	LumB		1.3589
	0.00273973		1			TCGA-BH-A1F8-01A	TCGA-BH-A1F8	1	1	low	15.11	LumB		0.00273973
	1.49863		0			TCGA-A8-A06R-01A	TCGA-A8-A06R	0	547	low	15.1	LumB		1.49863
	3.53699		0			TCGA-A2-A25B-01A	TCGA-A2-A25B	0	1291	low	15.1	LumB		3.53699
	6.17808		0			TCGA-BH-A0BZ-01A	TCGA-BH-A0BZ	0	2255	low	15.09	LumB		6.17808
	5.98356		0			TCGA-AO-A0JM-01A	TCGA-AO-A0JM	0	2184	low	15.09	LumB		5.98356
	0.747945		0			TCGA-A8-A09R-01A	TCGA-A8-A09R	0	273	low	15.09	LumB		0.747945
	3.72329		0			TCGA-E2-A14O-01A	TCGA-E2-A14O	0	1359	low	15.08	LumB		3.72329
	3.25753		0			TCGA-E9-A22A-01A	TCGA-E9-A22A	0	1189	low	15.07	LumB		3.25753
	7.41644		0			TCGA-AR-A250-01A	TCGA-AR-A250	0	2707	low	15.07	LumB		7.41644
	9.39726		0			TCGA-AR-A24R-01A	TCGA-AR-A24R	0	3430	low	15.07	LumB		9.39726
	0.876712		1			TCGA-BH-A42T-01A	TCGA-BH-A42T	1	320	low	15.06	LumB		0.876712
	2.74247		0			TCGA-AQ-A54O-01A	TCGA-AQ-A54O	0	1001	low	14.99	LumB		2.74247
	8.77808		0			TCGA-A2-A25E-01A	TCGA-A2-A25E	0	3204	low	14.98	LumB		8.77808
	2.10137		0			TCGA-A2-A0D4-01A	TCGA-A2-A0D4	0	767	low	14.97	LumB		2.10137
	1.07945		0			TCGA-LL-A5YM-01A	TCGA-LL-A5YM	0	394	low	14.95	LumB		1.07945
	7.97534		1			TCGA-AO-A03P-01A	TCGA-AO-A03P	1	2911	low	14.95	LumB		7.97534
	3.88219		0			TCGA-E2-A109-01A	TCGA-E2-A109	0	1417	low	14.94	LumB		3.88219
	1.0411		0			TCGA-C8-A8HQ-01A	TCGA-C8-A8HQ	0	380	low	14.91	LumB		1.0411
	8.92055		0			TCGA-Z7-A8R6-01A	TCGA-Z7-A8R6	0	3256	low	14.91	LumB		8.92055
	3.34247		0			TCGA-E2-A10C-01A	TCGA-E2-A10C	0	1220	low	14.91	LumB		3.34247
	1.82466		0			TCGA-A2-A4S3-01A	TCGA-A2-A4S3	0	666	low	14.91	LumB		1.82466
	1.45753		0			TCGA-D8-A1J9-01A	TCGA-D8-A1J9	0	532	low	14.91	LumB		1.45753
	2.47671		1			TCGA-E9-A2JS-01A	TCGA-E9-A2JS	1	904	low	14.9	LumB		2.47671
	4.28219		0			TCGA-E2-A15T-01A	TCGA-E2-A15T	0	1563	low	14.89	LumB		4.28219
	5.03014		0			TCGA-E2-A1L7-01A	TCGA-E2-A1L7	0	1836	low	14.88	LumB		5.03014
	4.23836		0			TCGA-AO-A0JC-01A	TCGA-AO-A0JC	0	1547	low	14.86	LumB		4.23836
	3.88767		0			TCGA-E9-A1RE-01A	TCGA-E9-A1RE	0	1419	low	14.86	LumB		3.88767
	4.58356		0			TCGA-A2-A0CY-01A	TCGA-A2-A0CY	0	1673	low	14.83	LumB		4.58356
	1.94521		0			TCGA-E2-A15A-06A	TCGA-E2-A15A	0	710	low	14.79	LumB		1.94521
	1.44658		0			TCGA-A2-A1FW-01A	TCGA-A2-A1FW	0	528	low	14.78	LumB		1.44658
	1.03014		0			TCGA-LL-A7T0-01A	TCGA-LL-A7T0	0	376	low	14.76	LumB		1.03014
	0.0821918		0			TCGA-A8-A09W-01A	TCGA-A8-A09W	0	30	low	14.76	LumB		0.0821918
	4.73425		0			TCGA-D8-A13Y-01A	TCGA-D8-A13Y	0	1728	low	14.76	LumB		4.73425
	5.10685		0			TCGA-AR-A1AV-01A	TCGA-AR-A1AV	0	1864	low	14.76	LumB		5.10685
	4.28219		1			TCGA-BH-A18U-01A	TCGA-BH-A18U	1	1563	low	14.75	LumB		4.28219
	3.37534		0			TCGA-E9-A22H-01A	TCGA-E9-A22H	0	1232	low	14.73	LumB		3.37534
	1.66301		0			TCGA-A8-A08G-01A	TCGA-A8-A08G	0	607	low	14.72	LumB		1.66301
	2.75616		0			TCGA-A8-A09M-01A	TCGA-A8-A09M	0	1006	low	14.71	LumB		2.75616
	0.821918		0			TCGA-E9-A1NI-01A	TCGA-E9-A1NI	0	300	low	14.71	LumB		0.821918
	4.65479		1			TCGA-AR-A0TY-01A	TCGA-AR-A0TY	1	1699	low	14.67	LumB		4.65479
	3.80274		1			TCGA-BH-A1FM-01A	TCGA-BH-A1FM	1	1388	low	14.59	LumB		3.80274
	1.94521		0			TCGA-E2-A15A-01A	TCGA-E2-A15A	0	710	low	14.45	LumB		1.94521
	4.03836		0			TCGA-3C-AALJ-01A	TCGA-3C-AALJ	0	1474	low	14.44	LumB		4.03836
	5.15616		0			TCGA-AO-A1KQ-01A	TCGA-AO-A1KQ	0	1882	low	14.38	LumB		5.15616
	0.830137		0			TCGA-AN-A0AJ-01A	TCGA-AN-A0AJ	0	303	low	14.36	LumB		0.830137
	0.868493		0			TCGA-C8-A1HL-01A	TCGA-C8-A1HL	0	317	low	14.35	LumB		0.868493
	8.27945		0			TCGA-AC-A2BM-01A	TCGA-AC-A2BM	0	3022	low	14.29	LumB		8.27945
	1.7726		0			TCGA-E9-A1RG-01A	TCGA-E9-A1RG	0	647	low	14.21	LumB		1.7726
	1.82466		0			TCGA-A2-A0YG-01A	TCGA-A2-A0YG	0	666	low	14.03	LumB		1.82466
	1.1726		0			TCGA-E2-A15S-01A	TCGA-E2-A15S	0	428	low	13.98	LumB		1.1726
	0.953425		1			TCGA-AC-A62V-01A	TCGA-AC-A62V	1	348	low	13.97	LumB		0.953425
	6.98904		1			TCGA-AR-A0U2-01A	TCGA-AR-A0U2	1	2551	low	13.96	LumB		6.98904
	0.945205		0			TCGA-C8-A1HG-01A	TCGA-C8-A1HG	0	345	low	13.95	LumB		0.945205
	8.99452		0			TCGA-A2-A0CW-01A	TCGA-A2-A0CW	0	3283	low	13.94	LumB		8.99452
	1.99178		0			TCGA-E9-A54X-01A	TCGA-E9-A54X	0	727	low	13.92	LumB		1.99178
	4.01918		0			TCGA-E9-A1R7-01A	TCGA-E9-A1R7	0	1467	low	13.82	LumB		4.01918
	7.11233		0			TCGA-GM-A2DO-01A	TCGA-GM-A2DO	0	2596	low	13.76	LumB		7.11233
	1.8411		0			TCGA-EW-A2FW-01A	TCGA-EW-A2FW	0	672	low	13.67	LumB		1.8411
	0.753425		0			TCGA-E2-A15K-01A	TCGA-E2-A15K	0	275	low	13.55	LumB		0.753425
	0.0849315		0			TCGA-A8-A06Z-01A	TCGA-A8-A06Z	0	31	low	13.51	LumB		0.0849315
	0.613699		0			TCGA-AN-A0AK-01A	TCGA-AN-A0AK	0	224	low	13.44	LumB		0.613699
	0.690411		0			TCGA-E2-A56Z-01A	TCGA-E2-A56Z	0	252	low	13.3	LumB		0.690411
	1.05479		0			TCGA-C8-A12U-01A	TCGA-C8-A12U	0	385	low	13.28	LumB		1.05479
	0.0273973		0			TCGA-AN-A0XR-01A	TCGA-AN-A0XR	0	10	low	13.07	LumB		0.0273973
	1.99452		0			TCGA-BH-A0W3-01A	TCGA-BH-A0W3	0	728	low	13.02	LumB		1.99452
	0.753425		0			TCGA-E2-A15K-06A	TCGA-E2-A15K	0	275	low	12.14	LumB		0.753425

## Sheet: Fig. 1c
Fig. 1c	OS-Years	High	Low		Original data downloaded from	sample	patient	OS	OS.time-days	gene expression RNAseq - HTSeq - FPKM-UQ: KANK1	data	Subtype		OS-Years
	3.12055	0			https://xenabrowser.net/	TCGA-A7-A0D9-11A	TCGA-A7-A0D9	0	1139	high	19.67	LumA		3.12055
	4.29863	0				TCGA-BH-A0B8-11A	TCGA-BH-A0B8	0	1569	high	19.55	LumA		4.29863
	3.35342	0			Subtype information from	TCGA-E9-A1RC-11A	TCGA-E9-A1RC	0	1224	high	19.44	LumA		3.35342
	5.85205	0			PMID: 23000897	TCGA-BH-A0B5-11A	TCGA-BH-A0B5	0	2136	high	19.21	LumA		5.85205
	3.96986	0			https://www.nature.com/articles/nature11412#Sec15	TCGA-E9-A1RI-11A	TCGA-E9-A1RI	0	1449	high	19.17	LumA		3.96986
	1.68219	0				TCGA-AC-A8OP-01A	TCGA-AC-A8OP	0	614	high	19.12	LumA		1.68219
	1.96712	0				TCGA-A7-A13G-11A	TCGA-A7-A13G	0	718	high	19.1	LumA		1.96712
	0.0931507	0			Log-rank test	TCGA-E9-A1RD-11A	TCGA-E9-A1RD	0	34	high	18.99	LumA		0.0931507
	2.15342	1			p=0.0284	TCGA-E9-A1NG-11A	TCGA-E9-A1NG	1	786	high	18.95	LumA		2.15342
	0.547945	0				TCGA-E9-A1RF-11A	TCGA-E9-A1RF	0	200	high	18.94	LumA		0.547945
	4.63562	0				TCGA-E2-A15I-11A	TCGA-E2-A15I	0	1692	high	18.8	LumA		4.63562
	3.41644	0				TCGA-BH-A0H9-11A	TCGA-BH-A0H9	0	1247	high	18.7	LumA		3.41644
	2.48219	0				TCGA-A7-A0DC-11A	TCGA-A7-A0DC	0	906	high	18.61	LumA		2.48219
	5.86301	0				TCGA-E2-A1IG-11A	TCGA-E2-A1IG	0	2140	high	18.59	LumA		5.86301
	2.7589	0				TCGA-A7-A0DB-11A	TCGA-A7-A0DB	0	1007	high	18.53	LumA		2.7589
	2.95616	0				TCGA-A7-A0CH-11A	TCGA-A7-A0CH	0	1079	high	18.45	LumA		2.95616
	2.12877	0				TCGA-BH-A0AY-11A	TCGA-BH-A0AY	0	777	high	18.21	LumA		2.12877
	3.16712	0				TCGA-BH-A0DH-11A	TCGA-BH-A0DH	0	1156	high	18.18	LumA		3.16712
	1.28219	1				TCGA-BH-A18N-11A	TCGA-BH-A18N	1	468	high	18.17	LumA		1.28219
	3.38082	0				TCGA-AC-A2FB-11A	TCGA-AC-A2FB	0	1234	high	18.12	LumA		3.38082
	1.3726	0				TCGA-E2-A1BC-11A	TCGA-E2-A1BC	0	501	high	18.12	LumA		1.3726
	5.50411	1				TCGA-BH-A18S-11A	TCGA-BH-A18S	1	2009	high	18.06	LumA		5.50411
	1.67671	1				TCGA-BH-A18J-11A	TCGA-BH-A18J	1	612	high	18	LumA		1.67671
	7.66575	1				TCGA-BH-A1EO-11A	TCGA-BH-A1EO	1	2798	high	17.99	LumA		7.66575
	1.30411	0				TCGA-BH-A0DP-11A	TCGA-BH-A0DP	0	476	high	17.99	LumA		1.30411
	0.920548	1				TCGA-E2-A15M-11A	TCGA-E2-A15M	1	336	high	17.98	LumA		0.920548
	2.66849	0				TCGA-BH-A0BC-11A	TCGA-BH-A0BC	0	974	high	17.96	LumA		2.66849
	0.0273973	0				TCGA-AN-A0XT-01A	TCGA-AN-A0XT	0	10	high	17.95	LumA		0.0273973
	4.4137	0				TCGA-BH-A0HA-11A	TCGA-BH-A0HA	0	1611	high	17.94	LumA		4.4137
	3.10137	0				TCGA-BH-A0BA-11A	TCGA-BH-A0BA	0	1132	high	17.92	LumA		3.10137
	4.43836	0				TCGA-BH-A0H5-11A	TCGA-BH-A0H5	0	1620	high	17.9	LumA		4.43836
	2.73973	0				TCGA-E9-A1N4-11A	TCGA-E9-A1N4	0	1000	high	17.9	LumA		2.73973
	6.04658	1				TCGA-BH-A18M-11A	TCGA-BH-A18M	1	2207	high	17.89	LumA		6.04658
	4.50411	0				TCGA-BH-A0DO-11A	TCGA-BH-A0DO	0	1644	high	17.89	LumA		4.50411
	3.52329	1				TCGA-BH-A1EU-11A	TCGA-BH-A1EU	1	1286	high	17.88	LumA		3.52329
	7.56986	1				TCGA-BH-A18K-11A	TCGA-BH-A18K	1	2763	high	17.86	LumA		7.56986
	5.13973	0				TCGA-BH-A0BM-11A	TCGA-BH-A0BM	0	1876	high	17.86	LumA		5.13973
	1.58082	1				TCGA-BH-A1FG-11B	TCGA-BH-A1FG	1	577	high	17.84	LumA		1.58082
	7.15616	0				TCGA-BH-A0BS-11A	TCGA-BH-A0BS	0	2612	high	17.8	LumA		7.15616
	4.16164	0				TCGA-BH-A0BV-11A	TCGA-BH-A0BV	0	1519	high	17.78	LumA		4.16164
	5.65479	0				TCGA-BH-A0DV-11A	TCGA-BH-A0DV	0	2064	high	17.76	LumA		5.65479
	6.90411	1				TCGA-BH-A1ET-11B	TCGA-BH-A1ET	1	2520	high	17.73	LumA		6.90411
	1.30685	0				TCGA-BH-A0E1-11A	TCGA-BH-A0E1	0	477	high	17.69	LumA		1.30685
	1.80822	0				TCGA-BH-A0BJ-11A	TCGA-BH-A0BJ	0	660	high	17.64	LumA		1.80822
	5.59178	0				TCGA-BH-A0DG-11A	TCGA-BH-A0DG	0	2041	high	17.64	LumA		5.59178
	1.96712	0				TCGA-A7-A13G-01B	TCGA-A7-A13G	0	718	high	17.6	LumA		1.96712
	1.76164	0				TCGA-A2-A4S2-01A	TCGA-A2-A4S2	0	643	high	17.59	LumA		1.76164
	2.71507	1				TCGA-BH-A0EA-01A	TCGA-BH-A0EA	1	991	high	17.57	LumA		2.71507
	3.06849	0				TCGA-E9-A1N5-11A	TCGA-E9-A1N5	0	1120	high	17.55	LumA		3.06849
	5.25753	0				TCGA-BH-A0AZ-11A	TCGA-BH-A0AZ	0	1919	high	17.54	LumA		5.25753
	2.83288	1				TCGA-BH-A1FH-11B	TCGA-BH-A1FH	1	1034	high	17.53	LumA		2.83288
	10.0521	1				TCGA-BH-A1FB-11A	TCGA-BH-A1FB	1	3669	high	17.5	LumA		10.0521
	6.2274	1				TCGA-BH-A1FE-11B	TCGA-BH-A1FE	1	2273	high	17.49	LumA		6.2274
	1.68767	0				TCGA-A2-A1G0-01A	TCGA-A2-A1G0	0	616	high	17.46	LumA		1.68767
	1.33699	0				TCGA-XX-A89A-01A	TCGA-XX-A89A	0	488	high	17.43	LumA		1.33699
	2.48219	0				TCGA-A7-A0DC-01A	TCGA-A7-A0DC	0	906	high	17.43	LumA		2.48219
	6.58356	0				TCGA-BH-A0DT-11A	TCGA-BH-A0DT	0	2403	high	17.42	LumA		6.58356
	2.16712	0				TCGA-A8-A06Y-01A	TCGA-A8-A06Y	0	791	high	17.41	LumA		2.16712
	0.487671	0				TCGA-BH-A0HK-01A	TCGA-BH-A0HK	0	178	high	17.4	LumA		0.487671
	0.323288	0				TCGA-E2-A1IL-01A	TCGA-E2-A1IL	0	118	high	17.4	LumA		0.323288
	0.268493	0				TCGA-BH-A0DQ-11A	TCGA-BH-A0DQ	0	98	high	17.39	LumA		0.268493
	3.14521	0				TCGA-BH-A0B1-01A	TCGA-BH-A0B1	0	1148	high	17.38	LumA		3.14521
	0.616438	0				TCGA-GI-A2C8-11A	TCGA-GI-A2C8	0	225	high	17.36	LumA		0.616438
	6.01918	0				TCGA-BH-A0BO-01A	TCGA-BH-A0BO	0	2197	high	17.36	LumA		6.01918
	6.17808	0				TCGA-BH-A0BQ-11A	TCGA-BH-A0BQ	0	2255	high	17.33	LumA		6.17808
	8.24932	0				TCGA-A2-A0CV-01A	TCGA-A2-A0CV	0	3011	high	17.32	LumA		8.24932
	3.12603	0				TCGA-E2-A10B-01A	TCGA-E2-A10B	0	1141	high	17.3	LumA		3.12603
	0.487671	0				TCGA-BH-A0HK-11A	TCGA-BH-A0HK	0	178	high	17.29	LumA		0.487671
	11.6904	1				TCGA-B6-A0RQ-01A	TCGA-B6-A0RQ	1	4267	high	17.29	LumA		11.6904
	4.6411	1				TCGA-BH-A1EW-11B	TCGA-BH-A1EW	1	1694	high	17.27	LumA		4.6411
	2.74247	0				TCGA-BH-A18F-01A	TCGA-BH-A18F	0	1001	high	17.25	LumA		2.74247
	5.28219	0				TCGA-BH-A0H3-01A	TCGA-BH-A0H3	0	1928	high	17.22	LumA		5.28219
	10.8082	1				TCGA-B6-A0X0-01A	TCGA-B6-A0X0	1	3945	high	17.19	LumA		10.8082
	1.58082	0				TCGA-A8-A07F-01A	TCGA-A8-A07F	0	577	high	17.17	LumA		1.58082
	1.92329	0				TCGA-BH-A0H7-11A	TCGA-BH-A0H7	0	702	high	17.15	LumA		1.92329
	4.41918	0				TCGA-AO-A0J9-01A	TCGA-AO-A0J9	0	1613	high	17.15	LumA		4.41918
	6	0				TCGA-A2-A0ES-01A	TCGA-A2-A0ES	0	2190	high	17.14	LumA		6
	8.12329	1				TCGA-B6-A0IH-01A	TCGA-B6-A0IH	1	2965	high	17.13	LumA		8.12329
	4.60822	0				TCGA-D8-A1XO-01A	TCGA-D8-A1XO	0	1682	high	17.13	LumA		4.60822
	4.49863	1				TCGA-BH-A1FR-11B	TCGA-BH-A1FR	1	1642	high	17.12	LumA		4.49863
	0.832877	0				TCGA-A8-A099-01A	TCGA-A8-A099	0	304	high	17.12	LumA		0.832877
	0.230137	0				TCGA-AR-A24P-01A	TCGA-AR-A24P	0	84	high	17.11	LumA		0.230137
	2.78082	0				TCGA-D8-A3Z5-01A	TCGA-D8-A3Z5	0	1015	high	17.1	LumA		2.78082
	6.47945	0				TCGA-BH-A0BT-11A	TCGA-BH-A0BT	0	2365	high	17.1	LumA		6.47945
	1.49589	0				TCGA-A8-A093-01A	TCGA-A8-A093	0	546	high	17.09	LumA		1.49589
	8	0				TCGA-AR-A1AN-01A	TCGA-AR-A1AN	0	2920	high	17.08	LumA		8
	4.24658	0				TCGA-AR-A24W-01A	TCGA-AR-A24W	0	1550	high	17.08	LumA		4.24658
	0.208219	0				TCGA-BH-A0HO-01A	TCGA-BH-A0HO	0	76	high	17.08	LumA		0.208219
	1.61918	0				TCGA-E2-A154-01A	TCGA-E2-A154	0	591	high	17.07	LumA		1.61918
	1.93699	0				TCGA-E2-A153-11A	TCGA-E2-A153	0	707	high	17.05	LumA		1.93699
	3.49315	1				TCGA-OL-A66K-01A	TCGA-OL-A66K	1	1275	high	17.03	LumA		3.49315
	2.48219	0				TCGA-A7-A0DC-01B	TCGA-A7-A0DC	0	906	high	17.03	LumA		2.48219
	1.80548	0				TCGA-D8-A4Z1-01A	TCGA-D8-A4Z1	0	659	high	17.02	LumA		1.80548
	3.52329	1				TCGA-BH-A1EU-01A	TCGA-BH-A1EU	1	1286	high	17.02	LumA		3.52329
	4.58356	1				TCGA-BH-A1FL-01A	TCGA-BH-A1FL	1	1673	high	17.02	LumA		4.58356
	6.04658	1				TCGA-BH-A18M-01A	TCGA-BH-A18M	1	2207	high	17.01	LumA		6.04658
	13.8685	0				TCGA-AR-A2LE-01A	TCGA-AR-A2LE	0	5062	high	17.01	LumA		13.8685
	7.5589	0				TCGA-AC-A2FF-01A	TCGA-AC-A2FF	0	2759	high	16.99	LumA		7.5589
	0.446575	0				TCGA-AN-A0XL-01A	TCGA-AN-A0XL	0	163	high	16.97	LumA		0.446575
	1.08493	0				TCGA-A8-A086-01A	TCGA-A8-A086	0	396	high	16.97	LumA		1.08493
	1.20274	0				TCGA-D8-A27I-01A	TCGA-D8-A27I	0	439	high	16.95	LumA		1.20274
	2.73973	0				TCGA-E9-A1N4-01A	TCGA-E9-A1N4	0	1000	high	16.95	LumA		2.73973
	3.19178	0				TCGA-A7-A0CD-01A	TCGA-A7-A0CD	0	1165	high	16.95	LumA		3.19178
	3.24658	0				TCGA-AR-A5QP-01A	TCGA-AR-A5QP	0	1185	high	16.92	LumA		3.24658
	2.83288	1				TCGA-BH-A1FH-01A	TCGA-BH-A1FH	1	1034	high	16.92	LumA		2.83288
	2.92055	0				TCGA-A2-A0ET-01A	TCGA-A2-A0ET	0	1066	high	16.92	LumA		2.92055
	3.18082	0				TCGA-AR-A2LN-01A	TCGA-AR-A2LN	0	1161	high	16.91	LumA		3.18082
	2.85753	0				TCGA-A7-A0CG-01A	TCGA-A7-A0CG	0	1043	high	16.9	LumA		2.85753
	6.12603	0				TCGA-B6-A1KI-01A	TCGA-B6-A1KI	0	2236	high	16.89	LumA		6.12603
	6.00274	0				TCGA-GM-A4E0-01A	TCGA-GM-A4E0	0	2191	high	16.88	LumA		6.00274
	2.7589	0				TCGA-A7-A0DB-01A	TCGA-A7-A0DB	0	1007	high	16.86	LumA		2.7589
	1.63014	0				TCGA-E2-A15P-01A	TCGA-E2-A15P	0	595	high	16.86	LumA		1.63014
	1.85479	0				TCGA-AC-A2B8-01A	TCGA-AC-A2B8	0	677	high	16.86	LumA		1.85479
	1.55616	0				TCGA-AC-A6IV-01A	TCGA-AC-A6IV	0	568	high	16.85	LumA		1.55616
	1.1589	0				TCGA-BH-A0DK-11A	TCGA-BH-A0DK	0	423	high	16.85	LumA		1.1589
	4.63562	0				TCGA-E2-A15I-01A	TCGA-E2-A15I	0	1692	high	16.85	LumA		4.63562
	8.52603	0				TCGA-AO-A12A-01A	TCGA-AO-A12A	0	3112	high	16.85	LumA		8.52603
	4.00274	0				TCGA-D8-A27K-01A	TCGA-D8-A27K	0	1461	high	16.85	LumA		4.00274
	3.75616	0				TCGA-A8-A07Z-01A	TCGA-A8-A07Z	0	1371	high	16.84	LumA		3.75616
	2.01096	0				TCGA-AC-A3QQ-01B	TCGA-AC-A3QQ	0	734	high	16.83	LumA		2.01096
	0.134247	0				TCGA-D8-A27P-01A	TCGA-D8-A27P	0	49	high	16.8	LumA		0.134247
	1.1589		0			TCGA-BH-A0DK-01A	TCGA-BH-A0DK	0	423	low	15.51	LumA		1.1589
	7.82466		0			TCGA-AR-A1AP-01A	TCGA-AR-A1AP	0	2856	low	15.51	LumA		7.82466
	4.20548		0			TCGA-A2-A0YF-01A	TCGA-A2-A0YF	0	1535	low	15.51	LumA		4.20548
	4.88493		0			TCGA-OL-A5DA-01A	TCGA-OL-A5DA	0	1783	low	15.5	LumA		4.88493
	7.21096		0			TCGA-AR-A2LJ-01A	TCGA-AR-A2LJ	0	2632	low	15.49	LumA		7.21096
	1.42192		0			TCGA-LL-A5YL-01A	TCGA-LL-A5YL	0	519	low	15.49	LumA		1.42192
	1.05479		1			TCGA-D8-A73W-01A	TCGA-D8-A73W	1	385	low	15.49	LumA		1.05479
	1.05479		0			TCGA-C8-A12X-01A	TCGA-C8-A12X	0	385	low	15.49	LumA		1.05479
	0.471233		1			TCGA-AQ-A0Y5-01A	TCGA-AQ-A0Y5	1	172	low	15.48	LumA		0.471233
	0.0191781		0			TCGA-AN-A041-01A	TCGA-AN-A041	0	7	low	15.48	LumA		0.0191781
	0.89863		0			TCGA-BH-A0GZ-01A	TCGA-BH-A0GZ	0	328	low	15.47	LumA		0.89863
	1.43014		0			TCGA-D8-A1XD-01A	TCGA-D8-A1XD	0	522	low	15.47	LumA		1.43014
	1.26301		0			TCGA-D8-A1XV-01A	TCGA-D8-A1XV	0	461	low	15.47	LumA		1.26301
	1.76986		0			TCGA-LD-A66U-01A	TCGA-LD-A66U	0	646	low	15.46	LumA		1.76986
	2.20822		0			TCGA-BH-A0HB-01A	TCGA-BH-A0HB	0	806	low	15.46	LumA		2.20822
	1.98904		0			TCGA-E2-A156-01A	TCGA-E2-A156	0	726	low	15.46	LumA		1.98904
	2.90137		0			TCGA-E9-A1N3-01A	TCGA-E9-A1N3	0	1059	low	15.45	LumA		2.90137
	0.0273973		0			TCGA-AN-A03X-01A	TCGA-AN-A03X	0	10	low	15.44	LumA		0.0273973
	1.13973		0			TCGA-A1-A0SJ-01A	TCGA-A1-A0SJ	0	416	low	15.44	LumA		1.13973
	0.0273973		0			TCGA-AN-A0XS-01A	TCGA-AN-A0XS	0	10	low	15.43	LumA		0.0273973
	1.53973		0			TCGA-S3-A6ZG-01A	TCGA-S3-A6ZG	0	562	low	15.43	LumA		1.53973
	6.38356		0			TCGA-BH-A0BR-01A	TCGA-BH-A0BR	0	2330	low	15.43	LumA		6.38356
	1.19178		0			TCGA-BH-A0E2-01A	TCGA-BH-A0E2	0	435	low	15.43	LumA		1.19178
	1		0			TCGA-A8-A097-01A	TCGA-A8-A097	0	365	low	15.42	LumA		1
	9.06027		0			TCGA-AO-A126-01A	TCGA-AO-A126	0	3307	low	15.41	LumA		9.06027
	1.61096		0			TCGA-AC-A2QI-01A	TCGA-AC-A2QI	0	588	low	15.4	LumA		1.61096
	1.69863		0			TCGA-BH-A0HI-01A	TCGA-BH-A0HI	0	620	low	15.4	LumA		1.69863
	2.98082		0			TCGA-E9-A1NE-01A	TCGA-E9-A1NE	0	1088	low	15.4	LumA		2.98082
	6.47123		0			TCGA-E2-A1IE-01A	TCGA-E2-A1IE	0	2362	low	15.4	LumA		6.47123
	11.1781		0			TCGA-AR-A0U3-01A	TCGA-AR-A0U3	0	4080	low	15.4	LumA		11.1781
	0.0273973		0			TCGA-AN-A0FZ-01A	TCGA-AN-A0FZ	0	10	low	15.4	LumA		0.0273973
	1.93699		0			TCGA-E2-A153-01A	TCGA-E2-A153	0	707	low	15.39	LumA		1.93699
	3.24932		0			TCGA-E9-A247-01A	TCGA-E9-A247	0	1186	low	15.39	LumA		3.24932
	1.61096		0			TCGA-AC-A5XS-01A	TCGA-AC-A5XS	0	588	low	15.38	LumA		1.61096
	1.67671		0			TCGA-BH-A2L8-01A	TCGA-BH-A2L8	0	612	low	15.37	LumA		1.67671
	2.04932		0			TCGA-E2-A1LA-01A	TCGA-E2-A1LA	0	748	low	15.37	LumA		2.04932
	13.5041		0			TCGA-B6-A0RO-01A	TCGA-B6-A0RO	0	4929	low	15.37	LumA		13.5041
	1.63836		0			TCGA-E2-A1L9-01A	TCGA-E2-A1L9	0	598	low	15.37	LumA		1.63836
	1.7863		0			TCGA-BH-A18H-01A	TCGA-BH-A18H	0	652	low	15.36	LumA		1.7863
	4.74521		0			TCGA-E2-A15R-01A	TCGA-E2-A15R	0	1732	low	15.36	LumA		4.74521
	0.465753		0			TCGA-AN-A0XW-01A	TCGA-AN-A0XW	0	170	low	15.35	LumA		0.465753
	4.96438		1			TCGA-GM-A2D9-01A	TCGA-GM-A2D9	1	1812	low	15.35	LumA		4.96438
	2.99452		0			TCGA-BH-A18I-01A	TCGA-BH-A18I	0	1093	low	15.35	LumA		2.99452
	2.85753		0			TCGA-E2-A576-01A	TCGA-E2-A576	0	1043	low	15.34	LumA		2.85753
	1.26849		0			TCGA-EW-A6S9-01A	TCGA-EW-A6S9	0	463	low	15.34	LumA		1.26849
	1.57534		0			TCGA-EW-A1PA-01A	TCGA-EW-A1PA	0	575	low	15.31	LumA		1.57534
	1.24384		0			TCGA-A7-A4SA-01A	TCGA-A7-A4SA	0	454	low	15.3	LumA		1.24384
	4.93151		0			TCGA-E2-A1IK-01A	TCGA-E2-A1IK	0	1800	low	15.29	LumA		4.93151
	1.9589		0			TCGA-BH-A5J0-01A	TCGA-BH-A5J0	0	715	low	15.24	LumA		1.9589
	3.19726		0			TCGA-E9-A22B-01A	TCGA-E9-A22B	0	1167	low	15.24	LumA		3.19726
	0.893151		0			TCGA-A7-A5ZW-01A	TCGA-A7-A5ZW	0	326	low	15.23	LumA		0.893151
	2.75068		0			TCGA-A8-A091-01A	TCGA-A8-A091	0	1004	low	15.23	LumA		2.75068
	1.16164		0			TCGA-EW-A1PD-01A	TCGA-EW-A1PD	0	424	low	15.23	LumA		1.16164
	3.91781		1			TCGA-PE-A5DC-01A	TCGA-PE-A5DC	1	1430	low	15.2	LumA		3.91781
	1.41918		0			TCGA-UL-AAZ6-01A	TCGA-UL-AAZ6	0	518	low	15.2	LumA		1.41918
	6.2		0			TCGA-A2-A0ER-01A	TCGA-A2-A0ER	0	2263	low	15.2	LumA		6.2
	0.0273973		0			TCGA-AN-A046-01A	TCGA-AN-A046	0	10	low	15.19	LumA		0.0273973
	8.56438		1			TCGA-B6-A0RP-01A	TCGA-B6-A0RP	1	3126	low	15.18	LumA		8.56438
	3.12055		0			TCGA-A7-A0D9-01A	TCGA-A7-A0D9	0	1139	low	15.18	LumA		3.12055
	7.11233		0			TCGA-B6-A401-01A	TCGA-B6-A401	0	2596	low	15.17	LumA		7.11233
	5.86301		0			TCGA-E2-A1IG-01A	TCGA-E2-A1IG	0	2140	low	15.16	LumA		5.86301
	1.07671		0			TCGA-E2-A15H-01A	TCGA-E2-A15H	0	393	low	15.15	LumA		1.07671
	1.0274		0			TCGA-C8-A1HO-01A	TCGA-C8-A1HO	0	375	low	15.15	LumA		1.0274
	3.16712		0			TCGA-BH-A0DH-01A	TCGA-BH-A0DH	0	1156	low	15.14	LumA		3.16712
	2.22466		0			TCGA-E9-A5FK-01A	TCGA-E9-A5FK	0	812	low	15.13	LumA		2.22466
	1.22466		0			TCGA-LL-A5YN-01A	TCGA-LL-A5YN	0	447	low	15.12	LumA		1.22466
	1.45753		0			TCGA-LL-A9Q3-01A	TCGA-LL-A9Q3	0	532	low	15.12	LumA		1.45753
	1.04932		0			TCGA-C8-A132-01A	TCGA-C8-A132	0	383	low	15.11	LumA		1.04932
	19.5233		0			TCGA-B6-A0RI-01A	TCGA-B6-A0RI	0	7126	low	15.11	LumA		19.5233
	0.0520548		0			TCGA-AN-A049-01A	TCGA-AN-A049	0	19	low	15.1	LumA		0.0520548
	2.25205		0			TCGA-A8-A0A9-01A	TCGA-A8-A0A9	0	822	low	15.1	LumA		2.25205
	4.49863		1			TCGA-BH-A1FR-01A	TCGA-BH-A1FR	1	1642	low	15.1	LumA		4.49863
	1.28767		0			TCGA-C8-A26Z-01A	TCGA-C8-A26Z	0	470	low	15.09	LumA		1.28767
	3.70137		0			TCGA-AO-A03V-01A	TCGA-AO-A03V	0	1351	low	15.07	LumA		3.70137
	6.96164		0			TCGA-E2-A106-01A	TCGA-E2-A106	0	2541	low	15.05	LumA		6.96164
	1.6274		0			TCGA-LL-A7SZ-01A	TCGA-LL-A7SZ	0	594	low	15.04	LumA		1.6274
	3.26301		0			TCGA-BH-A0B4-01A	TCGA-BH-A0B4	0	1191	low	15.04	LumA		3.26301
	2.53699		0			TCGA-E9-A3X8-01A	TCGA-E9-A3X8	0	926	low	15.02	LumA		2.53699
	5.70411		0			TCGA-B6-A0RG-01A	TCGA-B6-A0RG	0	2082	low	15.02	LumA		5.70411
	2.52877		0			TCGA-BH-A0GY-01A	TCGA-BH-A0GY	0	923	low	15.01	LumA		2.52877
	0.0712329		1			TCGA-E9-A245-01A	TCGA-E9-A245	1	26	low	15.01	LumA		0.0712329
	3.30959		0			TCGA-E2-A572-01A	TCGA-E2-A572	0	1208	low	15	LumA		3.30959
	5.67671		0			TCGA-B6-A408-01A	TCGA-B6-A408	0	2072	low	14.99	LumA		5.67671
	1.14521		0			TCGA-A7-A4SB-01A	TCGA-A7-A4SB	0	418	low	14.98	LumA		1.14521
	1.51781		0			TCGA-EW-A1IZ-01A	TCGA-EW-A1IZ	0	554	low	14.96	LumA		1.51781
	0.547945		0			TCGA-E9-A1RF-01A	TCGA-E9-A1RF	0	200	low	14.94	LumA		0.547945
	8.99452		0			TCGA-A2-A0CR-01A	TCGA-A2-A0CR	0	3283	low	14.92	LumA		8.99452
	2.71233		0			TCGA-A2-A0YC-01A	TCGA-A2-A0YC	0	990	low	14.91	LumA		2.71233
	1.92329		0			TCGA-BH-A0H7-01A	TCGA-BH-A0H7	0	702	low	14.9	LumA		1.92329
	2.66575		0			TCGA-OL-A5D8-01A	TCGA-OL-A5D8	0	973	low	14.9	LumA		2.66575
	4.03014		0			TCGA-5L-AAT1-01A	TCGA-5L-AAT1	0	1471	low	14.87	LumA		4.03014
	23.4411		0			TCGA-B6-A0I5-01A	TCGA-B6-A0I5	0	8556	low	14.87	LumA		23.4411
	22.989		0			TCGA-B6-A0IA-01A	TCGA-B6-A0IA	0	8391	low	14.87	LumA		22.989
	3.96712		0			TCGA-3C-AALK-01A	TCGA-3C-AALK	0	1448	low	14.85	LumA		3.96712
	0.030137		0			TCGA-AN-A0FW-01A	TCGA-AN-A0FW	0	11	low	14.84	LumA		0.030137
	2.49863		0			TCGA-A8-A09K-01A	TCGA-A8-A09K	0	912	low	14.82	LumA		2.49863
	5.26027		1			TCGA-A2-A04V-01A	TCGA-A2-A04V	1	1920	low	14.81	LumA		5.26027
	4.4137		0			TCGA-EW-A1P3-01A	TCGA-EW-A1P3	0	1611	low	14.8	LumA		4.4137
	11.0877		0			TCGA-3C-AAAU-01A	TCGA-3C-AAAU	0	4047	low	14.8	LumA		11.0877
	0.0246575		0			TCGA-AN-A0XP-01A	TCGA-AN-A0XP	0	9	low	14.8	LumA		0.0246575
	3.15068		0			TCGA-AR-A1AS-01A	TCGA-AR-A1AS	0	1150	low	14.79	LumA		3.15068
	0.246575		0			TCGA-AN-A04A-01A	TCGA-AN-A04A	0	90	low	14.77	LumA		0.246575
	2.35616		1			TCGA-B6-A0X4-01A	TCGA-B6-A0X4	1	860	low	14.76	LumA		2.35616
	3.56438		0			TCGA-OL-A66L-01A	TCGA-OL-A66L	0	1301	low	14.66	LumA		3.56438
	2.91233		0			TCGA-E9-A1R2-01A	TCGA-E9-A1R2	0	1063	low	14.66	LumA		2.91233
	1.24932		0			TCGA-AC-A3TN-01A	TCGA-AC-A3TN	0	456	low	14.63	LumA		1.24932
	4.4137		0			TCGA-BH-A0HA-01A	TCGA-BH-A0HA	0	1611	low	14.62	LumA		4.4137
	8.24384		0			TCGA-AR-A0TW-01A	TCGA-AR-A0TW	0	3009	low	14.62	LumA		8.24384
	1.47397		1			TCGA-BH-A1EY-01A	TCGA-BH-A1EY	1	538	low	14.53	LumA		1.47397
	1.35616		0			TCGA-BH-A0DZ-01A	TCGA-BH-A0DZ	0	495	low	14.51	LumA		1.35616
	1.72603		0			TCGA-E2-A15E-06A	TCGA-E2-A15E	0	630	low	14.47	LumA		1.72603
	2.41918		1			TCGA-A8-A06U-01A	TCGA-A8-A06U	1	883	low	14.44	LumA		2.41918
	1.01644		0			TCGA-D8-A1JS-01A	TCGA-D8-A1JS	0	371	low	14.43	LumA		1.01644
	2.08767		0			TCGA-AC-A3TM-01A	TCGA-AC-A3TM	0	762	low	14.42	LumA		2.08767
	6.33151		0			TCGA-E2-A14T-01A	TCGA-E2-A14T	0	2311	low	14.42	LumA		6.33151
	1.24658		0			TCGA-AC-A5XU-01A	TCGA-AC-A5XU	0	455	low	14.35	LumA		1.24658
	1.20822		0			TCGA-LL-A740-01A	TCGA-LL-A740	0	441	low	14.34	LumA		1.20822
	9.48493		1			TCGA-BH-A1ES-01A	TCGA-BH-A1ES	1	3462	low	14.32	LumA		9.48493
	5.56986		0			TCGA-V7-A7HQ-01A	TCGA-V7-A7HQ	0	2033	low	14.29	LumA		5.56986
	1.99178		0			TCGA-D8-A1X9-01A	TCGA-D8-A1X9	0	727	low	14.24	LumA		1.99178
	1.57534		0			TCGA-EW-A1J1-01A	TCGA-EW-A1J1	0	575	low	14.24	LumA		1.57534
	1.2274		0			TCGA-A7-A56D-01A	TCGA-A7-A56D	0	448	low	14.21	LumA		1.2274
	1.44658		0			TCGA-OL-A66O-01A	TCGA-OL-A66O	0	528	low	14.13	LumA		1.44658
	3.58356		0			TCGA-E2-A105-01A	TCGA-E2-A105	0	1308	low	13.97	LumA		3.58356
	6.94521		0			TCGA-GM-A2DC-01A	TCGA-GM-A2DC	0	2535	low	13.85	LumA		6.94521
	4.4137		0			TCGA-WT-AB41-01A	TCGA-WT-AB41	0	1611	low	13.79	LumA		4.4137
	2.08767		0			TCGA-LL-A50Y-01A	TCGA-LL-A50Y	0	762	low	13.79	LumA		2.08767
	2.87945		0			TCGA-E2-A2P6-01A	TCGA-E2-A2P6	0	1051	low	13.73	LumA		2.87945
	0.19726		0			TCGA-BH-A0HL-01A	TCGA-BH-A0HL	0	72	low	13.62	LumA		0.19726
	0.219178		0			TCGA-LL-A6FQ-01A	TCGA-LL-A6FQ	0	80	low	13.31	LumA		0.219178

## Sheet: Fig. 1d
Fig. 1d	OS-Years	High	Low		Original data downloaded from	sample	patient	OS	OS.time-days	gene expression RNAseq - HTSeq - FPKM-UQ: KANK1	data	Subtype		OS-Years
	6.81096	0			https://xenabrowser.net/	TCGA-BH-A0DD-11A	TCGA-BH-A0DD	0	2486	high	19.2	LumB		6.81096
	2.93699	1				TCGA-E9-A1NF-11A	TCGA-E9-A1NF	1	1072	high	18.84	LumB		2.93699
	4.01918	0			Subtype information from	TCGA-E9-A1R7-11A	TCGA-E9-A1R7	0	1467	high	18.78	LumB		4.01918
	2.67397	1			PMID: 23000897	TCGA-E9-A1RB-11A	TCGA-E9-A1RB	1	976	high	18.73	LumB		2.67397
	2.09589	0			https://www.nature.com/articles/nature11412#Sec15	TCGA-A7-A13F-11A	TCGA-A7-A13F	0	765	high	18.72	LumB		2.09589
	6.94247	1				TCGA-BH-A204-11A	TCGA-BH-A204	1	2534	high	18.69	LumB		6.94247
	6.17808	0				TCGA-BH-A0BZ-11A	TCGA-BH-A0BZ	0	2255	high	18.69	LumB		6.17808
	2.22192	1			Log-rank test	TCGA-BH-A18L-11A	TCGA-BH-A18L	1	811	high	18.58	LumB		2.22192
	3.04658	0			p=0.0353	TCGA-E9-A1NA-11A	TCGA-E9-A1NA	0	1112	high	18.49	LumB		3.04658
	2.6274	1				TCGA-BH-A1F2-11A	TCGA-BH-A1F2	1	959	high	18.42	LumB		2.6274
	2.76438	1				TCGA-BH-A1FD-11B	TCGA-BH-A1FD	1	1009	high	18.38	LumB		2.76438
	1.85753	1				TCGA-E9-A1N6-11A	TCGA-E9-A1N6	1	678	high	18	LumB		1.85753
	4.28219	1				TCGA-BH-A18U-11A	TCGA-BH-A18U	1	1563	high	17.97	LumB		4.28219
	3.80274	1				TCGA-BH-A1FM-11B	TCGA-BH-A1FM	1	1388	high	17.96	LumB		3.80274
	10.8466	1				TCGA-BH-A209-11A	TCGA-BH-A209	1	3959	high	17.82	LumB		10.8466
	3.47945	0				TCGA-BH-A0C0-11A	TCGA-BH-A0C0	0	1270	high	17.74	LumB		3.47945
	1.75342	0				TCGA-E2-A155-01A	TCGA-E2-A155	0	640	high	17.71	LumB		1.75342
	6.26849	0				TCGA-AR-A0TV-01A	TCGA-AR-A0TV	0	2288	high	17.71	LumB		6.26849
	0.00273973	1				TCGA-BH-A1F8-11B	TCGA-BH-A1F8	1	1	high	17.66	LumB		0.00273973
	5.24384	0				TCGA-BH-A0AU-11A	TCGA-BH-A0AU	0	1914	high	17.66	LumB		5.24384
	7.42192	0				TCGA-BH-A0C3-11A	TCGA-BH-A0C3	0	2709	high	17.47	LumB		7.42192
	4.2411	0				TCGA-AR-A24K-01A	TCGA-AR-A24K	0	1548	high	17.44	LumB		4.2411
	0.753425	0				TCGA-E2-A15K-11A	TCGA-E2-A15K	0	275	high	17.38	LumB		0.753425
	5.27945	1				TCGA-BH-A1FJ-11B	TCGA-BH-A1FJ	1	1927	high	17.26	LumB		5.27945
	0.0273973	0				TCGA-AN-A0FY-01A	TCGA-AN-A0FY	0	10	high	17.24	LumB		0.0273973
	5.03014	0				TCGA-E2-A1L7-11A	TCGA-E2-A1L7	0	1836	high	17.23	LumB		5.03014
	1.16164	0				TCGA-S3-AA17-01A	TCGA-S3-AA17	0	424	high	17.11	LumB		1.16164
	1.07945	0				TCGA-C8-A1HN-01A	TCGA-C8-A1HN	0	394	high	17.11	LumB		1.07945
	0.583562	0				TCGA-AN-A0FK-01A	TCGA-AN-A0FK	0	213	high	17.05	LumB		0.583562
	2.76438	1				TCGA-BH-A1FD-01A	TCGA-BH-A1FD	1	1009	high	17.04	LumB		2.76438
	6.00548	1				TCGA-BH-A1FN-11A	TCGA-BH-A1FN	1	2192	high	17.03	LumB		6.00548
	2.58356	1				TCGA-A8-A06X-01A	TCGA-A8-A06X	1	943	high	16.92	LumB		2.58356
	1.39178	0				TCGA-C8-A274-01A	TCGA-C8-A274	0	508	high	16.86	LumB		1.39178
	1.32055	0				TCGA-D8-A1XR-01A	TCGA-D8-A1XR	0	482	high	16.85	LumB		1.32055
	0.868493	0				TCGA-A7-A6VX-01A	TCGA-A7-A6VX	0	317	high	16.84	LumB		0.868493
	8.31507	0				TCGA-AR-A24N-01A	TCGA-AR-A24N	0	3035	high	16.84	LumB		8.31507
	1.51781	0				TCGA-BH-A0BD-01A	TCGA-BH-A0BD	0	554	high	16.83	LumB		1.51781
	6.76438	1				TCGA-B6-A0RL-01A	TCGA-B6-A0RL	1	2469	high	16.82	LumB		6.76438
	2.17808	0				TCGA-BH-A202-01A	TCGA-BH-A202	0	795	high	16.81	LumB		2.17808
	0.980822		0			TCGA-C8-A12M-01A	TCGA-C8-A12M	0	358	low	15.49	LumB		0.980822
	1.05479		0			TCGA-C8-A12W-01A	TCGA-C8-A12W	0	385	low	15.47	LumB		1.05479
	6.62192		1			TCGA-B6-A0WV-01A	TCGA-B6-A0WV	1	2417	low	15.46	LumB		6.62192
	4.27671		0			TCGA-BH-A0HW-01A	TCGA-BH-A0HW	0	1561	low	15.45	LumB		4.27671
	0.958904		0			TCGA-AO-A1KS-01A	TCGA-AO-A1KS	0	350	low	15.44	LumB		0.958904
	3.47671		0			TCGA-E9-A22E-01A	TCGA-E9-A22E	0	1269	low	15.39	LumB		3.47671
	3.41918		0			TCGA-E9-A22D-01A	TCGA-E9-A22D	0	1248	low	15.37	LumB		3.41918
	2.22192		1			TCGA-BH-A18L-01A	TCGA-BH-A18L	1	811	low	15.37	LumB		2.22192
	3.73973		1			TCGA-A2-A0SW-01A	TCGA-A2-A0SW	1	1365	low	15.35	LumB		3.73973
	1.31507		0			TCGA-D8-A1JC-01A	TCGA-D8-A1JC	0	480	low	15.35	LumB		1.31507
	1.85753		1			TCGA-E9-A1N6-01A	TCGA-E9-A1N6	1	678	low	15.34	LumB		1.85753
	1.02192		0			TCGA-D8-A27W-01A	TCGA-D8-A27W	0	373	low	15.33	LumB		1.02192
	2.58356		0			TCGA-A8-A08P-01A	TCGA-A8-A08P	0	943	low	15.32	LumB		2.58356
	1.17808		0			TCGA-D8-A1Y3-01A	TCGA-D8-A1Y3	0	430	low	15.32	LumB		1.17808
	2.15068		0			TCGA-E9-A5UO-01A	TCGA-E9-A5UO	0	785	low	15.32	LumB		2.15068
	1.43288		0			TCGA-A2-A25C-01A	TCGA-A2-A25C	0	523	low	15.31	LumB		1.43288
	0.750685		0			TCGA-A8-A079-01A	TCGA-A8-A079	0	274	low	15.3	LumB		0.750685
	2.66849		0			TCGA-E2-A14W-01A	TCGA-E2-A14W	0	974	low	15.3	LumB		2.66849
	5.06027		0			TCGA-A2-A1FX-01A	TCGA-A2-A1FX	0	1847	low	15.3	LumB		5.06027
	2.04658		0			TCGA-C8-A27A-01A	TCGA-C8-A27A	0	747	low	15.29	LumB		2.04658
	5.24384		0			TCGA-BH-A0AU-01A	TCGA-BH-A0AU	0	1914	low	15.27	LumB		5.24384
	3.04658		0			TCGA-E9-A1NA-01A	TCGA-E9-A1NA	0	1112	low	15.27	LumB		3.04658
	0.841096		0			TCGA-D8-A27R-01A	TCGA-D8-A27R	0	307	low	15.24	LumB		0.841096
	7.04932		1			TCGA-B6-A0IN-01A	TCGA-B6-A0IN	1	2573	low	15.22	LumB		7.04932
	2.75068		0			TCGA-A8-A08F-01A	TCGA-A8-A08F	0	1004	low	15.21	LumB		2.75068
	1.67397		0			TCGA-D8-A1JJ-01A	TCGA-D8-A1JJ	0	611	low	15.2	LumB		1.67397
	2.87123		1			TCGA-E9-A226-01A	TCGA-E9-A226	1	1048	low	15.2	LumB		2.87123
	2.75068		0			TCGA-A8-A08S-01A	TCGA-A8-A08S	0	1004	low	15.16	LumB		2.75068
	8.19452		0			TCGA-AR-A0TQ-01A	TCGA-AR-A0TQ	0	2991	low	15.15	LumB		8.19452
	1.9863		0			TCGA-E9-A54Y-01A	TCGA-E9-A54Y	0	725	low	15.15	LumB		1.9863
	0.665753		0			TCGA-A8-A07S-01A	TCGA-A8-A07S	0	243	low	15.14	LumB		0.665753
	1.3589		0			TCGA-D8-A1XS-01A	TCGA-D8-A1XS	0	496	low	15.12	LumB		1.3589
	0.00273973		1			TCGA-BH-A1F8-01A	TCGA-BH-A1F8	1	1	low	15.11	LumB		0.00273973
	1.49863		0			TCGA-A8-A06R-01A	TCGA-A8-A06R	0	547	low	15.1	LumB		1.49863
	3.53699		0			TCGA-A2-A25B-01A	TCGA-A2-A25B	0	1291	low	15.1	LumB		3.53699
	6.17808		0			TCGA-BH-A0BZ-01A	TCGA-BH-A0BZ	0	2255	low	15.09	LumB		6.17808
	5.98356		0			TCGA-AO-A0JM-01A	TCGA-AO-A0JM	0	2184	low	15.09	LumB		5.98356
	0.747945		0			TCGA-A8-A09R-01A	TCGA-A8-A09R	0	273	low	15.09	LumB		0.747945
	3.72329		0			TCGA-E2-A14O-01A	TCGA-E2-A14O	0	1359	low	15.08	LumB		3.72329
	3.25753		0			TCGA-E9-A22A-01A	TCGA-E9-A22A	0	1189	low	15.07	LumB		3.25753
	7.41644		0			TCGA-AR-A250-01A	TCGA-AR-A250	0	2707	low	15.07	LumB		7.41644
	9.39726		0			TCGA-AR-A24R-01A	TCGA-AR-A24R	0	3430	low	15.07	LumB		9.39726
	0.876712		1			TCGA-BH-A42T-01A	TCGA-BH-A42T	1	320	low	15.06	LumB		0.876712
	2.74247		0			TCGA-AQ-A54O-01A	TCGA-AQ-A54O	0	1001	low	14.99	LumB		2.74247
	8.77808		0			TCGA-A2-A25E-01A	TCGA-A2-A25E	0	3204	low	14.98	LumB		8.77808
	2.10137		0			TCGA-A2-A0D4-01A	TCGA-A2-A0D4	0	767	low	14.97	LumB		2.10137
	1.07945		0			TCGA-LL-A5YM-01A	TCGA-LL-A5YM	0	394	low	14.95	LumB		1.07945
	7.97534		1			TCGA-AO-A03P-01A	TCGA-AO-A03P	1	2911	low	14.95	LumB		7.97534
	3.88219		0			TCGA-E2-A109-01A	TCGA-E2-A109	0	1417	low	14.94	LumB		3.88219
	1.0411		0			TCGA-C8-A8HQ-01A	TCGA-C8-A8HQ	0	380	low	14.91	LumB		1.0411
	8.92055		0			TCGA-Z7-A8R6-01A	TCGA-Z7-A8R6	0	3256	low	14.91	LumB		8.92055
	3.34247		0			TCGA-E2-A10C-01A	TCGA-E2-A10C	0	1220	low	14.91	LumB		3.34247
	1.82466		0			TCGA-A2-A4S3-01A	TCGA-A2-A4S3	0	666	low	14.91	LumB		1.82466
	1.45753		0			TCGA-D8-A1J9-01A	TCGA-D8-A1J9	0	532	low	14.91	LumB		1.45753
	2.47671		1			TCGA-E9-A2JS-01A	TCGA-E9-A2JS	1	904	low	14.9	LumB		2.47671
	4.28219		0			TCGA-E2-A15T-01A	TCGA-E2-A15T	0	1563	low	14.89	LumB		4.28219
	5.03014		0			TCGA-E2-A1L7-01A	TCGA-E2-A1L7	0	1836	low	14.88	LumB		5.03014
	4.23836		0			TCGA-AO-A0JC-01A	TCGA-AO-A0JC	0	1547	low	14.86	LumB		4.23836
	3.88767		0			TCGA-E9-A1RE-01A	TCGA-E9-A1RE	0	1419	low	14.86	LumB		3.88767
	4.58356		0			TCGA-A2-A0CY-01A	TCGA-A2-A0CY	0	1673	low	14.83	LumB		4.58356
	1.94521		0			TCGA-E2-A15A-06A	TCGA-E2-A15A	0	710	low	14.79	LumB		1.94521
	1.44658		0			TCGA-A2-A1FW-01A	TCGA-A2-A1FW	0	528	low	14.78	LumB		1.44658
	1.03014		0			TCGA-LL-A7T0-01A	TCGA-LL-A7T0	0	376	low	14.76	LumB		1.03014
	0.0821918		0			TCGA-A8-A09W-01A	TCGA-A8-A09W	0	30	low	14.76	LumB		0.0821918
	4.73425		0			TCGA-D8-A13Y-01A	TCGA-D8-A13Y	0	1728	low	14.76	LumB		4.73425
	5.10685		0			TCGA-AR-A1AV-01A	TCGA-AR-A1AV	0	1864	low	14.76	LumB		5.10685
	4.28219		1			TCGA-BH-A18U-01A	TCGA-BH-A18U	1	1563	low	14.75	LumB		4.28219
	3.37534		0			TCGA-E9-A22H-01A	TCGA-E9-A22H	0	1232	low	14.73	LumB		3.37534
	1.66301		0			TCGA-A8-A08G-01A	TCGA-A8-A08G	0	607	low	14.72	LumB		1.66301
	2.75616		0			TCGA-A8-A09M-01A	TCGA-A8-A09M	0	1006	low	14.71	LumB		2.75616
	0.821918		0			TCGA-E9-A1NI-01A	TCGA-E9-A1NI	0	300	low	14.71	LumB		0.821918
	4.65479		1			TCGA-AR-A0TY-01A	TCGA-AR-A0TY	1	1699	low	14.67	LumB		4.65479
	3.80274		1			TCGA-BH-A1FM-01A	TCGA-BH-A1FM	1	1388	low	14.59	LumB		3.80274
	1.94521		0			TCGA-E2-A15A-01A	TCGA-E2-A15A	0	710	low	14.45	LumB		1.94521
	4.03836		0			TCGA-3C-AALJ-01A	TCGA-3C-AALJ	0	1474	low	14.44	LumB		4.03836
	5.15616		0			TCGA-AO-A1KQ-01A	TCGA-AO-A1KQ	0	1882	low	14.38	LumB		5.15616
	0.830137		0			TCGA-AN-A0AJ-01A	TCGA-AN-A0AJ	0	303	low	14.36	LumB		0.830137
	0.868493		0			TCGA-C8-A1HL-01A	TCGA-C8-A1HL	0	317	low	14.35	LumB		0.868493
	8.27945		0			TCGA-AC-A2BM-01A	TCGA-AC-A2BM	0	3022	low	14.29	LumB		8.27945
	1.7726		0			TCGA-E9-A1RG-01A	TCGA-E9-A1RG	0	647	low	14.21	LumB		1.7726
	1.82466		0			TCGA-A2-A0YG-01A	TCGA-A2-A0YG	0	666	low	14.03	LumB		1.82466
	1.1726		0			TCGA-E2-A15S-01A	TCGA-E2-A15S	0	428	low	13.98	LumB		1.1726
	0.953425		1			TCGA-AC-A62V-01A	TCGA-AC-A62V	1	348	low	13.97	LumB		0.953425
	6.98904		1			TCGA-AR-A0U2-01A	TCGA-AR-A0U2	1	2551	low	13.96	LumB		6.98904
	0.945205		0			TCGA-C8-A1HG-01A	TCGA-C8-A1HG	0	345	low	13.95	LumB		0.945205
	8.99452		0			TCGA-A2-A0CW-01A	TCGA-A2-A0CW	0	3283	low	13.94	LumB		8.99452
	1.99178		0			TCGA-E9-A54X-01A	TCGA-E9-A54X	0	727	low	13.92	LumB		1.99178
	4.01918		0			TCGA-E9-A1R7-01A	TCGA-E9-A1R7	0	1467	low	13.82	LumB		4.01918
	7.11233		0			TCGA-GM-A2DO-01A	TCGA-GM-A2DO	0	2596	low	13.76	LumB		7.11233
	1.8411		0			TCGA-EW-A2FW-01A	TCGA-EW-A2FW	0	672	low	13.67	LumB		1.8411
	0.753425		0			TCGA-E2-A15K-01A	TCGA-E2-A15K	0	275	low	13.55	LumB		0.753425
	0.0849315		0			TCGA-A8-A06Z-01A	TCGA-A8-A06Z	0	31	low	13.51	LumB		0.0849315
	0.613699		0			TCGA-AN-A0AK-01A	TCGA-AN-A0AK	0	224	low	13.44	LumB		0.613699
	0.690411		0			TCGA-E2-A56Z-01A	TCGA-E2-A56Z	0	252	low	13.3	LumB		0.690411
	1.05479		0			TCGA-C8-A12U-01A	TCGA-C8-A12U	0	385	low	13.28	LumB		1.05479
	0.0273973		0			TCGA-AN-A0XR-01A	TCGA-AN-A0XR	0	10	low	13.07	LumB		0.0273973
	1.99452		0			TCGA-BH-A0W3-01A	TCGA-BH-A0W3	0	728	low	13.02	LumB		1.99452
	0.753425		0			TCGA-E2-A15K-06A	TCGA-E2-A15K	0	275	low	12.14	LumB		0.753425

## Sheet: Fig. 1e
Fig. 1e	OS-Years	High	Low		Original data downloaded from	sample	patient	OS	OS.time-days	gene expression RNAseq - HTSeq - FPKM-UQ: KANK1	data	Subtype		OS-Years
	2.52329	1			https://xenabrowser.net/	TCGA-BH-A18P-11A	TCGA-BH-A18P	1	921	high	18.97	HER2		2.52329
	3.88219	0				TCGA-E9-A1RH-11A	TCGA-E9-A1RH	0	1417	high	18.77	HER2		3.88219
	3.21644	1			Subtype information from	TCGA-BH-A203-11A	TCGA-BH-A203	1	1174	high	18.6	HER2		3.21644
	5.8274	1			PMID: 23000897	TCGA-BH-A1EN-11A	TCGA-BH-A1EN	1	2127	high	18.4	HER2		5.8274
	3.12877	1			https://www.nature.com/articles/nature11412#Sec15	TCGA-BH-A18R-11A	TCGA-BH-A18R	1	1142	high	18.22	HER2		3.12877
	6.31781	0				TCGA-E2-A1LB-11A	TCGA-E2-A1LB	0	2306	high	17.76	HER2		6.31781
	7.01096	0				TCGA-BH-A0B7-11A	TCGA-BH-A0B7	0	2559	high	17.62	HER2		7.01096
	1	1			Log-rank test	TCGA-BH-A1EV-11A	TCGA-BH-A1EV	1	365	high	17.53	HER2		1
	8.39178	1			p=0.1597	TCGA-B6-A0RS-01A	TCGA-B6-A0RS	1	3063	high	16.8	HER2		8.39178
	0.980822		0			TCGA-C8-A12P-01A	TCGA-C8-A12P	0	358	low	15.5	HER2		0.980822
	4.61918		0			TCGA-A2-A04X-01A	TCGA-A2-A04X	0	1686	low	15.46	HER2		4.61918
	1.03014		0			TCGA-C8-A26X-01A	TCGA-C8-A26X	0	376	low	15.42	HER2		1.03014
	0.994521		0			TCGA-C8-A12L-01A	TCGA-C8-A12L	0	363	low	15.36	HER2		0.994521
	1.08493		0			TCGA-C8-A8HP-01A	TCGA-C8-A8HP	0	396	low	15.35	HER2		1.08493
	4.49863		0			TCGA-A8-A076-01A	TCGA-A8-A076	0	1642	low	15.32	HER2		4.49863
	1.16712		1			TCGA-A8-A09X-01A	TCGA-A8-A09X	1	426	low	15.31	HER2		1.16712
	1.07671		0			TCGA-C8-A135-01A	TCGA-C8-A135	0	393	low	15.3	HER2		1.07671
	1.20548		0			TCGA-LL-A5YO-01A	TCGA-LL-A5YO	0	440	low	15.28	HER2		1.20548
	0.0821918		0			TCGA-A8-A0A7-01A	TCGA-A8-A0A7	0	30	low	15.28	HER2		0.0821918
	0.991781		1			TCGA-B6-A0I9-01A	TCGA-B6-A0I9	1	362	low	15.26	HER2		0.991781
	3.4137		0			TCGA-E2-A14P-01A	TCGA-E2-A14P	0	1246	low	15.24	HER2		3.4137
	2.73151		0			TCGA-AO-A0J2-01A	TCGA-AO-A0J2	0	997	low	15.24	HER2		2.73151
	10.9726		0			TCGA-3C-AALI-01A	TCGA-3C-AALI	0	4005	low	15.22	HER2		10.9726
	6.89041		0			TCGA-AO-A12D-01A	TCGA-AO-A12D	0	2515	low	15.2	HER2		6.89041
	2.58356		0			TCGA-BH-A0EE-01A	TCGA-BH-A0EE	0	943	low	15.2	HER2		2.58356
	0.0821918		1			TCGA-A8-A08L-01A	TCGA-A8-A08L	1	30	low	15.19	HER2		0.0821918
	1.41918		0			TCGA-A8-A075-01A	TCGA-A8-A075	0	518	low	15.16	HER2		1.41918
	0.813699		0			TCGA-C8-A278-01A	TCGA-C8-A278	0	297	low	15.13	HER2		0.813699
	1.05479		1			TCGA-C8-A12Q-01A	TCGA-C8-A12Q	1	385	low	15	HER2		1.05479
	1.86027		0			TCGA-OL-A5RZ-01A	TCGA-OL-A5RZ	0	679	low	14.99	HER2		1.86027
	2.87945		0			TCGA-A2-A0D1-01A	TCGA-A2-A0D1	0	1051	low	14.98	HER2		2.87945
	2.40822		1			TCGA-E2-A1LE-01A	TCGA-E2-A1LE	1	879	low	14.96	HER2		2.40822
	1.4		0			TCGA-AC-A5EH-01A	TCGA-AC-A5EH	0	511	low	14.94	HER2		1.4
	6.39726		0			TCGA-AO-A0JE-01A	TCGA-AO-A0JE	0	2335	low	14.93	HER2		6.39726
	5.56438		0			TCGA-AO-A03N-01B	TCGA-AO-A03N	0	2031	low	14.93	HER2		5.56438
	0.986301		0			TCGA-JL-A3YW-01A	TCGA-JL-A3YW	0	360	low	14.91	HER2		0.986301
	8.26027		0			TCGA-A2-A0CL-01A	TCGA-A2-A0CL	0	3015	low	14.77	HER2		8.26027
	6.69041		0			TCGA-AO-A03L-01A	TCGA-AO-A03L	0	2442	low	14.72	HER2		6.69041
	1.56438		1			TCGA-B6-A0IK-01A	TCGA-B6-A0IK	1	571	low	14.67	HER2		1.56438
	1.0137		0			TCGA-C8-A130-01A	TCGA-C8-A130	0	370	low	14.65	HER2		1.0137
	3.08767		1			TCGA-A8-A08J-01A	TCGA-A8-A08J	1	1127	low	14.59	HER2		3.08767
	1.03836		0			TCGA-C8-A137-01A	TCGA-C8-A137	0	379	low	14.48	HER2		1.03836
	2.76712		0			TCGA-EW-A6SD-01A	TCGA-EW-A6SD	0	1010	low	14.24	HER2		2.76712
	6.31781		0			TCGA-E2-A1LB-01A	TCGA-E2-A1LB	0	2306	low	14.08	HER2		6.31781
	1.1726		0			TCGA-OL-A66P-01A	TCGA-OL-A66P	0	428	low	14.07	HER2		1.1726
	1.0411		0			TCGA-C8-A138-01A	TCGA-C8-A138	0	380	low	14.03	HER2		1.0411
	0.0273973		0			TCGA-AN-A0FV-01A	TCGA-AN-A0FV	0	10	low	14.03	HER2		0.0273973
	1.70411		0			TCGA-BH-A0AW-01A	TCGA-BH-A0AW	0	622	low	13.96	HER2		1.70411
	1.00274		0			TCGA-D8-A1JF-01A	TCGA-D8-A1JF	0	366	low	13.9	HER2		1.00274
	1.37534		0			TCGA-D8-A1JA-01A	TCGA-D8-A1JA	0	502	low	13.71	HER2		1.37534
	6.64658		0			TCGA-A2-A0EQ-01A	TCGA-A2-A0EQ	0	2426	low	13.54	HER2		6.64658
	6.59178		0			TCGA-GM-A2DB-01A	TCGA-GM-A2DB	0	2406	low	13.41	HER2		6.59178
	2.72877		0			TCGA-A2-A3XV-01A	TCGA-A2-A3XV	0	996	low	11.83	HER2		2.72877

## Sheet: Fig. 1f
Fig. 1f	OS-Years	High	Low		Original data downloaded from	sample	patient	OS	OS.time-days	gene expression RNAseq - HTSeq - FPKM-UQ: KANK1	data	Subtype		OS-Years
	4.39452	0			https://xenabrowser.net/	TCGA-E2-A1LS-11A	TCGA-E2-A1LS	0	1604	high	19.55	Basal		4.39452
	1.23288	0				TCGA-E2-A158-01A	TCGA-E2-A158	0	450	high	19.21	Basal		1.23288
	6.08767	0			Subtype information from	TCGA-AC-A2BK-01A	TCGA-AC-A2BK	0	2222	high	19.17	Basal		6.08767
	1.23288	0			PMID: 23000897	TCGA-E2-A158-11A	TCGA-E2-A158	0	450	high	19.1	Basal		1.23288
	1.68219	1			https://www.nature.com/articles/nature11412#Sec15	TCGA-A7-A13E-11A	TCGA-A7-A13E	1	614	high	19	Basal		1.68219
	11.7123	0				TCGA-AR-A0TP-01A	TCGA-AR-A0TP	0	4275	high	18.93	Basal		11.7123
	4.63562	1				TCGA-BH-A18Q-01A	TCGA-BH-A18Q	1	1692	high	18.73	Basal		4.63562
	1.68219	1			Log-rank test	TCGA-A7-A13E-01A	TCGA-A7-A13E	1	614	high	18.71	Basal		1.68219
	1.08767	0			p=0.2185	TCGA-D8-A27H-01A	TCGA-D8-A27H	0	397	high	18.69	Basal		1.08767
	2.64384	0				TCGA-A7-A13D-01B	TCGA-A7-A13D	0	965	high	18.46	Basal		2.64384
	8.12329	1				TCGA-BH-A1F6-11B	TCGA-BH-A1F6	1	2965	high	18.29	Basal		8.12329
	7.58904	0				TCGA-A2-A3XT-01A	TCGA-A2-A3XT	0	2770	high	18.26	Basal		7.58904
	9.60548	0				TCGA-AO-A124-01A	TCGA-AO-A124	0	3506	high	18.26	Basal		9.60548
	8.12329	1				TCGA-BH-A1F6-01A	TCGA-BH-A1F6	1	2965	high	18.21	Basal		8.12329
	2.64384	0				TCGA-A7-A13D-01A	TCGA-A7-A13D	0	965	high	18.2	Basal		2.64384
	0.0575342	0				TCGA-E9-A244-01A	TCGA-E9-A244	0	21	high	18.19	Basal		0.0575342
	0.632877	0				TCGA-AN-A0FL-01A	TCGA-AN-A0FL	0	231	high	18.16	Basal		0.632877
	1.14247	0				TCGA-AC-A62X-01A	TCGA-AC-A62X	0	417	high	18.13	Basal		1.14247
	9.15616	0				TCGA-GI-A2C9-01A	TCGA-GI-A2C9	0	3342	high	18.13	Basal		9.15616
	7.81918	1				TCGA-AR-A256-01A	TCGA-AR-A256	1	2854	high	18.12	Basal		7.81918
	0.0273973	0				TCGA-AN-A0FX-01A	TCGA-AN-A0FX	0	10	high	18.11	Basal		0.0273973
	0.747945	0				TCGA-A8-A07R-01A	TCGA-A8-A07R	0	273	high	18.08	Basal		0.747945
	4.61096	0				TCGA-AO-A0JL-01A	TCGA-AO-A0JL	0	1683	high	18.04	Basal		4.61096
	2.81096	0				TCGA-AR-A1AY-01A	TCGA-AR-A1AY	0	1026	high	18	Basal		2.81096
	0.857534	0				TCGA-A7-A6VV-01A	TCGA-A7-A6VV	0	313	high	17.98	Basal		0.857534
	6.52329	0				TCGA-BH-A0DL-11A	TCGA-BH-A0DL	0	2381	high	17.97	Basal		6.52329
	1.68219	1				TCGA-A7-A13E-01B	TCGA-A7-A13E	1	614	high	17.96	Basal		1.68219
	2.9726	0				TCGA-A7-A0DA-01A	TCGA-A7-A0DA	0	1085	high	17.93	Basal		2.9726
	3.01644	0				TCGA-E9-A1N9-11A	TCGA-E9-A1N9	0	1101	high	17.91	Basal		3.01644
	4.39452	0				TCGA-E2-A1LS-01A	TCGA-E2-A1LS	0	1604	high	17.89	Basal		4.39452
	23.5753	0				TCGA-B6-A0RU-01A	TCGA-B6-A0RU	0	8605	high	17.84	Basal		23.5753
	2.15068	1				TCGA-BH-A1F0-11B	TCGA-BH-A1F0	1	785	high	17.81	Basal		2.15068
	4.34795	0				TCGA-AO-A0J4-01A	TCGA-AO-A0J4	0	1587	high	17.81	Basal		4.34795
	8.89589	0				TCGA-E2-A1LH-11A	TCGA-E2-A1LH	0	3247	high	17.78	Basal		8.89589
	5.12603	0				TCGA-BH-A0BG-01A	TCGA-BH-A0BG	0	1871	high	17.78	Basal		5.12603
	4.63562	1				TCGA-BH-A18Q-11A	TCGA-BH-A18Q	1	1692	high	17.77	Basal		4.63562
	1.30685	0				TCGA-LL-A73Y-01A	TCGA-LL-A73Y	0	477	high	17.75	Basal		1.30685
	2.35068	0				TCGA-OL-A6VO-01A	TCGA-OL-A6VO	0	858	high	17.75	Basal		2.35068
	6.15342	0				TCGA-A2-A04T-01A	TCGA-A2-A04T	0	2246	high	17.73	Basal		6.15342
	3.46849	0				TCGA-E9-A1ND-11A	TCGA-E9-A1ND	0	1266	high	17.72	Basal		3.46849
	2.08219	0				TCGA-A8-A07U-01A	TCGA-A8-A07U	0	760	high	17.71	Basal		2.08219
	2.66301	0				TCGA-E2-A14X-01A	TCGA-E2-A14X	0	972	high	17.68	Basal		2.66301
	3.21644	0				TCGA-E2-A14R-01A	TCGA-E2-A14R	0	1174	high	17.68	Basal		3.21644
	1.55068	0				TCGA-A2-A0YJ-01A	TCGA-A2-A0YJ	0	566	high	17.68	Basal		1.55068
	1.72329	0				TCGA-S3-AA0Z-01A	TCGA-S3-AA0Z	0	629	high	17.65	Basal		1.72329
	1.67397	0				TCGA-D8-A1JL-01A	TCGA-D8-A1JL	0	611	high	17.61	Basal		1.67397
	9.15616	0				TCGA-GI-A2C9-11A	TCGA-GI-A2C9	0	3342	high	17.6	Basal		9.15616
	8.30137	0				TCGA-AR-A251-01A	TCGA-AR-A251	0	3030	high	17.56	Basal		8.30137
	3.29589	0				TCGA-BH-A0B3-11B	TCGA-BH-A0B3	0	1203	high	17.53	Basal		3.29589
	1.81096	0				TCGA-A7-A26I-01B	TCGA-A7-A26I	0	661	high	17.53	Basal		1.81096
	4.30685	0				TCGA-BH-A0B9-01A	TCGA-BH-A0B9	0	1572	high	17.51	Basal		4.30685
	2.80822	0				TCGA-E2-A1II-01A	TCGA-E2-A1II	0	1025	high	17.51	Basal		2.80822
	3.03014	0				TCGA-OL-A5RW-01A	TCGA-OL-A5RW	0	1106	high	17.5	Basal		3.03014
	1.66301	0				TCGA-EW-A1PH-01A	TCGA-EW-A1PH	0	607	high	17.5	Basal		1.66301
	9.51233	1				TCGA-BH-A1FC-01A	TCGA-BH-A1FC	1	3472	high	17.44	Basal		9.51233
	9.51233	1				TCGA-BH-A1FC-11A	TCGA-BH-A1FC	1	3472	high	17.4	Basal		9.51233
	0.0438356	0				TCGA-AN-A0G0-01A	TCGA-AN-A0G0	0	16	high	17.38	Basal		0.0438356
	4.7726	0				TCGA-AR-A2LR-01A	TCGA-AR-A2LR	0	1742	high	17.37	Basal		4.7726
	5.04658	0				TCGA-AO-A12F-01A	TCGA-AO-A12F	0	1842	high	17.37	Basal		5.04658
	2.15068	1				TCGA-BH-A1F0-01A	TCGA-BH-A1F0	1	785	high	17.35	Basal		2.15068
	1.12329	0				TCGA-D8-A27M-01A	TCGA-D8-A27M	0	410	high	17.35	Basal		1.12329
	2.94247	0				TCGA-A7-A0CE-01A	TCGA-A7-A0CE	0	1074	high	17.34	Basal		2.94247
	8.69041	0				TCGA-AR-A24Q-01A	TCGA-AR-A24Q	0	3172	high	17.34	Basal		8.69041
	0.0136986	0				TCGA-C8-A1HJ-01A	TCGA-C8-A1HJ	0	5	high	17.34	Basal		0.0136986
	5.90411	0				TCGA-GM-A2DF-01A	TCGA-GM-A2DF	0	2155	high	17.32	Basal		5.90411
	1.00822	0				TCGA-A7-A5ZV-01A	TCGA-A7-A5ZV	0	368	high	17.31	Basal		1.00822
	0.142466	0				TCGA-AN-A04D-01A	TCGA-AN-A04D	0	52	high	17.3	Basal		0.142466
	6.38082	0				TCGA-E2-A1AZ-01A	TCGA-E2-A1AZ	0	2329	high	17.28	Basal		6.38082
	6.53425	0				TCGA-A2-A04Q-01A	TCGA-A2-A04Q	0	2385	high	17.28	Basal		6.53425
	6.46849	1				TCGA-B6-A0I1-01A	TCGA-B6-A0I1	1	2361	high	17.28	Basal		6.46849
	0.827397	0				TCGA-PL-A8LZ-01A	TCGA-PL-A8LZ	0	302	high	17.27	Basal		0.827397
	0.0273973	0				TCGA-AN-A0AR-01A	TCGA-AN-A0AR	0	10	high	17.25	Basal		0.0273973
	1.92055	0				TCGA-BH-A0WA-01A	TCGA-BH-A0WA	0	701	high	17.25	Basal		1.92055
	7.00822	0				TCGA-AR-A0TS-01A	TCGA-AR-A0TS	0	2558	high	17.24	Basal		7.00822
	0.728767	0				TCGA-A7-A6VY-01A	TCGA-A7-A6VY	0	266	high	17.24	Basal		0.728767
	1.04932	0				TCGA-C8-A134-01A	TCGA-C8-A134	0	383	high	17.23	Basal		1.04932
	4.26301	1				TCGA-BH-A18V-01A	TCGA-BH-A18V	1	1556	high	17.23	Basal		4.26301
	1.50137	1				TCGA-A2-A04P-01A	TCGA-A2-A04P	1	548	high	17.21	Basal		1.50137
	4.9863	0				TCGA-BH-A0AV-01A	TCGA-BH-A0AV	0	1820	high	17.21	Basal		4.9863
	1.6	0				TCGA-D8-A147-01A	TCGA-D8-A147	0	584	high	17.21	Basal		1.6
	4.26301	1				TCGA-BH-A18V-06A	TCGA-BH-A18V	1	1556	high	17.19	Basal		4.26301
	2.94247	0				TCGA-A7-A0CE-11A	TCGA-A7-A0CE	0	1074	high	17.18	Basal		2.94247
	3.92877	0				TCGA-E2-A14N-01A	TCGA-E2-A14N	0	1434	high	17.18	Basal		3.92877
	3.15616	1				TCGA-B6-A3ZX-01A	TCGA-B6-A3ZX	1	1152	high	17.13	Basal		3.15616
	19.4685	0				TCGA-B6-A0IJ-01A	TCGA-B6-A0IJ	0	7106	high	17.11	Basal		19.4685
	0.882192	1				TCGA-AR-A5QQ-01A	TCGA-AR-A5QQ	1	322	high	17.11	Basal		0.882192
	20.4247	1				TCGA-B6-A0X1-01A	TCGA-B6-A0X1	1	7455	high	17.11	Basal		20.4247
	0.213699	0				TCGA-AQ-A54N-01A	TCGA-AQ-A54N	0	78	high	17.11	Basal		0.213699
	2.84658	0				TCGA-E9-A1N8-01A	TCGA-E9-A1N8	0	1039	high	17.1	Basal		2.84658
	8.55068	0				TCGA-E2-A1LI-01A	TCGA-E2-A1LI	0	3121	high	17.08	Basal		8.55068
	2.99452	1				TCGA-A2-A3XY-01A	TCGA-A2-A3XY	1	1093	high	17.07	Basal		2.99452
	1.75068	1				TCGA-B6-A0WX-01A	TCGA-B6-A0WX	1	639	high	17.06	Basal		1.75068
	0.69863	1				TCGA-A2-A0T2-01A	TCGA-A2-A0T2	1	255	high	17.05	Basal		0.69863
	3.94247	1				TCGA-A2-A3XX-01A	TCGA-A2-A3XX	1	1439	high	17.03	Basal		3.94247
	0.832877	0				TCGA-A8-A07O-01A	TCGA-A8-A07O	0	304	high	17.01	Basal		0.832877
	2.03288	0				TCGA-A2-A4RX-01A	TCGA-A2-A4RX	0	742	high	17	Basal		2.03288
	2.8274	1				TCGA-A2-A3XS-01A	TCGA-A2-A3XS	1	1032	high	16.99	Basal		2.8274
	0.408219	0				TCGA-BH-A18G-01A	TCGA-BH-A18G	0	149	high	16.98	Basal		0.408219
	0.367123	0				TCGA-BH-A0E0-01A	TCGA-BH-A0E0	0	134	high	16.98	Basal		0.367123
	2.24384	0				TCGA-AQ-A04J-01A	TCGA-AQ-A04J	0	819	high	16.97	Basal		2.24384
	1.55342	0				TCGA-BH-A5IZ-01A	TCGA-BH-A5IZ	0	567	high	16.97	Basal		1.55342
	0.0273973	0				TCGA-AN-A0AT-01A	TCGA-AN-A0AT	0	10	high	16.97	Basal		0.0273973
	0.465753	0				TCGA-BH-A0RX-01A	TCGA-BH-A0RX	0	170	high	16.96	Basal		0.465753
	1.36712	0				TCGA-D8-A1XQ-01A	TCGA-D8-A1XQ	0	499	high	16.94	Basal		1.36712
	0.0931507	0				TCGA-AC-A8OQ-01A	TCGA-AC-A8OQ	0	34	high	16.93	Basal		0.0931507
	4.26301	1				TCGA-BH-A18V-11A	TCGA-BH-A18V	1	1556	high	16.91	Basal		4.26301
	6.49589	0				TCGA-BH-A0BW-11A	TCGA-BH-A0BW	0	2371	high	16.91	Basal		6.49589
	0.728767	1				TCGA-E2-A1LK-01A	TCGA-E2-A1LK	1	266	high	16.89	Basal		0.728767
	8.89589	0				TCGA-E2-A1LH-01A	TCGA-E2-A1LH	0	3247	high	16.87	Basal		8.89589
	7.27123	0				TCGA-A2-A04U-01A	TCGA-A2-A04U	0	2654	high	16.86	Basal		7.27123
	1.43836	0				TCGA-S3-AA15-01A	TCGA-S3-AA15	0	525	high	16.85	Basal		1.43836
	1.67671	0				TCGA-E9-A243-01A	TCGA-E9-A243	0	612	high	16.85	Basal		1.67671
	1.61644	0				TCGA-D8-A1JM-01A	TCGA-D8-A1JM	0	590	high	16.84	Basal		1.61644
	1.20822	0				TCGA-D8-A1XK-01A	TCGA-D8-A1XK	0	441	high	16.84	Basal		1.20822
	1.16438	0				TCGA-D8-A142-01A	TCGA-D8-A142	0	425	high	16.83	Basal		1.16438
	1.05479	0				TCGA-C8-A12V-01A	TCGA-C8-A12V	0	385	high	16.83	Basal		1.05479
	3.29589	0				TCGA-E9-A1NC-01A	TCGA-E9-A1NC	0	1203	high	16.8	Basal		3.29589
	10.4301		0			TCGA-AR-A1AH-01A	TCGA-AR-A1AH	0	3807	low	15.49	Basal		10.4301
	2.48493		0			TCGA-EW-A1P4-01A	TCGA-EW-A1P4	0	907	low	15.41	Basal		2.48493
	6.88493		0			TCGA-AO-A1KR-01A	TCGA-AO-A1KR	0	2513	low	15.33	Basal		6.88493
	2.90959		0			TCGA-E2-A573-01A	TCGA-E2-A573	0	1062	low	15.3	Basal		2.90959
	1.94247		0			TCGA-AR-A0TU-01A	TCGA-AR-A0TU	0	709	low	15.13	Basal		1.94247
	2.83288		0			TCGA-A8-A07C-01A	TCGA-A8-A07C	0	1034	low	14.84	Basal		2.83288
	11.7397		0			TCGA-B6-A0IQ-01A	TCGA-B6-A0IQ	0	4285	low	14.8	Basal		11.7397
	2.64932		1			TCGA-A1-A0SK-01A	TCGA-A1-A0SK	1	967	low	14.75	Basal		2.64932
	1.66575		0			TCGA-EW-A1PB-01A	TCGA-EW-A1PB	0	608	low	14.69	Basal		1.66575
	0.663014		0			TCGA-AN-A0FJ-01A	TCGA-AN-A0FJ	0	242	low	14.49	Basal		0.663014
	2.08219		0			TCGA-EW-A6SB-01A	TCGA-EW-A6SB	0	760	low	13.84	Basal		2.08219
	1.12603		0			TCGA-C8-A131-01A	TCGA-C8-A131	0	411	low	13.58	Basal		1.12603
	6.49589		0			TCGA-BH-A0BW-01A	TCGA-BH-A0BW	0	2371	low	13.02	Basal		6.49589
