# Supplementary material for: KANK1 promotes breast cancer development by compromising Scribble-mediated Hippo activation
Source: Nat Commun. 2024 Nov 29;15:10381. doi: 10.1038/s41467-024-54645-9 (PMC11607453; doi:10.1038/s41467-024-54645-9)
Supplement: Supplementary file 16 — Source Data [file 41467_2024_54645_MOESM16_ESM.zip › Source Data/Source Data Fig. 10.xlsx]

## Sheet: Fig.10b
Fig. 10b				Original data downloaded from	Protein	FS1 A MCF7	FS1 B MCF7	FS2 A MCF7	FS2 B MCF7	FP1 A MCF7	FP1 B MCF7	FP2 A MCF7	FP2 B MCF7	FP3 A MCF7	FP3 B MCF7	MIN PSMs for quant
		FS2: Nucleosol, Organelle lumen (RANBP3+)		PMID: 30609389	KANK1	0.577242	0.608148	0.481964	0.542841	1.3959	1.38323	2.27145	2.32945	1.03793	1.23701	60
	Protein	FS2 A MCF7	FS2 B MCF7	https://www.sciencedirect.com/science/article/pii/S1097276518310050?via%3Dihub	WWTR1	2.38195	2.45849	1.51982	2.19131	0.767397	0.650015	0.698508	0.634104	0.51939	0.52294	9
	KANK1	0.481964	0.542841		A1BG	1.56733	1.46752	1.16622	1.36246	1.19501	1.12984	1.18301	0.8987	1.18283	0.903394	11
	WWTR1	1.51982	2.19131		A2M	1.2129	2.17739	1.98844	0.800986	0.705587	0.558187	0.646803	1.20333	0.863025	0.619863	50
					A2ML1	0.856774	0.589987	0.961315	0.830725	1.03993	1.27882	2.09581	1.88792	1.13306	1.20845	6
		FP2: Mitochondria, Plasma Membrane, Organelle memmbrane (EGFR+)			A4GALT	0.328639	0.384657	0.675463	0.841852	1.00662	1.06134	1.57429	1.62499	2.39891	2.14511	2
	Protein	FP2 A MCF7	FP2 B MCF7		AAAS	0.527482	0.561456	0.456016	0.537916	1.76845	1.73693	1.67106	1.85256	1.2863	1.30634	35
	KANK1	2.27145	2.32945		AACS	5.48859	5.06748	0.943243	1.02692	0.475276	0.498007	0.49368	0.428837	0.369286	0.388803	61
	WWTR1	0.698508	0.634104		AADAT	0.615388	0.559441	1.09539	0.966501	1.32828	1.45989	1.98404	1.72072	0.701082	0.678205	6
					AAED1	0.686765	0.57765	0.549379	0.785537	1.1939	1.26098	1.64406	1.83098	1.43427	1.73067	5
					AAGAB	4.61438	4.70945	0.673609	0.663031	0.729148	0.680487	0.545461	0.62966	0.494194	0.623301	17
					AAK1	4.17999	3.76276	0.898318	1.14581	0.581081	0.688766	0.716679	0.777246	0.587268	0.66874	27
					AAMDC	5.0754	4.84757	0.817594	0.980737	0.493199	0.472934	0.489124	0.387531	0.477023	0.407615	14
					AAMP	4.50631	4.30667	1.19814	1.22828	0.563823	0.533218	0.476719	0.447414	0.430284	0.442487	32
					AAR2	1.87335	1.68919	1.2203	1.00119	0.843387	0.780839	0.857328	0.794346	1.691	1.65156	33
					AARS	6.15303	5.70477	0.671318	0.759685	0.395979	0.415603	0.391105	0.377081	0.35197	0.351629	380
					AARS2	0.505121	0.60192	0.82238	0.673161	1.52061	1.60953	2.25439	1.97607	0.71246	0.763341	90
					AARSD1	1.30723	1.29113	2.17522	2.86147	0.428859	0.449163	0.268143	0.0997469	0.274643	0.122689	1
					AASDHPPT	3.39307	3.13962	1.64781	1.23936	0.692798	0.570851	0.747148	0.724414	0.490142	0.537665	19
					AASS	0.703737	0.727472	0.972006	1.28886	1.31929	1.46974	1.9089	1.75317	0.839386	0.793446	2
					AATF	0.553232	0.521866	0.433006	0.469545	2.29037	2.32171	1.09046	1.12728	1.41297	1.30509	74
					ABAT	0.692531	0.638566	1.16085	0.797048	1.43047	1.61926	1.87782	1.88637	0.596588	0.560523	130
					ABCA1	1.24913	1.10177	0.804549	0.617252	1.35727	1.47458	1.71478	1.65012	1.44272	1.53607	3
					ABCA12	0.689477	0.639039	0.647248	0.542496	1.08193	1.19168	1.75006	1.59808	2.0143	1.97825	16
					ABCA2	0.521127	0.608131	0.473408	0.538626	1.02662	1.06991	1.76886	1.66476	2.15107	1.9407	88
					ABCA3	0.60004	0.639643	0.565142	0.608541	0.977965	0.996657	1.59101	1.64076	2.07009	1.87804	60
					ABCA5	0.950606	1.08404	0.490321	0.597829	1.1677	1.18254	1.55702	1.45795	2.16415	2.13549	7
					ABCA7	1.40524	1.29394	0.968403	1.72444	1.03298	1.15317	1.19707	1.06868	1.20599	1.12346	2
					ABCB10	0.482333	0.411703	0.407593	0.488387	1.59573	1.68432	2.39716	2.2976	0.942589	0.928323	29
					ABCB4	3.51234	3.06347	1.2197	1.53	0.67426	0.756648	0.699041	0.68486	0.896651	0.608144	1
					ABCB6	0.605151	0.611452	0.343855	0.470159	0.851658	0.906309	1.6991	1.69604	2.38998	2.08037	55
					ABCB7	0.506013	0.567989	0.396493	0.503825	1.52661	1.58421	2.35957	1.97109	0.958251	0.876093	29
					ABCB8	0.535022	0.516369	0.386192	0.429837	1.67063	1.71516	2.26403	2.23466	0.894103	0.93769	30
					ABCB9	0.403096	0.55055	0.278789	0.368933	0.975544	1.08531	1.63228	1.79806	2.41377	2.10288	13
					ABCC1	0.427295	0.436376	0.284803	0.348091	1.49667	1.44018	2.36314	2.20312	1.20409	1.28314	136
					ABCC10	0.47444	0.429353	0.420892	0.45158	0.930096	1.0186	1.81467	1.75943	2.38985	2.13314	28
					ABCC3	0.603765	0.652805	0.518921	0.545108	1.47299	1.36073	2.16099	2.04184	1.29186	1.21944	48
					ABCC4	0.502647	0.650475	0.436691	0.478778	1.37475	1.34919	2.20701	2.06489	1.32323	1.45513	40
					ABCC5	0.590954	0.622256	0.437072	0.524122	1.32562	1.35549	2.0896	1.89772	1.45431	1.52031	66
					ABCD1	0.573703	0.57255	0.609342	0.584541	1.27954	1.32149	2.00545	1.92528	1.20827	1.24943	27
					ABCD3	0.521237	0.469616	0.376553	0.399301	1.41443	1.46353	2.13018	2.06896	1.32	1.42936	99
					ABCD4	0.763682	0.773722	0.485935	0.41341	1.22599	1.13401	1.83114	1.72939	1.98892	1.71479	11
					ABCE1	4.93887	4.57505	1.01113	1.0011	0.5449	0.543051	0.516244	0.515959	0.417845	0.42318	151
					ABCF1	2.30402	2.20063	1.47018	1.60606	0.746101	0.72685	0.617023	0.644433	0.862551	0.970379	262
					ABCF2	1.43752	1.53521	1.7241	1.74124	0.836356	0.773181	0.785723	0.786835	0.81467	0.845588	207
					ABCF3	5.40305	5.32957	0.671037	0.72095	0.551601	0.59944	0.56847	0.649563	0.404788	0.481553	62
					ABCG1	0.862778	0.799612	0.756879	0.751948	1.23426	1.09252	1.79815	1.74073	1.82378	1.33445	4
					ABCG2	0.418906	0.335424	0.163222	0.335563	1.10521	1.1793	1.91353	1.8124	2.36598	2.71333	10
					ABHD10	0.479191	0.547792	0.988906	0.661502	1.40034	1.57413	2.06533	2.08194	0.735914	0.694744	40
					ABHD11	0.772795	0.774497	0.981939	0.847752	1.45336	1.53717	1.9651	1.83766	0.709979	0.6958	41
					ABHD12	0.643242	0.592335	0.464706	0.493856	1.3359	1.28801	1.71372	1.92065	1.45521	1.56463	59
					ABHD13	0.345576	0.444324	0.337896	0.198249	0.922953	1.03359	2.0495	2.07487	2.07444	2.68864	7
					ABHD14B	3.38743	2.8561	1.2756	1.35107	0.826374	0.734385	0.754179	0.666843	0.749786	0.676823	12
					ABHD15	0.563163	0.625049	0.573765	0.631777	1.20976	1.21519	1.90219	1.9074	1.49321	1.3001	15
					ABHD16A	0.743717	0.649712	0.525824	0.567373	1.23576	1.3351	1.73829	1.86892	1.42312	1.49199	58
					ABHD17A	0.621798	0.695351	0.706491	0.864285	1.04797	1.06757	1.35874	1.45274	2.62363	2.06156	5
					ABHD17B	0.827474	1.04602	0.545959	0.588506	1.00917	1.01041	1.39908	1.33164	2.09084	2.12565	16
					ABHD17C	0.823412	0.788	0.458291	0.398546	0.99958	1.01743	1.40337	1.42229	2.23959	2.2939	18
					ABHD2	0.533766	0.487134	0.35888	0.4171	1.36848	1.4838	1.78233	2.18382	1.55545	1.51685	34
					ABHD3	0.651367	0.66922	0.71665	0.816362	1.5687	1.61775	1.80744	1.77488	0.952918	1.00979	15
					ABHD4	2.76806	2.35959	0.780302	0.823691	1.04315	1.10694	1.49211	1.37846	0.887247	0.855832	2
					ABHD5	1.17022	0.923378	0.782896	0.833143	1.11078	0.957819	1.66049	1.82802	1.42286	1.46696	11
					ABHD6	0.801328	0.99075	0.520252	0.376043	1.33661	1.31311	1.96684	2.0084	1.48667	1.53394	10
					ABI1	2.2933	1.84884	0.97279	1.10375	0.791523	0.859443	1.07089	1.23687	1.19229	1.43115	41
					ABI2	2.36721	2.25874	0.876662	1.06898	0.810766	0.734027	1.23064	1.21707	1.05731	1.17978	18
					ABL1	2.34469	2.24869	1.34919	1.47795	0.797911	0.783124	0.943991	0.873881	0.773295	0.874289	40
					ABL2	3.79891	3.67651	0.874973	1.15976	0.666119	0.826487	0.727221	0.85968	0.622097	0.690528	15
					ABLIM1	1.06577	1.07695	1.42015	1.50758	1.11082	1.14782	1.23134	1.1878	0.868331	0.831713	22
					ABLIM2	1.93842	1.42806	1.38801	1.33613	0.870479	1.05514	1.0181	0.943315	0.685184	0.782936	12
					ABLIM3	0.932081	1.13005	0.813664	0.956581	1.35956	1.4417	1.63646	1.64514	1.02533	0.961475	6
					ABR	3.80194	3.46311	0.917081	0.939562	0.802664	0.779656	0.882393	0.953312	0.6931	0.756982	68
					ABRACL	5.26484	4.51244	0.629348	0.788067	0.29634	0.230099	0.208855	0.23156	0.157045	0.201058	9
					ABT1	0.665136	0.801358	0.579757	0.724829	2.04805	2.03615	1.06806	1.00231	1.25866	1.18095	22
					ABTB1	3.72467	3.44252	0.987884	0.824183	0.888895	0.846197	0.953499	1.01224	0.628363	0.925461	5
					ABTB2	2.8912	2.61277	0.898139	0.9775	1.01428	0.939979	1.0669	1.13294	0.921108	1.06332	2
					ACAA1	0.622825	0.6747	0.722843	0.601349	1.23927	1.31967	1.95669	1.93958	1.23269	1.24182	133
					ACAA2	0.522871	0.558191	1.3242	1.17374	1.28224	1.48452	1.73708	1.80983	0.514313	0.539215	149
					ACACA	4.3075	4.09988	0.771283	0.707064	0.722873	0.711636	0.838561	0.844147	0.635128	0.698288	124
					ACACB	0.983154	0.902312	1.12622	1.19924	1.06723	0.990231	0.902339	0.818043	1.97121	1.40893	4
					ACAD10	0.619171	0.637125	0.724156	0.697302	1.48761	1.65508	2.17661	2.11058	0.833861	0.718557	46
					ACAD11	0.793196	0.620127	0.600156	0.643636	1.3448	1.37177	2.03544	1.99665	1.1766	1.11848	38
					ACAD8	0.458637	0.477362	1.08726	0.926338	1.41041	1.63661	2.0408	1.97573	0.625141	0.649206	30
					ACAD9	0.445845	0.44859	0.535565	0.499008	1.54957	1.67465	2.36822	2.20262	0.806364	0.813806	163
					ACADL	0.634355	0.556061	0.852865	0.805421	1.45073	1.47489	2.41835	2.05189	0.843295	0.649208	7
					ACADM	0.57337	0.59004	1.19744	1.00685	1.36942	1.52291	1.95615	1.88876	0.581548	0.610203	52
					ACADS	0.563446	0.574029	1.1491	0.96492	1.35971	1.56034	1.95393	1.87348	0.641206	0.633764	41
					ACADSB	0.539743	0.490636	1.10192	0.855862	1.36849	1.52844	2.02131	1.92101	0.600608	0.563806	54
					ACADVL	0.575123	0.603222	0.87645	0.850154	1.44091	1.51865	2.10251	1.96492	0.748461	0.72037	242
					ACAP2	5.43951	4.81671	0.755832	0.678136	0.577962	0.633404	0.635085	0.702955	0.512687	0.540619	66
					ACAP3	5.10373	4.21647	0.652609	0.746945	0.710275	0.791506	0.75995	0.915826	0.535988	0.741776	11
					ACAT1	0.340841	0.354744	1.21114	1.03201	1.39346	1.57142	1.99589	1.94034	0.54706	0.536078	118
					ACAT2	4.15747	3.75699	1.25773	1.4438	0.544573	0.497645	0.488816	0.417505	0.461515	0.420775	58
					ACBD3	1.42925	1.32273	1.40775	1.4541	1.00749	0.921305	1.26433	1.16628	0.880396	0.941848	85
					ACBD4	0.224565	0.169087	0.26981	0.380526	1.50955	1.52731	2.32876	2.49411	1.39422	1.72677	2
					ACBD5	0.438804	0.408834	0.258468	0.355898	1.32351	1.42685	2.46211	2.17341	1.3049	1.29887	83
					ACBD6	5.31218	4.33846	1.10528	0.79442	0.552837	0.592212	0.558487	0.53977	0.414276	0.427498	22
					ACBD7	5.81773	5.54992	0.909663	1.05081	0.401287	0.419981	0.394123	0.399035	0.286294	0.396677	16
					ACCS	2.75907	2.49575	1.09726	1.55352	0.764552	0.417548	0.888354	0.862954	0.663613	0.393301	1
					ACD	1.52394	1.45752	1.36854	1.42905	1.39949	1.35473	0.980388	1.07687	0.688433	0.737673	9
					ACE	0.946852	0.932967	1.22824	0.293689	0.936661	1.0337	1.15728	1.14346	1.06225	1.5607	3
					ACE2	1.35741	1.47908	0.541549	0.491205	1.09139	1.09848	1.68697	1.55268	2.14851	1.71586	5
					ACIN1	0.596575	0.589034	0.660566	0.70689	2.06626	2.09215	1.24475	1.17724	1.08162	1.05726	338
					ACKR3	0.309322	0.357341	0.234444	0.216602	0.973776	1.01163	2.05131	1.7631	2.74422	2.61252	12
					ACLY	4.48586	4.30446	1.20152	1.04779	0.569867	0.553704	0.53233	0.538408	0.503487	0.512382	316
					ACO1	4.39145	4.0923	1.20067	1.09224	0.520871	0.539597	0.515816	0.466937	0.444703	0.445325	73
					ACO2	0.539904	0.535285	1.26766	1.00449	1.3289	1.47603	1.92689	1.80551	0.539814	0.557543	447
					ACOT1	0.721064	0.691774	1.24066	1.6152	1.00033	1.27949	1.37392	1.58766	0.634955	0.798509	5
					ACOT11	5.70183	5.32465	0.936542	0.743881	0.436009	0.448018	0.4815	0.527418	0.442284	0.575528	9
					ACOT13	0.908912	0.811249	0.95195	0.773469	1.3616	1.62091	1.95409	2.08626	0.53394	0.560298	25
					ACOT2	0.344965	0.391384	1.03012	0.445875	1.97387	1.90812	2.06335	2.54759	0.411418	0.472593	2
					ACOT4	2.73822	2.5176	0.939439	0.77359	0.987213	1.06038	1.05818	1.20568	1.15198	1.06299	1
					ACOT7	3.42366	3.35647	1.31481	1.31341	0.638192	0.69899	0.749915	0.700943	0.509022	0.492269	62
					ACOT8	0.46105	0.522788	0.549771	0.541254	1.2519	1.37932	2.11775	1.95085	1.3418	1.31633	33
					ACOT9	0.635921	0.642068	1.06863	0.800761	1.45932	1.52479	1.91434	1.82839	0.708875	0.678533	53
					ACOX1	0.615326	0.604883	0.650963	0.602838	1.26938	1.32529	1.8701	2.025	1.2189	1.31838	108
					ACOX3	0.534209	0.559476	0.601241	0.556694	1.30646	1.38202	2.17349	2.07215	1.37779	1.32035	93
					ACP1	4.52452	4.22375	1.0557	1.04001	0.481635	0.522691	0.442186	0.479591	0.46697	0.442697	57
					ACP2	0.650585	0.747494	0.708632	0.53941	0.803101	0.868723	1.38783	1.46449	2.24427	2.12427	14
					ACPL2	0.836843	0.839326	0.731787	0.908005	1.12236	1.16061	1.59021	1.39745	1.99899	1.73318	2
					ACPP	0.850692	0.792394	0.709614	0.565459	0.951553	1.01453	1.72887	1.62629	1.91814	1.72294	6
					ACSF2	0.55312	0.601623	1.15715	1.09	1.31049	1.55268	1.81144	1.74333	0.517949	0.550521	66
					ACSF3	0.593957	0.682904	1.07755	0.903326	1.34655	1.39902	1.72665	1.69225	0.649454	0.63243	64
					ACSL1	0.556108	0.493803	0.563896	0.575665	1.4445	1.36458	1.97595	1.91513	1.35017	1.30291	54
					ACSL3	0.382148	0.421513	0.367008	0.344107	1.3369	1.3851	2.04362	2.11662	1.6479	1.6901	116
					ACSL4	0.508707	0.571012	0.485632	0.422383	1.36427	1.2887	2.08593	1.99691	1.38409	1.37862	10
					ACSM3	0.686241	0.745632	1.24531	1.34529	1.1947	1.30335	1.39967	1.70357	0.641255	0.638994	3
					ACSS1	0.666806	0.644437	1.08064	0.745707	1.48096	1.66064	2.08994	1.87465	0.642989	0.64429	31
					ACSS2	2.95643	2.73463	1.65732	1.32866	0.693157	0.695302	0.60324	0.578883	0.403896	0.474432	22
					ACSS3	0.630018	0.561588	1.09674	0.923449	1.33591	1.54884	1.91312	1.95585	0.549748	0.590868	51
					ACTA1	1.56237	1.55213	0.801336	2.59025	0.801535	0.648774	0.959169	0.889671	1.34576	1.03926	2
					ACTB	1.39543	1.56924	1.43183	1.67358	0.836653	0.743602	0.903097	0.880264	1.26849	1.31921	4
					ACTBL2	1.57895	1.73475	1.18508	1.33776	0.855174	0.810519	0.826351	0.802755	0.690961	0.738695	27
					ACTG1	1.8954	1.9889	1.42273	1.63241	0.74784	0.709129	0.897054	0.927701	1.27547	1.05876	5
					ACTL6A	1.38214	1.24252	1.38906	1.20954	1.13067	1.22143	0.695312	0.755555	1.35709	1.33228	111
					ACTL8	0.926559	0.882436	1.83246	2.01103	0.969624	0.92712	0.803958	0.805239	0.97301	0.970165	17
					ACTN1	1.59639	1.60244	1.94346	1.5761	0.888379	0.811965	0.865269	0.809947	0.751473	0.725823	460
					ACTN2	1.7544	2.49784	2.88375	1.23428	0.960278	0.58512	0.636595	0.912809	0.340461	0.288604	2
					ACTN3	1.49511	1.61435	1.81143	1.6285	1.07589	1.02394	1.001	0.849066	0.7817	0.841422	4
					ACTN4	1.07346	1.08528	1.90053	2.05837	0.922929	0.902553	0.860276	0.780464	0.689075	0.667838	1457
					ACTR10	3.65555	3.16756	1.03991	1.01539	0.71062	0.708659	0.79819	0.864082	0.966067	0.925266	31
					ACTR1A	3.6611	3.32888	1.00564	0.725821	0.713183	0.691657	0.79304	0.810518	0.8179	0.762869	73
					ACTR1B	2.91574	2.96039	0.933015	0.854373	0.886923	0.895128	0.911855	0.980256	0.694464	0.744492	14
					ACTR2	3.98959	3.70239	0.927962	0.910498	0.680221	0.694042	0.767559	0.746138	0.819028	0.807793	213
					ACTR3	4.34484	3.90343	0.900631	0.889038	0.644928	0.633663	0.655801	0.705601	0.758415	0.739097	152
					ACTR3B	3.03174	2.98994	1.04304	0.913392	0.84255	0.81003	0.87928	0.831924	1.06696	1.07196	13
					ACTR5	0.77785	0.794135	0.940234	0.955097	1.14731	1.2842	0.822237	0.896298	2.07131	1.92002	39
					ACTR6	0.783364	0.74331	1.21792	0.787453	1.85258	1.69886	1.06418	1.09683	0.955236	0.951089	28
					ACTR8	0.577629	0.579304	0.936816	0.877213	1.28898	1.33284	0.874335	1.01021	1.7721	1.62758	32
					ACVR1	0.543239	0.589141	0.382061	0.514682	1.31703	1.21627	1.60775	1.9434	1.68888	1.78026	13
					ACVR1B	0.507888	0.422235	0.490691	0.437092	1.18532	1.10145	1.78411	1.81714	2.07985	1.95075	15
					ACVR2A	0.808638	0.793231	0.541911	0.621704	1.03158	1.11664	1.63429	1.82234	1.63496	1.64428	3
					ACVR2B	0.212723	0.431502	0.219672	0.252703	1.52617	1.43482	2.11866	2.28116	2.08882	1.75957	1
					ACY1	4.56921	3.63484	2.13557	1.50374	0.47154	0.397989	0.375186	0.402689	0.313035	0.281281	4
					ACYP1	6.07196	6.48704	0.831152	0.796326	0.287606	0.216595	0.257189	0.193728	0.13543	0.207835	3
					ACYP2	4.31157	4.13404	0.888047	1.00062	0.689862	0.845567	0.911041	0.823651	0.296766	0.423134	6
					ADA	4.47482	4.42211	1.45756	1.36375	0.465218	0.435292	0.338599	0.386455	0.402719	0.308129	27
					ADAL	5.1322	4.72998	1.49546	1.37833	0.368505	0.395872	0.400876	0.325581	0.274443	0.312617	6
					ADAM10	0.569674	0.589537	0.363894	0.36165	1.2857	1.30337	1.98007	1.9871	1.51387	1.62266	89
					ADAM11	1.12326	1.19223	0.55911	3.5888	0.865016	0.859051	1.22251	1.56483	0.903041	0.735048	1
					ADAM15	0.544592	0.434411	0.369718	0.36475	1.28954	1.30407	1.84552	2.00801	1.59881	1.60568	45
					ADAM17	0.467555	0.52262	0.40691	0.414913	1.38051	1.34509	2.15653	2.11268	1.38743	1.42009	70
					ADAM22	0.366577	0.646636	0.399877	0.466486	1.29822	1.28131	1.80915	2.12232	1.56409	1.76527	7
					ADAM23	1.76069	1.84767	0.373477	0.473199	1.0914	1.30731	1.58372	1.53736	1.46954	1.41145	1
					ADAM9	0.323464	0.295062	0.229427	0.221659	1.19433	1.19757	1.72729	1.83916	2.15567	2.23785	58
					ADAMTS19	0.755994	0.633091	0.782837	0.846626	1.10907	1.12876	1.68085	1.79046	1.41265	1.56478	24
					ADAMTSL3	0.567246	0.371201	1.17952	0.944456	0.871662	0.928794	1.10842	1.63072	1.39152	1.7496	1
					ADAP1	2.44245	2.29378	1.7333	1.13194	0.778104	0.752226	0.760167	0.672417	0.519495	0.49989	25
					ADAR	0.52183	0.52605	0.46477	0.51537	1.82008	1.87193	1.06208	1.10377	1.94048	1.85496	301
					ADARB1	0.59104	0.649471	0.660767	0.683382	1.49834	1.47918	0.9256	0.921206	2.06029	1.95901	25
					ADAT1	0.727264	0.854929	2.01683	2.01985	0.931556	0.901201	0.983239	0.940563	0.774309	0.878472	46
					ADAT2	1.60616	1.19006	1.6459	2.56945	0.543503	0.491107	0.476067	0.426674	0.485844	0.497953	5
					ADAT3	1.97597	1.70735	2.06614	2.24273	0.673963	0.800268	0.881386	0.664368	0.441476	0.26648	4
					ADCK1	0.676417	0.601036	0.410862	0.404828	1.55419	1.72029	2.35336	2.28151	0.814322	0.938211	29
					ADCK2	0.802116	0.843468	0.620977	0.611286	1.49578	1.34176	2.12355	1.82662	1.01283	1.04654	14
					ADCK3	0.510751	0.578887	0.456683	0.36624	1.69825	1.68941	2.36894	2.31815	0.794874	0.832339	25
					ADCK4	0.556323	0.587958	0.553415	0.467934	1.58331	1.66898	2.16841	2.14493	0.93558	0.91601	38
					ADCK5	0.812527	0.776369	0.508616	0.492786	1.54192	1.50179	2.23106	1.97698	0.82519	0.83996	32
					ADCY1	1.12598	1.15225	0.812957	0.825058	1.1934	1.1176	1.54369	1.62489	1.43263	1.36552	9
					ADCY10	1.93983	1.86098	1.11601	0.885512	0.457151	1.06636	0.48295	1.02404	0.79678	0.246037	2
					ADCY3	0.479367	0.463655	0.246741	0.33306	1.3796	1.33129	2.34601	2.02742	1.49397	1.48181	23
					ADCY5	0.901291	0.893864	0.451758	0.594267	1.34191	1.33583	1.99801	1.99962	1.32293	1.35656	28
					ADCY6	0.637962	0.664725	0.508205	0.497742	1.35084	1.35827	1.8486	2.07485	1.40588	1.51919	7
					ADCY9	0.377136	0.409437	0.224743	0.24724	1.40916	1.45631	2.34665	2.342	1.35528	1.49047	55
					ADD1	2.17825	2.11541	1.35554	1.16452	0.934641	0.996124	0.991956	0.975808	0.754306	0.749946	70
					ADD3	1.31311	1.22303	1.48202	1.27537	1.03841	1.16831	1.0773	1.10628	0.848452	0.942312	53
					ADH5	4.57668	4.26357	1.30978	1.15632	0.438176	0.445764	0.350965	0.347486	0.327921	0.325111	101
					ADI1	4.10103	3.84895	1.18862	0.955617	0.614042	0.577164	0.427957	0.437264	0.427045	0.40043	85
					ADIPOR1	0.470119	0.261538	0.268432	0.415268	1.15744	1.27385	2.05732	2.02909	1.91718	1.93738	11
					ADIPOR2	0.46524	0.533089	0.246659	0.205619	1.39636	1.43323	2.23026	2.22295	1.62094	1.71817	5
					ADIRF	4.84138	4.94493	1.01632	1.39292	0.379633	0.415709	0.444802	0.449999	0.413573	0.398999	8
					ADK	3.43208	3.15204	1.85659	1.43712	0.51859	0.485257	0.386345	0.374154	0.32517	0.33387	144
					ADNP	0.469945	0.490167	1.53387	1.46477	1.37683	1.52569	0.827047	0.896138	0.929956	0.963372	209
					ADNP2	0.722046	0.619149	1.06632	0.980554	1.69158	1.78954	1.0912	1.09895	0.941941	0.998027	18
					ADO	3.00332	2.96779	1.72536	1.7084	0.687103	0.703072	0.686572	0.673957	0.447661	0.534017	32
					ADPGK	0.426229	0.422773	0.532121	0.588144	1.42665	1.35716	2.07972	2.15884	1.43137	1.27172	39
					ADPRHL2	2.37964	2.24437	1.66588	1.37327	0.842116	0.799949	0.83576	0.75126	0.558588	0.589665	58
					ADRBK1	5.56898	5.02684	0.737027	0.783875	0.532229	0.611837	0.530503	0.551235	0.44948	0.500498	35
					ADRM1	2.25715	2.11373	1.31464	1.35918	0.644377	0.602881	0.55918	0.589413	1.10935	1.15589	71
					ADSL	5.17995	4.42333	1.17366	1.13799	0.467883	0.467727	0.437895	0.389652	0.359413	0.357574	60
					ADSS	5.11755	4.7519	1.15901	1.03372	0.502851	0.486807	0.467306	0.422231	0.386337	0.388119	65
					ADSSL1	2.35072	2.30663	2.05142	1.57985	0.800843	0.666977	0.655255	0.611342	0.446491	0.454281	19
					AEBP2	0.793438	0.642987	0.820556	0.680733	1.03001	1.14095	0.758055	0.769571	2.60914	2.40815	16
					AEN	1.17847	0.875543	0.585467	0.592483	1.5955	1.88708	0.812061	0.965484	1.97042	1.97212	8
					AES	1.14677	1.02757	1.49719	1.53469	1.27084	1.06959	1.05902	0.997608	0.81919	0.666556	10
					AFAP1	0.491507	0.509192	1.03917	1.20662	1.28861	1.22106	1.48439	1.47385	1.23205	1.23515	34
					AFAP1L2	2.15398	2.19175	0.98579	1.98227	0.983294	0.756247	1.30676	0.737958	0.77183	0.889639	1
					AFF1	0.907934	0.910933	1.38214	1.8573	0.992853	1.05882	0.954025	1.06597	0.79676	1.02329	11
					AFF3	2.01763	1.25108	0.999931	1.61067	0.744931	1.21343	0.584538	1.20597	0.883886	1.49777	1
					AFF4	0.514246	0.55496	1.82404	2.38824	0.900411	0.920758	0.689324	0.726098	0.741453	0.778384	86
					AFG3L2	0.485139	0.492445	0.351166	0.389596	1.59719	1.68037	2.62836	2.31937	0.894499	0.841646	172
					AFM	1.74385	2.33691	0.740281	1.19764	1.08826	1.46366	1.07706	1.03269	1.19984	0.930628	12
					AFP	5.68529	6.50918	0.979584	0.772611	0.444912	0.39294	0.48417	0.357922	0.365609	0.373399	3
					AFTPH	2.56835	2.44264	1.22897	1.6559	0.712124	0.7014	0.79133	0.722133	0.999234	0.736566	50
					AGA	0.764912	0.6644	0.738485	0.926387	0.868052	1.06243	1.51069	1.89974	1.65233	1.9028	17
					AGAP1	1.59731	1.42645	1.43199	1.22609	0.975491	0.982312	1.19688	1.17719	0.979587	1.23231	14
					AGAP2	2.91146	2.57966	1.19435	0.892155	0.967326	0.880951	1.00513	1.09317	0.920092	0.917129	12
					AGAP3	2.11474	1.86693	1.27914	1.07299	1.01447	0.905393	1.04568	1.17249	0.93513	1.01861	20
					AGFG1	2.432	2.29191	1.461	1.54943	0.95442	0.898089	1.02741	0.99746	0.6206	0.645248	30
					AGFG2	4.14771	3.41547	0.904854	0.759325	0.669426	0.797093	0.78456	0.853399	0.494369	0.672625	13
					AGGF1	0.508688	0.50355	1.92014	2.71649	0.781638	0.839446	0.664912	0.697431	0.618378	0.72788	61
					AGK	0.492795	0.462356	0.374815	0.448542	1.68964	1.64318	2.38819	2.28363	0.828419	0.810199	78
					AGL	3.94	3.76744	0.930703	0.846872	0.501062	0.519673	0.558282	0.546675	1.49483	1.42032	79
					AGMAT	0.671127	0.72079	1.15912	1.03686	1.32489	1.52203	1.86783	1.7556	0.637863	0.618609	30
					AGO1	0.963769	0.994933	1.40663	1.20158	0.928741	0.875932	0.909612	0.897243	1.55148	1.52661	39
					AGO2	1.15527	1.1538	1.35306	1.12801	0.945963	0.833704	0.905433	0.896576	1.62817	1.72918	76
					AGO3	1.21113	1.12582	0.919225	0.893688	1.08787	0.969757	1.11095	1.05563	2.04133	2.09827	25
					AGO4	1.11796	1.0455	1.45913	1.44009	1.02336	1.00534	0.904865	0.871942	1.43762	1.58491	1
					AGPAT1	0.525966	0.405697	0.703741	0.726563	1.33757	1.5048	1.65361	1.93743	1.24698	1.30053	8
					AGPAT2	0.482359	0.507082	0.404105	0.451224	1.31521	1.37728	1.89359	1.90753	1.43442	1.55772	25
					AGPAT3	0.65442	0.591337	0.415724	0.517289	1.30345	1.36477	1.97122	1.92373	1.52055	1.47375	56
					AGPAT5	0.405792	0.45029	0.385307	0.400577	1.52909	1.51223	2.21659	2.18453	1.01963	1.07864	29
					AGPAT6	0.394487	0.607602	0.411227	0.364411	1.24617	1.32696	1.99219	1.94685	1.71385	1.69939	24
					AGPAT9	0.635026	0.437043	0.385828	0.268667	1.33049	1.34139	2.01614	2.11647	1.7135	1.77619	25
					AGR2	0.421676	0.413308	0.912846	0.733898	1.12131	1.17029	2.07435	2.07845	1.14987	1.13213	350
					AGR3	0.557254	0.549858	0.91023	0.846585	0.941312	1.02389	1.80241	1.77773	1.57846	1.58172	68
					AGRN	0.447441	0.485656	0.622595	0.656681	1.08294	1.12417	1.615	1.85264	1.76572	1.83523	101
					AGT	3.70187	3.28473	0.889399	0.911116	0.838742	0.841063	0.885386	0.783671	0.911409	0.872888	8
					AGTPBP1	4.56351	3.72891	0.787356	0.665205	0.690045	0.738744	0.766024	0.769397	0.846156	1.04091	9
					AGTRAP	0.817169	0.809792	0.540868	0.575467	1.0013	0.967325	1.5385	1.36553	2.138	2.20025	12
					AHCTF1	0.425847	0.444155	0.34167	0.40717	2.38177	2.39927	1.38244	1.48585	1.02349	1.11418	123
					AHCY	4.5377	4.23549	1.21284	1.15491	0.531992	0.512498	0.507196	0.475132	0.442025	0.402418	290
					AHCYL1	4.77313	4.12541	0.78925	0.875781	0.58621	0.622972	0.570837	0.600623	0.439186	0.518744	46
					AHCYL2	4.29958	4.41999	0.988524	1.08365	0.668596	0.623359	0.586556	0.594492	0.571786	0.637423	23
					AHDC1	0.63276	0.689384	0.527937	0.542519	1.30162	1.35865	1.00978	1.01068	2.29689	2.26461	57
					AHI1	2.31049	1.97898	1.35088	1.23116	0.966316	0.920951	1.11137	1.06974	0.804001	0.973221	4
					AHNAK	0.728842	0.776941	1.91896	2.38401	0.920735	0.890443	0.926832	0.829855	0.56258	0.583965	3410
					AHNAK2	1.00566	0.964338	1.49688	1.64883	0.994238	0.966496	1.30865	1.06749	0.78889	0.871443	42
					AHR	2.62499	2.20631	1.14159	1.18195	0.906504	0.876336	0.925275	1.02509	0.762025	0.889605	31
					AHSA1	4.17793	3.96128	0.915866	0.85041	0.753253	0.692389	0.751245	0.751024	0.517364	0.583865	211
					AHSG	3.29619	4.07345	0.953476	1.38383	0.563397	0.78609	0.53429	0.832696	0.546906	0.82549	104
					AIDA	1.49667	1.3914	1.25382	1.17527	0.844284	0.770022	1.31074	1.23913	1.22449	1.30104	30
					AIF1L	2.58206	2.34827	1.53267	1.33751	0.811176	0.821942	0.980936	0.854297	0.651911	0.598803	59
					AIFM1	0.47503	0.479231	0.669415	0.701949	1.49088	1.61424	2.33965	2.05169	0.786393	0.745905	258
					AIFM2	1.20547	1.16903	0.603375	0.635681	1.28696	1.25023	1.62264	1.71602	1.27322	1.46901	25
					AIG1	1.37627	1.14276	0.539743	0.620233	1.38414	1.1498	1.99506	1.8948	1.48966	1.19414	7
					AIM1	0.557463	0.550152	0.604331	0.710656	1.65605	1.54765	1.87891	1.83551	1.05811	1.21942	208
					AIMP1	2.19965	2.04157	1.15834	1.31242	0.491465	0.552768	0.539482	0.552085	1.90416	2.02876	134
					AIMP2	1.96989	1.92753	1.07759	1.15799	0.644326	0.608913	0.65503	0.629651	1.95739	1.69759	104
					AIP	3.75518	3.25449	1.23213	1.31484	0.690847	0.691771	0.642085	0.655081	0.450721	0.52107	71
					AJUBA	3.19556	3.18071	1.07629	1.24392	0.84226	0.802933	0.813574	0.885959	0.634982	0.691657	19
					AK1	4.59122	4.14677	1.48918	1.39371	0.516592	0.481813	0.399508	0.377064	0.329756	0.303023	57
					AK2	0.650604	0.623134	1.71917	1.72612	1.04221	1.29896	1.05157	1.32789	0.50169	0.517045	192
					AK3	0.514367	0.497948	0.900537	0.708856	1.45939	1.59758	2.22653	2.08498	0.70607	0.625103	122
					AK4	0.590174	0.533341	0.811304	0.83872	1.40746	1.60046	2.1602	1.9332	0.901851	0.781701	29
					AKAP1	0.606009	0.638278	0.516663	0.506172	1.44108	1.52069	2.2207	2.10279	1.05129	1.09086	180
					AKAP10	3.09021	2.87741	1.00567	1.05696	0.890811	0.912369	0.931078	0.869082	0.714131	0.827138	24
					AKAP11	1.58716	1.54612	0.718096	0.769835	1.01087	1.00408	1.4966	1.51165	1.49119	1.55014	96
					AKAP12	2.54528	2.76072	1.20242	1.22372	0.735817	0.693041	1.12831	0.910083	0.921338	0.982806	150
					AKAP13	2.70703	2.51376	1.16605	1.29676	0.815847	0.791245	0.921694	0.914664	0.770374	0.927753	191
					AKAP17A	0.471234	0.588548	0.552327	0.546888	1.66772	1.74997	1.01248	1.02324	1.90227	1.80838	59
					AKAP5	0.416806	0.495095	0.451917	0.492228	1.40016	1.47332	2.39011	2.08293	1.22098	1.31714	14
					AKAP7	0.483643	0.586837	1.5421	2.31599	0.868161	0.822741	0.783935	0.913546	0.776822	0.750091	4
					AKAP8	0.504886	0.403705	1.11878	1.17915	1.50643	1.55969	0.935645	0.963291	1.36773	1.5142	93
					AKAP8L	0.610869	0.614463	1.29776	1.36861	1.14717	1.13839	1.15298	1.13258	1.28594	1.44075	104
					AKAP9	2.23199	2.09973	1.18626	1.32582	0.916742	0.924398	0.975656	0.957338	0.9592	0.994684	565
					AKIP1	0.83912	0.854077	0.646583	0.701815	1.42385	1.32326	2.06933	1.73058	1.16343	1.30511	7
					AKIRIN1	0.883741	0.89844	1.57963	1.60057	0.964055	1.01705	0.844862	1.06722	1.21204	1.49976	2
					AKIRIN2	0.892786	1.1695	1.84996	1.78471	0.837547	0.812057	0.927536	0.8646	0.907499	0.893736	9
					AKNA	1.0568	1.00783	0.810996	1.16287	1.30218	1.20744	1.33798	1.63992	0.933536	0.938916	9
					AKR1A1	4.29848	3.94371	1.40733	1.08152	0.559317	0.569017	0.450974	0.454501	0.388798	0.402077	57
					AKR1B10	4.15595	4.12344	1.45063	1.15478	0.522075	0.481954	0.452204	0.398294	0.498227	0.438181	11
					AKR1C2	3.99215	3.35473	1.5694	1.45303	0.601001	0.612405	0.560112	0.551934	0.392027	0.37585	14
					AKR1C3	4.69922	4.20841	1.45038	1.12258	0.546928	0.44931	0.373878	0.361754	0.328335	0.31246	57
					AKR7A2	2.96386	2.5724	1.1494	1.14789	0.94984	0.81877	0.906504	0.990126	0.570733	0.760779	18
					AKT1	4.17047	3.74923	0.926465	0.915102	0.756282	0.650656	0.773167	0.728029	0.521061	0.537009	61
					AKT1S1	4.37703	4.33144	0.821669	0.934282	0.727666	0.587019	0.570625	0.685501	0.647292	0.6357	17
					AKT2	3.10215	2.76203	1.04408	1.16083	0.865668	0.824999	0.874836	0.870577	0.742657	0.709914	46
					AKTIP	4.14571	3.98951	0.892746	0.844736	0.720901	0.726302	0.781589	0.779089	0.651912	0.729493	14
					ALAD	4.06423	3.85238	1.09461	1.04793	0.551988	0.61558	0.481517	0.496763	0.490523	0.521091	40
					ALAS1	0.787403	0.63292	1.06874	0.935879	1.28452	1.38918	1.99895	1.8092	0.675574	0.677659	25
					ALB	4.40678	4.77065	0.966761	0.783263	0.54862	0.559831	0.542519	0.570142	0.516917	0.540986	191
					ALCAM	0.443299	0.446351	0.284963	0.360391	1.57091	1.51907	2.30764	2.1991	1.25445	1.37633	68
					ALDH16A1	3.4435	3.21664	1.07401	1.15766	0.694541	0.709477	0.607606	0.563927	0.723386	0.713283	51
					ALDH18A1	0.525368	0.526723	0.908921	0.795461	1.47985	1.60812	2.01618	2.00773	0.631973	0.599436	305
					ALDH1A3	5.85477	5.59829	0.772136	0.77961	0.396459	0.41194	0.387566	0.465291	0.356614	0.442484	32
					ALDH1B1	0.450397	0.477684	1.16178	0.945961	1.31664	1.40875	1.79337	1.76952	0.564877	0.573278	95
					ALDH3A1	4.2089	3.78043	0.937932	0.724324	0.742378	0.486513	0.680412	0.598237	0.416288	0.418805	8
					ALDH3A2	0.345201	0.33018	0.272827	0.297383	1.34993	1.35895	2.00384	2.11052	1.5871	1.57232	61
					ALDH3B1	0.973296	0.980327	0.638293	0.703879	1.15305	1.1078	1.68762	1.55678	1.53687	1.28248	9
					ALDH4A1	0.601948	0.578293	1.17366	0.870591	1.37515	1.52771	1.9288	1.77492	0.560419	0.549718	123
					ALDH5A1	0.45875	0.457316	1.1804	0.86526	1.40025	1.57359	1.96844	2.05659	0.622356	0.565446	99
					ALDH6A1	0.521114	0.498283	1.13002	0.911384	1.38306	1.53182	1.91791	1.87376	0.584554	0.58584	137
					ALDH7A1	1.99812	1.83778	1.10617	0.896399	1.18356	1.28073	1.56598	1.56366	0.485419	0.473372	150
					ALDH9A1	3.07525	2.96847	1.14347	1.02164	0.869787	0.967067	1.07453	1.11181	0.51099	0.491551	130
					ALDOA	4.76436	4.4133	0.908234	1.02281	0.396655	0.436944	0.388892	0.376169	0.392186	0.367814	948
					ALDOC	5.18671	4.79509	0.948764	1.01763	0.424666	0.498656	0.375288	0.348763	0.327123	0.37777	85
					ALG1	0.580834	0.573088	0.640332	0.784324	1.20234	1.20885	1.88519	1.77249	1.42277	1.27455	33
					ALG11	0.36399	0.443069	0.334252	0.323804	1.33395	1.38574	1.66603	2.14326	1.60168	1.87735	8
					ALG12	0.394974	0.446298	0.185003	0.26802	1.36961	1.51065	1.83943	2.11461	1.29589	1.25566	2
					ALG13	2.67052	2.32258	0.9051	1.07	0.843609	0.927421	0.92913	0.947683	0.681785	0.707718	12
					ALG14	0.658356	0.631201	0.421544	0.50826	1.51264	1.53348	2.08793	1.9169	1.52117	1.47672	13
					ALG2	0.554344	0.506925	0.514954	0.461995	1.28039	1.34586	1.8375	1.8747	1.33639	1.28683	56
					ALG3	0.258189	0.203571	0.236262	0.301732	1.44576	1.1841	2.42888	2.47472	1.67323	1.36276	11
					ALG5	0.406255	0.358286	0.320685	0.338669	1.40249	1.33975	2.13289	2.15706	1.6251	1.51788	67
					ALG6	0.506286	0.529513	0.390217	0.483629	1.38182	1.37616	2.1216	2.00187	1.46104	1.47634	13
					ALG8	0.463725	0.461947	0.39962	0.504286	1.45877	1.43994	1.64391	1.83132	1.20191	0.817925	8
					ALKBH1	1.07567	0.905108	1.05974	0.881135	1.24911	1.40339	1.75288	1.76323	0.730147	0.757218	31
					ALKBH2	0.498243	0.747955	1.18285	0.897998	0.882378	0.894714	0.903868	0.917941	2.16803	2.70217	14
					ALKBH3	2.19346	2.42048	1.30202	1.33632	0.75424	0.859217	0.768219	0.665036	0.564828	0.621709	11
					ALKBH4	3.54523	3.59884	1.34252	1.21308	0.732221	0.683578	0.707629	0.653343	0.451296	0.483157	18
					ALKBH5	0.423502	0.41365	2.1558	2.44752	0.858822	0.852825	0.527591	0.558344	0.837147	0.840363	53
					ALKBH6	2.78131	1.84255	0.93195	1.10498	0.770421	0.951974	1.01013	0.79637	0.407091	0.731734	6
					ALKBH7	1.15106	0.989922	0.949072	0.703857	1.38945	1.53679	1.89576	1.70903	0.736997	0.711061	12
					ALKBH8	3.3128	3.7819	1.09168	0.778504	0.672677	0.787232	0.620042	0.998262	0.609481	0.701409	3
					ALMS1	1.93723	1.79266	1.00663	1.13885	0.995774	0.984796	1.14733	1.12918	1.13515	1.15827	102
					ALOX15	4.14119	3.8458	0.840229	0.815788	0.696084	0.804902	0.827603	0.829535	0.738164	1.00698	2
					ALOXE3	1.91905	1.9446	0.985796	1.04079	1.0546	0.951963	1.11845	1.04038	0.885741	1.00949	5
					ALS2	3.91976	3.47492	0.82033	0.905429	0.745701	0.809846	0.812907	0.958412	0.692924	0.790298	17
					ALS2CL	2.57812	2.33468	1.05901	0.760136	1.13053	0.904997	1.10498	1.17821	0.800166	0.529175	6
					ALYREF	0.5851	0.684498	0.593496	0.664294	1.32492	1.40067	1.07026	1.13187	2.07896	1.90261	231
					AMACR	0.966684	0.866717	0.790832	0.672814	1.35398	1.31456	2.02776	1.97663	0.984525	0.967223	17
					AMBP	1.15345	1.11723	1.56905	0.794754	1.4267	0.701948	1.47232	1.37837	1.39825	1.18191	12
					AMBRA1	1.27666	1.15416	2.02154	1.68138	0.978474	0.787422	0.869173	0.813958	0.805367	0.745761	35
					AMD1	4.36527	3.073	1.90726	1.0924	0.603586	0.414255	0.6092	0.448348	0.499364	0.430295	5
					AMDHD2	4.79173	4.24137	0.808069	0.849503	0.546971	0.476103	0.538914	0.555248	0.575475	0.470183	10
					AMER1	0.564961	0.515749	0.78535	0.947136	1.07519	1.25442	2.04	1.84533	1.38559	1.54247	2
					AMFR	0.734221	0.625913	0.350106	0.461258	1.19846	1.13348	1.86159	1.75386	1.43968	1.55365	22
					AMIGO1	0.588911	0.514729	0.525303	0.50811	1.24643	1.32242	1.82642	1.88145	1.37139	1.47743	5
					AMIGO2	0.52529	0.485565	0.446583	0.451132	1.32006	1.26435	2.02319	2.05318	1.79883	1.81298	16
					AMIGO3	1.13881	0.622261	0.599912	0.50311	1.26025	1.0861	1.87816	2.0932	1.22572	1.27206	4
					AMMECR1	2.15352	2.55027	2.03292	1.40444	0.872765	0.744552	0.705032	0.888293	0.543375	0.652807	3
					AMMECR1L	0.776185	1.01712	2.37341	1.43136	1.13673	0.933952	0.915074	0.852644	0.919605	1.07374	3
					AMN1	3.32927	3.37535	0.96002	0.836747	0.881544	0.785103	1.14685	0.977586	0.631592	0.766509	4
					AMOT	0.696201	1.01544	1.23155	1.31084	1.33401	1.20905	1.40587	1.20517	1.00905	1.05805	10
					AMOTL1	0.771166	0.939586	0.979164	1.16125	1.19535	1.23999	1.56905	1.45159	1.01501	1.03867	21
					AMOTL2	1.87279	1.90618	1.17733	1.27966	0.93761	1.02441	1.18268	1.05276	0.752078	0.830249	27
					AMPD2	4.93669	4.77718	0.947216	0.919575	0.496817	0.543676	0.509931	0.47274	0.434181	0.468006	62
					AMPD3	4.88068	4.71163	0.688312	0.788258	0.672159	0.640452	0.793796	0.686437	0.609139	0.792713	1
					AMZ1	4.37658	4.44625	1.03216	0.804549	0.83708	0.507883	0.719713	0.673683	0.551119	0.869325	1
					AMZ2	2.76437	2.76883	1.09472	0.78809	0.955462	0.871609	0.974797	1.06269	0.974446	0.968575	13
					ANAPC1	1.68577	1.57689	1.11523	0.87733	0.80617	0.764442	0.770914	0.790142	2.04333	1.97439	97
					ANAPC10	1.73508	1.71713	1.22284	0.694722	0.666949	0.659344	0.611283	0.605753	2.56591	2.09903	9
					ANAPC11	3.1592	3.43972	0.994564	0.457692	0.701961	0.70461	0.368061	0.772317	1.55653	1.97679	1
					ANAPC13	2.78629	2.36189	1.25571	0.818785	0.520978	0.570786	0.458752	0.471524	1.32457	1.28176	11
					ANAPC15	1.7692	1.362	1.32632	1.17336	0.771367	0.753558	0.676571	0.808977	2.25611	1.68981	2
					ANAPC16	1.56396	1.44459	1.45828	1.63253	0.683353	0.658784	0.723533	0.633516	1.71843	1.73123	11
					ANAPC2	1.97394	1.85627	1.13088	0.768297	0.782707	0.794014	0.857851	0.84362	1.817	1.47392	55
					ANAPC4	2.07532	2.0134	1.08498	0.73017	0.779113	0.760855	0.79464	0.798421	1.79228	1.82878	44
					ANAPC5	2.07255	1.9995	1.02311	0.850013	0.806715	0.821773	0.800726	0.875878	1.71681	1.86716	49
					ANAPC7	1.48203	1.36996	1.20497	1.00958	0.89736	0.797849	0.808901	0.827254	2.06407	1.88683	68
					ANGEL1	0.495577	0.483185	0.383966	0.348852	1.03436	1.07391	1.75171	1.69342	2.42877	2.25745	25
					ANGEL2	0.582065	0.616903	1.831	1.52006	1.02795	1.05694	1.05794	0.993489	1.26782	1.27008	13
					ANGPTL4	0.977977	0.588845	1.02502	0.97055	1.23469	1.19453	1.32147	1.73582	1.34073	1.54621	2
					ANK1	1.71831	1.9751	1.06381	1.29791	0.899606	0.868542	0.721981	1.10027	0.856097	0.819091	5
					ANK2	1.52671	1.18699	2.13182	2.70419	0.929722	0.887289	0.497017	0.707664	0.428678	0.228321	2
					ANK3	1.73864	1.58556	1.34923	1.41485	1.02621	1.09548	1.06154	1.13093	0.57319	0.680636	199
					ANKEF1	1.52555	1.62132	0.559319	0.490865	1.0319	1.25368	1.27591	1.32777	1.70871	1.84636	7
					ANKFY1	2.76502	2.76679	1.52173	1.1991	0.796504	0.715297	0.901611	0.847864	0.750731	0.705597	80
					ANKH	1.4595	1.1622	0.932169	1.02507	1.04898	0.79626	1.68946	1.32464	2.38715	1.38139	1
					ANKHD1	2.63563	2.61762	1.27247	1.52831	0.782292	0.767797	0.866429	0.937981	0.7813	0.876515	7
					ANKIB1	1.45091	1.36434	0.83707	0.792636	1.14913	1.07052	1.43951	1.49267	1.23324	1.39197	39
					ANKLE2	0.835719	0.770564	0.423938	0.483404	1.24966	1.2788	2.00163	1.8743	1.47514	1.49675	100
					ANKMY2	3.98937	3.57483	0.813158	0.931909	0.743124	0.751412	0.924325	0.970114	0.616949	0.743229	31
					ANKRA2	2.17287	2.00334	1.41166	1.39505	0.634468	0.571133	0.775344	0.947752	1.01814	0.660947	3
					ANKRD10	0.263574	0.276479	1.82448	2.13034	0.965104	0.845876	0.697098	0.670689	1.16782	1.03409	3
					ANKRD11	0.486204	0.479394	1.41045	1.60884	1.3014	1.43228	0.80929	0.871653	1.30913	1.43365	69
					ANKRD12	0.558808	0.709182	1.62123	1.69974	0.971773	1.03787	0.733949	0.824444	1.11236	1.32541	27
					ANKRD13A	2.76092	2.46486	0.704175	0.79385	0.904389	0.951843	1.14303	1.20274	1.27314	1.28908	30
					ANKRD13B	2.20836	1.93122	0.978745	2.25859	0.73796	0.939925	1.05525	0.912533	0.678258	0.781186	1
					ANKRD13C	1.50583	1.56052	0.840343	0.667614	1.09816	1.16401	1.552	1.39577	1.3267	1.57866	4
					ANKRD13D	3.67599	3.24945	0.910969	1.0752	0.887377	0.902986	0.934685	1.00441	0.828718	0.77917	12
					ANKRD16	4.04088	4.01839	1.03481	1.01695	0.691999	0.533166	0.553463	0.523812	0.605892	0.6351	13
					ANKRD17	1.90935	1.87554	1.38088	1.4291	0.675654	0.681561	0.691458	0.727252	1.29354	1.35504	91
					ANKRD22	0.40008	0.563687	0.429512	0.467418	1.22218	1.33524	1.80205	1.71822	1.8347	1.99726	5
					ANKRD24	1.30943	1.69534	1.58498	2.27678	0.710171	0.844092	0.75092	0.786427	0.578625	0.637068	3
					ANKRD26	1.48763	1.39126	1.16295	1.42076	1.02336	1.08097	1.23784	1.25712	0.826481	1.04771	44
					ANKRD27	0.815076	0.787189	0.700101	0.797009	0.849179	0.852122	1.12626	1.15365	2.20238	2.30033	80
					ANKRD28	4.19315	3.89722	0.978012	0.924908	0.758716	0.672503	0.622319	0.779504	0.818818	0.930126	34
					ANKRD32	0.87764	1.03684	0.5385	0.513873	1.68102	2.09137	1.28	1.34994	0.811318	0.934499	8
					ANKRD35	0.669106	0.678526	0.579663	0.619777	1.46513	1.49507	1.9909	1.97127	1.14086	1.24954	33
					ANKRD36C	1.97095	2.2316	1.15531	0.981785	0.758783	0.721751	1.0894	1.04686	0.879768	1.25883	5
					ANKRD39	4.10195	4.14585	1.05204	1.10417	0.638277	0.637421	0.682617	0.562635	0.628407	0.633507	16
					ANKRD40	1.79117	1.66099	1.24445	1.17819	0.823939	0.851889	0.939422	0.773919	0.877785	0.889145	14
					ANKRD42	1.30859	1.65861	0.806343	0.933543	1.01788	0.860808	1.10392	0.95009	1.9473	2.17596	2
					ANKRD44	3.74061	3.46982	0.842375	0.852733	0.751908	0.764091	0.796176	0.889591	0.712235	0.878295	14
					ANKRD46	0.521545	0.50571	0.600017	0.690525	1.29261	1.30576	1.96426	2.03988	1.53223	1.2411	8
					ANKRD49	5.62612	5.42873	0.648936	0.586993	0.389784	0.41648	0.271215	0.342625	0.478119	0.294204	2
					ANKRD50	2.27988	1.91659	1.29515	1.39143	0.864573	0.890425	0.924604	1.0057	0.783419	0.887679	102
					ANKRD52	3.53565	3.07948	1.05506	1.12827	0.741388	0.718747	0.687261	0.79501	0.658924	0.765752	43
					ANKRD54	1.98592	1.48246	1.82193	2.02127	0.728005	0.822459	0.583523	0.659493	0.533189	0.477339	16
					ANKRD9	4.34056	3.89805	1.03889	0.940336	0.753225	0.645591	0.871652	0.683173	0.711718	0.697981	2
					ANKS1A	5.72143	5.40754	0.623133	0.719901	0.494666	0.595969	0.496945	0.630761	0.362274	0.449455	54
					ANKS6	2.87749	3.50657	0.817474	0.703699	0.961709	1.32492	1.3529	1.05403	0.713875	0.666018	3
					ANKZF1	1.88996	1.83099	1.22886	1.38077	0.707746	0.71333	0.737312	0.765168	1.47891	1.58006	44
					ANLN	0.970437	0.954655	2.08042	2.64334	0.789032	0.776627	0.693498	0.704404	0.481638	0.517032	141
					ANO10	0.471784	0.510425	0.323852	0.298991	1.35508	1.326	2.17618	2.11628	1.65914	1.62991	37
					ANO6	0.453172	0.46766	0.369362	0.450026	1.29576	1.25596	2.07631	1.97204	1.71094	1.73438	63
					ANO8	0.43241	0.405621	0.308126	0.425872	1.33196	1.33065	1.95856	1.96314	1.82326	1.53605	15
					ANO9	0.560438	0.654042	0.702407	0.880696	1.33619	1.44394	1.61995	1.54001	1.42349	1.58477	9
					ANP32A	0.649043	0.796336	2.45019	3.03781	0.615791	0.624039	0.452393	0.409632	0.35944	0.355736	218
					ANP32B	0.674938	0.804758	2.6885	2.8233	0.620053	0.603982	0.404193	0.370888	0.338037	0.329282	189
					ANTXR1	0.50084	0.507952	0.336022	0.318138	1.04945	1.24087	1.8946	1.76705	1.63209	2.04428	9
					ANXA1	3.94327	3.60197	1.46856	1.37247	0.513142	0.569681	0.461834	0.430618	0.362328	0.421882	120
					ANXA11	3.33869	3.23857	1.31218	1.12347	0.750669	0.737598	0.752926	0.709781	0.554399	0.599526	105
					ANXA2	2.3195	2.29295	1.55334	1.43633	0.826401	0.792152	0.919003	0.837649	0.671326	0.694387	885
					ANXA3	4.27948	4.12229	1.42534	1.17213	0.502554	0.487077	0.466437	0.422513	0.360786	0.378585	106
					ANXA4	4.51638	4.33873	1.41486	1.0793	0.513619	0.467145	0.426414	0.407393	0.386413	0.393475	206
					ANXA5	4.95817	4.83051	1.41194	1.02864	0.453566	0.405485	0.357031	0.316851	0.26119	0.253507	294
					ANXA6	5.65739	5.08505	0.782575	0.781773	0.45964	0.474638	0.471822	0.455757	0.405818	0.393674	73
					ANXA7	3.61619	3.51665	0.872178	0.879521	0.77323	0.744664	0.812598	0.840353	0.622481	0.742648	99
					ANXA9	0.843856	0.822617	1.03043	1.08004	1.37904	1.44131	1.57049	1.56064	0.928278	1.09328	26
					AP1AR	0.509232	0.614518	0.424632	0.514102	0.837047	0.837802	1.2814	1.21956	3.01197	2.83979	13
					AP1B1	2.55144	2.35189	0.751999	0.668111	0.886997	0.880839	1.14252	1.15803	1.5268	1.34032	175
					AP1G1	2.6051	2.52711	0.807451	0.765914	0.809061	0.778265	0.998613	0.948313	1.65018	1.5224	211
					AP1G2	3.31824	3.15942	0.870942	0.81946	0.816175	0.728206	0.918075	0.948551	1.14657	1.00807	32
					AP1M1	2.40311	2.42811	0.84428	0.837848	0.813152	0.816059	0.976347	0.945228	1.51777	1.30502	77
					AP1M2	2.31214	2.10045	0.842246	0.750815	0.784251	0.820495	1.09928	1.02714	1.61864	1.51853	72
					AP1S1	2.6633	2.64789	0.776081	0.631817	0.754511	0.74085	1.08048	1.01135	1.59159	1.49322	21
					AP1S2	1.97886	1.99715	0.788842	1.01951	0.808653	0.81111	1.0992	0.986352	1.27395	1.23499	9
					AP1S3	1.69726	1.60276	0.853336	0.718288	0.895525	0.796181	1.28129	1.14497	2.03775	1.50802	3
					AP2A1	0.982783	0.932078	0.684152	0.624529	1.433	1.3848	1.6803	1.75676	1.21974	1.26094	204
					AP2A2	1.06045	0.958554	0.625537	0.560032	1.40776	1.36342	1.78396	1.77891	1.22509	1.27485	80
					AP2B1	1.19609	1.09952	0.653216	0.528393	1.40544	1.28936	1.78663	1.76481	1.24063	1.11047	162
					AP2M1	1.01389	0.976039	0.684649	0.691891	1.34676	1.37207	1.66346	1.75225	1.26318	1.25864	118
					AP2S1	1.06438	0.963804	0.500238	0.489262	1.38563	1.46321	1.76324	1.80205	1.3249	1.48277	36
					AP3B1	4.25784	3.84864	0.901641	0.894268	0.685307	0.686561	0.703479	0.75693	0.712275	0.787535	100
					AP3B2	2.09551	2.26898	1.08306	0.86686	1.09375	1.0584	1.35557	1.27506	0.684225	0.930988	4
					AP3D1	3.83121	3.75805	0.901014	0.831494	0.726685	0.691431	0.775075	0.822439	0.802761	0.865096	133
					AP3M1	4.27648	4.05907	0.985551	0.768797	0.682126	0.665452	0.639876	0.832939	0.739439	0.784679	38
					AP3M2	4.74637	4.73065	1.16965	0.930709	0.531816	0.641005	0.542043	0.748287	0.507932	0.663088	6
					AP3S1	3.58769	3.52077	0.904537	0.836472	0.847695	0.916451	0.767187	0.958291	0.963686	1.07484	10
					AP3S2	4.39216	3.9103	0.756706	0.680702	0.830534	0.68247	1.02955	1.0882	0.847375	0.606453	2
					AP4B1	2.96147	2.71226	0.726468	0.815574	0.986123	0.865751	0.99493	1.13882	1.1325	1.16945	46
					AP4E1	3.98522	3.87892	0.747834	0.706296	0.734723	0.710113	0.852491	0.849642	1.07401	1.13451	46
					AP4M1	3.34923	3.12492	0.625296	0.47991	1.04004	1.00275	1.02199	1.12835	1.14092	1.22587	16
					AP4S1	3.81465	3.82314	0.583879	0.767151	0.846167	0.759075	0.865798	0.832775	1.09816	0.895403	14
					AP5B1	2.17701	2.51569	0.840188	0.763318	0.947711	0.806402	1.25247	1.05135	1.43638	1.21713	15
					AP5M1	2.39814	2.34886	1.13922	0.872104	0.883934	0.828871	0.999591	1.12772	1.21303	1.31499	17
					AP5S1	2.67711	2.66784	0.818598	0.939329	0.961004	0.912092	1.12398	1.13627	1.04335	1.11574	9
					AP5Z1	2.64861	2.24589	0.848447	0.901997	1.0036	1.00788	1.03847	1.09454	1.09229	1.08833	19
					APAF1	4.47674	4.29247	0.983536	0.978774	0.580667	0.575995	0.608524	0.498582	0.466521	0.509033	12
					APBA1	2.67796	2.70847	1.41603	1.17705	0.918247	0.803542	1.01341	1.01275	0.530661	0.896298	1
					APBA2	2.94755	2.80905	1.40644	1.22074	0.898341	0.908562	0.698979	0.791566	0.685072	0.806472	4
					APBA3	1.47019	1.4046	1.0081	0.773623	0.92294	0.960583	1.31633	1.41127	1.686	1.62156	5
					APBB2	1.51384	1.23632	1.16773	1.31694	0.980968	1.05004	1.22887	1.28129	1.01617	1.12835	42
					APC	1.18933	1.07215	1.34709	1.61132	0.954675	0.953127	1.14152	1.16417	0.988311	1.05578	98
					APCS	2.09249	1.07438	0.678331	1.57094	1.23362	1.10757	1.77025	1.01106	1.21034	0.961644	5
					APEH	5.52813	5.01893	0.82524	0.880554	0.501446	0.493367	0.530576	0.517727	0.534969	0.514015	53
					APEX1	0.601897	0.667721	2.3691	2.53044	0.702833	0.65296	0.493013	0.473871	0.519462	0.519143	277
					APEX2	1.60455	1.58036	1.52753	1.11194	0.940293	0.947255	1.16932	1.1628	1.02346	0.872534	6
					APH1A	0.608882	0.719074	0.337822	0.403577	1.2835	1.14946	1.67202	1.89303	1.54503	1.73239	15
					APH1B	0.231198	0.356123	0.988876	0.98272	1.00436	1.05782	1.22424	1.083	2.23613	1.73142	3
					API5	0.66417	0.668094	1.58875	1.51625	1.26412	1.20031	1.08368	1.05784	0.790296	0.781909	175
					APIP	1.63094	2.02101	1.82887	2.07521	0.668967	0.746587	0.660315	0.666172	0.457222	0.562821	26
					APLF	0.760683	0.680427	1.18402	1.22094	1.1549	1.13681	0.916852	0.85772	1.4706	1.59051	3
					APLP2	0.568512	0.523794	0.438153	0.426248	0.973733	1.02256	1.83981	1.76695	1.93131	2.04106	42
					APMAP	0.702887	0.671042	0.491075	0.574621	1.3779	1.32044	2.02435	1.93779	1.39242	1.27289	260
					APOA1	2.21346	2.21883	0.959443	0.863578	0.543308	0.689222	0.567036	2.84986	0.841795	0.626225	48
					APOA1BP	2.92849	2.71209	1.40935	1.13938	0.799325	0.846112	1.08018	1.06815	0.544088	0.444521	43
					APOA2	2.04085	2.30556	0.978656	1.38252	0.666381	0.937072	0.640385	2.16114	0.713067	0.595502	6
					APOA4	1.61409	1.64618	1.19934	0.894415	0.933993	0.886197	0.908506	2.08714	1.07684	0.915444	54
					APOB	1.57301	1.78184	0.934768	1.1388	0.905612	0.938957	1.00159	1.51278	1.56979	0.941546	97
					APOBEC3B	0.546865	0.526209	0.559011	0.56966	1.64588	1.6986	0.874048	1.12686	1.92831	1.89431	15
					APOC1	1.1806	0.980729	0.940987	1.295	1.27425	1.19717	1.03056	1.85446	1.21769	1.05557	2
					APOC3	0.78597	0.588167	0.360465	0.395239	1.78911	1.73638	2.16812	2.42654	1.13375	0.915542	2
					APOD	0.48468	0.481618	0.475561	0.458343	1.06201	1.15392	1.77797	1.88498	2.21921	2.23393	12
					APOE	1.45318	1.29051	0.973879	1.4627	0.662313	0.878778	0.713282	1.77064	1.71674	0.683917	8
					APOH	1.79712	1.73925	1.36525	1.02873	1.0781	0.899101	1.06252	1.17002	1.14623	1.04154	39
					APOL2	0.971736	1.01852	0.757517	0.794759	1.27553	1.27004	1.67938	1.53172	1.23556	1.26634	22
					APOM	1.33326	1.2036	0.466042	0.491084	1.49833	1.28782	1.84126	1.70701	1.38707	1.38122	3
					APOO	0.763103	0.67388	0.283206	0.281057	1.83292	1.71164	2.47959	2.44951	0.755254	0.840059	16
					APOOL	0.555755	0.620715	0.578579	0.659987	1.58914	1.65948	2.04847	2.12729	0.819067	0.806756	37
					APP	0.579951	0.572964	0.411126	0.490177	1.03203	1.03159	1.79874	1.68413	1.92294	1.94683	57
					APPBP2	4.01435	3.58932	1.15781	0.989119	0.754279	0.710593	0.719083	0.782095	0.593727	0.699733	29
					APPL1	3.62799	3.56248	0.931102	0.984028	0.775228	0.751154	0.861522	0.804746	0.673478	0.702731	39
					APPL2	1.77392	1.53487	1.22992	1.17619	1.06187	1.1015	1.14338	1.25793	0.957632	1.13615	48
					APRT	4.21877	4.10862	1.49031	1.00989	0.607886	0.535033	0.528487	0.534764	0.406603	0.410181	91
					APTX	0.708533	0.539614	1.45964	1.40083	1.05264	1.05267	0.93008	0.927061	1.34089	1.27059	27
					AQP3	0.695926	0.657012	0.557595	0.760391	1.16457	1.45103	1.44311	1.66376	1.03213	1.05543	3
					AQR	0.538167	0.601753	0.849212	0.597538	1.50527	1.62569	0.865966	0.966325	1.9045	1.82043	153
					AR	1.64488	1.77249	1.41018	1.7276	0.757052	0.891673	0.943634	0.95751	0.724264	0.950073	11
					ARAF	5.26663	4.05507	0.50084	0.489748	0.689167	0.762962	0.768078	0.834103	0.710124	0.691504	23
					ARAP1	4.06922	3.81977	0.923429	0.925435	0.730379	0.729223	0.738865	0.774732	0.52959	0.587463	53
					ARAP2	1.65491	1.6876	1.27671	1.44996	0.986423	0.943976	1.0446	1.1447	0.778634	0.990403	9
					ARAP3	3.8953	3.96635	0.723406	0.875163	0.817492	0.876157	0.741276	0.723834	0.728701	1.14726	1
					ARC	0.991382	1.12135	0.347957	0.340363	1.55593	1.5488	2.25607	2.22147	0.869767	0.98659	3
					ARCN1	2.66753	2.45725	1.17825	1.08329	0.832359	0.7921	0.928712	0.951535	0.938993	1.00393	205
					AREL1	0.673986	0.636783	0.521011	0.518969	1.3221	1.34788	2.1105	2.11061	1.46992	1.5994	21
					ARF4	3.01023	2.77937	0.734847	0.618364	0.913583	0.948351	1.28704	1.24756	1.01811	1.15523	58
					ARF5	2.96607	2.74771	0.931914	0.763555	0.876463	0.855247	1.08178	1.16242	1.07761	1.16133	61
					ARF6	1.23777	1.10391	0.853862	0.746568	1.2723	1.3618	1.54875	1.58813	0.90878	1.06008	71
					ARFGAP1	1.77521	1.78019	0.934822	1.0119	0.973951	0.931955	1.37551	1.36506	1.123	1.18443	97
					ARFGAP2	4.64303	4.10939	0.781074	0.943139	0.642266	0.747711	0.612223	0.760499	0.53015	0.559983	70
					ARFGAP3	4.07812	3.9813	0.812786	0.953838	0.640876	0.692482	0.737577	0.850638	0.490583	0.499148	29
					ARFGEF1	4.63175	4.44427	0.876944	0.84411	0.645246	0.607754	0.657512	0.732689	0.581791	0.601553	81
					ARFGEF2	3.66873	3.4508	1.04699	0.967205	0.795019	0.730435	0.891545	0.821131	0.681417	0.681281	76
					ARFIP1	2.94802	2.91588	0.950436	0.974091	0.769466	0.752423	0.941048	0.873705	1.37119	1.05913	88
					ARFIP2	1.8264	1.9459	0.834932	0.67713	0.838372	0.77165	1.15496	1.05027	1.9327	1.63523	29
					ARFRP1	0.493342	0.52064	0.342855	0.304072	0.812274	0.825287	1.43094	1.60662	3.01239	2.45109	35
					ARG1	2.39776	1.29278	0.473492	0.326707	1.16111	1.72721	2.17886	1.54113	1.23205	0.955204	2
					ARG2	0.785609	0.793309	1.12867	1.1386	1.1875	1.41314	1.96714	1.88933	0.68152	0.731526	14
					ARGLU1	0.424084	0.394063	2.06114	2.8183	0.911917	0.977534	0.579763	0.564091	0.547293	0.613242	58
					ARHGAP1	3.11648	3.15557	0.913774	0.827564	0.870634	0.765448	1.05362	0.925991	1.03552	0.861991	147
					ARHGAP10	1.78515	1.65054	1.23049	1.00723	1.09188	1.06711	1.19648	1.21145	0.996836	1.10277	42
					ARHGAP11A	0.452366	0.403411	0.426332	0.458204	1.63662	1.64709	1.92393	1.8023	1.48837	1.4164	19
					ARHGAP12	3.39681	3.17951	1.02342	1.06163	0.716269	0.698185	0.942547	0.973121	0.818185	0.924984	75
					ARHGAP17	4.64191	4.09047	0.855126	0.938062	0.643182	0.65499	0.755923	0.784571	0.508969	0.644738	54
					ARHGAP18	4.40933	3.6986	0.96092	1.06929	0.746743	0.781637	0.719222	0.813914	0.586542	0.756815	29
					ARHGAP21	0.567258	0.602744	0.841167	0.916608	1.28932	1.33484	1.77244	1.69868	1.20023	1.26019	61
					ARHGAP24	3.53786	3.15468	1.48106	1.4148	0.753518	0.617562	0.693553	0.666007	0.435469	0.594343	4
					ARHGAP26	1.91341	1.74837	1.11534	1.05606	1.04318	1.01881	1.277	1.21568	0.9429	1.05072	30
					ARHGAP29	2.55356	1.6275	0.662158	0.65539	1.04713	1.10605	1.53578	1.25602	0.77009	0.963088	10
					ARHGAP32	1.22429	1.15909	1.08795	1.12811	1.1484	1.12448	1.44092	1.43544	0.979209	1.11042	51
					ARHGAP33	1.60519	1.53524	0.850794	0.856671	0.813743	0.873968	1.23275	1.08948	1.98168	2.01175	2
					ARHGAP35	5.16939	4.56534	0.841476	0.782048	0.588008	0.592778	0.623949	0.652363	0.464325	0.565679	102
					ARHGAP36	0.674278	0.607526	0.479044	0.541517	1.37157	1.30438	1.94559	2.00345	1.38779	1.44674	27
					ARHGAP39	0.732908	0.725896	0.980148	0.9886	1.24717	1.26832	1.70322	1.73854	1.04469	1.17704	48
					ARHGAP42	2.22696	0.943675	1.08225	1.40982	0.846019	1.28238	0.845393	1.14313	0.796027	1.35439	2
					ARHGAP44	4.03591	3.52307	0.874904	0.867365	0.79684	0.709017	0.963572	0.837416	0.648257	0.649209	10
					ARHGAP5	3.67161	3.52088	0.998242	0.988495	0.79605	0.822945	0.852538	0.784921	0.638982	0.674399	61
					ARHGDIA	5.54439	5.28699	0.855743	0.847571	0.420155	0.437007	0.352413	0.357177	0.360262	0.384931	149
					ARHGDIB	5.14299	4.61404	1.22915	1.08064	0.460694	0.420658	0.410559	0.366973	0.367892	0.34912	7
					ARHGEF1	4.28978	4.40965	0.759983	0.4217	0.623424	0.617361	0.887009	1.08246	0.762617	1.15918	1
					ARHGEF10	5.05199	4.55578	0.914639	0.943161	0.594222	0.606183	0.585039	0.619662	0.424079	0.538084	35
					ARHGEF10L	5.21814	4.80765	0.69087	0.795012	0.631161	0.672952	0.713356	0.703588	0.504526	0.531348	26
					ARHGEF11	1.66642	1.66587	1.13742	1.08936	1.08973	1.06542	1.28933	1.17031	1.03064	0.929428	69
					ARHGEF12	1.90202	1.8452	1.14256	1.11761	1.08751	1.04405	1.24737	1.14282	0.955413	1.02189	92
					ARHGEF16	3.30376	3.26809	0.906642	0.995838	0.938022	0.86219	1.03319	0.905335	0.644788	0.71577	94
					ARHGEF17	0.727249	0.765111	0.715342	0.912011	1.23844	1.27822	1.65004	1.70736	1.35335	1.41221	32
					ARHGEF19	2.9852	3.04463	0.705651	0.794073	0.930843	1.03583	0.987773	1.13841	0.933513	0.960305	11
					ARHGEF2	2.14151	1.9046	0.720293	0.812251	1.10271	1.05373	1.14504	1.35333	1.12752	1.24528	50
					ARHGEF26	0.675816	0.702194	0.681918	0.77484	1.24136	1.3054	2.12385	1.92625	1.12179	1.25468	34
					ARHGEF28	2.81157	2.85957	0.86325	1.01282	0.862087	0.948811	1.01049	1.1574	0.783767	1.01032	21
					ARHGEF3	0.696788	0.708129	0.906239	1.03469	1.54026	1.43094	1.70288	1.59505	0.961454	0.919612	7
					ARHGEF35	5.07464	4.91059	0.830077	1.04974	0.511317	0.462565	0.465969	0.390798	0.503685	0.666193	7
					ARHGEF37	3.19161	3.81207	0.891653	0.872758	0.781413	0.964166	0.852862	0.957839	0.747602	0.802122	5
					ARHGEF39	1.47813	1.29744	0.655464	0.832612	1.37164	1.34365	1.53331	1.56674	1.18836	1.09595	5
					ARHGEF4	0.815939	0.894858	1.00131	1.08364	1.2862	1.16786	1.0791	1.39804	1.50722	1.34632	4
					ARHGEF40	0.904876	0.978871	0.770017	0.803395	1.27035	1.19137	1.3755	1.40736	1.52897	1.74567	19
					ARHGEF5	3.98091	3.85518	0.948478	1.03572	0.731529	0.815085	0.757755	0.774025	0.659108	0.72934	39
					ARHGEF7	2.57941	2.49863	1.02429	1.05781	0.932215	0.915562	1.01627	1.06118	0.887435	1.04278	53
					ARID1A	0.442904	0.465544	1.63049	1.63778	1.2873	1.30864	0.797949	0.778594	1.17721	1.10827	182
					ARID1B	0.617087	0.607119	1.58691	1.56069	1.33647	1.253	0.893404	0.83041	1.07529	1.04715	65
					ARID2	0.516229	0.525739	0.714638	0.732262	1.04387	1.09093	0.754955	0.745803	2.93355	2.72127	147
					ARID3A	0.671583	0.645944	1.80795	1.82705	1.19166	1.06542	1.15288	1.19452	0.65455	0.787163	27
					ARID3B	0.769745	0.703773	1.63758	1.36582	1.23997	1.25051	1.28477	1.37204	0.785314	0.965756	7
					ARID4A	0.542132	0.543298	1.35706	1.20358	1.42433	1.37752	0.811458	0.870155	1.30673	1.37247	101
					ARID4B	0.52644	0.554058	1.73929	1.7461	0.991239	1.01746	0.724232	0.745439	1.34429	1.48192	100
					ARID5B	0.606509	0.600491	0.883941	0.943804	1.34967	1.38486	1.51009	1.61646	1.09001	1.36826	33
					ARIH1	3.47342	3.40394	1.3391	1.27134	0.78388	0.706435	0.692117	0.666352	0.498078	0.59996	45
					ARIH2	3.06613	2.73697	1.49877	1.3686	0.749834	0.726973	0.700827	0.672808	0.527992	0.635081	39
					ARL1	0.793316	0.826429	0.436528	0.373507	1.0332	1.05197	1.59238	1.75333	2.35792	2.21793	71
					ARL13B	0.467877	0.491023	0.369662	0.474703	1.09875	1.04939	1.80883	1.6212	2.12548	2.23435	21
					ARL14EP	2.16467	2.04203	1.79702	1.53421	0.857125	0.898112	0.640808	0.773953	0.533701	0.604767	27
					ARL15	0.324286	0.33126	0.367408	0.328018	1.36787	1.36857	2.1326	2.33517	1.71446	1.81703	14
					ARL2	4.05838	4.55837	0.568367	0.494738	0.844011	0.927144	1.14017	1.12505	0.452317	0.482848	5
					ARL2BP	4.49049	4.09797	1.23	0.79732	0.756199	0.587057	0.804531	0.599274	0.41453	0.477373	6
					ARL3	4.13179	4.0224	1.09682	1.09225	0.666986	0.72461	0.625546	0.585221	0.439686	0.418842	38
					ARL4A	1.24706	1.23812	0.885342	0.874796	1.27355	1.16841	1.56364	1.7985	1.11129	1.23157	2
					ARL4C	1.35601	1.33271	0.721787	0.886696	1.16472	1.28571	1.63337	1.68309	1.07891	1.37894	5
					ARL5A	1.48896	1.37546	0.809556	0.668646	1.32611	1.25765	1.48251	1.81013	1.1642	1.24034	2
					ARL5B	1.35596	1.38587	0.803929	0.821119	0.945926	1.31946	1.88904	1.93763	1.0252	0.864994	3
					ARL6	3.8274	3.41113	0.81236	0.776768	0.898133	0.989059	1.04296	1.16511	0.68186	0.689088	4
					ARL6IP4	0.461798	0.589399	2.31866	3.01867	0.699611	0.722657	0.567728	0.531791	0.507522	0.505803	52
					ARL6IP5	0.690123	0.815339	0.630286	0.784125	1.33205	1.38264	1.81624	1.77731	1.40488	1.373	31
					ARL6IP6	0.787693	0.71945	0.562417	0.641024	1.88296	1.80544	1.63299	1.58128	1.02042	1.07529	12
					ARL8A	0.595152	0.594925	0.557734	0.528339	0.992761	1.08595	1.69735	1.70641	2.14547	2.05855	32
					ARL8B	0.365672	0.462878	0.399644	0.501414	0.890657	0.952682	1.48925	1.58338	2.47144	2.15211	54
					ARMC1	0.904248	0.831888	0.541304	0.509604	1.56229	1.67969	2.04689	2.22752	0.742694	0.854946	25
					ARMC10	0.409371	0.406178	0.313879	0.316501	1.63086	1.63369	2.52189	2.39076	0.944396	0.935726	51
					ARMC5	1.34234	1.06015	1.36004	1.24876	1.20694	1.08106	1.36181	1.34219	0.966156	0.961211	18
					ARMC6	4.85726	4.65972	0.900272	0.793408	0.650227	0.639646	0.681478	0.655384	0.454424	0.486037	46
					ARMC7	1.98392	2.0276	1.5804	1.35106	1.03306	0.874112	1.09546	1.00866	0.788477	0.735224	4
					ARMC8	1.93001	1.84251	1.28759	1.03345	0.80926	0.811665	0.834007	0.889024	1.52837	1.45115	57
					ARMC9	4.72832	4.0346	0.764342	0.690383	0.704297	0.666909	0.765335	0.717082	0.573081	0.64567	23
					ARMCX1	0.522049	0.419786	0.415786	0.449914	1.69943	1.6671	2.36824	2.23161	1.02213	1.10191	28
					ARMCX2	0.52687	0.571758	0.523653	0.453284	1.63937	1.60914	2.29328	2.21688	1.06368	0.958935	24
					ARMCX3	0.450645	0.603173	0.436668	0.392185	1.72309	1.47417	2.3374	2.20209	0.896326	0.922002	53
					ARMCX4	1.14652	1.13813	0.731101	0.678937	1.54201	1.76962	1.68824	1.43736	1.05244	1.23972	6
					ARMCX5	1.72415	1.64077	0.724233	0.730373	0.889513	0.85655	1.0101	1.09033	1.87782	1.89407	14
					ARMCX6	0.385645	0.400888	0.426536	0.337709	1.55364	1.48175	3.27255	2.44457	1.13373	0.886767	6
					ARNT	0.681582	0.606286	1.97777	1.94498	1.07321	0.987098	0.943971	0.996196	0.673675	0.765138	40
					ARNT2	0.735101	0.707373	1.85557	2.01126	0.967532	0.869346	0.888274	0.912968	0.59625	0.829949	15
					ARNTL	0.990896	0.717724	0.887732	0.691969	1.63094	1.53512	1.36291	1.44034	1.00799	1.15817	5
					ARNTL2	0.687692	0.780724	3.18658	1.58675	0.984301	0.684333	0.614169	0.609399	0.849848	0.609011	1
					ARPC1A	3.29282	3.11392	1.03014	1.11956	0.759083	0.766326	0.831383	0.813652	0.884591	0.881519	51
					ARPC1B	3.82772	3.49032	0.981996	1.1936	0.683083	0.678652	0.694068	0.719021	0.802529	0.855954	118
					ARPC2	4.30344	4.07452	0.827532	0.762422	0.685252	0.672413	0.75177	0.751034	0.800814	0.813521	206
					ARPC3	4.7693	4.42287	0.814685	0.605565	0.634286	0.631454	0.740352	0.736404	0.901081	0.768044	59
					ARPC5	4.96658	4.73931	0.926278	0.901582	0.527426	0.539022	0.528276	0.512751	0.535675	0.577742	49
					ARPC5L	3.58221	3.58863	0.987001	0.794624	0.639182	0.733904	0.785487	0.787163	0.963817	0.984688	38
					ARPP19	2.85094	2.51718	1.24025	1.59441	0.567194	0.720101	0.527304	0.45366	0.417251	0.485223	28
					ARR3	5.84293	5.29402	1.10185	0.590574	0.535772	0.609341	0.561339	0.506797	0.3655	0.442262	3
					ARRB1	4.43577	4.0117	1.3867	1.12258	0.481393	0.486721	0.402408	0.385775	0.364987	0.389966	53
					ARRB2	4.71384	4.02926	0.996957	0.578427	0.779352	0.73883	0.767114	0.770995	0.48498	0.613783	16
					ARRDC1	1.38899	1.3492	1.17267	0.830829	0.981572	0.924565	1.26319	1.28501	1.44926	1.6097	15
					ARRDC2	0.960343	0.977811	0.755762	0.691617	1.23043	1.02146	1.28339	1.50242	2.03563	1.9878	2
					ARRDC3	0.696807	0.826174	0.939253	1.20605	0.930902	0.788442	1.18723	1.25564	1.51658	1.48865	6
					ARSA	0.688159	0.5935	1.25644	1.1655	0.877811	1.00468	1.59445	1.69519	1.28666	1.28695	6
					ARSB	0.573598	0.515181	1.28048	0.934236	0.819116	1.03718	1.51884	1.79941	1.44123	1.39251	14
					ARSD	0.731048	0.87575	0.572497	0.567265	1.26275	1.33108	1.85849	1.81823	1.2954	1.36104	26
					ARSG	0.819033	0.973328	0.995843	1.39477	1.04275	1.1853	1.50518	1.47981	1.34945	1.36178	2
					ARSK	0.524546	0.590153	0.914544	0.649497	0.987753	1.15397	1.64098	1.71663	1.46611	1.52448	3
					ARV1	0.290762	0.387166	0.0881915	0.205868	1.49535	1.4676	2.24121	2.43792	1.40918	1.37397	8
					ARVCF	0.479777	0.446732	0.451773	0.45436	1.50549	1.39668	2.20525	2.06498	1.22094	1.25318	49
					AS3MT	3.40309	3.13143	1.11247	1.35953	0.781869	0.686091	0.784199	0.704611	0.649792	0.875756	5
					ASAH1	0.374398	0.422643	0.819511	0.639805	1.10391	1.08976	1.93425	1.9217	1.46214	1.54283	49
					ASAP1	4.01139	3.79246	0.917984	0.858939	0.703613	0.677951	0.813364	0.923844	0.687611	0.821022	31
					ASAP2	3.99582	3.46784	0.84376	0.963577	0.683925	0.754042	0.820098	0.924026	0.666197	0.796486	60
					ASAP3	3.83585	3.30312	0.85681	0.830066	0.712521	0.833822	0.983028	0.876531	0.682548	0.77865	15
					ASB1	2.8244	2.64927	1.19624	1.71377	0.687065	0.766782	0.691377	0.723612	0.509979	0.525351	12
					ASB13	5.42786	4.75354	0.95759	1.07253	0.520093	0.518198	0.406921	0.492758	0.216522	0.359347	7
					ASB6	4.50541	4.32606	0.811819	0.789234	0.53395	0.637598	0.520432	0.591732	0.47014	0.525267	18
					ASB7	0.729438	0.738905	1.70492	1.94139	1.04971	1.06033	0.928908	0.909349	0.841178	0.795394	12
					ASB8	2.25564	1.95531	1.20739	1.19645	1.02796	1.14543	1.02095	0.898131	0.879209	1.11781	7
					ASB9	3.13952	2.28364	1.34277	1.5507	0.739188	0.812024	0.587235	0.636862	0.605726	0.840426	5
					ASCC1	2.19009	1.90891	1.24641	1.01193	0.837741	0.796122	1.00295	0.936544	1.34427	1.41367	18
					ASCC2	1.44436	1.35949	1.26054	1.09901	0.931464	0.965949	0.973107	1.00347	1.3927	1.59383	61
					ASCC3	1.50376	1.41559	1.17233	0.982263	0.906612	0.857412	0.90347	0.981538	1.65806	1.81535	235
					ASF1A	0.750469	0.655465	0.991841	0.867066	0.950649	0.919056	0.949655	0.938888	2.16467	2.47559	36
					ASF1B	0.757146	0.69441	0.902854	0.694439	0.959775	0.787082	1.03739	0.973553	2.36081	2.15923	38
					ASH1L	0.624438	0.594915	0.550967	0.64891	1.65033	1.70268	0.921531	1.01592	1.81557	1.8206	85
					ASH2L	0.419204	0.434647	1.62575	1.64231	1.30968	1.28666	0.791624	0.843204	1.24414	1.25365	97
					ASIC1	0.44969	0.532039	0.53206	0.476237	1.50197	1.42045	2.26407	2.06177	1.64536	1.47193	6
					ASL	4.55248	4.08944	1.35245	1.27725	0.547324	0.477084	0.496842	0.472903	0.325361	0.425495	25
					ASMTL	5.36984	4.49062	0.927615	0.858271	0.52425	0.511112	0.547205	0.535655	0.324926	0.304031	79
					ASNA1	2.27004	2.18231	0.750558	0.769596	1.01351	1.02354	1.39975	1.47317	1.0798	1.044	110
					ASNS	5.06897	4.749	1.01867	0.944196	0.558197	0.514425	0.582858	0.533741	0.38724	0.40781	99
					ASNSD1	3.35711	2.9453	1.32086	1.39099	0.475283	0.564245	0.37535	0.368723	0.558656	0.694564	27
					ASPH	0.446001	0.393418	0.275035	0.316104	1.34016	1.27137	2.34444	2.18769	1.38531	1.40298	56
					ASPHD1	0.742419	0.913417	0.753919	0.765768	1.29857	1.23904	1.57981	1.63584	1.11591	1.05883	6
					ASPHD2	0.339022	0.350644	1.08483	1.20884	0.932877	1.03215	1.3271	1.98018	1.51259	1.1583	1
					ASPM	1.30216	1.19994	0.552938	0.575314	1.13573	1.11512	1.26418	1.27516	2.01463	2.05101	61
					ASPSCR1	2.80086	2.59418	1.53626	1.59895	0.605661	0.629423	0.586747	0.561849	0.492596	0.54414	57
					ASRGL1	3.83294	3.65577	1.3886	1.30489	0.521478	0.442526	0.37048	0.381979	0.307659	0.410952	15
					ASS1	5.11164	4.64462	1.08345	0.884336	0.598219	0.567139	0.480497	0.453733	0.408449	0.371998	54
					ASTE1	0.721599	0.945535	0.599548	0.779799	0.930728	0.9993	0.955218	1.18474	2.41073	2.68863	9
					ASTN2	0.729904	0.976595	0.738197	0.69381	1.15679	1.25555	1.98733	1.59416	1.62958	1.38985	3
					ASUN	0.694237	0.687175	1.38776	1.37237	1.09562	1.078	0.746883	0.787546	1.67062	1.82556	118
					ASXL1	0.804507	0.794647	1.20118	1.5131	0.807838	0.781607	0.873042	0.912311	1.7278	1.99335	8
					ASXL2	0.483763	0.476749	1.48153	1.40374	0.697487	0.722426	0.729662	0.777343	2.08951	2.24708	51
					ATAD1	0.691239	0.699957	0.490325	0.525601	1.49889	1.50832	2.0983	2.06882	0.99005	0.993996	43
					ATAD2	0.440616	0.443151	0.365807	0.436717	2.67712	2.69255	1.36299	1.46602	0.513521	0.559039	202
					ATAD2B	0.504059	0.479558	0.361369	0.40788	2.82906	2.75688	1.40722	1.44755	0.500192	0.558276	80
					ATAD3A	0.591965	0.686692	0.537137	0.628527	1.58616	1.5214	2.2291	2.02853	0.754803	0.664794	70
					ATAD3B	0.566274	0.32173	0.298305	0.343066	1.62393	1.57465	2.27713	2.50552	0.69278	0.753792	26
					ATAD5	0.551766	0.530578	0.441336	0.493244	2.13652	2.16768	1.27489	1.28633	1.31452	1.37288	46
					ATAT1	3.44614	3.03907	0.749361	0.792478	0.729612	1.07118	1.17755	1.35961	0.621606	0.624597	1
					ATE1	3.48064	3.32569	1.69749	1.59234	0.557264	0.563725	0.471429	0.491559	0.416446	0.478192	49
					ATF1	0.677341	0.756193	1.16534	1.37374	1.3953	1.45678	1.13823	1.13352	0.908978	1.06283	10
					ATF2	0.7094	0.661733	0.901852	1.20276	1.60881	1.6219	1.33778	1.25197	1.27474	1.24322	27
					ATF3	1.24657	1.25709	0.631056	0.884776	1.38531	1.38638	1.17772	1.11872	1.10454	1.03786	3
					ATF4	0.385274	0.514062	0.750014	0.718278	1.57928	1.78596	1.87159	1.6024	1.05712	0.958496	2
					ATF6	0.821778	0.759462	0.573701	0.606815	1.22669	1.21293	2.1887	2.12915	1.35832	1.438	13
					ATF6B	0.456824	0.414222	0.479695	0.648062	1.15275	1.18145	2.10649	1.86235	1.43247	1.24756	15
					ATF7	1.16089	0.681622	0.948559	1.29993	1.40081	1.57177	0.754803	1.07207	0.951683	1.27921	9
					ATF7IP	0.630952	0.669201	2.18561	2.38076	0.887143	0.872185	0.748996	0.75883	0.564997	0.634338	76
					ATF7IP2	0.800112	1.00005	1.96473	2.88991	0.55651	0.776946	0.568852	0.539333	0.434432	0.574016	7
					ATG10	3.38691	3.04555	1.07071	1.02265	0.772098	0.843242	0.684735	0.799652	1.06369	1.11785	2
					ATG12	4.74619	5.06077	0.773126	0.895231	0.553607	0.580783	0.510642	0.521235	0.400657	0.403079	3
					ATG13	3.77236	3.30461	1.11395	1.04522	0.713679	0.709358	0.724586	0.775837	0.747204	0.715279	20
					ATG14	2.42136	2.5023	1.05707	1.15149	0.904274	0.887314	1.06208	1.24114	0.992633	1.15386	11
					ATG16L1	4.79417	4.63926	0.830662	0.895589	0.587155	0.683747	0.60739	0.691821	0.58927	0.636128	57
					ATG2A	4.617	3.8807	0.749998	0.738035	0.727701	0.749933	0.756508	0.887242	0.591014	0.685449	32
					ATG2B	4.73873	4.34488	0.7563	0.727822	0.626574	0.772314	0.726828	0.842653	0.536425	0.660834	46
					ATG3	5.50235	4.97736	0.687128	0.755752	0.539143	0.543955	0.575449	0.613052	0.42728	0.533721	35
					ATG4A	5.90999	5.34328	0.801304	0.780291	0.449352	0.479446	0.368679	0.46941	0.374218	0.399211	8
					ATG4B	5.40497	5.24391	0.98901	0.875534	0.590737	0.470418	0.580919	0.581603	0.381785	0.391985	29
					ATG4C	2.5461	2.46165	1.10075	0.964783	0.774722	0.779006	0.883895	0.858836	1.4796	1.48383	10
					ATG5	4.72531	4.55056	0.840757	0.893032	0.615577	0.637664	0.580693	0.631409	0.443259	0.544337	23
					ATG7	6.21146	5.58337	0.782191	0.770238	0.438847	0.435962	0.439213	0.461875	0.33129	0.367467	62
					ATG9A	0.838687	0.841636	0.499913	0.566792	1.01114	0.781152	1.39288	1.28102	2.37797	1.98312	51
					ATHL1	5.14546	4.61577	1.29704	1.04816	0.490056	0.526659	0.515443	0.428941	0.33582	0.537702	3
					ATIC	5.25828	4.72922	1.03977	1.04681	0.429272	0.43836	0.373134	0.360351	0.320283	0.33986	391
					ATL1	0.825817	0.52785	0.613003	0.952126	1.25116	1.34942	1.59879	1.47225	1.77594	1.49945	4
					ATL2	0.342622	0.337167	0.339835	0.322191	1.26752	1.29937	1.7846	1.74222	2.19393	2.09054	91
					ATL3	0.381115	0.387332	0.37788	0.386131	1.34026	1.33229	1.8575	1.82737	1.9176	1.75714	239
					ATM	0.880495	0.853732	1.85341	1.24858	0.793328	0.717354	0.717012	0.728215	1.86109	1.82252	53
					ATMIN	0.680063	0.656473	2.39486	3.01641	0.654771	0.759174	0.628476	0.689252	0.568566	0.591932	7
					ATN1	0.866549	0.870393	1.66367	2.12474	0.744296	0.71288	0.784856	0.599485	0.425722	0.441847	16
					ATOX1	4.82815	4.57307	0.805215	0.876767	0.458338	0.518811	0.488532	0.425457	0.551031	0.541733	38
					ATP11A	0.510999	0.578778	0.394386	0.402287	1.10298	1.1151	1.70531	1.79447	2.05032	2.00463	31
					ATP11B	0.445166	0.430972	0.315364	0.375533	1.00614	1.02829	1.59445	1.46447	2.6738	2.65438	49
					ATP11C	0.544548	0.527578	0.408747	0.469217	1.25295	1.26025	1.79805	1.78329	1.72443	1.81443	53
					ATP13A1	0.518535	0.521521	0.390746	0.404461	1.35175	1.36671	2.09435	2.11948	1.48562	1.46634	172
					ATP13A2	0.411821	0.501282	0.429457	0.494529	0.931221	0.938755	1.75874	1.69022	2.50178	2.31742	27
					ATP13A3	0.487106	0.458018	0.301865	0.319722	1.13374	1.19349	1.75334	1.72801	2.20129	2.33454	39
					ATP1A1	0.517064	0.508208	0.386116	0.436078	1.44072	1.43489	2.14567	2.14161	1.22187	1.33015	535
					ATP1A2	0.374397	0.38566	0.224462	0.214746	1.46403	1.55385	2.69244	2.24689	1.44567	1.48614	3
					ATP1A3	0.494431	0.70039	0.883697	0.776052	1.10131	1.10069	1.72307	1.61198	1.04235	1.09995	7
					ATP1B1	0.408443	0.43793	0.36017	0.400466	1.43081	1.43344	2.29825	2.20104	1.27384	1.40161	111
					ATP1B3	0.597593	0.638818	0.431973	0.488894	1.35171	1.34831	2.20544	2.08723	1.2894	1.24578	78
					ATP2A2	0.491365	0.483034	0.394003	0.442704	1.31243	1.30722	2.0326	2.05431	1.4888	1.48356	304
					ATP2A3	0.434958	0.505497	0.389377	0.435395	1.32972	1.34285	1.99669	1.99494	1.58838	1.47266	152
					ATP2B1	0.60591	0.625858	0.403643	0.384668	1.38876	1.40068	2.18371	2.08978	1.18225	1.3701	123
					ATP2B2	0.611944	0.825731	0.334946	0.58129	1.37783	1.70254	1.50581	2.02411	1.07004	1.48248	4
					ATP2B3	0.507969	0.840861	0.324656	0.235152	1.56314	1.83258	1.69523	2.68317	0.644311	1.77291	2
					ATP2B4	0.593688	0.656672	0.371149	0.416853	1.41674	1.45259	2.30081	2.07575	1.24752	1.36363	61
					ATP2C1	0.426051	0.427047	0.340848	0.389697	0.975783	1.01891	1.91592	1.92139	2.41369	2.34442	103
					ATP2C2	0.424378	0.458042	0.303807	0.316402	0.897134	0.940368	1.80269	1.71063	2.66504	2.45313	54
					ATP4A	1.62993	1.50611	1.3482	1.09873	1.12458	1.03907	1.62595	1.40083	0.970363	0.709416	1
					ATP5A1	0.4809	0.4826	0.449045	0.479802	1.54295	1.64767	2.43653	2.19681	0.918793	0.874013	865
					ATP5B	0.62055	0.646229	0.586491	0.636023	1.48419	1.51039	2.14304	2.0066	0.868976	0.816771	813
					ATP5C1	0.48539	0.475069	0.529087	0.538663	1.54051	1.54683	2.30418	2.16444	0.94312	0.777518	169
					ATP5D	0.412783	0.592793	0.747378	0.851062	1.35529	1.58537	2.11321	1.99197	0.789506	0.901856	86
					ATP5F1	0.577545	0.606047	0.550538	0.752848	1.47918	1.56576	2.13699	2.02924	0.956223	0.950331	161
					ATP5G1	1.36801	1.01274	0.896685	0.728195	1.37999	1.1094	1.99559	1.91186	1.21186	0.894117	1
					ATP5H	0.409677	0.402272	0.400406	0.459	1.58038	1.70169	2.55462	2.32701	0.936717	0.886034	174
					ATP5I	0.571189	0.554397	0.424425	0.458921	1.56252	1.64454	2.39865	2.24144	0.916582	0.840984	47
					ATP5J	0.365316	0.431505	0.36473	0.421308	1.56103	1.6351	2.3591	2.23012	0.94866	0.896827	91
					ATP5L	0.838968	0.833984	0.528891	0.593188	1.48931	1.54601	2.03912	2.06044	0.925256	0.848231	53
					ATP5O	0.462853	0.481735	0.38878	0.524119	1.62185	1.51878	2.54986	2.20688	0.895727	0.741961	46
					ATP5S	0.766342	0.544	0.614819	0.570495	1.49019	1.66094	2.00656	1.97707	0.801575	0.780587	14
					ATP5SL	0.847817	0.649882	0.569458	0.575523	1.47681	1.71208	1.93047	2.10305	0.795069	0.99195	7
					ATP6AP1	0.702457	0.607271	0.53336	0.579882	1.42474	1.17416	1.94021	1.86295	1.60374	1.2485	32
					ATP6AP2	0.703455	0.707944	0.420647	0.446016	1.21656	1.22667	1.82788	2.02856	1.51776	1.57187	54
					ATP6V0A1	0.750794	0.703403	0.459656	0.458365	0.965564	0.943619	1.50062	1.43848	2.28028	2.26547	87
					ATP6V0A2	0.551283	0.562188	0.3938	0.394028	0.968467	0.980095	1.86899	1.78945	2.4932	2.3321	48
					ATP6V0A4	1.12204	1.10496	0.660379	0.780488	1.02307	0.954376	1.50727	1.52219	1.63087	1.95632	5
					ATP6V0C	0.713704	0.753246	0.35451	0.55292	1.17073	1.04086	1.76508	1.76288	2.18265	2.02319	7
					ATP6V0D1	0.684639	0.682801	0.443773	0.473894	1.00551	1.01376	1.70738	1.66213	2.10775	2.148	90
					ATP6V1A	3.64036	3.5095	0.691252	0.726249	0.692691	0.690222	1.05666	0.957537	1.25075	1.12315	132
					ATP6V1B1	2.3275	2.66676	0.943887	0.927899	0.991443	0.865516	1.1387	1.07815	1.32036	1.1048	6
					ATP6V1B2	3.03353	2.88786	0.69224	0.727567	0.714215	0.737939	1.1261	1.09334	1.50563	1.41978	66
					ATP6V1C1	4.12917	3.91894	0.862879	0.750685	0.689977	0.658055	0.853672	0.828317	0.860583	0.914196	101
					ATP6V1D	2.5011	2.14513	0.858837	0.847068	0.794986	0.804813	1.2321	1.03299	1.34342	1.18553	28
					ATP6V1E1	3.50285	3.19708	0.769441	0.704487	0.620396	0.642515	1.03285	0.955607	1.24991	1.20766	34
					ATP6V1F	1.58688	1.27323	0.547407	0.53678	1.17858	1.15301	1.81854	1.79191	1.49326	1.05563	31
					ATP6V1G1	1.97536	2.58903	0.859286	1.21265	0.681881	0.756536	0.915235	0.817462	1.02865	1.06592	26
					ATP6V1H	3.0876	2.96574	0.617752	0.608757	0.769652	0.720823	1.17042	1.11325	1.42406	1.39515	52
					ATP7A	0.713654	0.769808	0.551626	0.597414	1.02196	1.08969	1.74696	1.65009	2.02982	1.9311	54
					ATP7B	0.846196	0.941309	0.466082	0.551711	1.03391	1.13426	1.67282	1.51471	2.1798	2.05068	12
					ATP8A1	0.720322	0.660355	0.438639	0.511296	0.939927	0.904447	1.50203	1.39446	2.61449	2.57385	27
					ATP8B1	0.514881	0.551555	0.35733	0.373151	1.47667	1.45295	2.25247	2.22567	1.33392	1.42765	70
					ATP8B2	0.880561	0.604378	0.560836	0.509746	1.54446	1.54774	2.03817	1.78899	1.28695	1.52916	2
					ATP9A	0.611233	0.580593	0.438116	0.438837	1.12093	1.14227	1.74387	1.79282	2.06186	1.94808	66
					ATP9B	0.774025	0.588256	0.553519	0.600093	1.09085	1.12555	1.57801	1.53401	1.7115	1.79529	17
					ATPAF1	0.551048	0.561462	0.846193	0.694198	1.51582	1.70758	2.31682	2.22801	0.632881	0.626885	30
					ATPAF2	0.619024	0.576701	0.894719	0.688247	1.45897	1.67422	2.23669	2.1423	0.633335	0.714976	38
					ATPIF1	0.673482	0.732837	1.44955	1.72311	0.811459	0.919106	1.19019	1.13214	0.567235	0.59428	68
					ATR	0.942588	0.941683	1.38957	1.08086	1.03175	0.941801	1.04288	1.02119	1.61498	1.45163	93
					ATRAID	0.478766	0.566949	0.558838	0.997297	1.27177	1.14784	1.51203	1.86578	1.6505	1.78434	8
					ATRIP	0.640537	0.76498	1.51446	1.49717	0.805414	0.745453	0.811878	0.767718	1.28346	1.35725	28
					ATRN	0.556453	0.584888	0.59454	0.6503	1.12101	1.16098	1.74781	1.92304	1.75152	1.7302	43
					ATRX	0.465171	0.480236	0.971106	0.913753	2.11515	2.10115	1.17083	1.19943	0.635436	0.696898	217
					ATXN1	0.697726	0.62606	1.77686	2.29352	0.821531	0.880884	0.793289	0.782421	0.82194	0.756986	40
					ATXN10	4.61767	4.42807	0.741908	0.72108	0.7572	0.67822	0.849473	0.839947	0.609591	0.659999	57
					ATXN1L	1.44476	1.4166	1.84431	2.24084	0.794607	0.782696	0.711378	0.698034	0.618404	0.687612	26
					ATXN2	2.04595	1.85803	1.41628	1.61443	0.694245	0.702566	0.695826	0.691548	1.03234	1.09541	94
					ATXN2L	2.66839	2.57176	1.46459	1.79279	0.617864	0.660525	0.562094	0.537056	0.690596	0.788561	157
					ATXN3	3.42532	3.25865	1.30556	1.30461	0.706081	0.602541	0.675202	0.679802	0.515905	0.528598	35
					ATXN7	2.0785	1.37021	1.15823	1.18718	0.737571	0.763464	0.794294	0.871333	1.24357	1.42108	19
					ATXN7L1	1.09081	2.35328	0.929056	1.39001	0.899746	0.863681	0.987714	1.14416	1.44288	1.53253	2
					ATXN7L2	0.718604	0.791661	0.84392	1.08869	0.90694	1.00405	0.930835	1.07102	2.05536	2.24317	16
					ATXN7L3	0.534186	0.545499	1.07628	1.07516	0.855281	0.857479	1.04348	0.995657	2.13801	2.28056	12
					ATXN7L3B	3.47661	3.34274	1.47841	1.338	0.705784	0.633659	0.595781	0.628546	0.442748	0.501552	24
					AUH	0.887215	0.892392	1.06076	1.26444	1.22256	1.26027	1.38582	1.44833	0.909545	0.779513	13
					AUNIP	0.677019	0.634854	1.54744	1.37445	1.46981	1.25805	1.35647	1.35028	0.953182	0.852906	1
					AUP1	0.609477	0.587349	0.423664	0.509089	1.26899	1.27787	1.98375	2.07904	1.5208	1.33388	46
					AURKA	2.77387	2.52765	1.29025	1.21391	0.934214	0.889819	0.879673	0.918359	0.996785	0.766834	22
					AURKAIP1	0.470521	0.522359	0.398693	0.521406	1.1663	1.34447	2.02954	1.66175	2.15051	1.81229	10
					AURKB	0.68752	0.579865	0.572125	0.647459	2.18785	2.30904	1.27674	1.51412	0.840891	0.936122	13
					AVEN	4.12096	3.80101	1.17177	1.14558	0.56702	0.584686	0.512393	0.596232	0.779429	0.883435	29
					AVL9	2.24977	2.11951	0.899845	0.780287	0.857605	0.821798	1.09586	1.05913	1.55945	1.52463	63
					AXIN1	2.07201	1.77523	1.54253	1.63448	0.778361	0.828955	0.948941	0.98947	0.612892	0.830832	29
					AZGP1	1.56353	1.47898	0.9486	0.899644	1.12416	1.11698	1.40925	1.23988	1.37777	1.18668	28
					AZI1	0.643699	0.622394	0.882883	1.00386	0.801807	0.800622	0.956343	0.962377	2.22953	2.51325	152
					AZI2	4.12865	3.95631	1.05488	1.34517	0.622515	0.722242	0.60177	0.664444	0.576153	0.636291	19
					AZIN1	5.07518	5.188	0.875214	0.800818	0.735263	0.464762	0.701591	0.68312	0.282722	0.600995	1
					B2M	0.62282	0.603422	0.784689	0.821143	1.25886	1.10721	1.80861	1.60536	1.49736	1.4102	16
					B3GALNT1	0.695471	0.789129	0.543424	0.63473	0.935606	0.971658	1.90794	1.74553	1.8611	1.6171	17
					B3GALNT2	0.436168	0.396808	0.408418	0.425707	1.37648	1.53774	2.18811	2.26518	1.50776	1.22498	5
					B3GALT4	0.367118	0.192454	0.444168	0.357019	1.08962	1.24226	1.67642	1.89633	2.74118	2.0545	3
					B3GALT6	0.332787	0.440528	0.250448	0.18833	0.956618	1.02133	2.11016	1.73944	2.0661	1.81169	20
					B3GALTL	0.511289	0.3824	0.891244	0.651666	1.13167	1.14237	2.09504	2.32894	1.24255	1.29775	11
					B3GAT3	0.722286	0.738336	0.394719	0.432021	1.0291	1.0689	2.0263	1.92119	1.7187	1.50677	41
					B3GNT1	0.645446	0.648765	0.441424	0.530787	1.07434	1.07007	1.83186	1.90617	1.88719	1.59762	25
					B3GNT2	0.601698	0.693621	0.621741	0.694639	0.94125	1.03454	1.58903	1.59533	2.0563	1.76637	14
					B3GNT3	1.00002	0.812023	0.550583	0.396911	1.00086	1.08967	2.01495	1.66531	2.05879	1.61552	6
					B3GNT9	0.923581	1.01234	0.567294	0.592653	0.789898	1.04795	1.36093	1.33214	1.80376	2.74065	3
					B3GNTL1	1.85637	1.91079	1.5226	1.33955	0.549417	0.639571	0.542223	1.01741	0.74235	0.699955	2
					B4GALNT1	0.633925	0.49341	0.490527	0.572065	1.07164	1.05611	1.73866	1.87423	2.03639	1.82288	19
					B4GALNT4	1.27839	1.46921	0.779084	0.780188	0.959333	1.01499	1.53615	1.23153	1.33822	1.44108	2
					B4GALT1	0.884151	0.969087	0.538653	0.594902	0.866057	0.922511	1.36872	1.37328	2.28763	2.33199	22
					B4GALT2	1.71157	1.92972	0.698783	0.718406	1.10518	0.957713	1.2571	1.26584	1.86243	1.62985	1
					B4GALT3	0.525388	0.64076	0.724724	0.891991	0.862646	0.868741	1.53757	1.54517	1.80381	1.76375	11
					B4GALT4	0.43817	0.408604	0.332761	0.396068	0.875628	0.881372	1.75261	1.74498	2.74681	2.32844	21
					B4GALT5	0.464949	0.388648	0.403725	0.463332	0.833812	0.845999	1.94042	1.85649	3.21875	2.0667	3
					B4GALT7	1.0045	1.12306	0.605147	0.763033	0.930669	0.963529	1.71719	1.66421	1.84662	1.19803	14
					B9D2	1.02268	1.28675	0.807299	1.19444	1.3347	1.18656	1.43952	1.6074	1.31179	1.28193	5
					BABAM1	2.22614	1.85446	1.1673	1.14971	0.917646	0.966369	0.568744	0.693068	1.02036	1.18062	13
					BACE1	0.572265	0.58122	0.495617	0.569724	1.02436	1.01162	1.98596	1.85975	2.2004	1.87657	9
					BACE2	0.404928	0.592964	0.355485	0.319655	1.14426	1.14224	2.33519	1.90027	2.19965	1.7078	6
					BACH1	2.42574	2.14981	0.924243	1.05157	1.2214	1.43602	0.93897	0.973532	0.766243	0.758784	10
					BAD	1.63457	1.3159	0.621462	0.784944	1.21973	1.38864	2.06399	1.67684	0.986048	1.00243	10
					BAG1	2.55418	2.434	1.30445	1.57016	0.776017	0.741925	0.630078	0.689845	0.798345	0.87858	36
					BAG2	1.50618	1.53708	0.801138	0.858749	0.970069	0.967836	1.28956	1.2884	1.69823	1.67905	60
					BAG3	4.3217	4.10015	1.10184	1.41258	0.457302	0.511994	0.425835	0.422325	0.35957	0.411465	152
					BAG4	1.4522	1.29489	1.38365	1.70477	1.24681	1.06264	1.15812	1.00275	0.64323	0.625319	21
					BAG5	1.88692	1.83891	0.960103	0.784268	1.03866	0.999732	1.39455	1.3026	1.29163	1.22198	56
					BAG6	2.61499	2.40049	1.13943	1.16717	0.869761	0.813618	0.988984	0.95107	0.770672	0.760258	158
					BAHD1	0.725836	0.806012	0.977449	1.08717	1.48683	1.5985	0.950467	1.0346	1.25824	1.46315	24
					BAIAP2	0.725578	0.760689	0.818605	0.761502	1.01444	1.0304	1.82469	1.75541	1.48407	1.71915	142
					BAIAP2L1	1.18848	1.13202	1.24936	1.37769	0.902248	0.873997	1.22906	1.21274	1.27913	1.36633	92
					BAK1	0.777595	0.723838	0.375061	0.374952	1.68061	1.48828	2.27633	2.11357	0.753021	0.757313	23
					BAMBI	0.443847	0.518234	0.295685	0.369552	1.03079	1.11784	1.42216	1.81342	2.29878	2.61786	12
					BANF1	1.3407	1.27829	1.18616	0.80043	1.41884	1.33446	1.18681	1.30322	0.772377	0.923348	194
					BANP	0.547041	0.617767	1.20059	1.13791	1.4382	1.54739	1.19801	1.28166	0.870131	0.991235	12
					BAP1	0.537159	0.521733	1.37406	1.50571	0.722783	0.69626	0.723174	0.740506	2.18262	2.16802	28
					BARD1	0.551301	0.582676	0.840794	0.735635	1.38793	1.41274	1.1159	1.19335	2.00864	1.87772	40
					BASP1	0.876746	0.879483	0.762576	1.02334	0.924515	0.943628	1.68366	1.49715	1.67906	1.84429	500
					BATF	0.777626	0.641566	1.65708	1.82029	1.06712	1.00712	0.897638	0.946197	0.98048	1.0372	3
					BAX	4.02365	3.39591	0.865667	0.837151	0.855949	0.837387	0.99824	0.968144	0.602377	0.642606	51
					BAZ1A	0.416004	0.449103	0.460188	0.459887	1.41672	1.53786	1.01135	1.05385	2.44675	2.20383	195
					BAZ1B	0.499061	0.472849	0.362895	0.409302	2.72289	2.69182	1.29275	1.37917	0.691879	0.713399	249
					BAZ2A	0.593461	0.609241	0.482105	0.522171	2.31831	2.36543	1.23964	1.23752	1.06592	0.986101	84
					BAZ2B	0.515047	0.573266	0.462527	0.515423	2.40892	2.27211	1.53695	1.57004	0.736788	0.740694	61
					BBC3	0.436544	0.601109	0.450629	0.471158	1.37138	1.37642	2.35108	1.92631	1.27542	1.2579	6
					BBS10	3.39853	3.13003	0.353179	0.469105	0.702145	0.863786	1.26698	1.45651	1.14482	1.56477	1
					BBS2	2.87702	2.70533	0.945012	0.933853	1.11848	0.857612	0.90208	1.01261	1.15815	1.24628	3
					BBS4	1.16616	1.06745	0.534677	0.620221	0.771824	0.838845	0.931792	0.933154	2.83934	2.97296	21
					BBS9	1.77886	1.73759	1.21077	1.38061	1.00271	1.03196	1.04832	0.981556	1.22704	1.12896	2
					BBX	0.46478	0.600751	0.833944	0.875404	0.74021	0.752522	0.716531	0.742576	2.8261	2.92103	38
					BCAM	0.613298	0.644198	0.707554	0.854702	1.17732	1.15403	1.842	1.7281	1.38652	1.45678	87
					BCAP29	0.356444	0.353991	0.302374	0.376542	1.28793	1.34376	1.84068	1.89407	1.93801	1.94259	55
					BCAP31	0.412335	0.440311	0.374314	0.460922	1.27118	1.30352	2.03937	1.97839	1.70204	1.68369	511
					BCAR1	4.42644	4.23836	0.783372	0.95568	0.647174	0.687039	0.657572	0.674373	0.564498	0.665695	60
					BCAR3	3.55743	3.42126	0.669446	0.796104	0.814694	0.91941	1.08235	1.1023	0.751946	0.840067	19
					BCAS1	1.54405	1.52747	1.43233	1.53891	0.934228	1.07573	1.17618	1.2476	0.620851	0.658469	106
					BCAS2	1.11563	1.10468	0.974346	1.11583	1.05657	1.0899	0.798833	0.809076	1.79558	1.83048	131
					BCAS3	4.16775	4.02115	0.943848	1.0931	0.577762	0.649678	0.586426	0.615121	0.436526	0.569488	50
					BCAS4	1.4262	1.17111	1.29506	1.81463	0.716006	1.09104	0.888108	0.887882	0.903867	1.12735	5
					BCAT2	0.733494	0.811039	1.15369	1.01544	1.31634	1.37519	1.83394	1.67357	0.632716	0.582692	118
					BCCIP	0.968801	1.12093	2.48565	1.72601	0.905309	0.823827	0.756819	0.724108	0.716666	0.769076	64
					BCDIN3D	2.50733	2.05849	1.13597	1.21297	0.940156	1.02337	1.11114	1.02076	0.701124	0.87723	6
					BCKDHB	0.618635	0.537119	0.943063	0.642731	1.54093	1.69229	1.91153	2.19227	0.723983	0.722549	35
					BCKDK	0.568888	0.472902	0.698828	0.428867	1.55374	1.64988	2.22782	2.09624	0.861697	0.792383	40
					BCL10	3.98213	3.92479	1.58295	1.91479	0.475885	0.465743	0.379534	0.363257	0.338509	0.305622	20
					BCL11B	0.452595	0.737865	0.572552	0.653957	1.78195	2.13714	0.92986	0.94758	0.63533	0.901256	6
					BCL2L1	0.605059	0.761725	0.452816	0.457622	1.47243	1.54157	2.38449	2.13797	1.24632	1.21293	13
					BCL2L11	0.53804	0.557259	0.407694	0.550396	1.50436	1.52429	2.14141	2.00186	1.16575	1.22251	21
					BCL2L12	0.444218	0.399835	0.358857	0.41293	1.35894	1.22528	2.34231	2.18129	1.70789	1.68895	13
					BCL2L13	0.495251	0.524204	0.472367	0.572472	1.49488	1.46811	2.33418	2.17466	0.848266	0.927819	46
					BCL3	1.46524	1.49077	1.30905	1.38316	1.01349	0.940488	1.0373	1.19367	0.838889	0.898508	7
					BCL6	0.638369	0.732786	1.29664	1.44313	1.11447	1.27351	1.19086	1.2185	1.29987	1.4438	6
					BCL7A	0.78043	0.85345	1.38706	1.94235	0.904782	0.929049	0.697862	0.759486	1.08405	1.26413	23
					BCL7B	0.553496	0.768123	1.70074	1.62778	1.12296	1.0235	0.704062	0.661083	1.45134	1.43271	7
					BCL7C	1.21423	1.09494	1.28679	1.49665	1.03937	1.05645	0.588117	0.632275	1.45541	1.43348	23
					BCL9	1.20396	1.17606	1.81032	2.53748	0.63837	0.655243	0.525384	0.441837	0.501389	0.527302	25
					BCL9L	0.626329	0.651632	2.1564	2.91466	0.712921	0.70047	0.52648	0.481007	0.374333	0.425714	79
					BCLAF1	0.526705	0.53752	1.07209	1.15874	1.12109	1.2215	0.800519	0.815287	2.01459	1.88383	313
					BCOR	0.545384	0.616237	0.817955	0.911925	1.63195	1.66562	1.19663	1.23267	1.25638	1.29802	55
					BCORL1	0.917789	0.745497	0.668929	0.695159	1.72513	1.76592	0.897742	0.938985	1.92403	1.64335	22
					BCR	3.63247	3.42727	0.859292	0.885309	0.786296	0.837577	1.0039	1.04204	0.743679	0.834585	44
					BCS1L	0.562046	0.532667	0.384849	0.339325	1.59441	1.6175	2.52973	2.28979	0.969609	0.898218	39
					BDH1	0.63111	0.558246	0.456983	0.358026	1.6134	1.76162	2.27097	2.33006	0.916037	0.869244	48
					BDH2	2.39026	2.25928	1.3998	1.38072	0.632128	0.71369	0.857254	0.758745	0.281473	0.41868	4
					BDP1	0.510452	0.571309	0.78334	0.841724	1.10491	1.13096	0.820946	0.814092	2.43398	2.43855	75
					BECN1	3.05607	2.89858	1.04732	0.896184	0.792704	0.782256	1.12246	1.04853	1.05132	1.03062	39
					BEND3	0.579735	0.570128	0.537757	0.435853	2.18844	2.04384	1.50506	1.49124	1.04917	1.00502	50
					BEND7	0.758737	0.722963	0.652744	0.57009	1.09396	1.1559	1.09857	1.16652	2.23046	2.43044	3
					BET1	0.56158	0.473863	0.434123	0.393786	1.01174	1.01161	1.55455	1.60832	2.02182	2.03133	15
					BET1L	0.454832	0.570072	0.335625	0.354776	0.86816	0.841939	1.73833	1.57823	2.85752	2.51799	13
					BFAR	0.543014	0.505292	0.463273	0.639835	1.31419	1.50234	1.95108	1.88315	1.20629	1.63214	7
					BICD1	2.51319	2.48458	1.23067	1.65085	0.729824	0.716093	0.807627	0.829186	0.876777	0.983281	25
					BICD2	4.37614	4.10558	1.08931	1.31112	0.529448	0.580391	0.517092	0.520583	0.490971	0.521347	88
					BID	4.08406	3.9755	0.858682	0.821577	0.735737	0.679097	0.777106	0.689412	0.512384	0.617725	48
					BIN1	4.18094	4.15986	1.16016	1.34098	0.636974	0.554681	0.645663	0.59393	0.556875	0.60677	7
					BIN3	3.64573	3.3996	0.840184	1.01559	0.792465	0.870905	0.894085	0.976557	0.616464	0.686861	31
					BIRC2	4.83017	4.30063	0.8931	0.882973	0.644606	0.660227	0.734432	0.712138	0.587374	0.64294	13
					BIRC5	1.1174	0.951771	0.674807	0.680364	2.05995	2.09257	1.23928	1.38697	0.812835	0.874879	13
					BIRC6	4.61081	4.15928	0.826666	0.812896	0.650125	0.635626	0.681701	0.724439	0.802979	0.84407	173
					BLM	0.591581	0.576791	0.544096	0.717067	1.0591	1.09052	0.938907	0.866301	2.83378	2.52596	80
					BLMH	5.40144	4.96847	0.955651	0.876672	0.455488	0.558639	0.595526	0.48006	0.454763	0.517327	40
					BLOC1S1	1.5036	1.44095	0.652079	0.689307	0.778391	0.741387	1.25893	1.13574	2.07032	2.23671	10
					BLOC1S2	2.54654	2.60474	0.658963	0.633222	0.601993	0.655803	0.954152	0.953023	1.64837	1.76338	26
					BLOC1S3	3.01186	3.23266	1.23054	1.34763	0.585551	0.538843	0.665971	0.61056	0.643139	0.655616	13
					BLOC1S4	3.4157	2.96219	1.31922	1.26384	0.749232	0.685359	0.783887	0.707903	0.959386	0.932636	12
					BLOC1S5	2.26412	1.8826	1.49406	2.11164	0.496599	0.544293	0.420125	0.50021	0.536484	0.722792	6
					BLOC1S6	2.59878	2.47738	1.41683	1.86072	0.575565	0.717942	0.57597	0.572455	0.77273	0.777895	15
					BLVRA	4.54843	4.22664	1.36157	1.14654	0.556351	0.514579	0.563185	0.502766	0.393909	0.412851	59
					BLVRB	4.10527	3.75863	1.19278	1.19653	0.525111	0.52666	0.460334	0.478559	0.445934	0.440746	84
					BLZF1	0.674126	0.735301	0.510687	0.563186	1.02484	1.06147	2.22754	1.95922	1.69402	1.49158	16
					BMP1	1.00337	0.838292	0.777406	0.678736	1.03782	1.1008	1.62914	1.73633	1.65466	1.94046	10
					BMP2K	0.768662	0.649374	0.627047	0.609169	1.41066	1.48368	1.95909	1.92338	1.15673	1.31984	32
					BMP5	0.241104	0.35695	0.560271	0.590983	1.10737	1.221	1.84611	2.33932	1.3585	1.63006	9
					BMP7	0.821013	0.79121	0.83617	0.756134	0.955774	1.16996	2.16941	2.25435	1.29776	1.06448	14
					BMPER	2.1498	2.10708	1.02799	1.59837	0.963759	0.915439	1.09985	1.12906	0.924752	0.953813	1
					BMPR1A	0.365339	0.329724	0.258466	0.185282	1.24849	1.23199	2.24956	2.15867	2.07349	2.00601	8
					BMPR2	0.911126	0.878307	0.490995	0.645459	1.21011	1.22973	1.89695	1.82945	1.62381	1.62307	24
					BMS1	0.522106	0.547141	0.511807	0.47583	1.7184	1.83956	0.97613	0.986206	2.11578	1.88561	111
					BNIP1	0.390911	0.390728	0.287765	0.299667	1.32749	1.27572	2.07711	2.0975	1.60397	1.65315	45
					BNIP2	2.15402	2.07862	1.04094	0.837088	0.952674	0.991098	1.28462	1.1182	1.28722	1.2223	10
					BNIP3	0.565639	0.754569	0.278403	0.347241	1.45875	1.53023	2.42503	2.11816	1.44122	1.45012	9
					BNIP3L	0.666121	0.855417	0.65754	0.837054	1.40778	1.50395	2.13131	1.75104	0.960664	0.949291	20
					BNIPL	1.59995	1.44342	0.845789	0.755292	1.03677	1.07655	1.4261	1.35697	1.41596	1.8321	8
					BOD1	3.10054	3.15192	1.50527	1.63822	0.610301	0.716319	0.628089	0.527203	0.549218	0.550731	16
					BOD1L1	0.488599	0.51679	2.25275	2.94078	0.630175	0.692268	0.434142	0.422904	0.490641	0.563367	302
					BOK	0.5962	0.749103	0.492306	0.46047	1.51336	1.40065	2.25444	1.83734	1.59523	0.974467	6
					BOLA1	3.07845	2.94238	1.15389	1.17876	0.863114	1.02924	1.28201	1.21567	0.379145	0.354034	22
					BOLA3	0.678983	0.640594	1.24251	1.03338	1.36854	1.5239	1.92933	1.89238	0.612243	0.561845	20
					BOP1	0.310491	0.409433	0.411473	0.483088	1.87566	2.31929	0.894588	0.925202	1.80151	1.79079	10
					BORA	3.86624	3.78041	1.47741	2.08529	0.421289	0.565533	0.512772	0.482599	0.168247	0.22499	2
					BPGM	3.0812	3.38918	1.15679	1.0415	0.44601	0.45529	0.443342	0.490035	0.556679	0.582311	3
					BPHL	0.599841	0.571639	1.16551	0.836619	1.3987	1.58889	2.06525	2.00166	0.554266	0.550051	40
					BPI	0.184051	0.203651	0.271761	0.329945	0.909682	1.26042	1.04077	1.40324	1.55032	3.31531	2
					BPIFA1	1.50091	2.02519	1.08951	0.661019	1.2079	1.15781	1.60539	0.934692	1.46999	1.29692	2
					BPIFB1	1.11234	1.12166	0.79401	1.13306	1.13613	1.28419	1.37511	1.37056	1.35833	1.52308	3
					BPNT1	4.13848	3.74658	1.17109	1.01592	0.734908	0.637727	0.717617	0.703819	0.455838	0.489876	47
					BPTF	0.505528	0.512779	1.40705	1.39385	1.38401	1.43184	0.885639	0.935458	1.07772	1.11835	330
					BRAF	5.10176	4.13346	0.745589	1.02046	0.540237	0.647751	0.520518	0.671952	0.62551	0.427987	10
					BRAP	3.94843	3.67564	1.35153	1.2396	0.67999	0.675205	0.58626	0.608174	0.475685	0.563568	51
					BRAT1	2.16063	2.12618	1.2694	1.01704	1.07877	0.885182	1.19365	1.14569	0.933192	0.885644	68
					BRCA1	0.636668	0.636691	1.05436	1.10344	1.24963	1.32564	0.932285	1.03964	1.63714	1.79451	118
					BRCA2	0.886783	0.864447	1.1473	1.26274	1.13663	1.18281	1.03349	1.12118	1.39791	1.58969	148
					BRCC3	2.31864	2.20011	1.19342	1.04568	0.836707	0.835598	0.723241	0.784353	1.03883	1.08806	43
					BRD1	0.806379	0.856962	0.584775	0.601847	2.30397	2.16949	1.25547	1.2866	0.709817	0.839655	47
					BRD2	0.610493	0.566953	1.42984	1.40506	1.65957	1.65978	0.920305	0.892264	0.538035	0.540214	56
					BRD3	0.68617	0.62696	1.90711	1.77895	1.38179	1.39966	0.762745	0.797571	0.555621	0.572911	60
					BRD4	0.612458	0.592977	1.9322	2.2965	1.06283	1.09565	0.727392	0.688605	0.596077	0.614632	100
					BRD7	0.599219	0.596117	0.59144	0.679102	1.08709	1.14012	0.707918	0.728154	2.98467	2.77459	91
					BRD8	0.492924	0.529872	1.86452	2.08506	0.881143	0.915411	0.6942	0.650853	1.16493	1.13469	83
					BRD9	0.64264	0.663149	1.23132	1.48595	1.17743	1.12291	0.993966	0.944425	1.36277	1.53261	56
					BRE	2.75969	2.43741	1.11227	1.13196	0.897238	0.882937	0.758755	0.747065	1.16636	1.11765	25
					BRF1	0.619393	0.787571	1.46094	1.38736	1.29167	1.11109	1.31167	1.26497	0.949931	1.07431	30
					BRF2	0.459365	0.589553	1.52166	2.35838	1.12118	1.54787	1.04636	0.856878	0.92142	0.923687	2
					BRI3	0.204871	0.232642	0.148333	0.12057	0.999534	0.709428	1.85212	2.28428	3.88311	2.30104	1
					BRI3BP	0.529238	0.534675	0.345205	0.294223	1.38853	1.456	1.9331	1.85929	1.18405	1.17604	32
					BRINP3	0.85158	0.839178	0.928196	0.796765	1.13428	1.19374	2.02798	1.90297	1.24896	1.23187	5
					BRIP1	1.10662	1.06742	1.62296	1.66738	1.01301	0.898401	1.03972	1.05125	0.84237	0.948976	200
					BRIX1	0.526526	0.610336	0.506145	0.550131	2.06662	2.04973	0.919691	1.0504	1.27524	1.22272	78
					BRK1	3.60035	3.24812	0.93468	0.879744	0.795446	0.735789	1.04052	1.03598	0.945774	0.652093	36
					BRMS1	0.644352	0.497771	1.35521	1.36895	1.06018	1.12869	0.766835	0.898378	1.50491	1.66717	24
					BRMS1L	0.63927	0.528241	1.32268	1.20528	1.17779	1.19428	0.715609	0.770483	1.88211	2.00295	17
					BROX	4.04437	3.7761	1.31513	1.1928	0.70155	0.568166	0.658589	0.566657	0.53926	0.47153	45
					BRPF1	0.545964	0.656697	0.638185	0.623995	2.09077	2.20106	1.23254	1.21751	1.01514	0.976609	41
					BRPF3	0.671229	0.662693	0.609229	0.577797	2.1688	2.24187	1.1366	1.27141	0.920629	1.00954	55
					BRSK2	2.3661	2.34591	1.08213	1.83777	0.919506	1.00502	0.865396	0.82926	1.00493	0.598244	2
					BRWD1	0.552579	0.544448	0.386597	0.3822	2.54185	2.4947	1.44367	1.50795	0.666799	0.678659	75
					BSCL2	0.671446	0.617996	0.516445	0.689652	1.21505	1.13443	1.87178	2.04562	1.67613	1.24425	9
					BSDC1	1.80938	1.67947	1.14639	1.34013	0.884936	0.805497	1.16544	1.18614	1.17589	1.31727	45
					BSG	0.608024	0.662855	0.499282	0.582111	1.28522	1.32361	2.0472	1.9305	1.33455	1.49188	125
					BSPRY	0.698225	0.730384	0.423332	0.45471	0.833782	0.839767	1.21633	1.16649	2.71149	2.51214	38
					BST2	0.760048	0.788343	0.734213	1.06954	1.0296	0.972542	1.47299	1.38605	1.84908	1.8308	4
					BTAF1	0.698017	0.769021	1.19325	1.11073	1.52028	1.50063	1.17453	1.24239	0.921624	0.948806	102
					BTBD1	1.37153	1.34139	0.797715	0.460452	0.79929	0.830858	0.888585	1.10756	2.12675	2.07342	16
					BTBD10	2.27007	2.28946	1.01812	0.95909	0.774796	0.72262	0.744628	0.832288	1.56106	1.79685	13
					BTBD11	3.90761	3.38136	0.63399	0.966929	0.666674	0.758279	0.954558	1.03326	0.757169	0.900164	3
					BTBD2	1.6285	1.62992	0.921829	0.632639	0.712823	0.715746	0.823091	0.892475	2.58045	2.0501	16
					BTBD3	1.0952	0.587518	0.465044	0.629602	1.35109	1.44377	1.70142	1.37633	1.60406	2.14075	1
					BTBD6	1.09553	1.10737	0.796218	0.659584	1.27978	1.14106	1.50806	1.45962	1.70141	1.76161	2
					BTBD7	3.1929	2.96587	0.907499	0.979211	0.82538	0.960805	1.07291	1.08664	0.733272	0.842268	13
					BTBD9	1.331	1.15169	0.717926	0.732007	0.957476	1.0273	1.17927	1.45001	1.72992	1.85254	25
					BTD	0.940318	0.935925	1.20099	1.18118	1.06226	1.02567	1.80889	1.61862	0.975444	0.955684	10
					BTF3	2.06643	2.06958	2.00055	2.21445	0.601336	0.604467	0.475119	0.482635	0.38091	0.409727	112
					BTF3L4	2.90727	2.86829	1.75385	1.39322	0.722429	0.646681	0.582958	0.575821	0.416708	0.477014	58
					BTG1	4.38247	4.07709	0.911164	0.718734	0.827473	0.74015	0.9392	0.96425	0.482485	0.525069	3
					BTG3	0.871514	0.894816	1.35219	1.72472	1.0705	1.32484	1.11788	1.14987	0.996797	1.12347	9
					BTN2A1	0.736248	0.673045	0.62757	0.524808	1.17864	1.28407	1.7014	1.87282	1.30431	1.27216	18
					BTRC	1.3009	1.23269	0.619591	0.587048	1.11498	1.24775	0.937124	1.07256	2.01462	2.1269	6
					BUB1	3.16605	3.00974	1.11008	1.24918	0.849892	0.804652	0.764366	0.890727	0.576713	0.693407	27
					BUB1B	5.20823	5.03331	0.685171	0.720974	0.5513	0.641366	0.598226	0.679189	0.384344	0.478242	47
					BUB3	1.03126	1.03313	2.10032	2.38053	0.744619	0.742678	0.59238	0.582441	0.663179	0.712714	144
					BUD13	0.35275	0.383381	0.506886	0.550153	1.52788	1.60243	0.880917	0.912988	2.55908	2.39393	29
					BUD31	1.08905	1.01927	1.31106	1.43141	1.24632	1.30912	0.82311	0.843635	1.18034	1.22202	43
					BYSL	0.813498	0.822437	0.782848	0.71514	1.34432	1.40992	1.00673	1.07127	1.84459	1.85802	96
					BZW1	4.31073	3.85167	1.10617	1.04443	0.663398	0.691693	0.625726	0.653089	0.540617	0.58022	140
					BZW2	4.91736	4.52696	0.91889	0.759786	0.665396	0.630827	0.607791	0.655717	0.463592	0.55396	110
					C10orf118	2.57292	2.42589	1.63962	1.87354	0.683666	0.700182	0.624049	0.632263	0.494911	0.52764	79
					C10orf12	0.453325	0.491083	0.495101	0.574385	2.06255	2.12776	1.00407	1.0412	1.5882	1.58518	41
					C10orf2	0.582514	0.688829	0.46661	0.488737	1.4948	1.56254	2.1755	1.86689	1.4086	1.10689	30
					C10orf35	0.777975	0.831325	0.63809	0.602734	1.22017	1.22522	1.8166	1.76919	1.3581	1.44322	9
					C10orf76	3.75463	3.52896	0.990999	0.694988	0.779473	0.713946	1.0203	0.952651	0.743639	0.671459	28
					C10orf88	1.92709	1.84952	1.24179	1.15402	0.905552	0.916378	1.11919	1.12592	1.10789	1.11513	16
					C11orf24	0.625206	2.72071	1.02786	1.76793	0.816739	0.976456	1.26639	0.939326	1.19354	0.986387	1
					C11orf30	0.726949	0.70982	1.27441	1.46593	0.867884	0.886431	0.726377	0.689294	1.95916	1.90879	48
					C11orf31	0.35381	0.386412	1.67272	1.72449	0.884008	0.886351	0.723409	0.693896	1.54883	1.68802	6
					C11orf48	0.613088	0.638933	0.731418	0.820196	0.666829	0.696309	0.714816	0.677973	2.93992	2.98941	48
					C11orf49	2.08443	2.20709	0.735595	0.713522	0.674975	1.27345	1.35594	1.15596	1.49821	1.58053	2
					C11orf52	0.406856	0.413156	0.39688	0.601841	1.51822	1.7526	1.73283	2.02834	1.59388	1.63581	6
					C11orf54	4.31985	4.10615	1.63075	1.70951	0.500395	0.425845	0.332919	0.302362	0.20744	0.219258	14
					C11orf57	0.666479	0.657652	1.04508	0.768724	1.55803	1.80759	0.953334	0.91302	1.48658	1.53888	5
					C11orf58	0.587726	0.696667	2.2344	2.80584	0.572549	0.587147	0.4162	0.355874	0.35286	0.340852	111
					C11orf65	0.688862	0.682246	0.539793	0.385573	2.42013	2.52971	1.53436	1.36277	0.963875	0.938805	1
					C11orf68	4.34519	4.03152	1.20959	0.889436	0.573018	0.546831	0.637268	0.513688	0.446938	0.492942	27
					C11orf73	3.66579	3.19182	0.705494	0.802347	0.847747	0.670318	0.775689	0.792972	0.567728	0.62423	11
					C11orf74	3.69772	3.40196	0.687521	0.90053	0.826055	0.528957	0.621993	0.477114	0.445877	0.797096	3
					C11orf83	0.507962	0.427698	0.466347	0.497843	1.39768	1.63383	2.51419	2.37395	1.03717	1.04562	16
					C11orf84	0.773636	0.978456	2.13592	2.71362	0.72822	0.741605	0.573654	0.529185	0.502552	0.475435	21
					C12orf10	2.76132	2.73778	1.87551	1.73156	0.565775	0.598555	0.491979	0.478356	0.384243	0.38114	88
					C12orf23	4.78355	4.73965	0.802745	0.790742	0.556115	0.615227	0.835328	1.01971	0.325767	0.337492	13
					C12orf29	4.60011	4.00088	1.23874	1.33303	0.604976	0.557117	0.501409	0.48532	0.379688	0.426552	20
					C12orf4	3.166	2.90596	1.27352	1.12001	0.74609	0.768825	0.845648	0.795781	0.620744	0.81913	13
					C12orf43	0.419342	0.398978	1.90258	2.0344	1.0877	1.14538	0.688727	0.709752	0.849171	0.767392	36
					C12orf44	3.76027	3.88015	1.02934	0.840668	0.759209	0.699617	0.892998	0.846332	0.6118	0.676952	15
					C12orf45	1.43016	1.51032	1.85912	1.92264	0.784915	0.837056	0.646438	0.705489	0.691133	0.6725	20
					C12orf49	0.695279	0.959761	0.734725	0.865919	1.10988	1.23329	1.54601	1.76219	1.64345	1.87595	4
					C12orf5	4.36549	4.17529	1.48234	1.19577	0.637058	0.538404	0.600976	0.493289	0.413829	0.381707	28
					C12orf57	2.56108	2.38306	1.40819	1.6933	0.674562	0.682963	0.544399	0.622936	0.64564	0.639024	19
					C12orf65	1.07739	1.04632	0.908519	0.914422	1.2639	1.41585	1.75825	1.71845	1.20255	1.11196	8
					C12orf66	2.69449	2.59953	1.21568	0.950491	0.89457	0.728516	1.09099	0.971569	1.20577	1.14026	4
					C12orf73	0.686112	0.675261	0.451012	0.471206	1.33807	1.48961	2.32743	2.1478	1.03686	0.904462	11
					C12orf75	0.340592	0.427778	0.234983	0.215553	1.21472	1.23271	2.58526	2.39455	1.61847	1.9521	3
					C14orf1	0.582901	0.591585	0.506756	0.720056	1.40804	1.31717	2.18429	2.02965	1.40795	1.23336	21
					C14orf119	5.77351	5.54049	0.935173	0.890314	0.47197	0.475908	0.394481	0.415134	0.302849	0.310329	6
					C14orf142	1.80504	1.94633	1.83626	2.14166	0.612132	0.60729	0.364067	0.340386	0.306979	0.383971	20
					C14orf166	1.22271	1.20832	1.8905	1.47906	1.02563	0.851821	0.754016	0.788556	1.23757	0.93613	160
					C14orf2	1.09297	1.18072	0.460494	0.555353	1.45657	1.31727	2.29879	2.02013	0.848771	0.561514	7
					C14orf39	0.703069	1.97272	0.97953	1.74405	1.15458	1.39644	0.954776	0.881611	0.929427	1.30499	1
					C14orf79	3.53255	3.29602	1.31715	1.33939	0.778618	0.82688	0.861004	0.699013	0.578055	0.499381	2
					C14orf80	1.5086	1.56505	0.750636	0.903728	0.950523	0.917135	0.989731	1.21342	1.87564	1.82334	16
					C14orf93	0.700962	0.660877	0.525587	0.565358	2.1223	2.21445	1.29384	1.23763	1.17362	1.20887	5
					C15orf39	0.658257	0.698236	1.45746	1.82337	1.11323	1.11656	1.32484	1.242	0.716642	0.966645	22
					C15orf40	2.59997	2.50279	1.62102	1.65209	0.748289	0.781077	0.964999	0.915315	0.492557	0.43537	15
					C15orf41	2.59597	2.40598	1.0142	0.828561	0.895518	0.930061	1.36341	1.17732	0.852919	0.969158	9
					C15orf48	0.320297	0.280303	0.529287	0.585067	1.54482	1.56583	2.64346	2.10525	1.26004	1.062	5
					C15orf52	0.818394	0.830119	1.34215	1.70603	0.941595	1.05459	1.20182	0.9697	1.51985	1.31886	1
					C15orf57	4.65334	4.31724	1.30498	1.56666	0.514415	0.528262	0.461599	0.403871	0.433986	0.449442	12
					C15orf61	1.53382	1.4144	0.965221	0.947653	1.25361	1.23584	1.79688	1.3919	1.06996	0.804103	6
					C16orf13	4.896	4.48004	0.89801	1.02798	0.559732	0.537858	0.543433	0.602321	0.396489	0.47498	12
					C16orf45	0.535274	0.556019	0.377427	0.392814	0.824621	0.813073	1.52565	1.37878	2.94225	2.93124	25
					C16orf58	0.631897	0.650638	0.500294	0.689687	1.33818	1.2703	1.91609	1.86198	1.53368	1.37613	35
					C16orf59	0.865089	0.895885	0.64738	0.753797	0.934436	1.00547	1.22961	1.34631	2.14265	2.63573	9
					C16orf62	3.05132	2.73467	1.19209	0.997206	0.844009	0.755813	0.829893	0.858327	0.661007	0.783263	53
					C16orf70	5.55599	5.5217	0.6676	0.693231	0.525528	0.580265	0.5816	0.580604	0.399741	0.424999	11
					C16orf72	1.22552	1.14202	1.59041	1.34302	1.00123	0.933028	1.1662	1.07552	1.10686	1.16508	9
					C16orf74	0.535912	0.308134	0.371477	0.581771	1.3864	1.37843	1.76185	2.45556	1.60018	1.84434	4
					C16orf80	1.08143	1.06039	1.37624	0.850028	1.35296	1.34449	0.941823	1.10043	1.24102	1.13077	20
					C16orf87	0.392115	0.247489	1.48933	1.70424	1.00741	0.984904	1.24067	1.19162	1.29655	1.35214	3
					C16orf91	0.688724	0.667466	0.350357	0.26632	1.39437	1.41018	2.48128	2.20404	1.00898	1.03594	13
					C16orf96	2.99371	2.56788	1.5918	2.21752	0.530289	0.573862	0.515174	0.632167	0.593104	0.589528	2
					C17orf103	2.35953	2.30568	1.3781	1.87955	0.820907	0.847538	0.874152	0.745794	0.707305	0.755228	2
					C17orf49	0.65264	0.70629	2.18103	2.45801	1.07741	0.973694	0.934928	0.733232	0.827832	0.625307	9
					C17orf53	1.71522	1.77664	1.2308	1.68976	1.03142	1.01703	0.925759	0.876384	0.661334	0.689462	6
					C17orf59	0.668993	0.622997	0.674363	0.813976	0.735546	0.757921	1.3691	1.36259	2.42135	2.40259	44
					C17orf62	0.587789	0.551925	0.324585	0.340287	1.37008	1.49977	2.12719	1.98472	1.58048	1.61709	21
					C17orf70	1.5708	1.63118	1.13664	1.18882	1.03104	1.08952	0.908303	0.984437	1.38774	0.936665	19
					C17orf75	2.53506	2.40946	1.37448	1.17132	0.749655	0.716086	0.737463	0.780662	1.13836	1.10613	33
					C17orf80	0.540175	0.518886	0.56709	0.785978	1.42758	1.54698	1.93445	2.13407	1.01794	0.959651	23
					C17orf85	0.565869	0.546763	0.709372	0.805613	1.75945	1.69191	1.00948	1.01868	1.70863	1.56432	60
					C17orf96	0.401432	0.488393	1.59483	3.04187	0.953951	1.46892	0.806822	0.377865	0.326529	1.06059	1
					C17orf97	1.04715	1.01707	0.887106	1.04248	0.70527	0.689255	0.835655	0.873787	2.56938	2.74488	15
					C18orf21	0.408149	0.444291	0.457094	0.540052	1.07831	1.25249	0.99717	0.866993	2.64436	2.47518	12
					C18orf25	0.718381	0.734864	2.38697	3.09068	0.666335	0.677776	0.452131	0.473802	0.330812	0.326018	36
					C18orf32	0.220728	0.253002	0.275737	0.290063	1.31816	1.40669	1.98616	2.14482	1.7272	1.83048	15
					C18orf8	2.78258	2.59712	0.676534	0.676469	0.799284	0.840874	1.27526	1.28604	1.5466	1.38347	33
					C19orf10	0.457533	0.497277	1.27637	1.23521	1.00409	0.9872	1.73759	1.87407	1.02913	1.0258	63
					C19orf25	0.820758	0.769869	0.941702	1.28262	1.04927	1.11949	1.51605	1.54109	1.35629	1.43137	17
					C19orf26	0.812886	0.824459	0.666293	0.80903	1.19221	1.19941	1.6911	1.73329	1.2174	1.27992	17
					C19orf33	8.31073	7.26891	0.48672	0.480699	0.256313	0.286567	0.144255	0.300384	0.0991435	0.0815898	1
					C19orf43	0.678627	0.604263	2.31997	2.93783	0.614273	0.640348	0.375478	0.380078	0.408505	0.386828	99
					C19orf47	0.536783	0.495118	0.549813	0.535045	1.78477	1.92951	1.12768	1.17221	1.70854	1.75111	29
					C19orf52	0.558035	0.527302	0.374185	0.410375	1.48426	1.37311	2.10749	2.20127	0.823196	0.833486	21
					C19orf53	0.415049	0.471767	0.712451	1.02577	0.989041	1.02451	0.799532	0.839679	2.80982	3.01554	29
					C19orf54	3.75202	3.60717	1.16546	1.13773	0.736603	0.676531	0.770418	0.646469	0.502789	0.518157	7
					C19orf55	2.97743	3.02646	1.04728	1.35966	0.818392	1.04473	0.927845	1.11919	0.628824	0.500223	2
					C19orf57	0.660827	0.685253	2.50727	2.57993	0.681303	0.780714	0.65989	0.564588	0.497698	0.544905	7
					C19orf60	5.42047	4.93979	0.79955	0.940034	0.585456	0.675748	0.464895	0.662155	0.456237	0.473508	4
					C19orf66	1.36104	1.62572	1.74816	1.43253	0.916831	0.843225	0.799873	0.778763	1.22782	1.35689	2
					C19orf68	0.911877	0.915962	1.24929	1.24742	1.43908	1.56615	1.03287	0.969507	1.14016	1.23475	4
					C19orf70	0.326959	0.30016	0.284862	0.338127	1.76997	1.79182	2.24697	2.13931	0.815747	0.905043	22
					C1D	0.844372	0.869255	0.608495	0.532581	1.03548	1.18621	1.26806	1.05007	2.5335	2.27864	4
					C1GALT1	0.611281	0.565325	0.415092	0.557979	0.840419	0.852566	1.58259	1.58789	2.27058	2.22342	28
					C1GALT1C1	0.607669	0.588983	0.53129	0.572098	0.897239	0.996491	1.62633	1.68584	2.19141	2.06127	21
					C1orf106	1.28655	1.16058	1.16204	1.46308	1.15708	1.16915	0.940488	1.24402	0.945776	1.25588	6
					C1orf109	3.94213	3.8681	0.512754	0.561192	0.639111	0.605765	0.634437	0.652538	1.8794	1.58048	5
					C1orf112	1.03672	0.845156	1.3131	1.09726	1.24229	0.974221	1.28109	1.45049	1.0658	1.04921	20
					C1orf116	1.80017	1.95832	1.35782	2.00221	0.609237	0.816804	0.792914	0.765707	1.01058	1.19863	1
					C1orf122	2.59509	2.47887	1.86085	1.95689	0.760275	0.729574	0.760405	0.673763	0.433965	0.453763	13
					C1orf123	4.4304	4.09793	1.57478	1.52666	0.442745	0.397246	0.354098	0.330143	0.315968	0.319345	53
					C1orf131	0.501166	0.575329	0.645016	0.859311	1.67981	1.82259	1.08864	1.20721	1.31203	1.41243	25
					C1orf159	0.333505	0.4196	0.403445	0.414124	1.74766	1.59736	2.29593	1.78558	1.37827	1.3912	2
					C1orf172	0.261411	0.235661	0.438719	0.462747	1.47434	1.38422	2.3493	2.32309	1.30685	1.36281	20
					C1orf174	0.348919	0.418167	1.41054	1.80297	1.13407	1.08223	0.732783	0.690499	1.03979	1.18897	10
					C1orf198	1.91339	1.99073	0.708211	0.823393	1.07402	1.09057	1.58202	1.4803	0.991844	1.05478	38
					C1orf21	0.530413	0.631403	0.631983	0.712115	1.18625	1.14098	2.09024	1.83513	1.45979	1.60087	24
					C1orf210	0.592917	0.908623	0.545396	0.521024	1.32304	1.15273	1.8846	1.56938	1.66319	1.99094	4
					C1orf226	0.709093	0.642465	0.568815	0.57838	1.40106	1.41283	2.16377	2.02819	1.11427	1.14195	23
					C1orf233	0.373244	0.327329	0.453428	0.603363	1.44432	1.2911	1.78161	2.2313	1.68962	1.76114	2
					C1orf27	0.546785	0.578291	0.349509	0.313997	1.39411	1.37224	2.13209	2.16615	1.48579	1.47443	54
					C1orf35	0.831659	0.739562	0.84418	0.813513	1.15444	1.22476	1.02691	0.991101	1.89667	1.80111	22
					C1orf43	0.482207	0.544565	0.421012	0.468504	1.30851	1.51014	1.91333	2.05057	1.62853	1.40722	14
					C1orf50	3.90063	3.76824	1.42145	1.55331	0.461142	0.512052	0.424038	0.398732	0.356566	0.283879	17
					C1orf52	0.593353	0.628364	2.45661	2.80174	0.775297	0.756153	0.540067	0.451789	0.480028	0.507986	26
					C1orf53	1.5041	1.66635	1.10278	1.6592	0.822063	1.01095	1.41551	1.09404	0.412667	0.582	4
					C1orf56	0.564762	0.701146	0.74356	0.679534	1.12278	1.32771	1.82396	1.75071	1.03386	1.34195	2
					C1orf63	0.93492	0.960681	1.46835	2.12123	1.32099	1.3076	0.954086	0.878275	0.681213	0.818573	4
					C1orf74	3.26953	2.97212	0.999481	1.40426	1.04241	0.619711	1.02287	0.725233	0.867374	0.780332	1
					C1orf86	1.69482	1.41104	1.135	1.15836	0.993812	1.10731	0.899437	0.894007	1.44597	1.70539	5
					C1QA	1.17368	1.15642	1.10067	0.916851	1.25448	1.21151	1.34881	1.26111	1.78128	1.17044	2
					C1QB	1.34662	1.42505	1.17513	1.3812	1.08316	1.18024	1.32515	1.0374	1.32339	1.01394	2
					C1QBP	0.472692	0.477315	1.12114	0.806671	1.39126	1.53996	2.10529	1.96322	0.657759	0.661497	298
					C1QL1	0.27582	0.47514	0.421995	0.433502	1.04963	1.41304	2.04479	1.84766	2.0599	2.20497	2
					C1QTNF6	0.853559	0.982884	0.883584	1.03303	1.45095	1.19865	1.66155	1.40663	1.27462	0.894593	3
					C1R	1.70376	1.4735	1.07791	1.01921	1.16409	0.958258	1.14734	1.0575	1.24852	1.01662	11
					C1S	1.7584	1.73451	1.07731	1.18598	1.2334	1.12075	1.28397	1.06146	1.12076	0.898041	8
					C2	1.5381	2.39621	0.59855	1.34969	1.28785	1.50204	0.844264	1.16963	1.06378	0.827952	1
					C20orf112	0.473009	0.595774	1.65099	1.39878	1.09862	1.26915	0.902411	0.941615	1.29136	1.24697	13
					C20orf194	1.39852	1.49602	1.04052	1.01868	1.84103	1.98988	0.913094	0.938224	0.796468	0.791995	1
					C20orf24	0.495279	0.52613	0.265975	0.297172	1.331	1.35109	2.31403	2.27979	1.50816	1.572	21
					C20orf27	3.77345	3.72866	1.22017	1.26272	0.635135	0.584731	0.557048	0.663653	0.53512	0.515145	39
					C21orf2	1.06033	1.08313	0.799659	1.22201	1.10715	1.14461	1.21352	1.08779	1.67178	1.42679	3
					C21orf33	0.650002	0.726346	1.24594	1.25916	1.22746	1.41768	1.62542	1.62196	0.611608	0.617876	135
					C21orf59	4.16915	4.04785	1.4505	1.39335	0.532045	0.619461	0.563258	0.506143	0.440008	0.456402	2
					C21orf91	1.73512	1.86243	1.64845	1.76843	0.805586	0.766404	1.06613	0.719218	0.803308	0.674554	4
					C22orf39	0.943725	1.06999	0.518525	0.704437	1.36665	1.52388	1.96588	1.98957	1.10863	1.02582	3
					C2CD2	0.45721	0.495399	0.458498	0.536183	1.46747	1.5192	2.02968	1.81209	1.48115	1.61939	17
					C2CD2L	0.610014	0.692406	0.697664	0.642623	1.27931	1.26403	1.74424	1.80115	1.33034	1.3273	37
					C2CD3	0.951506	0.934598	0.755046	0.908814	1.00451	1.02805	1.31675	1.20721	1.85011	1.95626	27
					C2CD5	1.1956	1.11794	1.36621	1.25895	1.0512	1.01889	1.24884	1.27172	0.992943	1.04598	52
					C2orf42	0.715812	0.591222	0.604513	0.660307	1.08706	1.06949	0.954437	0.91117	2.41043	2.52904	9
					C2orf43	0.585509	0.516328	0.581381	0.504713	1.28719	1.23663	1.93946	1.92982	1.69791	1.68369	30
					C2orf44	3.1361	2.69543	0.999373	0.762647	0.949563	0.984931	1.0327	0.94205	0.786482	0.815847	7
					C2orf47	0.436134	0.439317	0.37543	0.432315	1.59742	1.6725	2.4743	2.40216	0.958015	0.90898	56
					C2orf49	0.411288	0.498742	2.45831	2.59379	0.607119	0.635263	0.372362	0.434295	0.72941	0.753549	30
					C2orf68	1.4202	1.19125	1.6118	1.72942	0.81567	0.876772	0.731424	0.618587	0.683265	1.12366	6
					C2orf69	2.76959	2.72002	1.10365	1.05555	1.07643	0.962864	1.31606	1.26269	0.622117	0.593729	17
					C2orf74	4.1418	4.09922	1.4306	1.34252	0.569726	0.682549	0.725863	0.785037	0.575084	0.681554	3
					C2orf76	6.13681	5.99658	0.967543	0.633802	0.421801	0.351824	0.329247	0.34295	0.227334	0.230271	4
					C3	4.18499	3.8779	0.689454	0.479158	0.859159	0.787131	0.917085	0.995136	0.76265	0.850972	20
					C3orf14	3.06441	3.14014	0.898287	1.02128	0.857637	0.906038	0.996536	0.996563	0.606329	0.578349	6
					C3orf17	0.461814	0.538688	0.422547	0.565433	1.23049	1.26823	1.04289	1.02825	2.53534	2.22477	33
					C3orf33	0.487772	0.461976	0.449308	0.572414	1.52935	1.62079	2.3582	2.17581	0.982602	0.961101	25
					C3orf38	2.42306	2.21844	1.09025	0.939832	1.28603	1.37644	1.06448	1.08806	0.47881	0.707932	21
					C3orf58	0.566586	0.456914	0.385552	0.416141	0.919408	0.962293	1.74388	1.95062	2.21292	1.89748	38
					C3orf83	3.74129	3.264	1.26231	2.12379	0.535376	0.743912	0.570387	0.505324	0.434527	0.286905	3
					C4BPA	1.75025	1.50442	0.931037	1.31154	1.12935	0.93484	1.1257	1.32901	1.19929	0.974961	24
					C4BPB	1.79261	1.65298	1.02108	1.72032	1.18953	0.891012	0.947868	1.23986	0.973631	0.967065	2
					C4orf19	0.945456	1.03102	0.575323	0.676321	1.33166	1.2497	1.84609	1.81152	1.21865	1.251	11
					C4orf21	1.15172	1.24186	1.53076	1.78948	1.14762	0.875853	1.00017	1.0827	0.72807	1.06751	5
					C4orf27	0.803741	0.944353	2.4717	2.17377	0.758852	0.720263	0.623172	0.516252	0.477436	0.490462	45
					C4orf29	0.549067	0.468196	0.505829	0.434527	1.53291	1.622	2.20695	2.32083	0.946936	1.03321	4
					C4orf3	0.817474	0.784278	0.654342	0.828183	1.31533	1.30678	1.71269	1.7054	1.46297	1.34874	7
					C4orf32	0.317987	0.422361	0.370178	0.230794	1.30762	1.32026	2.01927	2.02842	1.31139	1.49623	12
					C4orf33	3.70034	3.35994	1.06741	0.846916	0.90634	0.706441	0.856888	0.910404	0.628602	0.505645	5
					C4orf46	3.43608	3.45226	1.24254	1.51179	0.849893	0.744902	0.725398	0.82572	0.42442	0.45778	2
					C4orf48	1.79986	0.913646	0.840486	0.805924	0.760376	1.16559	1.78122	1.68834	1.29559	1.10414	1
					C5	1.71465	1.78582	0.917552	0.970397	1.45321	0.992485	1.25088	0.965656	1.45539	1.25287	14
					C5AR2	1.62614	1.61636	0.798845	0.892498	1.04967	0.891422	1.52059	1.67946	1.73223	1.0928	2
					C5orf15	0.273635	0.282656	0.262952	0.239405	0.845545	0.807569	1.92732	1.6506	3.2276	2.62316	17
					C5orf22	0.688351	0.84149	2.65868	2.61712	0.688923	0.632053	0.52313	0.45815	0.449259	0.538845	25
					C5orf24	0.495068	0.411632	0.506788	0.793726	2.14985	2.55567	1.28249	1.41893	0.60283	0.698004	15
					C5orf30	2.32538	2.34492	1.1539	1.37625	0.908835	0.78477	0.990146	0.897242	1.16044	1.02027	5
					C5orf34	3.66275	4.49924	0.998089	0.57646	0.889955	1.14342	0.96487	0.970448	0.483134	0.381219	1
					C5orf45	0.854473	0.771154	2.15648	2.67125	0.697585	0.698181	0.670262	0.723563	0.445653	0.374035	10
					C5orf51	4.44222	4.22157	0.936753	0.852328	0.647682	0.563343	0.757868	0.755191	0.640705	0.67408	27
					C5orf54	1.55828	1.487	1.2075	1.02078	1.1906	1.03134	1.28414	1.08001	1.01566	1.16322	9
					C5orf63	0.88757	1.15801	1.45959	1.32183	1.23499	1.28034	1.33687	1.48485	0.729661	0.856756	2
					C6	1.37352	1.86617	0.992226	1.06425	1.23765	1.07954	1.2231	0.970006	1.34626	1.20584	12
					C6orf106	4.27387	4.28383	0.983633	0.931618	0.646666	0.723187	0.685483	0.720539	0.623676	0.541369	17
					C6orf120	0.725507	0.654443	0.301933	0.318434	1.3355	1.32524	2.23128	2.1126	1.39899	1.68378	14
					C6orf132	1.12605	1.08417	1.3433	1.40968	0.964071	0.942496	1.33481	1.32483	1.01154	1.1701	43
					C6orf141	1.32795	0.994667	0.778996	0.863411	1.38963	1.28224	1.6408	1.49398	1.16794	1.12973	5
					C6orf203	0.44913	0.54713	1.24884	1.02077	1.29429	1.55568	2.07993	1.69507	0.567392	0.655257	12
					C6orf211	4.27077	4.11306	1.47493	1.28169	0.464831	0.4406	0.38583	0.363537	0.347705	0.296764	116
					C6orf47	0.430541	0.451014	0.369431	0.512708	1.14632	1.3271	1.8638	1.5364	1.9865	1.93938	16
					C6orf57	0.648375	0.839756	1.22722	1.11817	1.2099	1.37453	1.92412	1.71783	0.594206	0.552261	15
					C6orf62	1.99287	1.83542	1.2553	2.22801	0.713036	0.73026	0.590701	1.09585	0.724165	0.735583	1
					C6orf89	0.673221	0.732417	0.492574	0.403938	1.33046	1.22764	1.97823	1.99411	1.49742	1.36321	20
					C7	1.46926	2.00413	1.2236	1.04	1.29745	0.934823	1.34485	0.604211	1.06505	1.05011	9
					C7orf25	4.47925	4.37612	0.979139	0.905362	0.731061	0.760885	0.66173	0.797892	0.464144	0.527178	12
					C7orf26	0.69096	0.65737	0.835122	0.539817	1.23768	1.18337	0.953979	0.991017	2.15442	2.36726	20
					C7orf43	1.74702	1.50572	0.708615	0.734645	0.847961	0.753758	1.02968	1.06003	2.27473	2.15278	14
					C7orf49	5.13447	4.74067	0.814085	1.20332	0.447753	0.579813	0.490771	0.456322	0.380392	0.51832	4
					C7orf50	0.721186	0.753525	0.636153	0.663786	0.728756	0.752604	0.801988	0.772924	2.91879	2.73638	83
					C7orf55	0.488119	0.44777	0.816508	0.788236	1.22167	1.67098	2.45048	2.05692	0.730621	0.638284	4
					C7orf55-LUC7L2	0.833367	0.979321	2.171	2.39271	0.925529	0.806775	0.777924	0.797808	0.548378	0.611547	8
					C7orf60	6.80778	6.30418	0.869235	0.642292	0.311543	0.389247	0.376043	0.368724	0.220419	0.282583	1
					C8A	1.65254	2.08521	0.974628	1.39262	0.965776	1.16948	1.03194	0.754965	1.16591	0.983372	11
					C8B	1.23293	1.78154	0.903897	1.24852	1.24828	1.2954	1.21672	0.922613	1.18291	1.19109	10
					C8G	0.680994	1.26361	1.28277	1.67245	0.907171	1.22163	0.839595	0.810753	0.98743	1.1394	4
					C8orf33	2.02382	2.07542	0.502325	0.477774	0.598377	0.554681	0.614834	0.579262	3.17211	2.51867	34
					C8orf37	3.94409	5.20032	0.808979	0.720799	0.461898	0.658113	0.909333	1.05317	0.564362	0.822364	3
					C8orf59	0.904148	1.00017	1.33179	1.74962	0.818115	0.86592	0.876558	0.918649	1.48427	1.85049	12
					C8orf76	4.82403	4.94698	0.469823	0.605901	0.471565	0.453523	1.48436	1.03149	0.618635	0.700553	2
					C8orf82	0.735172	0.794253	1.1067	0.86316	1.33587	1.55265	1.6536	1.9651	0.666822	0.690759	18
					C8orf88	0.560504	11.4147	0.389142	0.702006	0.592642	0.527607	0.502578	0.429798	0.601721	0.618581	1
					C9	1.65521	1.46851	0.947614	1.00865	1.21024	1.10604	1.50039	1.01958	1.29085	1.24109	9
					C9orf114	0.786104	0.692996	0.566513	0.568715	1.31796	1.46425	0.845994	0.901653	2.37676	2.24834	52
					C9orf117	0.754765	0.67892	1.17426	1.02097	1.92231	1.83564	1.03268	1.35086	0.921173	0.936329	2
					C9orf142	2.05338	1.96508	1.49057	1.50712	0.785191	0.668509	0.753202	0.697704	1.02712	0.847976	40
					C9orf156	3.59562	2.96057	1.24701	1.35498	0.606723	0.696668	0.786747	0.730287	0.782155	0.877198	4
					C9orf16	3.68862	3.42565	1.5117	2.00146	0.583198	0.510339	0.451788	0.356528	0.281667	0.380331	5
					C9orf169	1.48657	1.26084	1.20961	1.13021	0.854515	0.775043	1.44483	1.51936	1.14787	1.49677	2
					C9orf40	1.60047	1.89698	1.66503	1.42994	0.97154	1.02517	1.07437	0.955609	1.04597	0.816485	2
					C9orf41	1.21029	1.20032	2.20659	1.82599	0.873107	0.780122	0.722647	0.736839	0.694006	0.671096	20
					C9orf64	4.68143	4.87731	1.21585	0.755156	0.543322	0.5271	0.584233	0.535726	0.500072	0.457822	48
					C9orf72	2.59454	2.53322	0.580642	0.705928	1.08196	1.10289	1.13511	1.15615	1.11092	1.24784	8
					C9orf78	0.554556	0.692319	2.33704	3.02503	0.685776	0.761306	0.481886	0.443491	0.477914	0.484789	115
					C9orf85	0.532553	0.388421	2.40556	2.72639	0.737321	0.826417	0.597472	0.606168	0.703758	0.734524	8
					C9orf89	0.566521	0.471796	0.411095	0.319884	1.72122	1.32893	2.41078	2.19087	0.853538	0.591125	8
					C9orf91	0.775998	0.668379	0.686104	1.81902	0.664585	0.886656	1.51364	1.30433	1.96418	1.67938	2
					CA12	0.600684	0.56731	0.402309	0.48341	1.36024	1.26487	2.08873	2.13593	1.30099	1.35213	52
					CA2	4.37485	4.09314	1.5318	1.44483	0.481103	0.465305	0.405151	0.37984	0.323193	0.336743	225
					CA5B	0.709411	0.738302	1.1914	1.00266	1.29685	1.43378	1.5256	1.62211	0.56588	0.61542	18
					CA8	4.01847	4.15738	1.37981	1.31007	0.56284	0.546504	0.540943	0.443433	0.413684	0.527959	14
					CAAP1	0.516095	0.525335	1.07782	1.23775	1.46048	1.55938	0.828539	0.866817	1.51815	1.65245	37
					CAB39	4.72028	4.44921	0.983037	0.880136	0.629745	0.547905	0.627273	0.68634	0.548574	0.528522	66
					CAB39L	4.57314	4.48771	1.08197	0.948304	0.644881	0.544112	0.690262	0.63549	0.506424	0.506954	25
					CABIN1	0.551843	0.608178	0.765775	0.867502	1.79783	1.77922	1.17073	1.18948	1.0472	0.997879	62
					CABLES1	0.945444	0.997953	1.20554	1.20897	1.18267	1.0713	1.38489	1.40403	0.98144	1.05207	9
					CABLES2	1.51705	1.00982	0.9557	0.764571	1.30112	1.4327	1.43011	1.35766	1.01495	1.25181	7
					CACFD1	1.12003	1.42997	0.863278	0.389378	0.728998	0.953401	1.26202	1.49377	2.29148	2.26612	2
					CACHD1	0.977204	1.03795	0.678618	0.711017	1.22768	1.17943	1.84302	1.68351	1.26386	1.34574	6
					CACNA1H	1.14261	1.71279	0.756171	0.892307	1.23044	1.18408	1.34217	1.46597	1.33044	1.39518	6
					CACNA2D2	1.19296	1.15608	0.75897	0.747567	1.18773	1.14797	1.6251	1.50241	1.45036	1.33302	20
					CACNB3	2.00887	1.73937	1.32141	1.15071	1.06497	0.998604	1.08352	1.13518	0.839665	0.773859	15
					CACNG4	0.296752	0.473293	0.351319	0.453139	1.08291	1.14832	2.20478	1.83348	1.93668	1.88281	5
					CACTIN	0.563247	0.604654	1.14134	1.23022	1.51762	1.61017	0.959362	0.920055	1.27662	1.31114	59
					CACUL1	0.958695	0.921147	1.36386	1.41396	1.30341	1.12513	1.19313	1.28046	0.76319	0.944767	21
					CACYBP	4.65146	4.39069	1.06533	1.03001	0.57175	0.578376	0.511914	0.557969	0.418793	0.446718	224
					CAD	5.18521	4.47242	0.817805	0.764923	0.565251	0.571423	0.527582	0.557228	0.672876	0.69126	307
					CADM1	0.539164	0.644322	0.521443	0.524436	1.48284	1.45441	2.16721	2.20579	1.26123	1.30594	26
					CADM4	0.674133	0.706664	0.673217	0.692275	1.28516	1.31711	1.90106	1.94679	1.21352	1.47476	25
					CADPS2	4.62438	4.0664	0.799324	0.69414	0.70346	0.645867	0.857998	0.709983	0.528786	0.548962	12
					CALB1	4.17789	3.75664	1.49512	1.20137	0.540965	0.563925	0.486106	0.456457	0.719374	0.62993	3
					CALCOCO1	4.44589	4.25233	0.923446	1.14412	0.513787	0.54609	0.599038	0.589004	0.509903	0.630686	30
					CALCOCO2	3.78322	3.50731	1.16835	1.44857	0.586647	0.662184	0.729143	0.71931	0.586852	0.649693	72
					CALCR	1.3239	0.88562	0.665222	1.06982	1.18246	1.44788	1.50914	1.40875	1.11044	1.46498	1
					CALHM2	0.693255	0.686312	0.854036	0.799654	1.3725	1.29785	1.76333	1.80124	1.27258	1.18366	12
					CALML3	1.82988	1.70425	1.17758	1.285	0.9621	0.916861	1.15851	1.05296	0.953009	1.03777	26
					CALML5	4.13519	4.04516	1.39125	1.31149	0.504918	0.500403	0.450986	0.478267	0.399252	0.45714	65
					CALR	0.510671	0.530335	1.30901	1.3098	0.955384	0.984533	1.68503	1.71292	0.945448	1.01087	1104
					CALR3	0.946097	1.2101	1.0057	0.958408	1.1628	1.12329	1.57973	1.26693	1.09818	1.10492	5
					CALU	0.544274	0.58341	1.18907	1.3035	0.904916	0.95343	1.6672	1.53507	1.11475	1.20859	395
					CAMK1	3.79432	3.42347	0.934718	0.944953	0.812457	0.74122	0.758763	0.700817	0.822214	0.766075	6
					CAMK1D	6.6726	5.72198	0.546116	0.597804	0.493693	0.498569	0.556551	0.48072	0.293849	0.394762	8
					CAMK2B	2.60973	2.53675	1.19696	1.23037	0.796814	0.811315	0.729004	0.830616	0.891958	1.00436	5
					CAMK2D	3.39665	3.15179	1.11069	1.0562	0.613952	0.639706	0.546918	0.638913	1.00623	0.964872	17
					CAMK2G	3.48027	3.08199	1.21916	1.13919	0.681498	0.638057	0.722475	0.659351	0.951636	0.9355	30
					CAMK2N1	5.17487	5.29449	1.12558	0.996343	0.460293	0.486906	0.520602	0.459985	0.467234	0.370309	1
					CAMKK1	3.4087	3.01954	1.11184	1.31088	0.792775	0.719743	0.498442	0.676064	0.656831	0.502358	4
					CAMKK2	3.84772	3.74822	0.864321	0.933114	0.71614	0.751375	0.766502	0.839236	0.572669	0.654342	20
					CAMKMT	3.49734	3.53431	0.755445	1.03622	0.821875	0.749993	0.821624	1.02252	0.882813	1.08641	5
					CAMLG	0.557031	0.595386	0.535698	0.552666	1.35321	1.21518	2.19281	1.901	1.43685	1.21345	31
					CAMSAP1	3.13742	2.99552	1.19277	1.33963	0.762362	0.811035	0.72534	0.859869	0.622461	0.792388	101
					CAMSAP2	3.23417	2.98965	1.01372	1.27583	0.743401	0.839556	0.770734	0.929691	0.680147	0.9586	85
					CAMSAP3	1.95022	1.77946	0.893737	1.06708	1.08924	1.1411	1.21299	1.34069	0.948899	1.19746	62
					CAMTA1	1.081	1.19651	1.11393	0.965977	1.15977	1.11016	1.33732	1.19913	1.55755	1.34937	6
					CAND1	3.37539	3.19269	1.29522	1.13311	0.739007	0.662747	0.778941	0.747884	0.578501	0.625402	438
					CAND2	4.26921	4.24557	0.678755	0.900843	0.818727	0.564379	1.07369	0.813735	0.836706	0.702846	1
					CANT1	0.547106	0.591112	0.349284	0.342326	0.896896	0.957437	1.95119	1.85552	2.35411	2.35367	70
					CANX	0.432168	0.451138	0.313388	0.358877	1.3061	1.32173	2.24461	2.12855	1.49011	1.50589	835
					CAP1	5.95801	5.44089	0.736269	0.868864	0.3929	0.433498	0.421832	0.387903	0.353807	0.363215	256
					CAP2	5.67471	5.1226	0.743985	0.785811	0.500049	0.482093	0.500239	0.515598	0.421062	0.500705	36
					CAPG	3.61315	3.34066	1.16665	1.39253	0.63839	0.591306	0.629362	0.613321	0.511978	0.494263	42
					CAPN1	5.65164	5.13481	0.749956	0.737979	0.512901	0.535953	0.493944	0.535729	0.391789	0.412516	172
					CAPN13	3.99081	3.66929	1.43697	0.780061	0.769477	0.720241	0.50942	0.643527	0.457137	0.461981	6
					CAPN15	3.15892	2.96566	1.03377	1.0398	0.853873	0.880715	0.961403	0.865998	0.845788	0.924005	22
					CAPN2	6.00404	5.70197	0.692388	0.68307	0.505879	0.49265	0.477345	0.597546	0.338441	0.42138	53
					CAPN5	0.575927	0.566039	0.31865	0.382198	1.34609	1.32522	2.14505	2.05497	1.61066	1.62311	40
					CAPN7	5.54881	5.24346	0.646834	0.677806	0.558759	0.567712	0.546159	0.548612	0.423163	0.455985	57
					CAPN9	1.26103	1.42072	1.06026	1.48337	0.990495	1.0728	1.13058	1.30838	1.15001	1.44819	7
					CAPNS1	5.22474	4.871	0.760133	0.7532	0.571015	0.582866	0.588126	0.693216	0.334211	0.477097	84
					CAPRIN1	0.637382	0.692197	1.60232	2.01652	0.783001	0.841056	0.667387	0.694087	1.35783	1.7034	317
					CAPS	4.25292	4.14716	1.35946	1.2404	0.584671	0.582277	0.506342	0.440913	0.368999	0.522109	35
					CAPZA1	3.0343	2.8706	0.920513	0.948041	0.798439	0.827669	0.907302	0.89292	1.11769	1.04231	190
					CAPZA2	2.99231	2.76608	0.896481	0.867743	0.826539	0.833995	0.986948	0.975542	1.11489	1.03925	115
					CAPZB	2.92104	2.83941	0.889601	0.974762	0.78805	0.7844	0.900892	0.886433	1.15585	1.05083	260
					CARD10	2.24287	2.20525	0.950354	1.22233	0.979185	1.05102	1.16607	1.19785	1.01117	1.09652	8
					CARD11	0.552779	0.559024	0.82151	0.775869	1.39513	1.3514	2.08203	2.11706	1.07983	1.20177	3
					CARD14	4.76677	4.35615	0.866939	0.94153	0.695051	0.744754	0.615683	0.701851	0.470507	0.5907	4
					CARD8	4.00175	3.50652	0.830072	0.489784	0.962464	0.603747	0.762383	0.65084	0.405724	0.627632	1
					CARHSP1	3.54053	3.51448	1.51102	1.56482	0.51053	0.49076	0.460022	0.348555	0.37837	0.382432	27
					CARKD	2.01302	2.1316	1.24715	1.24056	1.0881	1.03593	1.27936	1.30688	0.646187	0.658124	34
					CARM1	1.96434	1.91534	1.28384	1.09384	0.986076	0.886346	1.1189	1.1584	1.03431	1.06235	82
					CARS	4.66383	4.39705	1.07473	1.00599	0.526255	0.535514	0.50052	0.524409	0.482854	0.538156	111
					CARS2	0.714179	0.814198	1.08753	0.881291	1.32899	1.54823	1.84232	1.86651	0.695699	0.687474	34
					CASC3	1.01919	1.0527	0.467297	0.560354	0.585463	0.610158	0.694939	0.68432	3.28706	3.32598	50
					CASC4	0.377217	0.432528	0.329936	0.447357	0.801462	0.837341	1.87875	1.57902	2.68847	2.29108	50
					CASC5	1.13603	1.10527	1.78814	2.19581	0.939463	0.928175	0.884287	0.906713	0.677844	0.738494	125
					CASD1	0.520997	0.460482	0.418048	0.492573	0.857269	0.87224	1.49343	1.44702	2.88131	2.84335	16
					CASK	0.706746	0.62573	0.537735	0.493634	1.43586	1.40283	2.10484	2.09551	1.10005	1.21016	104
					CASKIN1	3.0231	2.74853	1.25829	1.76582	0.680285	0.810823	0.753794	0.920991	0.701637	0.752062	9
					CASKIN2	3.72905	3.41698	0.916961	1.0994	0.676439	0.769139	0.850404	0.900785	0.61311	0.771691	53
					CASP14	2.03488	1.07982	0.630665	0.512663	0.856234	2.84224	1.65034	1.16516	1.03333	0.829688	7
					CASP2	1.2022	1.29932	1.57884	1.41356	1.2555	0.985193	1.03084	1.18015	0.754164	0.878543	41
					CASP6	4.70085	4.25651	1.3985	1.11731	0.558484	0.445937	0.447487	0.385733	0.40108	0.438745	42
					CASP7	3.47669	3.49855	1.55008	1.58386	0.567223	0.567123	0.458888	0.482722	0.316238	0.357795	26
					CASP8	4.18671	4.08746	1.01264	0.826251	0.708909	0.638048	0.776533	0.638932	0.562981	0.612077	43
					CASP9	3.7214	3.61769	1.17269	1.03278	0.891861	0.724324	0.577371	0.661434	0.624888	0.458184	9
					CAST	3.01581	2.95081	1.57968	2.16544	0.501141	0.578651	0.375403	0.380284	0.346048	0.356291	345
					CASZ1	0.438083	0.430993	0.437446	0.624458	2.2291	2.30296	1.39624	1.43526	1.0329	0.996071	66
					CAT	0.841771	0.806637	0.83525	0.87828	1.197	1.21444	1.93372	1.74488	1.194	1.12365	170
					CAV1	0.552297	0.58824	0.390852	0.480876	1.16469	1.15088	1.84932	1.73964	1.84374	1.95344	69
					CAV2	1.12739	0.92829	0.568455	0.372922	1.03891	1.05726	1.46509	1.72532	1.89922	1.59319	13
					CBFA2T2	0.79898	0.911042	2.1702	2.35867	0.91587	0.809486	0.794599	0.6681	0.761392	0.755342	10
					CBFA2T3	0.513691	0.454811	1.78932	1.8297	1.03969	0.970819	1.01958	0.938279	0.886822	0.929079	24
					CBFB	2.98879	3.02492	1.19158	0.963822	0.758184	0.826516	0.711066	0.732299	0.571294	0.63596	41
					CBL	5.20845	5.09101	0.761959	0.880096	0.532682	0.458623	0.483556	0.50293	0.341305	0.399702	27
					CBLB	5.24352	4.66171	0.857858	1.08459	0.561022	0.531806	0.553565	0.583078	0.44216	0.468515	27
					CBLL1	0.738087	0.677192	1.04145	1.29978	1.43199	1.4815	0.93836	0.891412	1.25694	1.21468	24
					CBR1	4.51298	4.36758	1.40708	1.16031	0.50736	0.542837	0.475544	0.440628	0.325795	0.402554	68
					CBR3	4.35285	4.07523	1.50265	1.28233	0.530501	0.43585	0.512435	0.394353	0.295949	0.369249	19
					CBR4	0.81362	0.699217	1.02113	0.933105	1.26414	1.37923	1.61187	1.73676	0.781861	0.717422	14
					CBS	5.52149	4.94874	0.895082	0.875686	0.495317	0.535771	0.483738	0.480103	0.452311	0.476656	44
					CBWD2	3.27628	3.11066	1.23165	1.56174	0.711712	0.852757	0.833878	0.792647	0.610175	0.585729	5
					CBX1	0.513817	0.547004	1.57497	1.95482	1.41401	1.36332	0.678699	0.746646	0.466017	0.497442	204
					CBX2	0.576964	0.553171	0.935759	1.20323	1.33321	1.36348	1.09906	1.22273	1.37301	1.46483	13
					CBX3	0.450177	0.517198	2.02365	2.74692	1.0012	1.04696	0.551022	0.556864	0.455231	0.473895	321
					CBX4	0.491259	0.538681	0.877316	0.987854	0.705594	0.828908	0.800149	0.730419	2.49702	2.68831	43
					CBX5	0.489123	0.511041	1.42312	1.73723	1.88926	1.97056	0.811068	0.913717	0.439167	0.504363	258
					CBX6	0.624162	0.569093	0.598218	0.85683	0.788484	0.767027	0.727003	0.687824	3.23074	3.1015	11
					CBX7	0.777876	0.730358	0.995246	1.02351	1.3496	1.42295	0.663835	0.849676	2.01464	2.11398	1
					CBX8	0.457847	0.429219	0.614303	0.673806	1.21465	1.26675	0.834132	0.852811	2.62118	2.75185	43
					CBY1	1.86347	1.58037	0.764691	0.823357	0.905399	0.951068	1.5684	1.38617	1.03175	1.33296	3
					CC2D1A	3.28806	3.05201	0.982715	1.03237	0.838229	0.901784	0.829567	0.972677	0.603481	0.73836	101
					CC2D1B	3.38386	3.45171	1.21295	1.18886	0.755832	0.725452	0.747742	0.74099	0.58959	0.746159	55
					CC2D2A	0.596201	0.652863	0.45775	0.689463	1.20782	1.35669	1.80909	1.87548	1.35915	1.56396	23
					CCAR1	0.455495	0.510625	2.10892	2.0452	1.03536	1.08106	0.61849	0.623288	0.633181	0.663497	191
					CCAR2	0.61853	0.651735	1.61251	1.53703	0.887774	0.927362	0.769849	0.762036	1.3893	1.46513	376
					CCBL1	4.97721	4.15184	0.995052	0.669629	0.803556	0.595295	0.710874	0.709454	0.395345	0.335105	6
					CCBL2	2.69895	2.654	1.112	0.943135	0.988204	1.09905	1.26294	1.2821	0.499125	0.566746	27
					CCDC101	1.31225	1.22921	1.38037	1.47107	0.899251	0.871879	0.924479	0.942039	1.40522	1.39676	28
					CCDC102A	1.44668	1.25786	1.55357	1.99289	0.852439	0.938296	0.964551	1.02527	0.677189	0.730239	18
					CCDC104	4.72278	4.6051	1.05346	1.14218	0.390221	0.401912	0.355275	0.400958	0.375091	0.40211	25
					CCDC106	0.273338	0.273074	0.694797	0.66104	0.991025	0.913356	0.934434	0.9795	2.39289	2.78389	6
					CCDC109B	0.50635	0.465945	0.326607	0.615038	1.43717	1.5447	2.15893	2.05392	0.814352	0.81347	15
					CCDC115	0.807096	0.595792	0.361267	0.418123	1.39056	1.43006	2.02024	2.07653	1.4785	1.47322	12
					CCDC117	0.879659	0.916951	2.18473	2.1174	0.770367	0.648592	0.705468	0.604145	0.495474	0.552993	40
					CCDC12	0.622207	0.632328	1.62059	1.76493	0.993448	1.14995	0.651367	0.639875	1.2895	1.34642	45
					CCDC122	1.25474	1.31335	1.50499	1.51732	1.05954	0.85358	0.827783	0.993942	0.527237	0.768119	3
					CCDC124	1.97536	1.97143	1.69248	1.95848	0.648297	0.686884	0.566733	0.513758	0.711608	0.756012	97
					CCDC126	0.351564	0.332174	0.287247	0.242371	0.94886	0.912639	2.42277	2.15448	2.42349	2.24723	9
					CCDC127	0.547949	0.411299	0.367839	0.434216	1.75039	1.79785	2.23992	2.30038	0.805967	0.853426	16
					CCDC130	0.92334	1.00923	0.9197	0.92562	1.27341	1.4199	1.10231	1.15151	1.41476	1.5683	23
					CCDC132	3.34254	3.09157	1.13426	0.936043	0.849424	0.764999	0.878335	0.868255	0.652631	0.708303	61
					CCDC134	0.535986	0.458523	0.490797	0.393669	1.35398	1.41048	2.12615	2.06048	1.39037	1.48158	22
					CCDC137	0.462063	0.535798	0.479064	0.500458	1.23433	1.38475	0.986614	0.877863	2.632	2.32281	33
					CCDC138	0.912613	0.818662	0.524079	0.684121	0.889567	0.866777	1.07127	1.04253	2.76218	2.79157	6
					CCDC14	0.682677	0.680658	0.533471	0.580573	0.878973	0.918974	1.24313	1.22463	2.64926	2.89179	25
					CCDC149	1.62948	1.63844	2.01336	2.09243	0.673965	0.698328	0.744752	0.61687	0.558635	0.647588	20
					CCDC15	1.00925	1.03781	0.661408	0.840232	1.22269	1.27758	1.67626	1.60185	0.987787	1.31398	11
					CCDC158	1.24411	1.10564	1.33864	1.18059	1.20737	1.34702	1.84186	1.62021	0.635697	0.505238	2
					CCDC167	0.492738	0.520337	0.516859	0.56538	1.33742	1.40703	2.05837	2.01371	1.46666	1.54103	13
					CCDC170	3.11536	2.99676	1.28082	1.58699	0.621406	0.619041	0.882478	0.719224	0.864929	0.808047	6
					CCDC174	0.718308	0.705983	1.99144	2.34457	0.858263	0.870737	0.663194	0.665666	0.538066	0.600105	38
					CCDC22	4.00229	3.55417	1.0927	1.23904	0.743811	0.66623	0.754442	0.727968	0.653647	0.692513	52
					CCDC23	5.70302	5.89708	1.10202	1.3099	0.320213	0.299209	0.248253	0.278841	0.249784	0.207563	4
					CCDC25	3.52752	2.93811	1.67568	1.39834	0.594484	0.587355	0.446377	0.400302	0.364939	0.366548	30
					CCDC28A	1.6532	1.64256	1.06829	1.40962	1.03859	1.10458	1.09196	1.15729	0.817955	1.00216	9
					CCDC34	0.5783	0.608637	0.94431	1.12667	1.24253	1.4263	1.7409	1.84993	1.10794	1.11713	5
					CCDC37	5.1823	5.18332	0.871753	0.871589	0.516329	0.530367	0.650569	0.641073	0.49474	0.56228	20
					CCDC41	1.76928	1.69633	1.57825	1.65104	0.856225	0.87613	1.01853	0.889715	0.71536	0.727483	39
					CCDC43	5.65995	5.32181	0.990777	0.941976	0.42219	0.405101	0.353451	0.333735	0.334687	0.304016	29
					CCDC47	0.405224	0.427945	0.305025	0.31252	1.43477	1.42241	2.15646	2.22614	1.41275	1.43145	195
					CCDC50	3.89686	3.68869	1.23425	1.56933	0.607157	0.658721	0.566729	0.538165	0.469352	0.549077	56
					CCDC51	0.612346	0.750102	0.451261	0.652538	1.47734	1.53264	1.98428	2.12642	0.741785	0.786291	31
					CCDC53	2.60989	2.41263	1.47702	1.25221	0.859654	0.798511	0.914387	0.839156	0.790042	0.860281	14
					CCDC57	2.41872	2.08236	0.713365	0.721933	1.28643	1.57593	1.172	1.29223	1.04351	1.04888	3
					CCDC58	0.502177	0.5629	2.27554	2.36052	0.814213	1.1479	0.7529	1.06255	0.348912	0.383409	43
					CCDC59	0.607388	0.593446	0.632873	0.791925	1.62449	1.62394	1.05251	1.0862	1.74334	1.65443	32
					CCDC6	3.54896	3.36398	1.32378	1.74626	0.593209	0.661786	0.545827	0.487602	0.445465	0.431635	105
					CCDC61	0.525844	0.578596	0.25592	0.36268	0.957361	0.893886	1.08215	1.08738	3.30394	2.88116	11
					CCDC64	0.967717	1.00962	0.612879	0.789446	0.96734	0.978665	1.19476	1.19392	2.15879	2.30978	16
					CCDC64B	0.789823	0.729857	0.439978	0.504606	0.893026	0.943055	1.28763	1.22251	2.77053	2.25984	34
					CCDC66	2.21807	1.89528	0.861947	0.924931	1.45808	1.73028	0.937981	1.0473	0.896403	0.937209	1
					CCDC69	0.87447	0.840347	1.27873	1.41519	1.04179	0.985462	1.31411	1.24619	1.37364	1.45655	2
					CCDC71	1.04688	1.03291	0.505471	0.478195	3.17592	1.93082	1.45889	1.52912	0.502651	0.49644	3
					CCDC71L	1.26189	1.33534	0.763251	0.572394	2.01631	2.08569	1.11644	1.16697	1.04153	1.05809	3
					CCDC74A	1.164	0.840308	0.729723	0.908461	1.36856	1.19385	1.20545	1.19418	2.06142	1.74192	2
					CCDC77	0.730639	0.685046	0.466109	0.426806	1.27991	1.14665	1.52463	1.35695	2.66705	2.16793	11
					CCDC82	0.722773	0.877854	2.48987	2.97987	0.743434	0.699194	0.544572	0.506493	0.431819	0.447822	6
					CCDC83	2.48819	2.31102	0.994244	1.57219	0.816447	0.967784	0.604448	0.597575	0.475326	0.9035	3
					CCDC84	0.584065	0.494744	1.33142	1.32583	0.990721	1.03516	1.00248	0.949646	2.0193	2.09906	3
					CCDC85B	3.95788	3.53604	1.17083	1.27813	0.710044	0.817833	0.574476	0.698343	0.578669	0.614782	8
					CCDC85C	3.34106	3.2097	1.30955	1.45572	0.698563	0.797037	0.633221	0.744921	0.499385	0.622308	26
					CCDC86	0.554712	0.597788	0.550378	0.652932	1.5565	1.70745	0.96311	0.969458	1.97693	1.72631	83
					CCDC88A	1.18332	1.1572	0.395848	0.418581	1.32871	1.33476	1.11149	1.09122	1.28576	1.21193	6
					CCDC88C	2.00604	1.92627	0.893456	1.04005	1.24198	1.28426	1.39945	1.33216	0.615896	0.760185	83
					CCDC9	1.90598	1.71109	0.74119	0.817237	0.817818	0.861678	0.771311	0.810075	1.99868	2.24941	60
					CCDC90B	0.430618	0.365689	0.327668	0.324087	1.66906	1.78413	2.67288	2.44922	0.942469	0.936937	45
					CCDC91	4.42594	4.4499	1.14351	1.49772	0.496179	0.555109	0.478699	0.521536	0.408959	0.462398	31
					CCDC92	2.47608	2.13154	1.70189	2.05356	0.53822	0.806125	0.528335	0.667808	0.898206	1.17052	10
					CCDC93	3.39271	3.18476	1.19027	1.17221	0.744089	0.725617	0.78871	0.731292	0.7102	0.703786	69
					CCDC94	0.656505	0.624246	2.07495	2.49019	0.798726	0.813397	0.643423	0.65397	0.581559	0.652263	60
					CCDC97	1.14808	1.17639	1.85542	2.00914	0.727675	0.684298	0.687917	0.608502	1.06821	1.06084	37
					CCHCR1	2.05507	1.83234	0.94716	1.04796	1.10036	1.22307	1.28628	1.32615	0.86065	1.0599	14
					CCM2	1.81538	1.67965	1.23596	1.17291	0.96464	1.00022	1.22394	1.22416	0.994688	1.11273	33
					CCM2L	0.957582	0.807758	1.07685	1.32754	1.41052	1.47207	1.08331	1.01386	1.41547	1.30473	1
					CCNA2	1.35548	1.2989	1.62559	1.82079	0.895877	0.899876	0.998227	0.839585	0.85935	0.868657	25
					CCNB1	2.50631	2.35097	1.05059	1.18298	0.882351	0.956819	0.97311	1.13954	0.824174	0.920322	26
					CCNB2	1.42838	1.36259	1.04723	1.01939	1.21842	1.16556	1.48536	1.5465	1.09573	1.18476	23
					CCNC	1.16439	0.711172	1.13318	0.655822	0.927631	0.954842	0.929152	0.790634	2.51103	1.71412	8
					CCND1	1.21189	1.19169	1.82568	1.28661	1.141	0.93613	1.03701	1.13449	0.74723	0.796977	26
					CCND3	0.70152	0.801544	2.05268	1.55864	1.06085	0.921313	1.00913	1.13122	0.724215	0.797566	12
					CCNDBP1	4.10599	3.12529	1.33349	1.49265	0.521875	0.743225	0.601921	0.904834	0.571992	0.382497	2
					CCNE1	0.439239	0.535216	2.05934	2.4529	0.870216	0.833311	0.739854	0.780336	0.594015	0.57263	9
					CCNE2	0.336135	0.388717	1.53172	0.916805	1.36367	0.865905	1.0798	0.905872	1.1246	1.11583	4
					CCNF	1.21533	1.78211	0.883937	0.875796	1.36858	1.33396	1.53829	1.32105	1.34439	0.997204	1
					CCNH	0.693393	0.687732	2.14948	1.7564	0.974794	0.958027	0.827685	0.854548	0.652461	0.676925	32
					CCNI	2.55996	1.84341	0.79165	0.843853	0.758184	1.31433	2.25948	1.48808	0.637329	0.742189	2
					CCNJ	2.10807	1.94974	1.22396	1.49222	0.852777	0.902442	1.00555	0.998382	1.0052	1.23006	3
					CCNK	0.648195	0.696664	1.26333	1.1018	1.01165	0.931027	1.05836	0.99324	1.68673	1.49637	45
					CCNL1	0.528035	0.688237	1.75823	1.16263	1.4619	1.31151	0.978447	0.893992	0.797657	0.900711	9
					CCNL2	1.31924	1.0472	1.69049	1.27508	1.36703	1.14145	1.22303	0.962426	0.949092	0.827159	6
					CCNT1	0.523884	0.560122	1.81842	1.98273	0.909447	0.869733	0.860058	0.829394	1.14031	1.07947	47
					CCNT2	0.531633	0.516659	1.95444	1.58853	1.03381	0.970469	0.829057	0.906387	1.1606	1.24216	21
					CCNY	0.728978	0.812948	0.609574	0.594502	1.32279	1.15862	1.85401	1.77721	1.60602	1.55291	24
					CCNYL1	0.502411	0.517091	0.445666	0.40116	1.35725	1.35607	2.03316	1.95289	1.396	1.55262	21
					CCP110	2.09842	1.88307	1.03357	1.08288	0.944347	0.99436	1.07677	1.21924	1.05329	1.19542	35
					CCPG1	0.354572	0.350851	0.276975	0.351035	1.19124	1.27244	2.29683	2.20401	1.61248	1.59741	35
					CCR8	1.79913	1.99289	1.16791	1.31111	0.833169	1.13275	1.43466	1.28733	0.822679	0.848686	2
					CCRN4L	0.804869	0.794382	0.781076	0.503401	1.43906	1.54268	1.97598	2.25466	0.815969	0.99065	16
					CCS	3.72313	3.66824	1.41491	1.49951	0.607927	0.707366	0.583197	0.557604	0.535211	0.535809	31
					CCSAP	0.367365	0.495358	0.580442	0.737383	1.47396	1.35028	2.18552	1.97129	0.826512	1.0715	4
					CCSER1	0.73293	0.719269	0.666143	1.00417	1.2252	1.24148	1.42005	1.73602	1.06666	1.36869	11
					CCSER2	1.17331	1.30106	0.85855	1.01346	1.16778	1.21332	0.932981	1.39601	0.896832	1.39996	8
					CCT2	3.3234	3.01017	1.09891	1.1257	0.65584	0.650937	0.655953	0.687199	1.03327	1.08133	473
					CCT3	2.86969	2.50049	1.15264	1.07125	0.701188	0.677915	0.689266	0.721198	1.31603	1.31878	390
					CCT4	3.29589	3.03211	1.10645	0.937521	0.665981	0.671239	0.673789	0.701087	1.11095	1.12709	394
					CCT5	3.23654	3.03593	1.22643	1.20025	0.613146	0.62228	0.579201	0.577625	1.0355	1.02665	479
					CCT6A	3.06453	2.75338	1.29164	1.29754	0.581594	0.562165	0.5936	0.578607	1.28212	1.34064	283
					CCT6B	2.7662	2.2524	1.19972	1.22078	0.559631	0.721182	0.698109	0.793304	1.44088	1.5591	1
					CCT7	3.17838	2.72821	1.24149	1.17512	0.68005	0.654236	0.648977	0.676341	1.17513	1.17361	405
					CCT8	3.25851	2.96995	1.22514	1.18872	0.603342	0.607783	0.593627	0.600984	1.18083	1.21653	495
					CD109	0.497191	0.610601	0.512902	0.501033	1.2453	1.19655	1.95728	1.8946	1.64901	1.81835	51
					CD14	1.22133	1.84594	1.08892	1.01509	1.02902	0.968806	1.41133	1.18969	1.58878	1.52216	3
					CD151	0.56878	0.650981	0.482703	0.640694	1.27683	1.22259	1.81858	1.91795	1.71782	1.77052	23
					CD164	0.215196	0.153943	0.338603	0.486394	1.09054	1.55466	2.44824	2.13402	1.93502	1.74967	2
					CD164L2	0.715718	0.604622	0.411283	1.26545	1.07312	1.18007	1.60601	1.59193	1.86255	1.81752	1
					CD276	0.725924	0.686167	0.455008	0.630404	1.28093	1.18457	1.89378	1.86367	1.47453	1.46071	64
					CD2AP	3.68333	3.43232	1.23353	1.46624	0.580596	0.640151	0.52352	0.529068	0.47537	0.508158	89
					CD2BP2	0.631536	0.684063	1.85165	1.97019	0.729673	0.718567	0.642341	0.628647	1.39553	1.44052	88
					CD320	0.471183	0.544294	0.460535	0.409679	1.05418	1.03072	1.98074	1.81321	2.16368	1.75737	13
					CD36	0.291266	0.238797	0.293723	0.197065	1.46556	1.47096	2.11007	2.24123	1.84973	2.04673	2
					CD3EAP	0.633568	0.527583	0.779548	0.817542	0.992614	1.08975	0.821162	0.812894	2.37307	2.16462	62
					CD44	0.530909	0.555171	0.693903	0.81006	1.24497	1.21472	1.92988	1.78805	1.26563	1.4381	100
					CD46	0.439234	0.46621	0.408651	0.379501	1.29097	1.28049	2.2363	2.17873	1.6219	1.6988	40
					CD47	0.478558	0.514188	0.398586	0.387609	1.31137	1.26002	2.14751	1.83301	1.75181	1.73497	35
					CD55	0.614008	0.652817	0.486263	0.584684	1.25033	1.18669	1.85567	1.85504	1.6915	1.66876	71
					CD58	0.351386	0.312774	0.272964	0.219041	1.42879	1.35313	2.12111	2.28033	1.66106	1.91942	25
					CD59	0.61444	0.584908	0.650022	0.835672	1.18989	1.20692	1.2681	1.64381	1.55557	1.72018	56
					CD5L	1.09441	1.45515	0.979816	1.42674	1.19195	1.27627	1.32428	0.816257	1.01867	1.10597	5
					CD63	0.251335	0.309123	0.313176	0.385739	0.919816	0.970861	1.547	1.55043	2.92995	2.58843	79
					CD81	0.544165	0.568249	0.224802	0.176972	1.18779	1.10715	2.20756	2.11255	1.9617	2.11597	29
					CD82	0.619339	0.678431	0.676877	1.66103	1.15668	1.09251	1.57474	1.65628	1.38079	1.51658	3
					CD83	1.28972	1.07832	0.532238	0.59244	1.14956	1.28136	1.69364	1.3984	1.80706	1.90517	1
					CD9	0.402946	0.427964	0.254853	0.298317	1.28795	1.26559	2.05196	2.0116	1.86661	2.043	154
					CD97	0.599911	0.621208	0.436948	0.43668	1.28034	1.19466	1.94694	1.9159	1.70504	1.75469	29
					CD99	0.379376	0.427262	0.354764	0.283694	1.26122	1.27593	2.37976	2.05802	1.38982	1.53198	43
					CD99L2	0.351864	0.371189	0.349868	0.383049	1.30755	1.28454	2.51684	2.32127	1.51366	1.77539	9
					CDAN1	5.29853	4.77704	0.71652	0.660143	0.645249	0.644455	0.793179	0.776996	0.613885	0.540041	15
					CDC123	4.86295	4.79634	0.943734	0.905886	0.65855	0.564324	0.614301	0.687392	0.438383	0.478323	26
					CDC14B	0.541457	0.894514	0.53108	0.637849	1.48481	1.34936	1.3779	1.54417	1.89334	2.0265	2
					CDC16	1.55757	1.50409	1.11382	0.933804	0.820095	0.792094	0.826806	0.834773	2.05272	1.85551	74
					CDC20	2.38947	2.35415	1.19463	1.37341	0.88994	0.920139	0.952392	1.06523	0.91334	0.973901	18
					CDC23	1.49897	1.302	1.14674	1.02094	0.830646	0.832966	0.729706	0.905289	1.93377	1.99479	56
					CDC25B	1.59064	1.76279	1.68525	1.70424	0.884027	0.839402	0.992305	1.07766	0.61259	0.593796	11
					CDC25C	5.96626	5.10891	0.619055	0.722753	0.563163	0.647029	0.539999	0.500266	0.336045	0.374398	13
					CDC26	1.91056	1.86347	1.29149	1.44109	0.520343	0.619585	0.470107	0.449647	1.27321	1.16193	18
					CDC27	1.11613	1.05552	1.06026	0.871474	0.882574	0.86052	0.780487	0.845152	2.197	2.23065	62
					CDC34	3.25035	3.12528	1.14371	1.21211	0.789686	0.735719	0.718785	0.800104	0.555137	0.619807	15
					CDC37	3.67214	3.26151	1.24891	1.83031	0.512778	0.554287	0.467444	0.465213	0.431946	0.464049	195
					CDC37L1	5.64679	5.17836	0.841373	0.913336	0.418527	0.464049	0.415374	0.458358	0.351782	0.351506	16
					CDC40	0.557337	0.578833	0.556689	0.576662	1.5707	1.6684	0.967639	1.05923	2.1129	2.07245	127
					CDC42	2.1811	1.87727	0.678694	0.773909	1.06364	1.03175	1.43027	1.48538	1.13089	1.18312	122
					CDC42BPA	1.38471	1.28763	1.17622	1.4106	0.92748	0.958818	1.24441	1.14482	0.776388	0.853712	31
					CDC42BPB	2.94516	2.76159	1.23476	1.23797	0.782122	0.787426	0.824297	0.872795	0.660922	0.730346	170
					CDC42BPG	2.81468	2.55221	1.11199	1.26475	0.798611	0.811226	0.8717	0.905749	0.701314	0.855461	85
					CDC42EP1	1.52109	1.39073	0.704794	0.804477	1.2568	1.0929	1.93931	1.78799	1.17828	0.88035	7
					CDC42EP2	2.14016	1.90842	1.13778	1.86975	0.914301	1.05544	1.14502	0.88145	0.7202	0.704549	3
					CDC42EP4	3.54142	3.4111	1.14723	1.52206	0.575596	0.635382	0.629016	0.75018	0.430599	0.517095	42
					CDC42EP5	3.42145	3.24336	0.730799	1.19285	0.579395	0.692218	0.730816	0.586596	1.44486	1.46008	2
					CDC42SE1	0.308618	0.301611	0.861267	2.07968	1.05798	1.10033	1.41037	1.81807	1.05098	1.22515	1
					CDC42SE2	0.271103	0.0833017	0.0315171	0.0606506	1.27265	1.28267	1.86381	2.55575	1.34417	1.58247	2
					CDC45	0.922948	0.988392	1.49795	1.24591	1.31716	1.22543	1.0799	1.11237	0.915594	0.95567	36
					CDC5L	0.490124	0.521788	0.532522	0.589912	1.18236	1.26517	0.851501	0.85808	2.66934	2.5534	270
					CDC6	0.744562	0.985265	0.615049	0.624648	1.24036	1.36424	1.69852	1.73379	1.61622	1.94422	5
					CDC7	0.629652	0.661383	1.28051	1.22347	1.17757	1.22469	1.1721	1.34716	1.16184	1.15591	15
					CDC73	0.562072	0.635537	1.91548	1.81561	1.1599	1.23654	0.780365	0.84202	0.622769	0.679771	106
					CDCA2	0.424143	0.410436	0.656741	0.708626	1.86721	2.01702	1.14727	1.24438	1.30079	1.38827	82
					CDCA3	1.07328	1.12062	0.919951	1.15761	0.951651	1.05663	1.52318	1.38494	1.22949	1.14542	23
					CDCA4	1.57223	1.52347	1.61154	1.92266	0.916206	0.907005	0.930458	0.891716	0.710702	0.657472	9
					CDCA5	0.585886	0.554431	0.909085	1.07647	2.22093	2.22527	1.03157	1.20878	0.466018	0.596701	17
					CDCA7	1.24646	1.15167	0.626701	0.675886	2.12041	2.39504	1.26381	1.44734	0.484947	0.6871	4
					CDCA7L	0.50931	0.724554	0.366429	0.552452	2.34292	2.48808	1.23227	1.55564	0.749079	0.776064	9
					CDCA8	0.374676	0.507325	0.297467	0.394755	2.32946	2.32344	1.39937	1.49163	0.997045	1.24435	20
					CDH1	0.507892	0.522362	0.532575	0.601029	1.3178	1.33597	1.96419	1.89367	1.39359	1.48347	196
					CDH11	1.77599	1.26515	0.844818	0.892962	1.05694	1.13444	1.59525	1.42708	1.17811	1.18381	4
					CDH3	0.589807	0.552158	0.51672	0.483642	1.26082	1.18771	2.00857	1.79474	1.49679	1.47282	33
					CDH9	1.01282	1.69224	1.01826	1.24121	0.970594	1.16456	2.0226	1.8043	0.567674	0.791625	1
					CDIPT	0.584059	0.680464	0.378702	0.384852	1.45847	1.09413	2.31356	2.05742	1.49894	0.821599	28
					CDK1	3.02153	2.73928	1.35275	1.35811	0.79273	0.792934	0.837032	0.806349	0.610342	0.655635	93
					CDK10	1.27745	1.38595	1.09597	1.22358	1.21733	1.40879	0.874968	0.850814	1.21335	1.1053	5
					CDK11A	0.767783	0.715681	1.53431	1.66006	1.21969	1.1971	0.895852	0.88671	0.947975	1.00999	23
					CDK11B	0.775865	0.639503	1.63487	1.59178	1.19096	1.20307	0.924465	0.843029	0.956035	0.913838	11
					CDK12	0.462497	0.496931	1.9331	2.29153	0.880208	0.910449	0.755971	0.721682	0.850566	0.940337	64
					CDK13	0.489778	0.516533	1.00777	0.906772	0.755468	0.819684	0.75998	0.763197	2.68783	2.77524	108
					CDK16	4.01907	3.7755	1.02297	0.88599	0.715521	0.732232	0.796293	0.880736	0.577846	0.646769	11
					CDK17	1.53656	1.16018	0.757659	0.689187	1.22924	1.30684	1.74772	1.86677	1.12991	1.23642	14
					CDK18	4.97858	3.9778	0.582407	0.622452	1.03215	0.813237	0.923147	1.14655	0.448158	0.512069	4
					CDK19	0.868991	0.816686	1.4488	1.04636	0.94428	0.901551	0.837417	0.885867	1.59032	1.48743	15
					CDK2	2.10237	1.89356	1.42553	1.3213	0.957801	0.924255	0.97239	0.928301	0.758809	0.809208	51
					CDK2AP1	0.405855	0.403094	1.4722	1.39359	1.23475	1.42875	0.680784	0.964164	1.37483	1.33615	6
					CDK2AP2	0.281878	0.321369	1.26464	2.64963	1.08395	1.24278	0.776576	0.764338	1.00091	1.40907	2
					CDK4	1.92394	1.92862	1.72889	1.31616	0.89922	0.75131	0.930177	0.93304	0.756664	0.686028	40
					CDK5	3.1009	2.83572	1.26912	1.09908	0.773386	0.763048	0.921068	0.895364	0.633068	0.76475	35
					CDK5RAP1	0.584609	0.639443	0.789763	0.713474	1.48925	1.50113	2.17723	2.10139	0.752999	0.779202	39
					CDK5RAP2	1.49867	1.39987	1.06679	1.15123	1.01152	1.02923	1.22749	1.15402	1.2719	1.28948	158
					CDK5RAP3	0.448828	0.442832	0.315989	0.332746	1.30504	1.34411	2.27685	2.28727	1.47266	1.46085	116
					CDK6	2.97689	3.01501	1.49311	1.43095	0.794584	0.691033	0.773696	0.759639	0.567725	0.625337	27
					CDK7	0.724788	0.795103	2.08577	2.68181	0.87885	0.831844	0.876503	0.660511	0.587191	0.593811	25
					CDK8	0.543088	0.54519	1.33297	1.56595	0.745249	0.80402	0.702822	0.788248	1.69972	1.73147	13
					CDK9	0.6089	0.590865	1.7591	1.36091	0.992297	0.942523	0.960382	0.92508	1.33511	1.42408	36
					CDKAL1	0.508056	0.651518	0.401831	0.403749	1.27664	1.2923	1.97312	2.09022	1.59678	1.55582	55
					CDKL5	0.662788	0.626043	0.948007	1.25194	1.3154	1.29318	1.27459	1.1824	1.28658	1.58631	12
					CDKN1A	0.811286	0.835103	1.77486	2.40176	0.85187	0.97827	0.710901	0.654044	0.633884	0.59161	24
					CDKN1B	0.675498	0.80898	2.18202	2.4831	0.64458	0.677933	0.505043	0.541641	0.428859	0.469168	30
					CDKN1C	1.59284	1.73117	1.57256	1.90774	0.701808	0.822831	0.95209	0.711414	1.12375	1.03708	2
					CDKN2AIP	0.467913	0.454637	1.85039	1.99264	1.00245	1.044	0.915616	0.949069	0.997888	1.04935	31
					CDKN2AIPNL	0.611994	0.572652	2.14971	2.25906	0.849361	0.860977	0.807715	0.744807	0.867876	0.976049	31
					CDKN2B	4.7253	4.65904	1.34031	1.18083	0.504229	0.475901	0.465222	0.432805	0.331543	0.361978	10
					CDKN2C	3.13746	2.72303	1.34641	1.4453	0.673911	0.668585	0.815329	0.70565	0.713527	0.764554	4
					CDKN2D	1.99124	2.78824	1.4177	1.77897	1.05244	0.828739	0.774746	0.647809	0.482789	0.917009	2
					CDKN3	4.3633	4.23714	1.20701	1.10022	0.704988	0.64936	0.64171	0.559511	0.50122	0.446976	4
					CDNF	0.237636	0.396978	1.1736	1.21761	1.19181	0.912785	1.72836	2.02934	1.40877	1.24794	1
					CDON	0.536616	0.685358	0.594618	0.752548	1.40507	1.26376	2.1217	1.85533	1.44516	1.51833	2
					CDPF1	0.491281	0.567676	1.70536	1.13361	1.31909	1.38241	0.945773	1.06283	1.16814	1.33928	2
					CDR2	2.79391	2.62214	1.03591	1.23934	0.869838	0.880467	1.11293	1.15923	0.823896	0.83407	24
					CDR2L	3.86061	3.54646	0.960199	1.22495	0.657572	0.723058	0.683918	0.752301	0.637336	0.649653	19
					CDS1	0.470675	0.63129	0.559693	0.652609	1.22363	1.18462	1.91248	1.87038	1.45935	1.21289	32
					CDS2	0.55404	0.597997	0.532391	0.510008	1.13778	1.21882	1.94037	1.60454	1.51449	1.53658	27
					CDT1	0.697616	0.626781	1.73376	2.12105	1.04674	1.0484	0.903051	0.87573	0.708875	0.670446	18
					CDV3	3.72376	3.68991	1.27241	1.5281	0.374919	0.510578	0.236169	0.308214	0.227031	0.260727	85
					CDYL	0.489571	0.56787	1.05583	1.01336	1.53206	1.69867	1.01019	1.04379	1.21727	1.5267	63
					CDYL2	0.460744	0.480835	0.522224	0.508019	2.36171	2.40765	1.03483	1.2635	1.19612	1.32378	27
					CEACAM5	0.234894	0.240275	0.276449	0.34849	1.37775	1.31165	2.11482	1.95689	1.82979	1.98827	8
					CEACAM6	0.248259	0.324801	0.211873	0.212065	1.23741	1.27045	2.02676	1.85236	2.01818	2.18652	6
					CEBPA	0.590764	0.566262	0.668261	0.759009	1.92806	1.80144	1.46473	1.32045	1.06102	0.88267	11
					CEBPB	0.591343	0.557927	0.665513	0.862356	2.13381	2.27787	1.2224	1.37915	0.92002	0.909467	27
					CEBPG	0.9889	0.744511	0.821712	1.08176	1.36387	1.82059	0.804448	1.02632	0.695085	0.863004	5
					CEBPZ	0.43636	0.402073	0.266658	0.315982	2.71753	2.77518	1.15886	1.22506	1.07534	0.952523	146
					CEBPZ-AS1	0.458173	0.622354	0.421813	0.641749	1.5591	1.4913	2.32474	2.19625	1.12794	1.01493	4
					CECR5	0.575788	0.616165	0.923555	0.750728	1.41256	1.57172	2.04875	1.99612	0.66916	0.669836	83
					CELF1	0.571064	0.528928	0.797262	0.691226	1.52913	1.59944	1.02144	1.17457	1.68436	1.75704	83
					CELSR1	0.556251	0.584262	0.479279	0.539393	1.39275	1.32929	2.08028	2.0245	1.42002	1.38169	70
					CELSR2	0.656261	0.57879	0.591189	0.659522	1.30086	1.33201	1.93339	1.86427	1.33731	1.32126	147
					CELSR3	0.601448	0.691403	0.439576	0.532409	1.29259	1.10523	2.22629	1.75688	1.56707	1.35027	18
					CENPB	0.665057	0.736463	0.517117	0.625939	2.45542	2.77117	1.18441	1.46402	0.601719	0.678036	30
					CENPC	0.576215	0.564245	0.367814	0.546396	2.72149	2.79857	1.23021	1.27734	0.590837	0.637432	63
					CENPE	1.4422	1.382	1.34821	1.64432	0.995152	0.991265	1.09333	1.12764	0.846028	0.965151	130
					CENPF	0.76035	0.692369	1.22203	1.38168	1.41265	1.48642	1.41333	1.3863	0.726548	0.815013	237
					CENPH	1.55937	1.52374	0.891291	0.859115	1.9717	2.0608	1.05571	1.06765	0.513772	0.607077	26
					CENPI	0.642306	0.563394	0.402996	0.274335	2.94609	2.7874	1.15721	1.45123	0.611128	0.709525	14
					CENPJ	1.97638	1.93038	0.977415	1.14507	0.895618	0.928397	1.108	1.12067	0.94219	1.07159	25
					CENPK	1.00197	1.06578	0.876062	0.84614	1.83709	1.84218	1.16041	1.10861	0.750689	0.640915	14
					CENPL	0.716134	0.711306	0.443738	0.50443	2.13593	2.3058	1.07524	1.33201	0.916724	1.15798	7
					CENPM	2.54724	2.48466	0.711876	0.610483	1.78073	1.64645	0.930606	1.05771	0.486405	0.803737	5
					CENPN	0.486722	0.490208	0.387209	0.471659	2.45018	2.51541	1.34724	1.51836	0.657209	0.825085	16
					CENPO	0.651289	0.584073	0.364606	0.369692	2.00583	2.27015	1.21483	1.39546	1.53542	1.6643	3
					CENPP	0.453458	0.516691	0.430495	0.44661	2.20862	2.17343	1.02488	1.17157	1.44739	1.53536	9
					CENPQ	0.390475	0.369381	0.353068	0.428523	1.9177	2.02591	1.14223	1.14989	1.74789	1.85861	24
					CENPT	0.751784	0.661888	0.579242	0.664108	2.01816	2.01167	1.30314	1.26199	1.01662	1.16327	17
					CENPU	0.521699	0.459147	0.455242	0.502267	1.67049	1.71262	1.09039	1.18885	2.00147	2.08267	34
					CENPV	0.308397	0.344515	0.406541	0.390671	2.28373	2.41332	1.23936	1.3933	1.27947	1.39518	13
					CENPW	1.2202	0.966842	0.637702	0.77785	1.94214	1.94325	1.152	1.29206	1.2068	1.1333	2
					CEP104	1.83192	1.66107	1.16854	1.66979	0.764853	0.74886	0.672662	0.673998	0.614571	0.740223	7
					CEP112	3.13676	2.94489	0.944241	1.06277	0.82266	0.908495	0.950396	0.930799	0.714756	0.763511	26
					CEP120	1.01517	1.08282	0.846506	0.936284	1.1856	1.27161	1.64583	1.47625	1.1203	1.30093	24
					CEP128	0.76399	0.77697	0.476132	0.722683	1.37137	1.46181	2.22767	1.89013	0.894377	0.994966	51
					CEP135	1.36911	1.3073	1.00053	1.16177	1.11527	1.17683	1.47207	1.4063	0.853899	0.946766	51
					CEP152	1.35506	1.19457	0.787338	1.01817	1.24573	1.3562	1.97853	1.67363	0.849414	0.90906	39
					CEP164	1.12491	1.00574	0.75134	0.910314	1.22019	1.24559	1.6272	1.46946	1.27057	1.42912	28
					CEP170	1.35215	1.38013	1.46046	1.63801	0.838077	0.858469	0.830423	0.833436	1.20631	1.25755	68
					CEP170B	1.88004	1.79401	1.40246	1.6336	0.845972	0.86971	0.818651	0.899797	0.919477	1.08314	107
					CEP19	1.01834	1.51673	1.08351	0.988444	1.33029	1.15707	1.33358	1.24354	1.22645	1.42201	2
					CEP192	2.28001	2.09651	0.982764	1.11502	1.05468	1.18834	1.31775	1.12605	0.73402	0.754698	43
					CEP250	2.18834	1.98359	0.924554	1.10802	1.06542	1.11823	1.52294	1.26417	0.751087	0.78922	98
					CEP290	1.14168	1.12058	0.971545	1.06319	0.954609	0.988699	1.23136	1.15491	1.67222	1.80302	55
					CEP350	1.18079	1.08247	0.955	1.05	1.0423	1.05377	1.3517	1.31124	1.29163	1.58018	153
					CEP41	4.98695	4.49282	0.68074	0.760773	0.74256	0.748811	0.7541	0.766791	0.573996	0.616283	23
					CEP44	3.70611	3.43087	0.911486	1.23983	0.814525	0.881807	0.908876	0.997697	0.560922	0.616825	11
					CEP55	3.01108	2.75611	0.967042	1.17618	1.03234	1.12285	0.97952	1.11256	0.529108	0.667126	50
					CEP57	0.830051	0.68209	0.547263	0.730858	1.39165	1.36905	1.98772	1.82296	1.19343	1.39426	16
					CEP63	1.8974	1.75167	0.78166	0.902212	1.17819	1.11295	1.62381	1.38069	0.845532	0.903456	16
					CEP68	1.28029	1.17266	0.736777	0.880328	1.23276	1.3703	1.8377	1.42878	1.07506	1.14752	14
					CEP70	1.14551	1.0222	0.532286	0.494354	1.25218	1.30398	1.96554	1.81094	1.53404	1.6463	7
					CEP72	1.32775	1.19894	0.941315	1.00285	1.02056	0.883366	0.999496	1.02655	1.38527	1.74492	11
					CEP76	2.82018	2.6388	0.996762	1.16359	0.795342	0.757473	0.943755	0.857613	0.623768	0.703217	11
					CEP78	2.16287	1.90883	0.58798	0.643092	0.937349	0.983678	1.10621	1.19066	1.60128	1.5929	33
					CEP85	4.25504	3.92411	0.986114	1.27163	0.590701	0.682401	0.646377	0.620828	0.602707	0.597165	26
					CEP85L	1.81958	1.63127	0.791331	0.624523	1.25091	1.15399	1.29269	1.253	1.14182	1.03194	7
					CEP89	0.733148	0.686496	0.501857	0.588898	1.38985	1.45334	1.94093	1.84474	1.07822	1.18696	29
					CEP95	1.60088	1.54026	0.684367	1.10383	0.977732	1.0709	1.25805	1.22947	1.31805	1.44578	22
					CEP97	2.67176	2.3636	0.916782	1.03454	0.895532	0.922997	1.00628	1.12833	0.965183	1.17276	44
					CEPT1	0.658697	0.824223	0.581045	0.728877	1.47231	1.36684	1.86996	2.22952	1.46188	1.46246	11
					CERCAM	0.715941	0.721136	0.943348	0.826007	1.1258	1.10276	2.07151	1.87393	1.06596	1.14843	26
					CERK	0.614222	0.747863	0.776879	0.60138	1.26942	1.27577	1.75032	1.55093	1.73086	1.7118	4
					CERS1	0.213688	0.26466	0.351979	0.613258	1.43817	1.89458	1.28687	2.29863	1.63436	1.49932	9
					CERS2	0.600159	0.629577	0.473569	0.569671	1.38507	1.33977	1.92366	2.0122	1.39304	1.20709	84
					CERS4	0.552112	0.331894	0.408722	0.472743	1.62762	1.72714	1.89655	2.45742	1.48449	1.11711	2
					CERS5	0.459689	0.461416	0.739606	1.16499	1.28262	1.16928	1.59076	1.67558	1.44437	1.40066	10
					CERS6	0.359111	0.495879	0.248349	0.326609	1.66385	1.3164	1.74091	1.80503	1.29991	1.0181	18
					CES2	0.888368	0.781114	0.969321	0.814401	0.966076	1.11856	1.75689	1.90165	1.18945	1.00898	5
					CETN2	2.66143	2.41221	1.32094	1.39696	1.07009	1.04543	0.749732	0.732425	0.683515	0.68396	42
					CETN3	1.75329	1.71364	1.16432	1.1776	0.918062	0.927146	1.17986	0.987276	1.084	1.25916	43
					CFD	2.04584	2.35333	1.40949	1.57136	1.07724	0.970785	1.19039	0.943159	0.796553	0.766095	3
					CFDP1	0.439041	0.538871	2.36252	3.22065	0.591857	0.666162	0.302897	0.3385	0.273041	0.284498	118
					CFH	1.33978	1.70031	1.00697	1.37468	1.19378	1.06838	1.19526	0.988962	1.28462	1.01556	58
					CFHR1	1.08329	1.85795	1.10718	0.997276	1.12123	0.994943	1.25303	1.05172	1.82427	1.33259	2
					CFHR2	1.20932	1.26817	0.770052	1.06904	1.5394	0.946228	1.56119	1.41805	1.33675	1.3703	3
					CFHR5	1.45982	1.59642	0.958315	1.31458	1.24692	0.923364	1.15567	0.899181	1.10808	1.23398	5
					CFI	1.68817	1.48708	1.14927	1.43878	1.01347	1.06363	0.854308	0.962729	0.72414	0.862741	8
					CFL1	3.83384	3.67396	1.44606	1.50805	0.485607	0.513961	0.39431	0.382479	0.323218	0.345057	585
					CFL2	3.89467	3.54915	1.45188	1.32478	0.541885	0.551087	0.451973	0.466306	0.642917	0.554551	17
					CGA	1.23848	1.0661	1.17604	0.915608	1.14573	1.24623	1.69721	1.77504	1.01547	0.925283	1
					CGGBP1	0.601628	0.47348	1.88196	2.57926	0.713011	0.861196	0.650162	0.658898	0.790928	0.826466	23
					CGN	1.90226	1.87685	1.10321	1.27679	1.04522	1.10084	1.22209	1.16651	0.836883	0.830251	285
					CGNL1	1.29716	1.36295	1.24083	1.14104	1.09989	1.14215	1.32723	1.29532	1.11112	1.06768	14
					CGREF1	0.652906	0.51545	0.920013	1.1835	0.806499	0.908418	1.54258	1.5098	1.44799	1.66795	24
					CGRRF1	1.00841	0.812191	0.419034	0.38885	1.33585	1.27029	1.96474	2.00335	1.79061	1.69654	8
					CHAC2	4.93975	4.67741	1.18896	0.980212	0.486019	0.469257	0.440705	0.418892	0.393426	0.347756	8
					CHAF1A	0.544277	0.44523	0.486279	0.48812	2.50476	2.39997	1.4858	1.53566	0.722977	0.740732	58
					CHAF1B	0.514412	0.576185	1.11377	1.22942	1.76398	1.9094	1.11911	1.26492	0.620786	0.735693	41
					CHAMP1	0.591967	0.596422	1.49496	1.52226	1.68568	1.79106	0.898427	0.947157	0.607713	0.655771	88
					CHCHD1	0.271689	0.359599	0.578883	0.595438	1.62353	1.7464	2.53205	2.5414	0.694728	0.698505	6
					CHCHD10	0.829696	0.747983	2.48705	2.54775	0.67725	0.906979	0.50227	1.23212	0.2013	0.433514	3
					CHCHD2	0.576654	0.682118	2.13167	2.34402	0.779232	1.09918	0.668335	1.17104	0.414417	0.565722	9
					CHCHD3	0.503674	0.471635	0.428832	0.500888	1.64002	1.69184	2.34078	2.19977	0.801197	0.87061	140
					CHCHD4	0.492342	0.559163	0.874936	0.621747	1.4413	1.62603	2.25544	2.16109	0.648067	0.687735	53
					CHCHD5	0.608217	0.512464	1.73245	2.39465	0.763169	0.921411	0.509006	0.980925	0.36035	0.40328	16
					CHCHD6	0.577547	0.609338	0.498937	0.592842	1.59321	1.6641	2.10459	2.21489	0.725771	0.831407	36
					CHCHD7	0.906192	0.773555	1.94595	1.66608	0.941957	1.23494	0.809809	1.29899	0.677459	0.703341	8
					CHD1	0.594658	0.642971	0.425729	0.463986	2.24363	2.16269	1.66247	1.61873	0.810595	0.84133	96
					CHD1L	0.576404	0.596047	1.72133	1.54549	1.1536	1.00368	1.12194	1.11963	1.00623	1.01748	69
					CHD2	0.551409	0.648519	0.412806	0.489253	2.50775	2.53873	1.39364	1.40072	0.70638	0.753727	115
					CHD3	0.479418	0.590965	0.630203	0.622094	0.886816	0.968389	0.775839	0.753896	2.72098	2.6798	132
					CHD4	0.476422	0.530855	1.45423	1.32152	1.36958	1.41371	0.936773	0.981048	1.07976	1.14534	513
					CHD5	0.744031	0.80135	1.35616	1.13897	1.34061	1.51836	1.07853	0.986257	1.19182	1.17654	7
					CHD6	0.480057	0.507234	0.555347	0.541535	0.826631	0.798804	0.954363	0.936948	3.05573	3.06608	189
					CHD7	0.529778	0.574858	0.523403	0.594095	1.54155	1.56884	1.3782	1.28951	1.84757	1.7638	97
					CHD8	0.637412	0.641999	1.98926	1.92942	0.995838	0.94387	0.880974	0.883228	0.736771	0.804495	147
					CHD9	0.681398	0.686292	1.31927	1.29928	1.27502	1.27529	1.16981	1.28244	0.962902	1.02285	38
					CHDH	0.711343	0.719551	0.639774	0.635849	1.3849	1.46233	2.01153	1.89083	0.881537	0.83318	32
					CHEK1	1.85494	1.87723	1.15838	0.988147	1.11178	0.964479	1.20599	1.15323	0.826689	0.936396	27
					CHEK2	0.650495	0.673211	1.72307	1.61312	1.07847	0.957802	1.11229	1.13739	0.855778	0.920703	37
					CHERP	0.533094	0.47776	0.987989	1.1182	1.45349	1.47687	0.991615	0.973122	1.56284	1.49702	102
					CHFR	0.508435	0.549267	2.08665	2.71442	0.714777	0.763348	0.49527	0.51473	0.646397	0.693275	32
					CHIC2	0.514631	0.476088	0.31472	0.467052	1.34791	1.35635	2.08234	2.07471	1.68857	1.82775	4
					CHID1	0.726798	0.767347	0.988976	0.827497	1.15454	1.22089	1.68349	1.74425	1.0852	1.10628	45
					CHKA	4.24771	4.32623	1.04988	0.94965	0.77374	0.714798	0.717337	0.748262	0.519428	0.506746	14
					CHKB	3.47365	3.5228	1.19511	1.25923	1.01326	0.802625	0.811258	0.766463	0.927883	0.774051	7
					CHM	5.0526	4.83612	0.993656	0.957908	0.646114	0.697879	0.555386	0.652382	0.482685	0.529425	13
					CHML	3.97276	3.75192	1.10089	1.24511	0.590821	0.652783	0.614322	0.561653	0.48466	0.521207	15
					CHMP1A	3.04665	2.96926	1.44238	1.68552	0.585957	0.640591	0.637598	0.537259	0.540257	0.530567	61
					CHMP1B	2.31898	2.16289	1.77333	2.24134	0.650049	0.670665	0.58372	0.580929	0.507842	0.521096	22
					CHMP2A	3.28802	3.17913	1.23992	1.44893	0.711382	0.716175	0.799789	0.801802	0.641076	0.750153	52
					CHMP2B	4.31077	4.70209	0.901234	1.18272	0.506418	0.591725	0.52684	0.55613	0.473118	0.504221	40
					CHMP3	4.0009	3.28006	1.43062	1.60849	0.627294	0.512937	0.575314	0.587672	0.460614	0.502332	6
					CHMP4A	3.88436	3.4162	1.28332	1.31634	0.604191	0.548874	0.706823	0.657239	0.610422	0.592258	13
					CHMP4B	3.83867	3.55441	1.41125	1.68482	0.424027	0.460842	0.468007	0.423848	0.350058	0.412986	112
					CHMP4C	3.97071	4.01633	1.09472	1.33077	0.607321	0.573525	0.549291	0.566212	0.502882	0.541594	20
					CHMP5	4.55623	4.17423	1.11987	1.57606	0.387993	0.42218	0.408086	0.411366	0.337199	0.440857	43
					CHMP6	0.363117	0.345064	0.285237	0.366288	1.22553	1.22998	2.0897	2.04838	1.90763	1.95151	26
					CHMP7	6.08357	5.28538	0.554329	0.548363	0.570946	0.591441	0.53097	0.611692	0.356609	0.382746	24
					CHN1	3.49586	3.21158	1.17003	1.04309	0.850287	0.843081	0.716983	0.663385	0.588563	0.591536	13
					CHORDC1	4.77947	4.33123	1.06647	1.15102	0.536646	0.549194	0.520683	0.523471	0.400844	0.464876	95
					CHP1	0.549814	0.503643	0.447433	0.516286	1.3635	1.41807	2.05755	2.13075	1.32048	1.3211	112
					CHPF	0.529751	0.563965	0.407643	0.358854	1.13447	1.099	1.97868	2.03427	2.06032	1.6844	22
					CHPF2	0.54539	0.467772	0.378723	0.422836	1.13566	1.19233	2.07838	2.02644	1.87947	1.41809	33
					CHPT1	0.753149	0.730958	0.383287	0.512614	1.19646	1.37782	1.86935	1.99701	1.60103	1.93184	5
					CHRAC1	1.30568	1.23841	1.2533	1.14014	1.38428	1.35492	1.0109	1.13986	1.10528	1.11458	11
					CHRNA5	0.503401	0.238625	0.499994	0.48114	1.34974	1.31198	2.24343	2.24415	1.45371	1.44847	8
					CHST10	0.818048	0.968679	0.371358	0.485864	1.00611	1.02234	1.79346	1.63219	2.5221	2.16133	10
					CHST11	1.16178	0.740757	0.682992	0.577196	0.945131	0.923248	1.38033	1.34437	2.00206	1.87904	7
					CHST12	0.518201	0.519266	0.253621	0.333441	1.01553	1.05402	2.10849	1.92313	2.50396	2.16936	10
					CHST14	0.669953	0.661737	0.416313	0.452198	1.00824	0.95407	2.07225	1.93839	2.25092	1.68178	25
					CHST15	0.349621	0.383012	0.317499	0.184693	0.978087	1.05622	1.75807	1.81328	2.6258	2.5235	5
					CHST3	0.773896	0.551682	0.558581	0.621314	0.905356	1.0246	1.45618	1.53143	2.34642	2.54356	7
					CHST7	1.46146	1.4787	0.782612	0.567089	1.06634	0.903747	2.25252	1.83092	1.89066	1.45346	2
					CHSY1	0.563489	0.546775	0.412331	0.455719	0.987823	1.04432	1.82703	1.89052	2.18788	2.12075	34
					CHTF18	0.672091	0.675543	1.61953	1.64386	1.21949	1.11857	0.958833	1.04893	0.802413	0.819592	60
					CHTF8	0.766608	0.716657	1.87029	1.59251	1.21405	0.910293	0.988313	0.839591	1.07551	0.720812	8
					CHTOP	0.525382	0.658799	0.522945	0.529966	1.68874	1.68591	1.04238	1.01759	2.17429	1.80631	44
					CHUK	5.00898	4.5725	0.729354	0.678564	0.649215	0.657124	0.773123	0.818562	0.528511	0.690313	28
					CIAO1	4.53002	4.47486	1.08034	0.966197	0.643747	0.570445	0.51582	0.694089	0.48984	0.521426	35
					CIAPIN1	3.94151	3.73356	1.32425	1.51892	0.532398	0.533507	0.471294	0.472135	0.447465	0.434912	41
					CIB1	0.78152	0.638587	0.314372	0.318473	1.42232	1.47182	2.07395	2.17383	1.43407	1.56887	25
					CIC	0.713151	0.768628	1.9102	2.14758	0.834106	0.850353	0.79723	0.773105	0.77527	0.790494	76
					CILP2	0.659578	0.756053	0.637397	0.655577	1.26063	1.26458	1.56982	1.90077	1.3964	1.64258	11
					CINP	3.53623	3.49183	0.622018	0.647186	0.711404	0.637871	0.617618	0.681655	1.61638	1.82919	11
					CIR1	0.604092	0.578419	1.56692	1.74601	1.13369	1.19591	0.911792	0.94962	0.814483	1.04267	32
					CIRBP	0.539563	0.608029	1.15216	1.34248	1.01037	1.08215	0.704403	0.752104	1.87389	2.03075	120
					CIRH1A	0.606825	0.577948	0.549698	0.494266	2.62085	2.59381	1.17774	1.31967	0.869121	0.775413	60
					CISD1	0.576846	0.594052	0.559357	0.850939	1.44762	1.53689	2.0787	1.93815	0.795158	0.865015	54
					CISD2	0.78279	0.642919	0.50014	0.665283	1.35565	1.33639	1.90803	1.91585	1.39531	1.4127	64
					CISD3	0.58453	0.442562	0.541659	0.628382	1.65613	1.62341	2.02412	2.35341	0.878893	0.812419	3
					CIT	1.68726	1.60158	1.32177	1.39717	1.14816	1.16386	1.10318	1.09163	0.678833	0.761966	203
					CIZ1	0.449599	0.524072	1.57199	1.76611	1.49409	1.62319	0.813614	0.878133	0.565435	0.591935	56
					CKAP2	0.521217	0.540019	0.630097	0.803362	1.72945	1.73795	1.63771	1.69865	1.12088	1.31091	64
					CKAP2L	0.508821	0.518694	0.514676	0.670979	1.17467	1.09736	1.17608	1.25088	2.24637	2.49102	23
					CKAP4	0.459801	0.474471	0.391272	0.431385	1.28766	1.30726	2.25855	2.17879	1.37992	1.3783	336
					CKAP5	1.76983	1.68213	1.33173	1.26761	0.953294	0.910879	1.00419	1.0829	0.865561	0.961805	337
					CKB	5.32171	4.90893	1.03993	1.03662	0.491144	0.466504	0.430768	0.41526	0.336683	0.401586	24
					CKS2	2.47817	2.82011	1.5488	1.66206	0.752719	0.810918	0.664377	0.626858	0.612622	0.608916	28
					CLASP1	3.11115	3.17397	0.943653	0.835041	0.905962	0.794719	0.986196	0.939469	0.799557	0.840297	94
					CLASP2	3.64961	3.88965	0.794596	0.784963	0.80017	0.746511	0.84674	0.899986	0.745911	0.839008	64
					CLASRP	0.626071	0.713925	1.78649	2.25837	1.05163	1.05215	0.729357	0.680189	0.714558	0.694714	33
					CLCC1	0.473365	0.530706	0.322264	0.316477	1.25272	1.2276	1.98737	1.8719	1.63483	1.59888	122
					CLCN2	0.506443	0.552521	0.324363	0.354822	0.916835	0.985402	1.65389	1.549	2.83806	2.73627	10
					CLCN3	0.425911	0.702781	0.43962	0.54731	0.917606	0.970461	1.35995	1.35508	2.44833	2.47508	11
					CLCN5	0.375684	0.376413	0.257486	0.326803	1.04389	1.00569	1.58501	1.46794	2.68136	2.05264	13
					CLCN6	0.575948	0.484906	0.571757	0.52431	0.813883	0.940759	1.54171	1.57469	2.52886	2.16201	5
					CLCN7	0.748611	0.750024	0.558011	0.539226	0.935004	0.943376	1.5802	1.61914	2.09005	1.96868	37
					CLDN12	0.819652	0.901258	0.627438	1.04699	1.1036	1.14624	1.61514	1.75036	1.56632	1.63098	3
					CLDN23	0.686003	0.652234	0.512748	0.64105	1.51094	1.5422	1.41839	1.9558	1.44195	1.7479	2
					CLDN3	0.499072	0.520249	0.410488	0.656237	1.42289	1.1858	2.42071	2.02732	1.5053	1.26878	31
					CLDN4	0.398552	0.387512	0.176894	0.178466	1.05381	0.930823	1.50158	2.09022	2.13611	3.22758	3
					CLDN9	0.467396	0.4191	0.258832	0.137371	1.16745	1.40717	2.04358	2.46178	1.8327	2.15607	1
					CLDND1	0.800302	0.864322	0.36015	0.396866	1.34882	1.25626	2.27161	2.17388	1.56858	1.71469	11
					CLEC16A	2.4614	2.35661	0.757352	0.859556	0.735864	0.763715	1.16536	1.19209	1.50181	1.49234	41
					CLEC3B	1.2329	1.31659	1.40062	1.36639	0.999718	1.17491	0.990255	1.12184	0.864464	1.24281	13
					CLGN	0.341247	0.386773	0.304259	0.324367	1.418	1.40661	2.50221	2.19601	1.50995	1.4004	44
					CLIC1	4.33566	4.19234	1.48094	1.37545	0.501161	0.475117	0.430547	0.412624	0.316514	0.33542	242
					CLIC3	4.64687	4.27417	0.910559	0.903537	0.599863	0.537089	0.582605	0.561586	0.457896	0.462105	68
					CLIC4	4.33891	4.0011	1.32262	1.06674	0.525144	0.541836	0.517966	0.582786	0.515115	0.544118	119
					CLIC6	3.40744	2.93341	1.13067	1.29474	0.57552	0.659693	0.657965	0.644225	0.740142	0.690908	2
					CLINT1	0.957458	1.0251	0.832272	1.00173	0.816354	0.782261	1.21059	1.12968	2.11043	2.20243	182
					CLIP1	4.61805	4.47065	0.970219	1.29159	0.457264	0.506339	0.414446	0.4119	0.344426	0.389221	210
					CLIP2	3.47831	2.95327	1.03667	1.29352	0.664751	0.819513	0.785973	0.770731	0.808357	0.768346	19
					CLK1	0.912339	0.978046	1.007	1.09965	1.51311	1.54511	0.967252	0.999216	1.32713	1.21952	27
					CLK2	0.671293	0.564376	1.08345	0.973348	1.55806	1.4745	1.14474	1.32253	1.10788	1.02551	10
					CLK3	0.62903	0.83865	1.57984	1.42956	1.42887	1.3278	0.788256	0.825436	0.945814	0.949162	31
					CLK4	0.519248	0.505049	0.536413	0.490086	1.89209	1.95922	1.16569	1.18536	1.56715	1.55634	19
					CLMN	0.576962	0.509233	0.453703	0.453085	1.38392	1.45273	1.66105	1.56896	1.76554	1.74202	74
					CLN3	0.493995	0.890851	0.517763	0.592329	0.903943	0.845951	1.72594	1.54002	2.53047	2.53263	5
					CLN5	0.992907	0.836403	0.970123	0.797268	1.05883	1.13972	1.82591	1.75992	1.50411	1.66548	16
					CLN8	0.301634	0.263882	0.161252	0.16707	1.44975	1.50589	2.23299	1.99493	1.89764	1.8446	3
					CLNS1A	3.34481	3.03657	1.52847	1.7967	0.595835	0.598612	0.490034	0.473766	0.451932	0.520855	48
					CLOCK	1.13891	1.08655	1.25954	0.873492	1.43788	1.41532	1.18963	1.25679	0.862554	1.09462	13
					CLP1	0.596215	0.619739	1.9451	2.09	0.882015	0.72893	0.69651	0.967622	0.673511	0.716179	9
					CLPB	0.543533	0.593836	0.87373	0.781203	1.39819	1.56373	1.71915	1.88348	0.970262	1.01123	139
					CLPP	0.744258	0.736711	1.09728	0.952829	1.29468	1.42566	2.02593	1.76183	0.599132	0.567846	53
					CLPTM1	0.404388	0.478961	0.293593	0.289765	1.26842	1.25287	2.24903	2.03232	1.56483	1.37001	108
					CLPTM1L	0.505763	0.430375	0.301548	0.373752	1.42883	1.39874	2.31313	2.18697	1.512	1.36179	75
					CLPX	0.562588	0.481748	0.952691	0.824273	1.43397	1.51535	2.14494	1.98449	0.62193	0.615055	149
					CLSPN	0.769887	0.695463	1.73921	2.04889	1.20092	1.27449	0.826916	0.890901	0.574017	0.535805	66
					CLSTN1	0.6914	0.678639	0.635296	0.627222	1.06811	1.02793	1.83308	1.73384	1.84664	1.73812	18
					CLSTN2	0.808313	0.954578	0.725227	1.01195	1.079	1.15637	1.64796	1.66776	1.73385	1.5293	8
					CLSTN3	0.728149	0.707446	0.482666	0.611491	1.18172	1.10604	2.15126	1.90911	1.75432	1.68659	7
					CLTA	2.13196	1.97454	1.4567	1.77734	0.692283	0.768742	0.718261	0.718175	0.886103	0.974245	180
					CLTB	2.26727	2.17962	1.50868	1.91134	0.647232	0.715071	0.65321	0.64105	0.897487	0.928632	157
					CLTC	2.35979	2.21457	1.20209	1.08558	0.831586	0.857578	0.923333	0.959139	1.09805	1.14276	1142
					CLU	0.673549	0.691454	0.613248	0.644792	1.04332	1.04286	1.75517	1.65042	1.93136	1.89317	89
					CLUAP1	2.18321	2.20725	1.07045	1.09656	0.869809	0.888706	0.84644	0.934701	1.07174	1.17386	15
					CLUH	3.48784	3.33208	1.30107	1.29973	0.671068	0.687028	0.66611	0.639497	0.576615	0.601869	220
					CLYBL	0.661871	0.740631	1.15705	1.09248	1.25793	1.45355	1.89488	1.79292	0.559909	0.503525	12
					CMAS	0.706881	0.645134	1.45381	1.18539	0.929285	0.923602	0.795953	0.85712	1.64213	1.68843	72
					CMBL	4.74692	4.23621	1.29515	1.04143	0.575373	0.518853	0.443846	0.388174	0.301069	0.329556	45
					CMC1	0.7688	0.652051	1.53424	1.68207	1.07738	1.07085	1.50242	1.55622	0.497674	0.576857	24
					CMC2	0.474428	0.589813	0.683149	0.625016	1.40261	1.36579	1.97445	1.95103	1.03863	0.958196	14
					CMC4	0.616839	0.682326	0.901111	1.0472	1.29375	1.98941	1.49621	2.19233	0.544942	0.747218	5
					CMIP	3.02124	3.08796	0.814935	1.02235	0.887527	0.872757	1.14039	1.00183	0.963007	0.867427	17
					CMPK1	4.43406	4.13124	1.48267	1.41674	0.482285	0.43601	0.363842	0.320965	0.277741	0.259616	66
					CMSS1	0.382504	0.393891	0.460663	0.525878	1.78052	1.6921	1.06909	1.23087	2.24254	1.44491	28
					CMTM4	0.322473	0.406946	0.747928	0.762621	1.14298	1.25721	1.61393	1.5061	1.46466	1.31728	6
					CMTM6	0.131519	0.714313	0.300858	0.334109	1.36953	1.452	2.15005	1.96946	1.67192	1.75752	3
					CMTM8	0.40025	0.314153	0.556247	0.732073	1.60903	1.61892	1.17977	1.51315	2.17158	1.84877	1
					CMTR1	0.691825	0.74764	2.1243	1.68128	1.06832	0.925503	0.882617	0.832842	0.839857	0.903993	129
					CMTR2	2.22838	2.26425	1.5033	1.21284	1.04717	0.932765	0.97968	0.958149	0.749458	0.815201	14
					CNBP	1.69326	1.77951	1.49126	1.96691	0.652575	0.697537	0.449979	0.482745	1.20033	1.19919	197
					CNDP1	1.50501	2.66777	0.765198	1.00376	1.00913	1.59102	1.03405	1.06796	1.08275	1.22481	1
					CNDP2	4.7209	4.33533	1.21423	1.17557	0.476852	0.491634	0.412288	0.395187	0.317068	0.362002	157
					CNEP1R1	0.124519	0.140598	0.0693779	0.0970142	1.72276	1.76831	1.81667	2.30622	1.65841	1.8207	2
					CNIH1	0.293164	0.264976	0.146721	0.139144	1.55515	1.25934	1.92628	2.10125	2.11191	0.943153	5
					CNIH4	1.17053	1.19378	1.04298	1.09986	1.12558	1.07328	1.50259	1.31292	1.23957	1.04736	20
					CNKSR1	4.08308	3.75536	0.886938	0.957457	0.7914	0.807278	0.825724	0.846818	0.597069	0.733076	11
					CNKSR3	0.709582	0.682995	0.451128	0.356609	1.30762	1.34821	1.65307	1.84119	1.19954	1.51311	6
					CNN2	4.20238	4.10522	1.31126	1.31451	0.660755	0.586448	0.557333	0.579493	0.420907	0.437497	36
					CNNM1	0.35207	0.278441	0.319565	0.322548	1.47452	1.52371	2.41468	2.30709	1.46709	1.44158	7
					CNNM2	0.607077	0.614253	0.444482	0.514619	1.38481	1.24402	2.20096	1.90774	1.59858	1.41734	16
					CNNM3	0.369282	0.418282	0.289864	0.279289	1.33262	1.31983	2.27397	2.11719	1.56085	1.47989	37
					CNNM4	0.415632	0.38751	0.294368	0.294789	1.50628	1.42646	2.3802	2.27791	1.28551	1.4123	70
					CNOT1	0.870396	0.909827	1.24039	0.986213	1.13305	1.0234	1.30856	1.29809	1.44992	1.44974	230
					CNOT10	0.828644	0.848778	1.17414	1.038	1.09719	0.99762	1.17493	1.2658	1.57074	1.69098	58
					CNOT11	0.998652	0.938147	1.19725	1.11759	1.0481	0.928225	1.0903	1.16156	1.49673	1.56863	17
					CNOT2	0.912742	0.986321	1.4231	1.58576	0.951209	0.901145	1.1404	1.16792	1.23422	1.30524	43
					CNOT4	2.78728	2.72061	1.4173	1.62426	0.696754	0.690966	0.668716	0.688352	0.594561	0.55945	35
					CNOT6	1.09475	1.14246	1.23468	1.25054	1.13416	1.02831	1.20257	1.18111	1.37497	1.24146	43
					CNOT6L	1.16605	1.16503	1.39951	1.02501	1.04979	0.96998	1.14954	1.11184	1.45943	1.28323	21
					CNOT7	0.978544	1.00519	1.36154	1.17086	1.01768	0.910337	1.07634	1.18546	1.35079	1.46153	55
					CNOT8	1.13039	1.17071	1.54682	1.3591	0.952548	0.864222	1.05268	1.05616	1.24117	1.31625	10
					CNP	0.632655	0.603505	0.764537	0.745314	1.12002	1.15424	1.77915	1.74943	1.42147	1.61333	76
					CNPY2	0.927697	1.42243	1.39319	1.38005	0.811198	0.984824	1.11748	0.898112	0.764823	0.833696	10
					CNPY3	0.813657	0.854232	1.32463	1.55252	0.892899	0.93272	1.43677	1.48021	0.905139	0.936999	56
					CNPY4	0.531091	0.521802	1.25991	1.03852	0.987487	1.05839	1.77075	1.88571	1.02188	1.02429	26
					CNST	0.746388	0.733626	0.366652	0.394188	1.2716	1.21495	2.15501	2.19889	1.5764	1.47154	27
					CNTN4	3.32069	3.36364	1.1339	1.39829	0.544812	0.683718	0.711367	0.789281	0.914532	0.901601	2
					CNTRL	2.59351	2.43722	0.970791	1.07434	1.00677	1.06216	1.39022	1.15433	0.621215	0.664075	33
					CNTROB	1.16556	1.16036	1.0641	1.29761	1.14694	1.23146	1.4209	1.32044	0.924947	0.951113	15
					COA1	0.277247	0.242163	0.186573	0.288081	1.53313	1.60149	2.43565	2.27516	1.01006	1.15881	9
					COA3	0.378519	0.585631	0.205893	0.259397	1.72002	1.78917	2.4556	2.40286	0.831382	0.896528	12
					COA4	1.64777	1.71175	1.82503	1.25207	0.807924	1.06682	0.758398	1.07365	0.37917	0.642117	19
					COA5	0.495801	0.527997	2.36734	2.06492	0.928292	0.97419	0.867737	1.0593	0.679347	0.745522	5
					COA6	0.436324	0.43241	1.78225	2.32948	0.734944	0.801497	0.740616	1.06524	0.433643	0.499115	20
					COA7	0.447024	0.497285	2.03407	2.19667	0.880407	1.10081	0.693432	1.02807	0.533186	0.521782	69
					COASY	3.76921	3.61889	1.25631	0.957362	0.820032	0.75407	0.880614	0.858009	0.571902	0.499037	29
					COBL	0.632876	0.691002	0.867672	1.05463	1.08932	1.11662	1.53739	1.42366	1.64814	1.66143	52
					COBLL1	1.29422	1.14562	1.47536	1.70097	0.763342	0.822686	0.936143	0.99733	1.12988	1.36171	156
					COCH	2.56918	1.88258	0.615671	0.408993	0.752186	0.756501	1.2371	1.42532	1.98133	1.99095	1
					COG1	2.38249	2.30411	1.02833	0.892431	0.859567	0.814627	1.20354	1.14077	1.31343	1.21887	81
					COG2	2.65985	2.55294	1.00219	0.775949	0.874027	0.798973	1.18965	1.12851	1.35523	1.16717	86
					COG3	2.37804	2.38795	1.0121	0.830324	0.914422	0.827794	1.21618	1.1473	1.29196	1.1189	92
					COG4	2.7115	2.51928	0.98283	0.867131	0.908135	0.803877	1.12587	1.07559	1.21423	1.12455	115
					COG5	2.90237	2.62433	0.970846	0.761459	0.908349	0.805933	1.20879	1.10527	1.07437	0.994935	61
					COG6	2.54092	2.43734	0.929036	0.772804	0.952988	0.85584	1.11883	1.11715	1.28431	1.12473	57
					COG7	2.82546	2.61835	0.949051	0.835277	0.856288	0.745165	1.03529	1.01286	1.14617	1.05199	67
					COG8	2.45469	2.36145	1.02308	0.839827	0.814715	0.730575	1.26276	1.00085	1.19413	0.905096	18
					COIL	0.402019	0.441945	0.863313	1.00534	1.47224	1.59217	1.11934	1.06869	1.64212	1.6605	76
					COL12A1	0.569122	0.633345	0.868155	0.761006	1.12715	1.16859	1.92855	1.81805	1.44152	1.40715	43
					COL18A1	0.439099	0.457383	0.54412	0.484157	1.21262	1.22184	2.01068	1.9295	1.55356	1.54464	47
					COL1A1	3.65954	3.92176	0.786929	0.710952	0.674445	0.705569	0.98533	0.876929	1.01446	1.18691	4
					COL1A2	4.4978	4.65343	0.602228	0.407707	0.623581	0.545981	0.970392	1.04146	0.817711	1.13808	1
					COL2A1	1.59439	1.59013	0.668576	0.658273	0.947076	0.888597	1.41437	1.56551	1.63585	1.88892	3
					COL3A1	3.27446	3.44729	0.930167	0.899502	0.644582	0.650111	1.1588	1.08008	0.987683	1.02686	4
					COL4A3BP	4.71177	4.55083	0.719038	0.758064	0.602387	0.65484	0.616513	0.737415	0.615021	0.653392	72
					COL4A5	0.661642	1.26921	1.14065	1.12642	0.990781	1.12884	1.3857	1.56363	1.17082	1.42765	3
					COL5A1	0.616365	0.717306	0.917607	1.03881	0.990191	1.07606	1.56822	1.6394	1.63224	1.59598	25
					COL5A2	0.997994	1.22029	1.11656	1.1667	0.836125	0.932443	0.741187	0.993374	1.07047	1.71831	3
					COL6A1	0.888879	0.978481	0.915362	0.883872	1.02218	1.00122	1.39628	1.8144	1.42225	1.45828	11
					COL6A2	1.15792	1.1726	0.891003	0.71618	1.0741	1.07074	1.68738	1.74137	1.0714	1.10362	12
					COL7A1	4.29974	4.55339	1.04703	0.772839	0.673033	0.608316	0.586355	0.595786	0.587739	1.07583	1
					COL9A2	3.63158	3.25486	0.856445	0.850848	0.741181	0.849011	1.30349	1.0047	0.828191	0.858392	2
					COLGALT1	0.599251	0.622525	0.806696	0.697507	1.0716	1.12335	1.86925	1.92008	1.36052	1.38188	92
					COLGALT2	0.630673	0.719789	0.742956	0.684814	1.00314	1.14516	1.98352	1.97937	1.7107	1.50625	3
					COMMD1	3.49408	3.33544	1.3189	1.35797	0.709432	0.700608	0.621708	0.700739	0.556626	0.698069	18
					COMMD10	4.29844	3.96216	1.2141	1.1761	0.600455	0.621307	0.527503	0.643311	0.493272	0.592352	19
					COMMD2	3.23788	3.23248	1.14389	1.13278	0.830653	0.782943	0.841514	0.822762	0.635966	0.680777	16
					COMMD3	4.01093	3.89445	0.950943	1.28157	0.823976	0.716721	0.643621	0.795116	0.589971	0.578085	1
					COMMD4	3.13975	2.9062	1.05113	1.09269	0.868276	0.874582	0.845608	0.862529	0.663504	0.82308	17
					COMMD5	4.11443	3.56068	1.05096	0.791392	0.767923	0.71454	0.934009	0.757898	0.680893	0.510937	14
					COMMD6	3.70666	3.44044	1.30045	1.20963	0.743401	0.643977	0.71889	0.680282	0.632743	0.726894	5
					COMMD7	3.8147	3.34599	1.05518	0.945378	0.830298	0.942768	0.835964	0.842003	0.812127	0.761132	8
					COMMD8	4.0154	3.14819	1.21003	1.03297	0.875549	0.758048	0.762227	0.782201	0.64122	0.421677	13
					COMMD9	4.46858	3.82004	1.2203	1.16738	0.623539	0.551381	0.547866	0.552808	0.500538	0.549317	23
					COMP	1.42813	2.35971	1.24048	1.70325	0.940204	1.57077	0.771735	0.942077	0.769842	0.582138	2
					COMT	2.9249	2.58877	1.14578	1.12959	0.840032	0.819863	0.857458	0.958288	0.67144	0.754358	93
					COMTD1	0.429776	0.540278	0.434046	0.484219	1.59917	1.67245	2.05896	2.37981	1.00734	1.00674	16
					COPA	2.22263	1.9904	0.998668	0.965146	0.946247	0.898493	1.16514	1.17892	1.14817	1.22729	403
					COPB1	2.79902	2.41534	1.03307	0.890797	0.914288	0.838816	1.11767	1.12061	0.990839	1.01183	309
					COPB2	2.59525	2.38353	1.0563	1.11507	0.795984	0.801248	0.935043	1.00387	1.01015	1.09455	380
					COPE	2.65833	2.43801	1.04557	0.987475	0.810982	0.78415	1.06905	1.10903	1.11489	1.16786	129
					COPG1	2.54416	2.1697	1.12838	1.05286	0.901332	0.850931	1.00246	1.06847	0.938468	0.996088	242
					COPG2	2.24793	1.97804	1.06523	0.938742	1.01538	0.875333	1.22279	1.19209	1.14737	1.07599	116
					COPRS	2.68588	2.58975	1.50953	1.40725	0.626443	0.632713	0.557464	0.549924	0.72211	0.846498	6
					COPS2	3.08698	2.68624	1.49724	1.21232	0.7032	0.653605	0.649623	0.656341	0.704513	0.747184	99
					COPS3	2.77863	2.46211	1.52252	1.77836	0.679139	0.699001	0.623044	0.646751	0.629998	0.662578	106
					COPS4	2.95538	2.50804	1.63307	1.41502	0.703095	0.664045	0.638424	0.664773	0.685562	0.709766	86
					COPS5	3.22455	2.91828	1.54504	1.30425	0.68562	0.673566	0.566115	0.593867	0.71985	0.7783	54
					COPS6	2.94928	2.5548	1.28185	1.22881	0.818924	0.783522	0.800635	0.813025	0.903321	0.994684	38
					COPS7A	2.91399	2.67665	1.45584	1.22156	0.663092	0.740184	0.645243	0.6406	0.793109	0.796968	27
					COPS7B	3.25566	3.01065	1.62579	1.62759	0.659599	0.646024	0.622819	0.594821	0.598528	0.688809	35
					COPS8	2.34828	2.32643	1.45869	1.71049	0.776177	0.791751	0.907157	0.845572	0.718085	0.734952	22
					COPZ1	3.07827	2.73713	1.1095	1.30842	0.781237	0.747701	0.877477	0.906468	0.818494	0.893453	66
					COQ10A	1.2445	1.44796	1.84462	2.15364	0.900147	0.897579	0.977219	0.838803	0.71206	0.614535	1
					COQ10B	0.696578	0.778861	0.556019	0.685986	1.80617	1.46187	2.82684	2.15183	0.923711	0.694396	5
					COQ2	0.440253	0.413736	0.251801	0.238521	1.65864	1.76344	2.20896	2.63529	0.886305	0.976197	8
					COQ3	0.455698	0.497922	0.664772	0.608133	1.32148	1.41439	1.97731	1.99208	1.45384	1.22739	19
					COQ4	0.745087	0.780871	0.833562	0.775291	1.32959	1.29484	1.86544	1.83601	1.39983	1.0397	11
					COQ5	0.504544	0.505618	0.610603	0.545365	1.30764	1.48323	2.10946	1.95689	1.37057	1.14613	34
					COQ6	0.49185	0.595799	0.780263	0.469961	1.49064	1.56578	1.93508	1.95546	1.30061	1.16304	23
					COQ7	0.52305	0.60394	0.497513	0.330249	1.43998	1.51685	2.32548	1.94863	1.36925	1.13493	27
					COQ9	0.69468	0.733689	0.963896	0.807819	1.18321	1.37057	1.78877	1.79408	1.22484	1.03237	37
					CORO1A	2.07756	2.11841	1.93448	1.71605	0.738657	0.736469	0.640128	0.647056	0.513077	0.556806	78
					CORO1B	2.07172	2.11106	1.76316	1.9582	0.691342	0.669673	0.621689	0.620567	0.555445	0.551198	148
					CORO1C	0.68062	0.683688	1.48059	1.53762	0.909869	0.978293	0.934523	1.00473	1.35082	1.37009	165
					CORO2A	0.494152	0.551343	0.7448	0.732428	1.20053	1.16262	1.54115	1.57836	1.88371	1.92814	29
					CORO2B	0.445423	0.577273	0.691782	0.612089	1.16652	1.19734	1.274	1.42185	2.29418	2.22128	4
					CORO7	1.18289	1.06864	1.47849	2.76095	0.812821	0.89507	0.794884	0.705082	0.782175	0.887432	2
					COTL1	4.94512	4.84744	1.07803	0.984932	0.440159	0.456254	0.354748	0.324835	0.307147	0.307472	55
					COX10	1.02558	0.960174	0.40998	0.467456	1.38548	1.34278	2.42199	2.14344	1.22444	1.02939	1
					COX11	0.52091	0.527697	0.357052	0.276707	1.55903	1.65239	2.3015	2.54835	0.871768	0.888597	13
					COX14	0.673266	0.775918	0.439819	0.401425	1.42831	1.80748	2.1759	2.08785	1.12164	1.19291	4
					COX15	0.649186	0.555936	0.261922	0.420268	1.4902	1.55961	2.45501	2.37862	0.925829	0.857125	27
					COX16	0.81369	0.832599	0.59119	0.757033	1.28024	1.52351	2.03195	1.84769	0.926868	0.893252	21
					COX17	0.560285	0.464701	1.83346	2.28231	0.864078	1.26811	0.841765	1.27129	0.412074	0.397646	27
					COX18	0.308625	0.262373	0.232731	0.287258	1.51845	1.65733	2.81974	2.5475	0.991093	1.08147	8
					COX19	0.612826	0.593876	1.6425	1.71962	1.00166	1.04561	1.16625	1.41364	0.714349	0.749488	15
					COX20	0.531172	0.567726	0.562496	0.853569	1.41442	1.45145	2.13224	2.12288	0.982962	1.00617	27
					COX4I1	0.545322	0.602522	0.527052	0.579002	1.41479	1.56991	2.07669	2.05954	0.941066	0.93035	260
					COX5A	0.481032	0.502416	0.449455	0.51942	1.60356	1.57651	2.54481	2.31642	0.896445	0.74131	145
					COX5B	0.778619	0.622745	0.626751	0.739886	1.41727	1.51022	2.11201	2.03132	0.814002	0.760099	125
					COX6B1	0.648206	0.711188	0.786611	0.623469	1.54678	1.47407	1.74071	2.0307	0.896492	0.901413	36
					COX6C	0.503129	0.496052	0.469577	0.558914	1.49202	1.57789	2.26102	2.16215	0.931799	0.945243	107
					COX7A2	0.479612	0.422249	0.235884	0.203453	1.72857	1.78616	2.86776	2.52253	0.973585	0.97038	40
					COX7A2L	0.494934	0.495933	0.268334	0.316414	1.5771	1.61626	2.53238	2.17927	1.01575	0.85676	20
					COX7B	0.327149	0.469766	0.362191	0.443517	1.62311	1.60874	2.58891	2.15904	0.918566	0.769581	20
					COX7C	0.497168	0.528985	0.618729	0.623444	1.5167	1.62448	2.15461	1.90854	0.942624	0.94331	32
					CP	1.60207	2.13769	0.926766	1.1569	1.24821	1.23942	1.10989	0.817043	1.12472	1.04741	58
					CPB2	0.721525	1.00763	0.918872	1.54494	1.15733	1.09815	1.01848	0.903643	1.31699	2.15309	2
					CPD	0.576605	0.624832	0.347029	0.410531	0.873024	0.932984	1.94234	1.71228	2.46057	2.18004	98
					CPE	0.788201	0.657007	0.740663	0.621762	0.902397	1.0655	1.52894	1.53444	1.92058	2.01306	14
					CPEB2	1.66134	2.14526	1.14899	1.37044	0.891648	0.964903	0.892744	0.905535	1.14338	1.40701	11
					CPEB3	1.52396	2.07515	0.921475	1.71445	0.799835	0.973042	0.855755	0.840454	1.38092	1.47426	1
					CPEB4	0.937068	0.977815	0.92912	1.3455	1.14063	1.18632	1.15653	1.22367	1.64411	1.68263	5
					CPLX1	4.27669	4.4499	1.47812	1.62312	0.44104	0.520087	0.456379	0.439729	0.192624	0.29817	2
					CPM	0.534929	0.508393	0.496747	0.700079	1.23352	1.29929	1.96127	1.92377	1.6113	1.70186	10
					CPN1	1.62973	0.700175	2.06752	2.27365	0.904149	1.19169	0.328118	0.741335	0.981712	0.454716	1
					CPN2	1.75269	1.55537	0.921995	1.52869	1.05973	0.990751	1.02103	0.795129	1.30684	0.835183	3
					CPNE1	4.09022	3.99534	1.3413	1.04083	0.669639	0.64596	0.529969	0.57614	0.44359	0.493232	39
					CPNE2	3.82856	3.12956	1.44111	1.37528	0.726016	0.658499	0.705552	0.657427	0.626863	0.610377	14
					CPNE3	4.07361	3.71432	1.1839	1.1287	0.698627	0.640757	0.661803	0.715614	0.521733	0.607839	211
					CPNE4	3.05902	2.90048	1.30724	1.14541	0.659897	0.734073	0.740911	0.704158	0.657365	0.711064	7
					CPNE7	3.4066	3.33023	1.26093	1.05244	0.720798	0.742807	0.802266	0.648709	0.715608	0.772226	4
					CPOX	0.438732	0.511143	1.94072	1.52354	1.02528	1.29966	1.05652	1.34358	0.466198	0.461525	64
					CPPED1	4.7459	4.75142	1.26483	1.08396	0.418189	0.421663	0.393693	0.333946	0.297234	0.268341	25
					CPQ	0.319003	0.362277	0.783019	0.70876	1.18339	1.2808	0.968798	0.884072	2.68358	2.6834	7
					CPS1	0.494138	0.537202	1.12045	0.862014	1.42001	1.61433	2.10715	1.92004	0.600635	0.632003	29
					CPSF1	0.619186	0.580701	0.981489	0.836201	1.60414	1.77931	0.921634	1.02137	1.47213	1.41374	148
					CPSF2	0.694904	0.75455	1.03928	0.881289	1.66215	1.70894	0.937391	1.02136	1.42496	1.34071	160
					CPSF3	1.58693	1.40427	1.13396	1.02532	1.3971	1.36379	0.860288	0.8998	1.13957	1.10731	104
					CPSF3L	0.776573	0.833835	1.21384	1.22059	1.14614	1.11861	0.89287	0.927071	1.4943	1.44283	41
					CPSF4	0.443629	0.426881	0.825354	0.872031	1.65321	1.73622	0.9192	1.00132	1.59819	1.7453	45
					CPSF6	0.685503	0.713151	2.142	2.74601	0.741094	0.748417	0.476123	0.527255	0.450921	0.469432	97
					CPSF7	0.820932	0.766834	2.27704	2.38507	0.842431	0.865782	0.64721	0.591842	0.583529	0.621506	100
					CPT1A	0.542467	0.518078	0.441636	0.49394	1.47196	1.46446	2.17028	2.09678	1.16901	1.17033	211
					CPT2	0.3607	0.373584	0.55034	0.450507	1.54638	1.68625	2.31388	2.21054	0.930163	0.805908	106
					CRABP1	5.14254	4.88457	1.00331	0.810913	0.611923	0.553807	0.661335	0.537162	0.425872	0.483894	22
					CRABP2	5.41093	5.05057	1.01624	0.992444	0.500885	0.493035	0.455615	0.446561	0.34647	0.385878	237
					CRADD	4.87024	4.28809	1.07766	1.0525	0.535023	0.298335	0.415495	0.400601	0.376522	0.153777	3
					CRAMP1L	0.680772	0.574454	0.838367	0.953568	0.708952	0.772006	0.714763	0.744808	2.84078	2.83323	27
					CRAT	0.596248	0.77852	0.819167	0.614068	1.2172	1.34925	1.91631	1.89905	1.03498	1.10452	23
					CRB3	0.128673	0.321691	0.530042	0.708328	0.791739	1.0056	1.73451	1.19635	3.0289	1.50679	5
					CRBN	3.84993	3.61927	1.32637	0.976882	0.76299	0.674168	0.79713	0.739693	0.572239	0.606003	29
					CRCP	0.766947	0.781696	1.84549	2.77199	0.44074	0.64379	0.322539	0.370971	0.318888	0.452524	8
					CREB1	0.586051	0.470139	0.994453	1.11293	1.36216	1.78028	1.23602	1.2566	0.999965	1.06537	12
					CREB3	0.588728	0.587987	0.426649	0.569575	1.46985	1.38656	2.12946	1.99222	1.50641	1.60944	2
					CREB3L2	0.817711	0.907617	0.669768	0.699438	1.25588	1.27282	2.07593	1.86319	1.56237	1.51028	7
					CREB3L4	0.81143	0.714367	0.729446	0.743505	1.20696	1.15508	2.15361	1.95247	1.38561	1.41713	12
					CREBBP	0.60946	0.630739	2.51878	2.39216	0.672416	0.661262	0.527788	0.473021	0.400901	0.433961	83
					CREBZF	0.647463	0.630453	1.87737	2.15226	0.828168	0.804287	0.719508	0.770917	1.07122	0.997879	20
					CREG1	0.576436	0.972253	0.960876	1.15726	1.08817	1.02888	1.45804	1.67712	1.34193	1.08605	3
					CREG2	0.665673	0.620437	0.650149	0.489811	0.843208	0.939623	1.66644	1.52048	2.37891	2.53266	3
					CRELD1	0.395343	0.330885	0.301963	0.30399	1.33377	1.32736	2.0253	2.08374	1.63036	1.58806	16
					CRELD2	0.521677	0.529894	1.28423	1.39678	0.910581	1.04224	1.56783	1.87543	0.858619	0.980779	24
					CREM	1.10743	1.5699	0.770252	0.950606	1.26212	1.33924	1.1997	1.20916	1.0665	1.12929	6
					CRIM1	0.323188	0.327545	0.594032	0.554527	1.13092	1.26409	1.71455	1.72411	1.89454	1.90791	12
					CRIP2	3.52361	3.3026	1.63618	1.93468	0.491097	0.497709	0.409056	0.38758	0.328134	0.341088	176
					CRIPT	1.4409	0.465123	1.7659	2.10683	0.740358	0.783755	0.54206	0.627303	0.650972	0.798173	6
					CRISP3	1.74049	2.45992	1.05489	1.28087	1.00565	1.02858	1.22162	0.913507	1.11755	1.08422	1
					CRISPLD2	0.545606	0.574194	0.595498	0.6716	1.1711	1.32372	1.24842	1.85961	1.55488	2.17889	12
					CRK	4.07915	3.95226	1.59634	1.60597	0.433209	0.480693	0.313509	0.369093	0.248903	0.332199	58
					CRKL	3.79889	3.72028	1.51713	1.59939	0.540387	0.537023	0.429042	0.423836	0.346	0.4331	67
					CRLF1	0.453545	0.968252	0.554224	0.666486	1.14367	1.08224	1.82339	1.8666	1.44203	1.49406	5
					CRLF3	5.24832	4.92586	0.989903	0.972816	0.461537	0.460609	0.448477	0.433766	0.347185	0.349693	21
					CRLS1	0.662419	0.513735	0.522617	0.600095	1.52028	1.53131	1.87599	2.21945	1.0468	0.977824	2
					CRNKL1	0.525064	0.510037	1.00165	0.973009	1.48129	1.48517	0.96778	0.987534	1.84423	1.75578	115
					CROCC	1.53272	1.60255	0.989897	1.11431	1.21129	1.26203	1.6263	1.35413	0.708227	0.78759	125
					CROT	1.191	1.04856	0.736927	0.639622	1.20439	1.30625	1.82684	1.95922	1.21578	1.24009	39
					CRP	0.370841	0.342145	0.481401	0.970753	2.86567	0.933096	2.03554	0.46785	1.56851	2.06935	2
					CRTAP	0.575319	0.453267	0.686603	0.714462	1.19694	1.17767	2.03186	2.01918	1.28351	1.33759	35
					CRTC1	5.14743	4.68047	0.81955	0.907804	0.501046	0.518819	0.4338	0.413993	0.41997	0.361311	18
					CRTC2	2.74821	2.63353	1.37286	1.61856	0.710635	0.748066	0.777173	0.73979	0.540196	0.542347	14
					CRTC3	2.66301	2.57981	1.24822	1.25364	0.873316	0.820347	0.828482	0.865642	0.57702	0.672072	10
					CRY1	1.04299	1.05952	1.99597	1.58219	1.10785	0.968115	0.936803	1.01979	0.80652	0.895136	11
					CRY2	1.00168	0.900052	1.87541	1.5614	1.08061	0.884464	0.673614	0.799976	1.02614	0.768085	10
					CRYAA	4.27407	3.46327	1.16463	2.19282	0.476357	0.607494	0.382014	0.475925	0.308325	0.423739	1
					CRYBG3	2.04869	2.10632	0.918827	1.08664	1.02684	0.917626	1.14144	1.10679	1.04652	1.04728	8
					CRYL1	4.65444	4.52315	1.47541	1.02183	0.518853	0.450889	0.424556	0.42988	0.355936	0.397593	24
					CRYZ	1.67226	1.57463	1.17705	1.0668	1.09609	1.23347	1.46875	1.41288	0.664513	0.610477	49
					CRYZL1	3.80842	3.63639	1.6712	1.55357	0.479696	0.459995	0.380521	0.422198	0.42528	0.42799	17
					CS	0.624446	0.630751	1.20032	0.994919	1.33565	1.48685	1.89857	1.80305	0.623147	0.582925	238
					CSAD	5.07355	4.58277	1.14433	1.06502	0.60088	0.487363	0.640543	0.478404	0.359569	0.412389	4
					CSDE1	2.31077	2.24088	1.4018	1.4232	0.71567	0.718282	0.620081	0.622089	1.09454	1.24647	429
					CSE1L	3.63426	3.06625	1.06042	1.07983	0.776523	0.793426	0.871817	0.91541	0.62203	0.786983	376
					CSGALNACT1	0.391738	0.701584	0.334651	0.345253	0.810528	1.00463	2.05408	1.90138	2.41131	2.08236	4
					CSGALNACT2	0.914771	0.68039	0.532473	0.517371	1.01255	1.0127	1.77434	1.64102	2.10764	1.51838	21
					CSK	5.62414	5.21449	0.800605	0.805886	0.555715	0.522907	0.498889	0.549952	0.403603	0.486987	74
					CSNK1A1	0.927097	0.918193	0.764755	0.666182	1.50003	1.36968	1.61211	1.60533	1.02147	1.06898	61
					CSNK1D	1.03656	0.850166	1.15928	1.19959	1.28504	1.26424	1.1326	1.18938	1.19897	1.32876	10
					CSNK1E	1.1598	1.22566	0.797582	0.942138	1.35657	1.42518	1.32556	1.51292	1.17634	1.38805	1
					CSNK1G1	2.96999	4.54063	1.15509	1.14306	0.678443	0.707154	0.709403	0.832521	0.766274	0.639146	1
					CSNK1G2	0.472972	0.49781	0.454459	0.429528	1.37508	1.25879	2.27603	1.99341	2.33212	1.3232	5
					CSNK1G3	0.506518	0.331511	0.340803	0.369985	1.3032	1.20789	1.97898	1.95031	1.9387	1.94316	11
					CSNK2A1	1.7991	1.74903	1.84159	1.64755	0.851983	0.840632	0.65877	0.625963	0.733649	0.864501	18
					CSNK2A2	1.99112	1.91569	1.80844	1.39079	0.840431	0.835377	0.766914	0.75773	0.675956	0.713588	51
					CSNK2B	1.02403	0.840806	2.69005	1.65674	1.17179	0.817155	1.01984	0.840653	0.69827	0.421929	1
					CSPG5	0.848802	0.717584	0.681888	0.700822	1.18973	1.21762	1.92912	1.68081	1.41545	1.51969	6
					CSPP1	1.10908	1.04638	1.51014	1.83697	0.920092	0.897916	1.01381	1.03106	1.14064	1.23112	26
					CSRNP2	1.04434	1.06367	1.77647	1.60471	0.816184	0.755427	0.885298	0.909396	1.48615	1.40136	2
					CSRP1	4.17108	3.92241	1.3911	1.35229	0.455273	0.465082	0.387914	0.370922	0.379731	0.374041	129
					CSRP2	1.43974	1.44371	2.32701	2.66731	0.612624	0.621087	0.462761	0.464947	0.358073	0.393282	21
					CSRP2BP	0.675974	0.630764	1.81873	1.64842	1.01955	1.0415	0.821873	0.899977	1.30079	1.15751	23
					CSRP3	5.6394	5.4296	1.51338	1.1426	0.348889	0.320591	0.232957	0.26239	0.181985	0.214277	6
					CST3	0.829932	0.857221	0.729039	0.79066	0.888374	0.939861	1.60935	1.53123	1.89049	1.92133	25
					CST6	4.48959	0.498093	0.503256	0.360366	1.01452	1.45634	1.63275	1.12533	1.37246	1.32138	1
					CSTA	7.53378	5.91548	0.680745	0.545169	0.29973	0.308656	0.340099	0.321617	0.268928	0.255975	29
					CSTB	5.18448	4.98641	0.65746	0.643441	0.447547	0.448404	0.487966	0.452673	0.381516	0.430193	92
[truncated: 8,353 more rows]

## Sheet: Fig.10d
Fig. 10d		KANK1-WT				KO-1				KO-2
	Weeks	mouse-1	mouse-2	mouse-3	mouse-4	mouse-1	mouse-2	mouse-3	mouse-4	mouse-1	mouse-2	mouse-3	mouse-4
Tumor volume	1	7.78113	5.28412	23.6852	4.4537	2.24606	3.71999	1.00019	2.32208	4.0603	2.28407	2.28407	3.17219
	2	33.9581	15.9275	26.1872	37.5376	2.97072	3.71999	1.00019	2.32208	4.0603	2.28407	2.28407	3.17219
	3	66.0133	86.5021	82.87	46.481	2.97072	5.48615	1.00019	4.46926	4.0603	2.28407	2.28407	3.17219
	4	124.72	73.8372	125.62	48.9861	2.97072	5.48615	1.00019	4.46926	4.0603	6.912	4.21094	4.96919
	5	124.72	73.8372	125.62	48.9861	3.2696	8.99236	1.00019	9.41055	4.0603	6.912	4.21094	4.96919
	6	141.15	123.837	117.443	162.83	3.2696	10.976	1.6209	11.2129	3.21743	9.73255	9.41055	4.96919
	7	212.539	110.055	157.653	125	8.29069	9.41055	1.6875	16.0787	8.788	26.1568	15.4202	4.96919
	8	261.803	191.909	209.255	195.288	17.9685	22.9414	2.048	15.3322	13.1966	22.1258	22.559	4.96919
