# Supplementary material for: KANK1 promotes breast cancer development by compromising Scribble-mediated Hippo activation
Source: Nat Commun. 2024 Nov 29;15:10381. doi: 10.1038/s41467-024-54645-9 (PMC11607453; doi:10.1038/s41467-024-54645-9)
Supplement: Supplementary file 16 — Source Data [file 41467_2024_54645_MOESM16_ESM.zip › Source Data/Source Data Fig. 2.xlsx]

## Sheet: Fig. 2a
Fig. 2a
Days	PyMT; KANK1-WT	PyMT; KANK1-KO
87	1
98	1
88	1
88	1
83	1
79	1
77	1
72	1
73	1
106	1
97	1
84	1
97	1
94	1
94	1
85	1
92	1
100	1
92	1
70	1
89	1
108	1
94	1
90	1
61	1
87	1
112	1
96	1
96	1
55	1
103		1
142		1
106		1
108		1
117		1
122		1
131		1
138		1
110		1
92		1
134		1
105		1
105		1
135		1
105		1
118		1
100		1
105		1
119		1
111		1
93		1
92		1
125		1
101		1
96		1
117		1
99		1
124		1
102		1
150		1
126		1
112		1
112		1
123		1
147		1
			P value
GraphPad Prism, Log-rank (Mantel-Cox) test			****, <0.0001

## Sheet: Fig. 2b
Fig. 2b	16wks					21wks
	animal NO.	PyMT; KANK1-WT	PyMT; KANK1-KO			animal NO.	PyMT; KANK1-WT	PyMT; KANK1-KO
	1	2.52	1.34			1	N/A	3.28
	2	3.46	0.4			2	N/A	1.79
	3	0.83	0.78			3	N/A	1.17
	4	3.1	0.68			4	N/A	1.97
	5	3.2	0.4			5	N/A	0.91
	6	1.68	0.4			6	N/A	3.26
	7	1.4	0.4			7	N/A	1.5
	8	0.58	0.4			8	N/A	0.9
	9	1.49	0.4			9	N/A	2.69
	10	1.96	0.4			10	N/A	2.25
	11	1	1.3			11	N/A	3.48
	12	2.35	0.4			12	N/A	1.17
	13	1.14	0.4			13	N/A	0.91
	14	0.88	0.95			14	N/A	1.89
	15		0.91			15	N/A	1.28
	16		0.4			16	N/A	2.44
	17		0.49			17	N/A	1.07
						18	N/A	0.74
						19	N/A	1.5
				GraphPad Prism, one-way ANOVA with Dunnett's multiple comparisons test
					P value
		PyMT; KANK1-WT, 16 wks	vs	PyMT; KANK1-KO, 16 wks	***, 0.0001
		PyMT; KANK1-WT, 16 wks	vs	PyMT; KANK1-KO, 21 wks	0.9918

## Sheet: Fig.2c
Fig. 2c		PyMT; KANK1-WT						PyMT; KANK1-KO						GraphPad Prism, two-way ANOVA with Sidak's multiple comparisons test
	Days	Pair-1	Pair-2	Pair-3	Pair-4	Pair-5	Pair-6	Pair-1	Pair-2	Pair-3	Pair-4	Pair-5	Pair-6	Days	P value
	0	18.8496	25.6563	33.5103	45.8882	53.0144	50.965	28.7309	34.7167	14.1372	18.8166	24.429	12.315	0	>0.9999
	5	113.177	81.0082	82.0554	187.988	162.297	116.207	38.0447	43.9934	40.3629	35.3288	51.6936	24.4266	5	0.7817
	10	217.198	153.685	204.373	288.582	195.234	281.323	40.0574	66.426	64.8966	54.1925	100.646	43.9823	10	0.1008
	15	300.386	231.591	397.156	345.443	223.826	571.783	62.5525	108.972	78.179	70.3913	167.519	70.1622	15	**, 0.0016
	20	409.623	336.488	501.983	432.786	292.835	801.308	72.3027	166.95	95.947	84.7649	216.845	79.654	20	****, <0.0001
	25	686.73	460.754	607.375	778.819	441.331	964.179	142.276	207.191	132.826	109.694	266.17	137.473	25	****, <0.0001
	30	1025.66	627.128	714.189	1272.79	709.056	1095.1	207.969	242.165	182.445	163.359	315.494	360.264	30	****, <0.0001

## Sheet: Fig. 2e
Fig. 2e	Pearson's correlation coefficient
Region ID	BM-contacted	BM-non contacted
1	0.236	0.459
2	0.249	0.37
3	0.152	0.443
4	0.282	0.481
5	0.304	0.415
6	0.213	0.407
7	0.238	0.354
8	0.152	0.468
9	0.168	0.413
10	0.214	0.359
11	0.166	0.364
12	0.262	0.347
13	0.131	0.536
14	0.189	0.291
15	0.179	0.208
16	0.172	0.406
				P value
	GraphPad Prism, Paired t-test (two-tailed)			****, <0.0001
