# Supplementary material for: KANK1 promotes breast cancer development by compromising Scribble-mediated Hippo activation
Source: Nat Commun. 2024 Nov 29;15:10381. doi: 10.1038/s41467-024-54645-9 (PMC11607453; doi:10.1038/s41467-024-54645-9)
Supplement: Supplementary file 16 — Source Data [file 41467_2024_54645_MOESM16_ESM.zip › Source Data/Source Data Fig. 3.xlsx]

## Sheet: Fig.3a
Fig. 3a	pH3+ ratio
	animal ID	PyMT; KANK1-WT	time points/volume	PyMT; KANK1-KO	time points/volume
	1	8.49518	21wks/1.289 cm3	5.82464	21wks/0.426 cm3
	2	8.18691	19wks/1.248 cm3	4.14273	21wks/1.297 cm3
	3	7.90915	19wks/1.488 cm3	4.03846	19wks/0.173 cm3
	4	9.49837	17wks/1.273 cm3	4.48136	20wks/0.181 cm3
	5	7.49351	16wks/1.201 cm3	3.7478	16wks/0.097 cm3
					P value
	GraphPad Prism, Unpaired t-test (two-tailed)				****, <0.0001
	Cyclin D1+ ratio
	animal ID	PyMT; KANK1-WT	time points/volume	PyMT; KANK1-KO	time points/volume
	1	13.4106	16wks/1.201 cm3	4.91429	16wks/0.097 cm3
	2	19.7818	19wks/1.248 cm3	7.22398	21wks/1.297 cm3
	3	19.6415	21wks/1.158 cm3	5.80946	21wks/0.692 cm3
	4	18.1596	21wks/0.664 cm3
	5	17.0981	19wks/1.172 cm3	4.90736	19wks/0.404 cm3
	6	16.9628	17wks/1.273 cm3	4.05301	22wks/1.166 cm3
					P value
	GraphPad Prism, Unpaired t-test (two-tailed)				****, <0.0001

## Sheet: Fig.3b
Fig. 3b	clCasp3+ ratio
	animal ID	PyMT; KANK1-WT	time points/volume	PyMT; KANK1-KO	time points/volume
	1	1.62711	21wks/1.289 cm3	6.03854	21wks/0.426 cm3
	2	2.04385	17wks/1.273 cm3	4.07812	22wks/1.166 cm3
	3	1.14904	19wks/1.488 cm3	4.71045	19wks/0.173 cm3
	4	1.01446	19wks/1.248 cm3	2.28647	21wks/1.297 cm3
	5	0.958418	19wks/1.172 cm3	2.95881	19wks/0.404 cm3
					P value
	GraphPad Prism, Unpaired t-test (two-tailed)				**, 0.0049
	TUNEL ratio
	animal ID	PyMT; KANK1-WT	time points/volume	PyMT; KANK1-KO	time points/volume
	1	0.504158	15wks/1.484 cm3	3.57241	25wks/0.251 cm3
	2	0.632516	16wks/0.187 cm3	4.8929	23wks/0.237 cm3
	3	0.494352	19wks/1.248 cm3	0.711874	21wks/1.297 cm3
	4	1.00776	16wks/0.457 cm3	2.99044	21wks/0.305 cm3
	5	0.641782	19wks/1.172 cm3	5.58862	19wks/0.404 cm3
					P value
	GraphPad Prism, Unpaired t-test (two-tailed)				**, 0.0094

## Sheet: Fig.3e
Fig. 3e		PyMT; KANK1-WT																				PyMT; KANK1-KO
	Hours/Organoid-ID	1	2	3	4	5	6	7	8	9	10	11	12	13	14	15	16	17	18	19	20	1	2	3	4	5	6	7	8	9	10	11	12	13	14	15
	0	1	1	1	1	1	1	1	1	1	1	1	1	1	1	1	1	1	1	1	1	1	1	1	1	1	1	1	1	1	1	1	1	1	1	1
	20	2.10589	1.90015	1.70686	2.01576	2.24733	2.52088	2.01455	1.36292	1.47297	1.55638	1.29168	1.59015	1.62544	2.05056	1.77652	1.7104	1.62784	1.5458	1.51421	1.69034	1.15358	1.54926	1.258	2.13039	1.10496	1.3767	1.242	1.39682	1.36022	1.24248	1.18051	1.38497	1.08689	1.90899	1.30234
	40	3.90446	2.85779	4.33431	3.74212	4.73212	4.54203	3.20403	2.5846	2.70044	3.68061	2.90145	3.05827	3.82301	3.13789	1.9604	2.33415	3.15469	2.24733	2.58234	2.97322	1.40838	2.93797	1.7729	3.10202	1.76959	1.58737	1.90357	1.98035	2.05678	2.02256	1.51696	1.79798	1.3401	3.10088	1.30234
	60	5.94367	5.26059	5.8402	4.53029	5.12673	5.32005	4.80688	5.78139	4.46956	8.057	4.00682	4.99209	5.73683	5.41973	3.00283	3.1269	5.81694	3.07654	5.38557	4.42171	2.41885	3.23164	2.62735	3.52968	2.68804	2.4618	2.46605	3.55455	2.46081	2.72932	1.73805	2.45433	2.23671	4.45176	1.60645
	80	7.70382	6.77194	11.4549	5.14507	5.90856	5.32005	5.38757	12.0786	7.40039	11.7794	6.00057	8.05277	6.165	7.85407	5.84618	4.58765	11.646	4.35508	8.47047	5.56345	3.29668	4.44145	3.1537	4.0442	3.34822	3.2118	3.50663	4.10481	3.52013	3.91964	2.31909	3.16763	3.16392	6.67982	2.18821
	100	11.3989	8.7882	17.1069	5.79434	7.57842	7.0717	6.98677	19.7094	8.15977	14.4957	6.00057	9.86038	7.06837	8.6845	7.471	6.72116	19.9338	6.74718	10.7942	8.96158	3.92714	5.33945	3.1537	4.99209	3.34822	4.35439	6.15127	4.45755	4.3951	4.71288	3.01843	3.54942	2.80166	10.0614	3.39758
		GraphPad Prism, two-way ANOVA with Sidak's multiple comparisons test
			Hours	P value
			0	N/A
			20	0.9821
			40	0.2545
			60	**, 0.0028
			80	****, <0.0001
			100	****, <0.0001

## Sheet: Fig.3f
Fig. 3f
Tumoroid ID	PyMT; KANK1-WT	PyMT; KANK1-KO
1	25.7143	6.06061
2	21.1538	3.125
3	35.5769	3.84615
4	16.6667	12.6126
5	21.4286	2.85714
6	16.6667	5.88235
			P value
GraphPad Prism, Unpaired t-test (two-tailed)			***, 0.0004
