# Supplementary material for: KANK1 promotes breast cancer development by compromising Scribble-mediated Hippo activation
Source: Nat Commun. 2024 Nov 29;15:10381. doi: 10.1038/s41467-024-54645-9 (PMC11607453; doi:10.1038/s41467-024-54645-9)
Supplement: Supplementary file 16 — Source Data [file 41467_2024_54645_MOESM16_ESM.zip › Source Data/Source Data Fig. 4.xlsx]

## Sheet: Fig. 4b
Fig. 4b	Significant	#NAME?	Difference	Protein IDs	Majority protein IDs	Protein names	Gene names	Peptides	Razor + unique peptides	Unique peptides	Sequence coverage [%]	Unique + razor sequence coverage [%]	Unique sequence coverage [%]	Mol. weight [kDa]	Q-value	Score	Intensity	MS/MS count	-Log Student's T-test p-value Ctrl_Kank1	Student's T-test Difference Ctrl_Kank1	Student's T-test Test statistic Ctrl_Kank1	LFQ intensity-GFP-1	LFQ intensity-GFP-2	LFQ intensity-GFP-3	LFQ intensity KANK1-GFP-1	LFQ intensity KANK1-GFP-2	LFQ intensity KANK1-GFP-3
	+	4.21645	-6.97571	A1L170;A1L170-2;F8W6W0	A1L170;A1L170-2;F8W6W0	Uncharacterized protein C1orf226	C1orf226	8	8	7	31.6	31.6	29.4	29.057	0	185.12	697290000	18	4.21645	-6.97571	-2.91189	21.4502	21.3312	20.7704	28.4177	28.5671	27.4942
	+	1.63944	-2.32824	Q6VN20;B3KP49;B4DID0;B4DQH9	Q6VN20;B3KP49;B4DID0;B4DQH9	Ran-binding protein 10	RANBP10	1	1	1	1.6	1.6	1.6	67.256	0	7.1899	19295000	2	1.63944	-2.32824	-0.879136	20.2394	21.0472	20.1365	22.5423	23.9132	21.9522
	+	2.91567	-3.91203	Q9NZM1;Q9NZM1-3;H0YD14;C9JCN0;F8W8J4;Q9NZM1-5;Q9NZM1-2;Q9NZM1-6	Q9NZM1;Q9NZM1-3;H0YD14;C9JCN0;F8W8J4;Q9NZM1-5;Q9NZM1-2;Q9NZM1-6	Myoferlin	MYOF	2	2	2	1.3	1.3	1.3	234.71	0	13.978	35410000	4	2.91567	-3.91203	-1.57868	20.532	20.831	20.4412	23.8396	25.4012	24.2995
	+	4.80059	3.84384	CON__Q9U6Y5	CON__Q9U6Y5			22	22	22	71.5	71.5	71.5	28.106	0	323.31	802700000000	680	4.80059	3.84384	1.78341	37.7474	37.5927	37.3664	33.7973	33.867	33.5107
	+	0.717469	3.77992	Q9H0U4;E9PLD0	Q9H0U4;E9PLD0	Ras-related protein Rab-1B	RAB1B	3	1	1	20.9	7.5	7.5	22.171	0	6.4553	228520000	2	0.717469	3.77992	0.857385	25.5153	26.047	26.4124	19.6893	26.9984	19.9472
	+	2.88905	-12.3589	Q7Z4S6;F8WCP6;F5H219;Q7Z4S6-2;Q7Z4S6-4;Q7Z4S6-3;F5H0C3;H0YHT2;H0YIM6;H0YIM7;H0YI78;O75037;O75037-2;O75037-3;O75037-4;Q86VH2;Q2M1P5;H0YHG9;Q86VH2-3;Q86VH2-2	Q7Z4S6;F8WCP6;F5H219;Q7Z4S6-2;Q7Z4S6-4;Q7Z4S6-3;F5H0C3;H0YHT2	Kinesin-like protein KIF21A	KIF21A	34	34	34	22.8	22.8	22.8	187.18	0	323.31	5721500000	92	2.88905	-12.3589	-3.49645	17.3519	18.3637	20.3938	28.7703	33.0606	31.3553
	+	1.36139	-5.31583	Q9Y4F5;Q9Y4F5-2;J3KQR7;E9PFC1;Q9Y4F5-3	Q9Y4F5;Q9Y4F5-2;J3KQR7;E9PFC1;Q9Y4F5-3	Centrosomal protein of 170 kDa protein B	CEP170B	12	12	12	10	10	10	171.69	0	80.134	347410000	15	1.36139	-5.31583	-1.38999	21.5477	25.2624	19.5251	27.0335	28.808	26.4411
	+	1.74403	-2.38522	Q6AI08;K7EIX2;K7EKW7;K7ESP5;K7ELR8	Q6AI08;K7EIX2	HEAT repeat-containing protein 6	HEATR6	4	4	4	4.3	4.3	4.3	128.78	0	43.235	43388000	7	1.74403	-2.38522	-0.911535	20.9784	22.6384	21.3468	24.5694	23.3619	24.1881
	+	4.16294	-8.77147	O75052;O75052-3;E9PSG0;O75052-2;E9PIP8	O75052;O75052-3;E9PSG0	Carboxyl-terminal PDZ ligand of neuronal nitric oxide synthase protein	NOS1AP	16	16	12	36	36	28.5	56.149	0	208.41	5095400000	45	4.16294	-8.77147	-3.4902	22.0226	22.2106	22.1771	30.9567	31.7662	30.0018
	+	2.43744	2.19144	P01834	P01834	Ig kappa chain C region	IGKC	1	1	1	18.9	18.9	18.9	11.609	0	6.4642	33501000	3	2.43744	2.19144	0.928888	23.0362	23.2379	23.1468	21.1626	20.2567	21.4274
	+	1.42133	-3.1401	P01876;P01877	P01876;P01877	Ig alpha-1 chain C region;Ig alpha-2 chain C region	IGHA1;IGHA2	2	2	2	5.1	5.1	5.1	37.654	0	12.985	485410000	3	1.42133	-3.1401	-1.03688	23.5287	25.8983	23.0136	26.5859	26.9763	28.2988
	+	1.15896	3.23205	P04259	P04259	Keratin, type II cytoskeletal 6B	KRT6B	29	1	0	41.8	3	0	60.066	0	8.0292	117450000	2	1.15896	3.23205	0.976038	25.7195	25.4989	24.5813	21.1141	20.4552	24.5342
	+	1.17434	-2.93533	P08107;P08107-2;E7EP94;Q5SP16	P08107;P08107-2;E7EP94;Q5SP16	Heat shock 70 kDa protein 1A	HSPA1A	14	11	3	22	18.6	6.4	70.051	0	129.4	947140000	31	1.17434	-2.93533	-0.92444	24.1995	24.3508	27.7048	28.3928	28.7988	27.8694
	+	1.66533	-5.81402	P27348;E9PG15	P27348	14-3-3 protein theta	YWHAQ	5	3	3	21.2	17.1	17.1	27.764	0	190.31	1014500000	8	1.66533	-5.81402	-1.61985	23.9003	19.7997	24.6895	29.3323	28.7926	27.7067
	+	2.69348	-5.55606	P31946;P31946-2;Q4VY20;Q4VY19	P31946;P31946-2	14-3-3 protein beta/alpha;14-3-3 protein beta/alpha, N-terminally processed	YWHAB	4	2	2	14.2	10.2	10.2	28.082	0	41.464	189670000	9	2.69348	-5.55606	-2.00062	20.5311	21.1175	19.8279	26.0555	27.2257	24.8635
	+	1.22875	-2.9182	P39023;H7C422;F8WCR1;H7C3M2;B5MCW2;G5E9G0	P39023;H7C422;F8WCR1;H7C3M2;B5MCW2;G5E9G0	60S ribosomal protein L3	RPL3	2	2	2	5	5	5	46.108	0	11.849	33960000	2	1.22875	-2.9182	-0.936649	19.4582	22.8514	19.6944	24.0029	23.4962	23.2595
	+	1.03433	-3.29236	P62258;P62258-2;B4DJF2;I3L3T1;I3L0W5;K7EIT4;K7EM20	P62258;P62258-2;B4DJF2;I3L3T1	14-3-3 protein epsilon	YWHAE	4	4	4	18.8	18.8	18.8	29.174	0	39.051	304220000	5	1.03433	-3.29236	-0.942058	20.5366	24.6225	24.5153	27.726	26.3428	25.4827
	+	1.78071	-3.94949	P63104;E7EX29;B0AZS6;B7Z2E6;H0YB80;E7EX24;E7ESK7;E5RIR4;E9PD24;E7EVZ2;E5RGE1	P63104;E7EX29;B0AZS6;B7Z2E6;H0YB80;E7EX24	14-3-3 protein zeta/delta	YWHAZ	11	11	9	41.6	41.6	38	27.745	0	114.2	1775100000	18	1.78071	-3.94949	-1.31853	25.63	24.6609	25.0266	29.9104	30.1057	27.1498
	+	1.12706	-3.0157	Q14160;Q14160-3;Q14160-2;H0YCG0	Q14160;Q14160-3;Q14160-2	Protein scribble homolog	SCRIB	11	11	11	10.5	10.5	10.5	174.88	0	82.864	264890000	13	1.12706	-3.0157	-0.92553	23.4514	23.0666	23.1485	24.7496	28.7279	25.2362
	+	3.68402	-5.4479	Q14678;Q14678-2;Q5W0W1;Q5W0W3;Q5W0W2;K7EIU4	Q14678;Q14678-2;Q5W0W1	KN motif and ankyrin repeat domain-containing protein 1	KANK1	18	18	17	11.8	11.8	10.6	147.29	0	173	27476000000	90	3.68402	-5.4479	-2.24965	28.1963	28.6121	28.7873	33.9124	34.6752	33.3518
	+	3.23014	-5.67923	Q9Y490;Q5TCU6	Q9Y490;Q5TCU6	Talin-1	TLN1	5	5	5	2.4	2.4	2.4	269.76	0	43.028	112640000	9	3.23014	-5.67923	-2.20573	19.9507	19.6719	20.6419	26.3276	26.1988	24.7758
	+	2.76705	-4.69239	Q63ZY3;Q63ZY3-2;Q63ZY3-3	Q63ZY3;Q63ZY3-2;Q63ZY3-3	KN motif and ankyrin repeat domain-containing protein 2	KANK2	3	2	2	3.1	1.1	1.1	91.173	0	36.297	8871700000	18	2.76705	-4.69239	-1.78588	27.4913	28.7086	26.897	32.6009	32.8302	31.7429
	+	1.97926	-3.44497	Q709F0;Q709F0-3;Q08AE9;Q709F0-2;F8WEV0;D6RDI8	Q709F0;Q709F0-3;Q08AE9;Q709F0-2	Acyl-CoA dehydrogenase family member 11	ACAD11	3	3	3	4.9	4.9	4.9	87.282	0	19.106	63691000	3	1.97926	-3.44497	-1.24879	21.4894	20.5475	20.9012	23.9378	25.8177	23.5175
	+	1.36179	-5.40477	Q86W92;Q86W92-4;Q86W92-3;F5GZP6;H0YFE4;Q8ND30;F5H6Q7;F5H0E0;F5H495;H0YGH8;E9PP16;E9PMU1;Q86W92-5;E9PK77	Q86W92;Q86W92-4;Q86W92-3;F5GZP6	Liprin-beta-1	PPFIBP1	21	21	2	21.7	21.7	2.9	114.02	0	256.09	1650900000	48	1.36179	-5.40477	-1.40227	20.3444	26.4434	24.9558	29.3965	29.7256	28.8358
	+	2.41638	-3.77109	Q86W92-2	Q86W92-2	Liprin-beta-1	PPFIBP1	20	1	1	20.9	0.9	0.9	113.18	0.0074074	5.9445	61766000	1	2.41638	-3.77109	-1.43587	20.8584	20.111	21.232	24.0931	25.5616	23.8598
	+	4.11365	-4.99032	Q8N1G4	Q8N1G4	Leucine-rich repeat-containing protein 47	LRRC47	4	4	4	10.5	10.5	10.5	63.472	0	34.197	163460000	6	4.11365	-4.99032	-2.16927	21.2681	21.3479	20.7723	26.4278	25.6458	26.2858
	+	1.59006	-3.1017	Q8N9U0;Q8N9U0-2	Q8N9U0;Q8N9U0-2	Tandem C2 domains nuclear protein	TC2N	2	2	2	4.3	4.3	4.3	55.284	0	15.024	43493000	4	1.59006	-3.1017	-1.07134	20.6728	22.2713	19.9909	24.5386	24.7867	22.9148
	+	1.43302	-3.97427	Q96FJ2	Q96FJ2	Dynein light chain 2, cytoplasmic	DYNLL2	2	2	1	25.8	25.8	13.5	10.35	0	28.44	543290000	4	1.43302	-3.97427	-1.20801	23.8121	21.4044	25.2905	27.0855	28.6869	26.6574
	+	3.01384	-4.36308	Q9H6A0-2;Q9H6A0;Q9ULE3;Q68D51;H7C5K8;C9JPG4;F8WAT8;Q9ULE3-2;Q68D51-2;Q68D51-3	Q9H6A0-2;Q9H6A0	DENN domain-containing protein 2D	DENND2D	3	3	3	7.7	7.7	7.7	53.148	0	22.918	70282000	5	3.01384	-4.36308	-1.74347	20.9121	19.7648	20.6549	24.6343	25.5039	24.2828

## Sheet: Fig. 4d
Fig. 4d		Repeats (R)
		R-1	R-2	R-3		GraphPad Prism, RM one-way ANOVA with multiple comparisons			P value
	GFP	0.00705083	0.0099499	0.0206705				GFP vs K1-GFP	p<0.0001
	K1-GFP	1	1	1				K1-GFP	NA
	K2-GFP	0.0432179	0.0270981	0.0662007				K2-GFP vs K1-GFP	p=0.0003
	K3-GFP	0.0498562	0.015332	0.0141369				K3-GFP vs K1-GFP	p=0.0003
	K4-GFP	0.0330771	0.0204753	0.0203838				K4-GFP vs K1-GFP	p<0.0001

## Sheet: Fig. 4f
Fig. 4f
		Enriched NOS1APc protein level				Enriched KANK1 protein level
	Repeats	IgG	KANK1-antibody			IgG	KANK1-antibody
	R-1	0.169441	1		R-1	0.0241968	1
	R-2	0.166776	1		R-2	0.0415472	1
	R-3	0.0571404	1		R-3	0.040133	1
	R-4	0.0288088	1		R-4	0.0128033	1
			P value					P value
GraphPad Prism, multiple paired student t test			p=0.00015		GraphPad Prism, multiple paired student t test			p<0.000001
