# Supplementary material for: KANK1 promotes breast cancer development by compromising Scribble-mediated Hippo activation
Source: Nat Commun. 2024 Nov 29;15:10381. doi: 10.1038/s41467-024-54645-9 (PMC11607453; doi:10.1038/s41467-024-54645-9)
Supplement: Supplementary file 16 — Source Data [file 41467_2024_54645_MOESM16_ESM.zip › Source Data/Source Data Fig. 5.xlsx]

## Sheet: Fig. 5c
Fig. 5c	GFP			FL-GFP			KN-GFP			UN-GFP			CC-GFP			CC-UC-GFP			UC-GFP			UC-ANKs-GFP			∆UC-GFP			ANKs-GFP
Repeat	R-1	R-2	R-3	R-1	R-2	R-3	R-1	R-2	R-3	R-1	R-2	R-3	R-1	R-2	R-3	R-1	R-2	R-3	R-1	R-2	R-3	R-1	R-2	R-3	R-1	R-2	R-3	R-1	R-2	R-3
	0.005591	0.005155	0.005509	1	1	1	0.0111	0.003196	0.010769	0.025403	0.004173	0.018295	0.012874	0.00755	0.004202	0.087144	0.004731	0.029187	0.037681	0.019133	0.023393	0.930499	0.71773	0.558799	0.02127	0.004052	0.021163	0.019259	0.006328	0.011416
GraphPad Prism, RM one-way ANOVA with Dunnett's multiple comparisons
			Comparisons				p value
			FL-GFP vs GFP				****, <0.0001
			FL-GFP vs KN-GFP				****, <0.0001
			FL-GFP vs UN-GFP				***, 0.0001
			FL-GFP vs CC-GFP				****, <0.0001
			FL-GFP vs CC-UC-GFP				**, 0.0020
			FL-GFP vs UC-GFP				****, <0.0001
			FL-GFP vs UC-ANKs-GFP				0.369
			FL-GFP vs ∆UC-GFP				****, <0.0001
			FL-GFP vs ANKs-GFP				****, <0.0001

## Sheet: Fig. 5f
Fig. 5f	GFP			GFP-NOS1APa			GFP-NOS1APc			GFP-PTB			GFP-E7-9			GFP-C1orf
Repeat	R-1	R-2	R-3	R-1	R-2	R-3	R-1	R-2	R-3	R-1	R-2	R-3	R-1	R-2	R-3	R-1	R-2	R-3
	0.009759	0.009208	0.011043	0.226743	0.174472	0.093168	1	1	1	0.746877	0.518709	0.483775	0.041292	0.043509	0.05387	0.227327	0.146718	0.066904
GraphPad Prism, RM one-way ANOVA with Dunnett's multiple comparisons
			Comparisons				p value
			GFP-NOS1APc vs GFP				****, <0.0001
			GFP-NOS1APc vs GFP-NOS1APa				**, 0.0053
			GFP-NOS1APc vs GFP-PTB				0.0889
			GFP-NOS1APc vs GFP-E7-9				****, <0.0001
			GFP-NOS1APc vs GFP-C1orf				**, 0.0072
