# Supplementary material for: KANK1 promotes breast cancer development by compromising Scribble-mediated Hippo activation
Source: Nat Commun. 2024 Nov 29;15:10381. doi: 10.1038/s41467-024-54645-9 (PMC11607453; doi:10.1038/s41467-024-54645-9)
Supplement: Supplementary file 16 — Source Data [file 41467_2024_54645_MOESM16_ESM.zip › Source Data/Source Data Fig. 6.xlsx]

## Sheet: Fig. 6b1
Fig. 6b1	Distance	Intensity (a.u.)
		mCherry-NOS1APc	KANK1-GFP
	0	16.625	65.75
	1	13.5	71.25
	2	10.625	80.25
	3	10.75	89.5
	4	15.625	80.125
	5	14.625	93.25
	6	11.375	87.875
	7	15.125	65.875
	8	14.625	80.125
	9	12.875	73.625
	10	16.375	77.125
	11	21.75	89.125
	12	28.125	84.625
	13	38.5	73.75
	14	37.375	63.875
	15	32	55
	16	29.75	45.25
	17	27.5	54.875
	18	33	64.625
	19	46.25	81.125
	20	68.75	84.625
	21	92.375	99.25
	22	114.125	131.875
	23	119.125	138
	24	134.375	122.5
	25	148.75	106.125
	26	122.625	93.25
	27	86.75	69.5
	28	63.875	59.375
	29	45.875	58.125
	30	33.5	48.375
	31	25.625	42.25
	32	19.375	40
	33	18.75	38.25
	34	16.875	41
	35	18	47.375
	36	19.625	65
	37	25.125	65.875
	38	23.75	50.75
	39	22.625	56.375
	40	23.625	58.5
	41	18.375	57.125
	42	15.375	59.125
	43	18.875	51.625
	44	23.375	55.25
	45	18.5	68.875
	46	26	66.25
	47	31.125	65.875
	48	30.125	60.875
	49	33.75	64.625
	50	28.25	63.375
	51	19.5	50.625
	52	21.5	66.125
	53	22.25	68.25
	54	20.875	63.375
	55	21.625	66.5
	56	19.25	66.25
	57	18.25	57.5
	58	16.125	50.875
	59	15.25	44.625
	60	13.75	36.75
	61	11.75	42.375
	62	9.875	53.875
	63	11.25	50.25
	64	11.5	38.5
	65	10.125	45.25
	66	11.875	44.375
	67	14.25	45.375
	68	11.875	44.625
	69	10.75	29.375
	70	16.5	25.375
	71	18.625	27.625
	72	14	28.75
	73	13.5	26
	74	13.875	25.5
	75	14.75	30.5
	76	17.625	30.75
	77	19.125	24.625
	78	16	23.75
	79	13.125	20.75
	80	13.25	15.625
	81	13.5	13.5
	82	12.875	20.125
	83	9	27.125
	84	11.875	27.5
	85	15.875	25.125
	86	11.75	17
	87	11.5	14.25
	88	12.5	13
	89	10.625	12.375
	90	11.75	19.625
	91	15.75	21
	92	14.125	17.75
	93	12.625	24.25
	94	14.25	23.25
	95	14.5	15.875
	96	15.125	20.75
	97	13.5	22.375
	98	11.25	18.125
	99	7.375	18
	100	8.375	16.625
	101	9.5	19.125
	102	7.125	17.625
	103	11	11.25
	104	12.375	15.75
	105	9	18.5
	106	10.875	17.75
	107	9.75	17.75
	108	8.125	16.375
	109	11	17
	110	11	15.875
	111	9.625	13.125
	112	10.375	9.875
	113	11.25	11.375
	114	14.5	18.875
	115	19	16.375
	116	18.625	15.125
	117	15.25	16.625
	118	14	14
	119	17.375	13.375
	120	15.875	16.375
	121	11.25	16.625
	122	12.5	14.125
	123	14.75	19.125
	124	14.625	18.5
	125	14.625	12.625
	126	18.75	13
	127	16.125	13.75
	128	10.25	15.875
	129	11.375	21.875
	130	12.625	21.25
	131	9.625	20.375
	132	11	14.75
	133	12.25	10.125
	134	9.875	17.25
	135	12.25	21.625
	136	13	21.375
	137	13	17.5
	138	13.125	14.625
	139	10.625	17.625
	140	8.375	15.75
	141	8.625	17.125
	142	8.375	20
	143	9.375	19.625
	144	11.25	15.625
	145	12.5	12
	146	10.75	20.5
	147	9.375	18.875
	148	12.375	10.875
	149	8.625	14.5
	150	5.125	18.125
	151	6.75	17.75
	152	7.5	16.625
	153	7.375	13.625
	154	8.75	16.875
	155	8.75	22.5
	156	9.125	15.125
	157	10.375	9.625
	158	9.25	20.625
	159	10.875	27.5
	160	10.125	19.75
	161	7	18.875
	162	7.125	20.25
	163	8	17.25
	164	9.25	18.125
	165	11.5	17.375
	166	10.875	21.875
	167	8.875	18.625
	168	12	12.125
	169	12.25	15.25
	170	12.125	23.125
	171	13.375	25.625
	172	13	21.75
	173	12.25	22.75
	174	13.375	21.625
	175	15	15.375
	176	10.75	10.75
	177	9.75	11
	178	15	12.875
	179	15.125	15.875
	180	12.75	16.875
	181	13.375	14.125
	182	10.875	14.375
	183	10.75	16.5
	184	10.125	15.75
	185	8.125	13
	186	9.75	11.375
	187	9.625	13.375
	188	11.625	12.125
	189	15	10.5
	190	17.875	14.625
	191	17	13.75
	192	17.5	10.375
	193	16.375	13.75
	194	12.875	18
	195	10.625	17.25
	196	8.5	16.125
	197	9.875	15.75
	198	9.625	11.875
	199	10	14.125
	200	8.625	21.5
	201	7.375	20.375
	202	10.375	17.75
	203	13.375	19.5
	204	14.875	13.375
	205	15	10.375
	206	13.125	17.625
	207	11.25	15.875
	208	9.875	11.5
	209	11.375	12.25
	210	11.125	16.375
	211	9.125	15.75
	212	9.25	15.125
	213	11.5	19.75
	214	12.375	16.125
	215	9.25	12.5
	216	7.5	16.5
	217	11	19.375
	218	12.5	16.875
	219	9.375	13.375
	220	11.125	13.375
	221	14.25	19
	222	12.75	20.75
	223	12.5	21.625
	224	11.125	22.75
	225	10.75	25.125
	226	12.75	28.25
	227	9	23.75
	228	11.875	22.5
	229	15.875	22.25
	230	11.75	21.25
	231	14.75	25.625
	232	16.875	28.375
	233	12.75	20.25
	234	16	17.75
	235	16.5	24.75
	236	12.125	34.5
	237	10.875	35.75
	238	9.75	35.875
	239	10.375	43.625
	240	12.75	43.875
	241	13.25	44.875
	242	9.75	58.625
	243	8.25	68.625
	244	8.5	58.375
	245	9.125	54.25
	246	12	63.75
	247	12.875	68.25
	248	11.75	60.75
	249	11.75	63.25
	250	11.375	67.375
	251	12.875	73.5
	252	12.5	85.75
	253	12.25	75.75
	254	16.125	65.125
	255	14.25	71.375
	256	11	68.75
	257	16.875	63.125
	258	17.75	62.625
	259	15.875	66.375
	260	13.875	72.75
	261	8.5	73
	262	15.375	69
	263	17.375	59.125
	264	12.125	71
	265	14.375	84.625
	266	19	68.625
	267	13.875	63.125
	268	12.5	74.875
	269	17.375	73.875
	270	12.875	74.25
	271	12.25	80.75
	272	15	72.75
	273	13.5	75
	274	12.625	90.25
	275	17.875	87.125
	276	20.125	82.625
	277	15.125	83.625
	278	15.875	73
	279	17	66.75
	280	20.5	60.25
	281	23.75	62.75
	282	21.875	75.375
	283	25	65.25
	284	24.125	51.125
	285	27.25	55.5
	286	38	64.75
	287	42.25	92.5
	288	53	115.5
	289	86.375	116.5
	290	139.5	136.375
	291	183.25	169
	292	193.75	167
	293	194.75	140.75
	294	182.75	122.75
	295	145.625	107.375
	296	107.5	87.75
	297	75.875	79
	298	63.375	74.375
	299	47.5	61.25
	300	34.875	58.5
	301	37.375	61
	302	30	55.25
	303	25.25	58.125
	304	25.125	75
	305	20.375	86.625
	306	13.125	86.25
	307	10.5	70.125
	308	8.875	52.125
	309	5.5	44.125
	310	8.25	50.75
	311	9.625	64.25
	312	8.25	55.625
	313	10.75	38.75
	314	12.125	33.5
	315	13.625	33.25
	316	15.25	39
	317	13.375	38.25
	318	14.125	31.125
	319	10.625	25.75
	320	12.375	26.25
	321	17.75	27.75
	322	15.75	25.875
	323	9.75	27.5
	324	10.125	29
	325	14.125	27.625
	326	11	28.5
	327	10.25	31
	328	9.375	26.375
	329	10.5	24.5
	330	10.5	24
	331	6.375	26
	332	4.75	30
	333	6.625	26.75
	334	10.375	27.75
	335	9.75	25.125
	336	7.875	27.5
	337	6.625	42.125
	338	7.125	42.625
	339	9.125	33.375
	340	8.75	27.75
	341	9.125	26.875
	342	7.5	31.25
	343	6.25	33.125
	344	8.125	28
	345	6.125	23
	346	4.375	27.25
	347	5.25	26.625
	348	6.875	22.125
	349	7	16.5
	350	7.25	15.75
	351	11.875	23
	352	9.625	24.875
	353	5.25	16.875
	354	7.5	19.5
	355	7.25	23.75
	356	6.5	29.375
	357	5.875	41.375
	358	7.5	32.125
	359	9	24.875
	360	8.75	25.75
	361	11.25	23.75
	362	10.125	34.625
	363	8.75	38
	364	10.375	37.375
	365	11.875	34.125
	366	10.625	24.75
	367	9.25	22.875
	368	9.125	23.625
	369	9	30.875
	370	9.125	24.75
	371	11.375	32.5
	372	9.375	38.375
	373	6	24.5
	374	6.5	25.25
	375	9	29.75
	376	9.625	29
	377	8.5	31.875
	378	9.125	38.125
	379	7.5	40.625
	380	8.75	40.75
	381	14.125	42.5
	382	14.875	47.125
	383	11.75	52.375
	384	9.125	50.5
	385	7.25	39.875
	386	7.75	43.375
	387	12.125	53.5
	388	12.375	51.5
	389	10.875	40.375
	390	13.25	33.375
	391	11.375	37.75
	392	13.875	48.875
	393	20.375	54.75
	394	20.75	63.75
	395	21.125	65
	396	23.5	51.75
	397	25	57
	398	25.875	69.125
	399	29.25	70.375
	400	45.375	70.625
	401	64.375	76.875
	402	92.5	84.125
	403	140.625	106.375
	404	186.25	145.625
	405	214	166.125
	406	222	131.125
	407	197.5	95.75
	408	142.875	91.5
	409	98.75	86.25
	410	68.5	84.625
	411	51.125	71.75
	412	39.125	62
	413	28.375	76.625
	414	28.625	82.625
	415	26.375	62.625
	416	19.875	68.75
	417	17.75	74.125
	418	21.875	58.125
	419	22.125	65
	420	18.5	65.375
	421	18.125	45
	422	17.375	37.875
	423	12.875	44.5
	424	11.25	42.125
	425	9.125	46
	426	6	45.625
	427	9.625	37
	428	12.5	44.5
	429	12.75	54.125
	430	10.75	52.375
	431	10.375	49.875
	432	11.25	49.625
	433	9.75	43.25
	434	10.25	36.25
	435	9.875	32
	436	5.875	31.5
	437	4.875	31.75
	438	10.625	35.625
	439	13.25	36.625
	440	12.25	29.5
	441	10	31.5
	442	9.25	38.625
	443	10.625	33.75
	444	10.75	32.5
	445	12.625	36.875
	446	11.5	38.125
	447	9	38.25
	448	10	40.25
	449	12	36.5
	450	9.625	31.625
	451	8.625	31.875
	452	8.625	32
	453	8.125	30
	454	7.5	26.875
	455	7.625	21.625
	456	9	14.375
	457	8.375	24.75
	458	9.25	28.375
	459	12.125	22
	460	12.25	21.875
	461	8.75	23.625
	462	10.25	28
	463	11.75	29.625
	464	9.75	22.375

## Sheet: Fig. 6b2
Fig. 6b2	Distance	Intensity (a.u.)
		KANK1-GFP	Paxillin
	0	60.75	21.25
	1	74.461	21.695
	2	60.938	5.062
	3	53.883	7.609
	4	64.188	25.438
	5	63.594	31.586
	6	41.375	16.062
	7	69.188	18.398
	8	101.625	3.375
	9	61.023	16.07
	10	84.25	13.812
	11	116.992	12.602
	12	81	57.188
	13	116.617	141.695
	14	181	255
	15	94.039	252.938
	16	131	211
	17	112.5	147.992
	18	129.188	71.25
	19	64.703	37.055
	20	38.625	16.312
	21	76.602	4.695
	22	50.25	8.125
	23	85.961	18.984
	24	78.125	10.375
	25	31.078	3.352
	26	72.812	11.562
	27	50.773	13.766
	28	78	22.25
	29	62.641	37.062
	30	45.562	26.312
	31	102.523	17.602
	32	85.25	15.75
	33	51.141	7.289
	34	33.438	7.438
	35	38.617	8.484
	36	70.062	7.312
	37	74.281	13.07
	38	81.5	14.062
	39	116.656	9.93
	40	130	14.625
	41	91.789	28.125
	42	98.688	0.812
	43	92	1.922
	44	174.875	3.375
	45	58.93	7.031
	46	41.875	3.375
	47	30.922	10.93
	48	121	1
	49	76.664	0.031
	50	35.812	0
	51	33.18	0.258
	52	49.375	4.375
	53	64.453	1.805
	54	48.312	13
	55	55.383	12.93
	56	44.125	3.5
	57	58.039	1.359
	58	44.812	2.75
	59	65.734	1.031
	60	72.688	0
	61	78.984	4.008
	62	67.562	18.688
	63	38.117	12.258
	64	26.25	17.25
	65	39.352	33.977
	66	74.188	46.5
	67	132.531	56.883
	68	118.688	61.438
	69	76.148	47.125
	70	43.125	26.125
	71	60.211	21.172
	72	43.25	6.375
	73	70.648	1.172
	74	109.625	0.562
	75	64.344	2.172
	76	69.562	2.938
	77	57.883	10.617
	78	84.125	26.125
	79	112.234	118.508
	80	169.5	155
	81	94.531	174.055
	82	48.562	248.312
	83	43.43	222.828
	84	52.5	153.625
	85	59.477	109.086
	86	29.688	35.188
	87	102.055	32.008
	88	72.875	17.125
	89	75.594	12.047
	90	48.75	26.5
	91	45.156	30.484
	92	64.562	39.375
	93	79.75	60.422
	94	100.25	105.375
	95	93.148	73.984
	96	85.5	57.25
	97	135.266	64.609
	98	154.938	60.438
	99	123.516	49.617
	100	166.312	81.125

## Sheet: Fig. 6b3
Fig. 6b3	Distance	Intensity (a.u.)
		mCherry	KANK1-GFP
	0	154.625	22.5
	1	167.375	21
	2	175.125	12.5
	3	162.875	18.75
	4	162.625	26.75
	5	182.625	31.25
	6	181	29.5
	7	175	19
	8	172.375	16
	9	180.375	17.25
	10	186.75	21
	11	170	25.5
	12	173.625	25.125
	13	181.75	19
	14	171.125	15.375
	15	162.875	17.875
	16	156.875	23.375
	17	158.25	26.875
	18	165.625	27.375
	19	165.75	18.75
	20	169.5	8.375
	21	171.25	16.625
	22	168.75	20
	23	177.625	18.875
	24	176.625	22.75
	25	163.125	19.875
	26	167.5	17.375
	27	166.75	16.875
	28	166.75	25.875
	29	171.375	32.5
	30	168.875	25.25
	31	164.75	18.625
	32	178.25	24.875
	33	185.75	28.375
	34	187.75	22.125
	35	183	17.75
	36	164.125	14.25
	37	152.5	22.125
	38	157.5	28.25
	39	172.125	24.125
	40	166.375	20.25
	41	156.375	18.75
	42	160.25	17
	43	163	13.25
	44	164.875	13
	45	184.75	17.125
	46	186.5	18.25
	47	178.875	15.75
	48	166.375	21.25
	49	164.75	23
	50	171.375	16.625
	51	170.625	17
	52	180.5	13.25
	53	166.625	12.875
	54	159.375	12.75
	55	174	16.125
	56	170.125	23.625
	57	173.75	21.375
	58	183.75	17.625
	59	186.125	18.125
	60	195.5	16.375
	61	188	16.375
	62	176.5	19.625
	63	196.75	13.875
	64	221.5	13.875
	65	218.75	20
	66	226.375	22.25
	67	228.625	15.5
	68	226.625	14.375
	69	242.5	18.25
	70	236.25	14.875
	71	229.75	15.375
	72	227.25	13.375
	73	228.25	15.375
	74	226.375	19.5
	75	207.625	20.75
	76	201.5	24.125
	77	208.5	24.625
	78	205.25	19.875
	79	203.875	15.875
	80	208.375	14.625
	81	202	11.75
	82	198	21.75
	83	191.25	28.875
	84	177	23.75
	85	160.75	18.75
	86	156.5	19.75
	87	175.375	21
	88	181.25	25.75
	89	170.75	24.125
	90	163.625	19.5
	91	155.125	26.375
	92	155.375	20.375
	93	163.375	10.875
	94	170.625	15.625
	95	172.25	19.625
	96	172.25	21.375
	97	173.5	23
	98	180	24.5
	99	172.625	27.75
	100	156.875	36.75
	101	153.875	38.5
	102	159.5	34.5
	103	175.75	45.375
	104	184.5	68.25
	105	186.875	77.25
	106	175	83.5
	107	167.375	80
	108	166.25	73.5
	109	145.5	88.75
	110	141.75	100.75
	111	143.875	104.875
	112	132.375	92.5
	113	124.375	99.375
	114	117.125	121
	115	97.125	109.375
	116	87.375	87.375
	117	90.125	75
	118	85	59.625
	119	92.875	61.875
	120	101.25	78.75
	121	104.125	81.375
	122	108.5	79.125
	123	125.75	83.5
	124	126	98.875
	125	120.5	111.5
	126	118	112.25
	127	113	105.25
	128	107.375	101.125
	129	95.875	94.75
	130	93.625	84
	131	103.125	75.5
	132	101.625	76.75
	133	95	73.375
	134	106.125	79.875
	135	99.875	85.75
	136	93.75	70.875
	137	98.125	69.25
	138	106.75	73.875
	139	113.5	80.5
	140	108.375	75.375
	141	113.25	67.125
	142	117	86.5
	143	112.75	111
	144	111.75	121.125
	145	111.75	99.5
	146	128.125	89.625
	147	137.375	85.625
	148	129	73.875
	149	125.875	84.125
	150	107	75.375
	151	90.5	83.25
	152	89.875	90
	153	92.75	97.875
	154	101	121.125
	155	108	111.625
	156	111.25	89.125
	157	112.5	90.375
	158	113.375	93.375
	159	117.25	83.375
	160	105.75	95
	161	94.75	111.5
	162	111.875	115.625
	163	136	133.625
	164	133.625	127.25
	165	114.875	131.75
	166	127	137.25
	167	139.25	117.25
	168	133.875	136.125
	169	142.125	149.25
	170	137.625	141.75
	171	127.375	158.625
	172	131.5	147.875
	173	121.125	117.375
	174	107.125	122.75
	175	108.625	125
	176	115	125.125
	177	129.875	121.25
	178	129.25	120.375
	179	122.5	119
	180	132.5	117.875
	181	130.75	123.75
	182	125.875	115.5
	183	113.875	123
	184	104.375	114.5
	185	106.625	100.375
	186	113.125	116
	187	128.5	118.25
	188	139.25	124.25
	189	142.75	125.875
	190	135.25	125.875
	191	128.625	135.5
	192	125.875	131.5
	193	127.125	116.5
	194	140.75	121
	195	135.875	135.875
	196	122.125	125.375
	197	120.75	119.125
	198	134.375	128.375
	199	140.25	124.125
	200	121.5	130.25
	201	126.25	137.125
	202	139.625	122.125
	203	145.5	100.5
	204	161.625	86.375
	205	179.25	115.625
	206	183.125	127.625
	207	184.25	113.125
	208	178	118.125
	209	174	130.375
	210	172.625	120
	211	162.875	116.25
	212	177.125	126.375
	213	195	110.125
	214	182.375	95.875
	215	181.75	91.875
	216	205	99
	217	198	96.75
	218	190.625	80
	219	203.875	73.875
	220	223.5	70.125
	221	221.375	60.375
	222	205.5	56.375
	223	199	57
	224	200.5	49.875
	225	198.875	39.625
	226	204.625	36.5
	227	222.25	33.125
	228	229.375	30
	229	222.875	25
	230	216	24
	231	226.125	27.625
	232	226	22.5
	233	213.75	25.375
	234	215.375	28.5
	235	219.375	21.25
	236	212.75	19.25
	237	206.25	22
	238	204.125	25.625
	239	200.125	30.25
	240	210.5	30.375
	241	213.75	24
	242	215.75	20.375
	243	207.625	24.5
	244	195	26.625
	245	207	26.5
	246	224	34.5
	247	239.375	34
	248	232	24
	249	220.75	19.125
	250	212.75	23.75
	251	202.75	22.75
	252	200.5	16.125
	253	206	22.75
	254	206.25	28.375
	255	197.75	22.75
	256	199.375	31.75
	257	210	40.5
	258	214.875	27.25
	259	207.625	21.375
	260	195.75	23.125
	261	199.5	22.625
	262	196.75	21.75
	263	191.625	17.875
	264	219.25	16.875
	265	221.5	17.25
	266	218.75	15.625
	267	218.875	18.5
	268	199.875	23.875
	269	209	20.375
	270	220.875	20
	271	216.625	23.875
	272	204.25	25.25
	273	206.375	23
	274	206.625	20
	275	208.875	20.375
	276	228.25	17.625
	277	222.5	17.125
	278	212.75	20.875
	279	212.625	24.75
	280	208.5	24.125
	281	207.625	20.625
	282	202	22.625
	283	208	23.625
	284	225.5	25
	285	213.875	19.625
	286	196.75	20.75
	287	216.875	24.875
	288	233.875	21
	289	224.5	21.375
	290	224.75	17.5
	291	222	17.625
	292	214.125	23.625
	293	217.125	28.5
	294	225	24.5
	295	232	19.25
	296	228.625	20.75
	297	215.875	20.125
	298	212.375	25.625
	299	214.125	24.875
	300	223.5	18.25
	301	237.625	25.625
	302	233.5	35.125
	303	219.5	34.625
	304	222.625	34
	305	237.375	30.375
	306	230.125	24
	307	223.125	24
	308	219.375	29.25
	309	214.75	34.25
	310	227	26.875
	311	229.875	35
	312	218.375	39
	313	208.375	21.375
	314	219.375	18.875
	315	233.375	24.625
	316	226.5	34.375
	317	215.5	31.75
	318	213	31.25
	319	218.375	32.25
	320	221.875	24.5
	321	225	24.25
	322	225	26.75
	323	228.375	31.5
	324	218.75	32.625
	325	219.375	37.25
	326	220.625	51.625
	327	208.125	53.375
	328	198.25	48.625
	329	188.625	50.75
	330	194.875	62.25
	331	196.125	73
	332	180.25	81
	333	166.75	81.875
	334	163.25	78.125
	335	160.125	80.375
	336	160.875	86.625
	337	156.625	94.125
	338	163.75	116.125
	339	175	124.875
	340	166.25	121.5
	341	150.625	127.375
	342	130.75	108.375
	343	121.875	117.375
	344	121.875	128
	345	116.875	110.375
	346	94.125	88.625
	347	81.625	63.75
	348	101.5	74.625
	349	108.5	107.75
	350	108	102.125
	351	118.625	89.5
	352	112.5	98.875
	353	114.125	111.75
	354	119.875	137
	355	112	143.875
	356	112	115.25
	357	125.625	97.75
	358	135.75	88.375
	359	136.75	85.375
	360	145.25	96
	361	153.125	102.75
	362	140.5	98.5
	363	129.75	99.625
	364	143.5	94
	365	151.375	94.375
	366	136.75	105.125
	367	118.625	94.5
	368	106.75	81.625
	369	94.875	81.625
	370	85	86.625
	371	77.75	69.125
	372	86.5	75.75
	373	94.625	81.375
	374	102.375	78.25
	375	117.125	102.875
	376	113.875	97.5
	377	104.875	102.875
	378	108	123
	379	122.25	118.5
	380	135.375	95.75
	381	141.5	89.125
	382	150.75	112.625
	383	157.75	122.5
	384	159.375	135.5
	385	160	143.375
	386	173.625	147
	387	178.25	148.875
	388	150	119.375
	389	140.25	94.375
	390	133.375	103.875
	391	118	101.25
	392	114.125	97.5
	393	111.125	103.875
	394	115.375	103.875
	395	123	109.875
	396	126.75	110.875
	397	130.5	103.5
	398	128.25	92.25
	399	122.75	94.25
	400	119.25	102.125
	401	114	99.875
	402	118.5	101
	403	131.875	119.75
	404	132.25	120.5
	405	117.625	85.125
	406	110.625	85.625
	407	104.75	112
	408	106.5	108.125
	409	115	106.875
	410	113.25	100.375
	411	117	95.25
	412	128.875	86.875
	413	139.875	84.125
	414	143.75	107.25
	415	153.625	129.75
	416	157.625	136.375
	417	147.625	127.25
	418	156.125	118.75
	419	173.5	116
	420	180.75	108.5
	421	180.375	115.5
	422	164	120
	423	153.125	101.125
	424	165.5	110.5
	425	165.375	127.375
	426	144.625	117.75
	427	134.125	105.625
	428	143.5	114.25
	429	154.75	121.125
	430	154.75	114.25
	431	144.75	94.25
	432	142.75	85.75
	433	145.375	98.25
	434	142.875	116.375
	435	140.125	131.125
	436	133.125	114.25
	437	138.5	101.875
	438	143.375	93.5
	439	146	98.125
	440	160	117.125
	441	172.875	116.875
	442	167.375	124.625
	443	163.25	124.5
	444	177.5	115.875
	445	183.125	131.625
	446	176.625	146.875
	447	170.25	145.875
	448	158.75	126.375
	449	149.5	121.875
	450	137.75	154.625
	451	132.5	151.25
	452	143.25	125.375
	453	146.25	141.625
	454	140.125	159.5
	455	132.75	146.25
	456	145.625	133.5
	457	149.5	125.5
	458	144.625	119.375
	459	153.75	130.625
	460	146.875	133.375
	461	134.875	120.25
	462	132.875	122.375
	463	122	122.375
	464	109	104.375

## Sheet: Fig. 6b4
Fig. 6b4	Distance	Intensity (a.u.)
		KANK1-GFP	Paxillin
	0	13	7
	1	21.142	13.481
	2	24.12	12.614
	3	10.195	4.154
	4	26.908	14.884
	5	35.513	15.912
	6	30.098	16.757
	7	35.216	21.389
	8	29.894	14.846
	9	17.875	9.271
	10	40.408	16.325
	11	34.891	14.167
	12	24.186	10.927
	13	15.715	13.323
	14	33.569	19.027
	15	72.405	28.819
	16	81.495	38.912
	17	50.36	28.088
	18	29.637	23.705
	19	34.436	28.221
	20	37.269	25.389
	21	31.606	21.253
	22	53.111	32.67
	23	55.171	44.496
	24	53.962	38.261
	25	72.608	52.447
	26	49.08	35.77
	27	59.538	23.039
	28	101.232	43.402
	29	47.074	26.481
	30	32.057	24.88
	31	33.547	11.791
	32	49.781	29.468
	33	58.132	34.511
	34	85.276	35.319
	35	69.774	40.151
	36	61.258	42.181
	37	59.06	51.681
	38	120.163	86.491
	39	99.95	143.505
	40	119.09	166.731
	41	105.398	140.415
	42	164.006	141.937
	43	149.746	121.5
	44	182.304	93.301
	45	144.703	65.895
	46	167.341	59.542
	47	160.53	58.621
	48	94.531	49.873
	49	65.547	37.292
	50	84.952	36.783
	51	81.373	34.224
	52	44.267	25.499
	53	74.264	34.955
	54	61.244	23.663
	55	74.452	37.67
	56	81.072	46.589
	57	86.044	49.327
	58	53.554	35.425
	59	65.095	44.07
	60	47.908	26.731
	61	66.917	28.59
	62	61.597	38.249
	63	45.771	39.69
	64	30.256	22.805
	65	29.291	23.471
	66	60.279	32.4
	67	74.629	54.569
	68	82.485	87.897
	69	116.875	115.864
	70	78.816	136.442
	71	94.016	132.764
	72	130.25	107.613
	73	152.755	73.116
	74	108.082	61.982
	75	91.509	40.266
	76	100.208	45.415
	77	44.669	28.393
	78	74.475	42.052
	79	43.642	31.568
	80	27.298	19.09
	81	51.946	27.303
	82	42.696	23.104
	83	28.573	20.887
	84	65.245	27.364
	85	88.056	50.139
	86	64.863	40.433
	87	74.489	31.333
	88	52.058	26.476
	89	69.707	33.58
	90	73.423	38.969
	91	62.629	27.981
	92	49.109	26.686
	93	52.715	34.985
	94	94.822	45.164
	95	62.26	27.219
	96	89.371	30.424
	97	31.018	19.263
	98	41.126	23.441
	99	86.966	38.244
	100	23.805	22.478

## Sheet: Fig. 6b5
Fig. 6b5	Distance	Intensity (a.u.)
		mCherry-NOS1APc	KANK1-∆UC-GFP
	0	9.625	32.5
	1	9.5	35.875
	2	9.375	34.625
	3	9.5	30.375
	4	9.25	28.125
	5	9.625	26.25
	6	10.5	26.625
	7	10	28.125
	8	9	28.75
	9	9.75	25.875
	10	10.25	23.875
	11	10.625	21.875
	12	10.75	23.875
	13	10.25	27.25
	14	9.75	25.625
	15	8.625	25.25
	16	7.625	28.875
	17	9.375	28.25
	18	10.625	29.25
	19	10.75	31.625
	20	12.375	29.125
	21	13.5	26.5
	22	16.125	30.125
	23	15.5	28.75
	24	11.875	26.25
	25	13.5	30.875
	26	13.375	33.25
	27	15.5	32.375
	28	18.25	32.125
	29	15	30.625
	30	12.625	32.125
	31	13	32.5
	32	12.75	29
	33	12.75	32.625
	34	13.625	34.25
	35	12.75	33.375
	36	12.125	34.875
	37	11.25	36.875
	38	10.375	35.75
	39	12.375	35.125
	40	14.5	33.875
	41	15.75	30
	42	21.375	31.125
	43	21.75	44.125
	44	17.125	54.125
	45	14.875	54
	46	15.75	52.375
	47	15.125	52.5
	48	12.375	54.5
	49	12.625	51.625
	50	11.625	49.25
	51	10	56.375
	52	10.5	63.375
	53	11	69.625
	54	10.25	71.75
	55	11	61
	56	12.75	54.625
	57	15	60.75
	58	18.125	60.25
	59	23	56.375
	60	32.25	55.125
	61	42.125	52.875
	62	58.625	67.875
	63	76.75	73.75
	64	86.625	75.625
	65	103.625	73.25
	66	125.25	66
	67	142.25	67
	68	156	59.25
	69	151.875	68.75
	70	127.75	73.875
	71	109.5	67.25
	72	102.625	64
	73	86.125	55
	74	64.875	54.875
	75	54.5	56
	76	46.375	59.125
	77	40.625	63.5
	78	38.125	71.25
	79	29.5	67.5
	80	24.25	55.875
	81	23.625	57.25
	82	21.375	61.125
	83	21.75	71.875
	84	19.125	74
	85	15.25	76.75
	86	16.5	85
	87	19	79.5
	88	17.75	74.75
	89	16.125	79.75
	90	19.5	79.625
	91	19.125	78.625
	92	18.375	79.625
	93	19	72.75
	94	19	76.875
	95	16.625	85.25
	96	16.625	90
	97	18.5	89.625
	98	17.75	70.875
	99	15.625	60.5
	100	13.25	63.375
	101	15	60.625
	102	15.5	65
	103	15.375	69.5
	104	14.625	68.25
	105	14.875	69.75
	106	15.625	67.25
	107	13.25	62.875
	108	11	63.5
	109	12.5	58.25
	110	12.25	56.25
	111	10.25	56.375
	112	12.75	46.125
	113	13.875	43.5
	114	11.875	44
	115	10.5	42.5
	116	12.75	46.625
	117	12.25	47.625
	118	11.125	51.375
	119	11.25	49
	120	11.125	45.75
	121	9.625	42.125
	122	9.875	41
	123	9.375	46.75
	124	9.375	45.875
	125	13.875	44.125
	126	13.125	45.875
	127	10.25	48.5
	128	10.875	46.125
	129	11.75	43.25
	130	11.25	43.375
	131	12.375	48.625
	132	12.5	52
	133	10.25	50.125
	134	8.75	52.25
	135	10.75	50.5
	136	12.375	47.25
	137	11.375	48
	138	11	49.25
	139	8.625	51.875
	140	7.875	52.5
	141	8.875	54.25
	142	8.875	48.125
	143	8.75	42
	144	8.75	48.125
	145	9.875	45.75
	146	11.375	42.75
	147	12.5	44.75
	148	10.625	43.5
	149	9.75	42.875
	150	11.25	44.25
	151	10.75	43.75
	152	10.625	41.375
	153	9.875	43.125
	154	8.25	41.625
	155	9.25	39.5
	156	10.125	41.25
	157	8.75	40.25
	158	7.625	43
	159	7.125	52
	160	8.125	53.875
	161	9	52.75
	162	7.125	46.5
	163	6.375	43
	164	6.875	46
	165	6.125	44.875
	166	8.5	51.625
	167	10	52.75
	168	7.75	52.625
	169	5.875	57.375
	170	6.75	50.25
	171	8.75	51.625
	172	9.25	56.625
	173	8	54.75
	174	9.375	47.625
	175	9.875	45.625
	176	7.75	55.5
	177	7.125	56.75
	178	8.75	57.75
	179	10.5	56.875
	180	9.5	55.875
	181	9	58.125
	182	11.375	62.625
	183	11	67.25
	184	8.75	63.625
	185	8	64.375
	186	7.625	72.125
	187	10.875	76
	188	11.125	73.5
	189	9.625	73.875
	190	10	73.875
	191	11	74.25
	192	11.875	73.875
	193	11.5	66.25
	194	9.625	64.625
	195	8.875	62.25
	196	12	64.75
	197	10.375	78.25
	198	9.5	73.25
	199	11	64.75
	200	11.625	73.125
	201	11.25	72.5
	202	10	66
	203	11.125	70.875
	204	10.875	79.75
	205	10	83.875
	206	12.5	74.5
	207	13.375	73.875
	208	12.25	75.375
	209	17.875	64.75
	210	20	61.25
	211	17	61.5
	212	16.125	63
	213	15.5	66.875
	214	14.625	71.125
	215	16.875	77.375
	216	18	72.375
	217	18.375	70.25
	218	19.875	67.875
	219	22	55.5
	220	24	52.625
	221	22.125	58
	222	22	64.5
	223	28.375	64.125
	224	33.625	62.5
	225	37.375	63.75
	226	48.125	60.25
	227	64.375	58.625
	228	79	66.875
	229	105.875	65.875
	230	140	70.125
	231	174.125	79.625
	232	193.875	79.375
	233	191.375	78.875
	234	173.625	63.25
	235	150.125	65.875
	236	131.375	70.125
	237	102.875	63.875
	238	70.5	73.5
	239	49.5	70.5
	240	43.25	63.5
	241	37.125	61.875
	242	27.625	72.25
	243	23.375	73.75
	244	26.625	76.25
	245	29.5	83.875
	246	26.625	78.25
	247	23.25	77.125
	248	20.375	79.25
	249	20.125	78.5
	250	16.25	80.375
	251	13	75.875
	252	15.25	72.125
	253	13.625	78.875
	254	10	71.875
	255	10.25	74
	256	12.875	68.375
	257	13.75	56.875
	258	13.375	65
	259	12.5	63.375
	260	12.5	63.375
	261	14.625	67.375
	262	12.875	67.25
	263	10.125	64.75
	264	8.875	63.25
	265	9.625	67.125
	266	11.875	64
	267	13.125	61.125
	268	12.25	63.875
	269	11.75	69.375
	270	12.5	61.125
	271	11.125	49.875
	272	10.5	48.25
	273	12.75	42.625
	274	12	50.5
	275	9	54.5
	276	8.75	53.875
	277	10.125	55
	278	9.75	48.75
	279	8.125	39
	280	11.125	44.5
	281	10.75	51.75
	282	9.5	45.875
	283	10.5	45.5
	284	10.625	47.625
	285	12.375	47.5
	286	12.25	45.75
	287	10.875	41.875
	288	11	39.25
	289	10.5	41.625
	290	8.625	46
	291	8.625	41.75
	292	10.5	41.375
	293	11.25	41.25
	294	9.5	34.875
	295	8.625	42.375
	296	10.875	40.5
	297	11	30.625
	298	11.75	33.375
	299	10.5	35.5
	300	9.375	32.375
	301	11.125	27.5
	302	10.125	26.25
	303	9.125	31.625
	304	9.25	34.125
	305	9.75	39
	306	10.375	40.25
	307	9.125	38.625
	308	8.875	35.75
	309	9.875	33.25
	310	12.25	38
	311	13.25	38.75
	312	11.5	31.875
	313	12	33
	314	14.375	34.5
	315	12.875	34.375
	316	9.5	36.75
	317	9.625	34.375
	318	8.75	31.75
	319	7.875	27.375
	320	9	28.5
	321	10.5	32.75
	322	10.125	33.25
	323	9.75	32
	324	10.125	36.875
	325	8.875	38.625
	326	7.5	32.125
	327	8.5	32.125
	328	11.125	33.75
	329	12.5	32.875
	330	10	35
	331	10.5	32
	332	14.375	31.75
	333	14.875	36.75
	334	12.875	41.875
	335	13.625	39.625
	336	14	35.375
	337	10.25	38.375
	338	12.25	43.25
	339	13.625	45
	340	12.25	39.875
	341	17	44.375
	342	15.875	44.5
	343	12.625	45.375
	344	11.25	47.25
	345	11.5	45.375
	346	15.125	46.625
	347	17.625	50
	348	17.75	47.5
	349	17.25	40.875
	350	15.75	48.375
	351	13.875	53.375
	352	14.625	51.125
	353	13.625	60.875
	354	14	64.75
	355	14.625	56.5
	356	15.75	61.375
	357	14.75	58.125
	358	11.625	53.25
	359	12.125	60
	360	11.875	62.375
	361	12.875	70.5
	362	14	82.5
	363	14.5	76.875
	364	15.875	75.125
	365	14.125	72.5
	366	14.125	63.25
	367	18	58
	368	17.75	61.375
	369	14.375	63.75
	370	13.5	56
	371	14.875	51.75
	372	14	52.25
	373	11	55.375
	374	9.375	58.5
	375	12.625	63.5
	376	14.625	61.125
	377	15.5	58.375
	378	18.125	66
	379	16.375	70.375
	380	16.375	61.25
	381	18.75	61
	382	15.375	59.75
	383	17	56.375
	384	16.125	60.375
	385	11.875	58.625
	386	14.875	52.875
	387	17.625	57.125
	388	15.625	64.625
	389	13	58.75
	390	14.375	62.625
	391	14.625	76.375
	392	15.5	68.75
	393	16.75	67.375
	394	13.375	71
	395	13.625	65.5
	396	12.625	60.25
	397	11.625	56.625
	398	14.875	61.875
	399	15.625	66.25
	400	15.625	62
	401	11.25	64.25
	402	9	69.5
	403	11.625	65.375
	404	10.75	65.25
	405	10.125	65.875
	406	12.625	70.125
	407	14.625	74.625
	408	12.5	69
	409	9.125	70.75
	410	11.25	79.875
	411	14.625	73.875
	412	13.5	75.75
	413	11.5	86.25
	414	12.25	86.875
	415	10.75	84.75
	416	9.375	82.875
	417	13.625	73.75
	418	14.375	73.5
	419	14.25	84
	420	14.125	79.375
	421	12.75	73.75
	422	10.5	80.25
	423	11.5	89.875
	424	13.375	95.125
	425	13.25	93
	426	12.625	87.75
	427	12.5	87.25
	428	12.375	96.625
	429	11	102.625
	430	9	81.75
	431	9.5	66.125
	432	11.75	72
	433	11.5	81.5
	434	12.75	87
	435	13.125	83.625
	436	10.875	75
	437	8.625	77.75
	438	10.5	80.625
	439	11.75	76.375
	440	9.25	76.125
	441	11.125	70.75
	442	12.875	75.75
	443	12	74.625
	444	12.125	69.625
	445	14.625	72
	446	14.5	72
	447	14.125	76.25
	448	16.375	76
	449	14	67.5
	450	10.125	69.375
	451	15.375	81.5
	452	18.25	80
	453	15	83.625
	454	15	85.375
	455	17.75	78.5
	456	19.125	71
	457	17.5	76.25
	458	15.125	84
	459	15.125	83.375
	460	19.5	82
	461	22.5	81.25
	462	20.875	81.375
	463	21.625	82
	464	23	78.5

## Sheet: Fig. 6b6
Fig. 6b6	Distance	Intensity (a.u.)
		KANK1-∆UC-GFP	Paxillin
	0	15.228	0
	1	14.445	0
	2	13.31	3.777
	3	15.651	4.236
	4	21.213	8.899
	5	21.996	12.913
	6	18.334	26.559
	7	17.129	40.353
	8	28.98	25.704
	9	56.853	76.466
	10	66.966	125.203
	11	89.406	166.531
	12	144.605	164.398
	13	160.334	118.712
	14	145.362	98.695
	15	110.109	110.998
	16	65.595	112.361
	17	41.325	58.909
	18	29.606	21.559
	19	26.257	7.789
	20	20.827	10.447
	21	13.74	8.383
	22	13.35	19.573
	23	20.221	21.922
	24	25.473	7.945
	25	34.699	8.083
	26	53.386	3.59
	27	69.927	33.234
	28	58.978	46.023
	29	49.627	41.912
	30	65.108	36.77
	31	78.629	40.566
	32	67.58	51.169
	33	59.456	22.757
	34	40.943	14.589
	35	43.612	35.085
	36	47.706	114.868
	37	59.897	171.637
	38	104.81	121.047
	39	125.835	152.13
	40	151.06	157.21
	41	135.027	149.727
	42	95.072	198.317
	43	100.549	223.666
	44	126.84	226.052
	45	137.321	112.455
	46	130.153	57.465
	47	96.997	86.356
	48	46.735	46.932
	49	24.28	23.225
	50	19.446	15.469
	51	18.225	21.401
	52	14.94	49.759
	53	21.52	133.685
	54	34.467	127.914
	55	39.657	195.814
	56	61.284	249.684
	57	64.92	202.833
	58	87.201	182.818
	59	103.164	131.017
	60	90.623	95.094
	61	67.947	79.835
	62	49.265	62.314
	63	31.304	58.772
	64	23.83	18.408
	65	19.783	9.94
	66	13.972	32.397
	67	13.008	12.011
	68	12.807	7.186
	69	16.386	2.381
	70	18.249	3.445
	71	19.822	1.403
	72	21.179	0
	73	19.505	0
	74	18.825	7.171
	75	16.74	11.604
	76	30.901	6.356
	77	23.616	4.028
	78	22.785	2.027
	79	15.1	31.735
	80	14.275	49.156
	81	12.719	22.823
	82	17.754	4.352
	83	14.369	5.479
	84	18.855	2.139
	85	20.532	20.602
	86	17.847	23.436
	87	21.452	31.882
	88	33.216	78.252
	89	41.669	122.456
	90	82.076	135.464
	91	106.419	125.768
	92	96.952	149.066
	93	98.862	115.134
	94	85.57	58.917
	95	46.26	39.573
	96	27.672	47.21
	97	28.877	46.896
	98	22.069	47.372
	99	38.987	24.05
	100	27.223	70.206

## Sheet: Fig. 6b7
Fig. 6b7	Distance	Intensity (a.u.)
		mCherry-NOS1APc	GFP
	0	5	7.25
	1	6.75	7.75
	2	5	6.75
	3	4.625	6.375
	4	6.25	7.125
	5	7.25	7
	6	7.875	6.125
	7	8.375	6.125
	8	10.125	6.5
	9	12.375	7
	10	12.75	6.5
	11	18.125	6.875
	12	24.625	7.125
	13	27.125	6.125
	14	41.75	6
	15	60.25	7.625
	16	80.75	7.75
	17	107.875	7
	18	136.5	6.875
	19	155.75	6.5
	20	154.875	6.75
	21	138	6.25
	22	96.5	6
	23	60.875	6.75
	24	44.375	7
	25	33.75	6.25
	26	30.125	6.125
	27	23	6.125
	28	20.875	6.25
	29	20.375	6.875
	30	16	7
	31	15.75	6.375
	32	15.625	6.5
	33	11.25	7.5
	34	12.75	8.625
	35	15	8.75
	36	12.375	7
	37	13.375	6.125
	38	12.125	6.125
	39	10.125	6
	40	9.5	6
	41	10.25	6.75
	42	9.5	6.75
	43	8.75	6.375
	44	11	6.375
	45	8.25	6
	46	4.875	6.75
	47	6.25	6.75
	48	6.5	6.125
	49	7.25	6.375
	50	8.5	6.25
	51	6.75	6.125
	52	7.125	6.875
	53	8.25	6.875
	54	7.25	6.875
	55	7.25	8.375
	56	9.75	8.375
	57	9.875	7.75
	58	7.625	6.875
	59	6	6.125
	60	5.75	6.125
	61	6.25	6.5
	62	6	6.5
	63	5.625	6
	64	6.25	6.125
	65	6.375	7.125
	66	5.625	7.625
	67	7	7.125
	68	7.25	6.625
	69	8.25	7.375
	70	8.375	7.25
	71	6.375	7.375
	72	5.5	7.375
	73	6.25	7.375
	74	7.25	7.375
	75	9.125	7.875
	76	8.375	7.875
	77	7.75	6.5
	78	10.375	6.5
	79	9.375	6.5
	80	7.5	6.5
	81	6	7.5
	82	5.375	7.875
	83	6.5	6.875
	84	5.875	6.5
	85	4.75	6
	86	7	7.125
	87	8.5	7.125
	88	7.25	6.375
	89	6.5	6.5
	90	7.5	6.125
	91	7.625	6
	92	6	6.375
	93	4.75	6.75
	94	6.5	6.375
	95	6.75	6.5
	96	8.625	6.75
	97	10.125	7
	98	8.125	7
	99	6.375	7.25
	100	6.25	7.125
	101	8.5	7.625
	102	9	7.625
	103	7.375	6.125
	104	6.75	7.625
	105	8	7.5
	106	7.5	6
	107	5.5	6
	108	6.875	6
	109	6.125	6.75
	110	5	6.75
	111	6.375	7.375
	112	7.125	7.375
	113	7.25	6.625
	114	7.375	6.625
	115	7.125	6.875
	116	8.125	7.75
	117	7.125	7.625
	118	7	7.5
	119	6.625	6.75
	120	5.125	6.5
	121	6.75	6.75
	122	6	7.5
	123	6.625	8.125
	124	6.75	7
	125	6	6.625
	126	6.5	7.625
	127	5.5	7.375
	128	4.5	6.375
	129	6	6
	130	6.25	6
	131	6	7.125
	132	7	7.125
	133	7.125	6.25
	134	6.75	6.625
	135	6.625	7.5
	136	8.25	7.25
	137	9.5	8.625
	138	8.625	9.625
	139	9.125	7
	140	8.375	6
	141	9.75	6
	142	10.5	6.5
	143	8.125	6.75
	144	8.875	7.25
	145	7.5	7.625
	146	7.125	6.625
	147	9.5	6.75
	148	7.5	6.75
	149	6.375	6.625
	150	6.25	7.125
	151	6.125	7.625
	152	6.5	7.125
	153	8.125	6
	154	9.875	6.75
	155	9.25	6.75
	156	7.5	6
	157	8.625	6
	158	12.375	6.375
	159	11	6.5
	160	10	6.5
	161	10.5	6.375
	162	8.75	6.875
	163	8.125	8.375
	164	7.75	8.5
	165	7.375	7
	166	5.625	6.125
	167	5.125	6.625
	168	6.5	7.125
	169	6.875	6.5
	170	8.625	6.125
	171	10.125	6.125
	172	10.625	6
	173	8.75	6.25
	174	7	6.25
	175	8.125	6.625
	176	7.5	6.5
	177	5.75	6.25
	178	6.875	7.5
	179	7.375	7.5
	180	8.25	9.125
	181	7.5	8.875
	182	5.25	6.625
	183	6.5	6.625
	184	9.25	6
	185	8.625	7.125
	186	7	7.125
	187	5.875	6
	188	8.75	6.25
	189	9.125	6.625
	190	7.125	7.75
	191	7.5	8
	192	7.5	8.125
	193	7	7.375
	194	6.625	6.375
	195	7.125	7
	196	7.375	7.625
	197	8.625	8
	198	7.5	7.375
	199	5.125	6.75
	200	6.25	6.375
	201	8	6.875
	202	7.125	7.375
	203	7	6.5
	204	6.5	6
	205	7.625	6.25
	206	8.625	6.25
	207	7.5	6
	208	6.375	6.625
	209	7.375	7.375
	210	8.75	7.625
	211	10.25	6.875
	212	10.625	6.5
	213	9.875	6.875
	214	10.375	7.125
	215	7.5	6.75
	216	7	6.5
	217	9.5	8.5
	218	8.875	8.875
	219	8.125	8.125
	220	6.125	7.375
	221	6.625	6.875
	222	8.375	6.875
	223	6.625	7
	224	5.5	7.25
	225	6.125	6.25
	226	5.625	6.25
	227	5.75	6.375
	228	5.375	6.25
	229	5.625	6.375
	230	6.5	6.5
	231	5.375	7.25
	232	6.125	6.875
	233	7.375	6
	234	5.125	7.75
	235	5.25	8.5
	236	6.125	6.75
	237	5.75	6.125
	238	7.25	6
	239	7.875	6.625
	240	7	6.625
	241	5.75	6.875
	242	6.125	7.625
	243	5.875	6.75
	244	6.5	7.375
	245	7.25	7.375
	246	8	6.125
	247	8.75	6.5
	248	5.75	6.375
	249	4.5	6.25
	250	5.875	7.25
	251	7.125	8
	252	7.875	7.375
	253	7.375	7.875
	254	7.875	8.125
	255	7	6.625
	256	6.5	6.625
	257	7.25	6.625
	258	7.375	6.375
	259	6	6.375
	260	7.125	6.125
	261	7	6.25
	262	6.375	6.125
	263	7.75	6.5
	264	8.625	6.875
	265	8.625	6.75
	266	6.625	6.75
	267	6.25	6.375
	268	6	6
	269	4.625	6
	270	7.5	6.875
	271	8.125	6.875
	272	6.25	6
	273	7.125	6
	274	7.25	6
	275	7	6
	276	6.5	6.125
	277	5.125	6.5
	278	5.25	7.125
	279	6.375	6.875
	280	7.125	6.75
	281	8.25	6.75
	282	8.125	6.375
	283	6.5	6.875
	284	6.875	7.25
	285	7.625	6.375
	286	6.75	6.25
	287	6.125	6.25
	288	6.25	6.375
	289	6.75	7
	290	8.375	8
	291	8.625	7.375
	292	7	6
	293	6.625	6.625
	294	7.75	7.625
	295	9.125	7.25
	296	8.5	6.25
	297	7.875	6.625
	298	9.125	6.625
	299	9.625	8.5
	300	9.125	8.5
	301	8.25	6.125
	302	7	6.25
	303	10.375	6.125
	304	9.875	7.75
	305	9.875	8
	306	13.25	7
	307	14	6.875
	308	16.625	6.875
	309	21.625	6.75
	310	23.25	6.125
	311	27.75	7.5
	312	39.125	8
	313	49.75	6.75
	314	62.625	6.25
	315	92.875	6.5
	316	121.75	7.25
	317	135.75	7
	318	150	6.625
	319	147.75	6.375
	320	119.125	6
	321	88.625	6.125
	322	69.25	6.125
	323	48.5	6.125
	324	37.125	6.875
	325	29	7
	326	22.625	6.375
	327	24	6.375
	328	18.75	6.75
	329	14.625	7.125
	330	14.375	8.125
	331	14.5	7.5
	332	11.75	6
	333	7.875	6.625
	334	7.75	6.625
	335	8.25	6.125
	336	7.25	6.125
	337	6.125	6.5
	338	5.25	6.5
	339	5	8.375
	340	4.75	8.375
	341	3.375	6
	342	3	6.875
	343	3.375	6.875
	344	3.5	6.5
	345	2.5	6.5
	346	3.25	6
	347	4.875	6
	348	3.625	6.625
	349	3.25	6.875
	350	3.875	6.375
	351	3.625	6.75
	352	3	6.625
	353	2.875	6
	354	3.125	6
	355	2.875	6
	356	2.625	6.125
	357	2.75	6.375
	358	2.75	6.25
	359	1.75	6.625
	360	2.375	7
	361	3.25	6.5
	362	3.125	6.625
	363	2.625	6.625
	364	3	6
	365	2.5	6
	366	3.125	6
	367	4.125	6
	368	3.375	6
	369	3.25	6.875
	370	3.25	7.875
	371	2.125	7.625
	372	3.375	6.75
	373	5.125	6.75
	374	3.625	7.875
	375	3.25	8
	376	3.625	6.75
	377	5.125	6
	378	4.375	6.625
	379	2.125	6.625
	380	2.625	6
	381	2.5	6.875
	382	2.5	7.375
	383	2.625	6.5
	384	2.625	6.875
	385	2	6.875
	386	3.75	6.625
	387	4.75	6.875
	388	4	6.25
	389	3.625	6
	390	4.625	6
	391	4.75	6.875
	392	4.125	8.25
	393	3.375	7.375
	394	4	6.875
	395	4.75	7.625
	396	3.875	6.875
	397	3.875	8
	398	3.875	8
	399	3.75	6
	400	3.875	6
	401	3.75	6.125
	402	3.5	6.125
	403	3.625	6
	404	3.5	6
	405	3	6.25
	406	3.625	6.25
	407	2.875	6
	408	2.375	6
	409	2.75	7.25
	410	2.25	8
	411	2.625	6.75
	412	2.25	6
	413	1.375	6.625
	414	3	7.375
	415	5.5	6.875
	416	5.75	6
	417	6	6
	418	6.5	7.125
	419	13.25	8
	420	20.625	10.625
	421	27.375	10.375
	422	34.875	7.875
	423	32.875	8.625
	424	32.25	7.75
	425	30.875	8.375
	426	26.125	8
	427	24.75	6.125
	428	23.125	7.625
	429	24.5	8.125
	430	30.625	7.625
	431	46.625	7.625
	432	85	7.625
	433	134.375	8.5
	434	169.625	8
	435	183.125	6.875
	436	166.875	7
	437	125.375	7.625
	438	85.75	6.75
	439	59.625	6.125
	440	43.625	7
	441	30.25	7.625
	442	20.875	7.5
	443	15.875	6.75
	444	14.5	6.5
	445	11.25	7.25
	446	7.75	7.125
	447	8	6.625
	448	7.875	6.25
	449	7.625	6.125
	450	8.25	7.125
	451	9	7.125
	452	8.5	6.75
	453	8.25	6.75
	454	7.25	6
	455	6.5	6
	456	6	6
	457	5.375	6.25
	458	5.125	6.25
	459	5.25	6
	460	5.5	6.125
	461	5.375	6.625
	462	7.375	6.625
	463	7.625	6.625
	464	7.375	8.5
