# Supplementary material for: KANK1 promotes breast cancer development by compromising Scribble-mediated Hippo activation
Source: Nat Commun. 2024 Nov 29;15:10381. doi: 10.1038/s41467-024-54645-9 (PMC11607453; doi:10.1038/s41467-024-54645-9)
Supplement: Supplementary file 16 — Source Data [file 41467_2024_54645_MOESM16_ESM.zip › Source Data/Source Data Fig. 7.xlsx]

## Sheet: Fig. 7b
Fig. 7b			SCRIB			KANK1-GFP
	For plotting	Gradients	Repeat-1	Repeat-2	Repeat-3	Repeat-1	Repeat-2	Repeat-3
		0	1	1	1	0	0	0
		0.5	0.803727	0.614976	0.693033	0.1997	0.053954	0.216384
		1	0.431367	0.567899	0.601531	0.253164	0.167765	0.348104
		2	0.423056	0.406538	0.43845	0.57335	0.771277	0.596941
		4	0.356805	0.261427	0.330047	1	1	1
	For statistics		SCRIB decreasing change			GraphPad Prism, one sample t test (two tailed)
		Gradients	Repeat-1	Repeat-2	Repeat-3	Gradients		Hypothetical value	P value
		0	1	1	1	0	vs	1	NA
		0.5	0.803727	0.614976	0.693033	0.5	vs	1	*, 0.0325
		1	0.431367	0.567899	0.601531	1	vs	1	*, 0.0122
		2	0.423056	0.406538	0.43845	2	vs	1	***, 0.0003
		4	0.356805	0.261427	0.330047	4	vs	1	**, 0.0017

## Sheet: Fig. 7d
Fig. 7d			GFP-SCRIB			KANK1
	For plotting	Gradients	Repeat-1	Repeat-2	Repeat-3	Repeat-1	Repeat-2	Repeat-3
		0	0	0	0	1	1	1
		0.1	0.0558936	0.160595	0.174914	0.997438	0.887193	0.970731
		0.5	0.339139	0.318628	0.255351	0.96513	0.774386	0.84014
		1	0.591243	0.668282	0.340532	0.784092	0.568376	0.743902
		2	0.742565	0.76465	0.740008	0.590516	0.291859	0.551702
		4	1	1	1	0.420658	0.164421	0.386049
	For statistics		KANK1 decreasing change			GraphPad Prism, one sample t test (two tailed)
		Gradients	Repeat-1	Repeat-2	Repeat-3	Gradients		Hypothetical value	P value
		0	1	1	1	0	vs	1	NA
		0.1	0.997438	0.887193	0.970731	0.1	vs	1	0.2836
		0.5	0.96513	0.774386	0.84014	0.5	vs	1	0.1292
		1	0.784092	0.568376	0.743902	1	vs	1	*, 0.0451
		2	0.590516	0.291859	0.551702	2	vs	1	*, 0.0308
		4	0.420658	0.164421	0.386049	4	vs	1	*, 0.0138
