# Supplementary material for: KANK1 promotes breast cancer development by compromising Scribble-mediated Hippo activation
Source: Nat Commun. 2024 Nov 29;15:10381. doi: 10.1038/s41467-024-54645-9 (PMC11607453; doi:10.1038/s41467-024-54645-9)
Supplement: Supplementary file 16 — Source Data [file 41467_2024_54645_MOESM16_ESM.zip › Source Data/Source Data Fig. 8.xlsx]

## Sheet: Fig. 8b
Fig. 8b	KANK1-WT+DMSO				KANK1-KO+DMSO				KANK1-KO+BAF				KANK1-KO+MG132
	Replicate-1	Replicate-2	Replicate-3	Replicate-4	Replicate-1	Replicate-2	Replicate-3	Replicate-4	Replicate-1	Replicate-2	Replicate-3	Replicate-4	Replicate-1	Replicate-2	Replicate-3	Replicate-4
	1.7291	1.49235	1.31363	1.72881	0.920817	0.878729	0.896607	0.823086	0.825438	0.902467	0.903226	0.888434	1.98328	1.43246	2.04112	1.55902
										GraphPad Prism, one-way ANOVA with Dunnett's multiple comparisons test
											P value
	KANK1-KO+DMSO				vs	KANK1-WT+DMSO					***, 0.0006
	KANK1-KO+DMSO				vs	KANK1-KO+BAF					>0.9999
	KANK1-KO+DMSO				vs	KANK1-KO+MG132					****, <0.0001

## Sheet: Fig. 8d
Fig. 8d		KANK1-WT			KANK1-KO			GraphPad Prism, two-way ANOVA with Sidak's multiple comparisons test
	Hours	Replicate-1	Replicate-2	Replicate-3	Replicate-1	Replicate-2	Replicate-3	Hours	P value
	0	1	1	1	1	1	1	0	N/A
	2	1.03915	1.06991	1.00293	0.900568	0.854941	0.835786	2	*, 0.0236
	4	0.937241	1.16321	1.07418	0.767512	0.764491	0.796245	4	***, 0.0007
	6	0.976965	1.15294	0.987328	0.589526	0.628863	0.668933	6	****, <0.0001

## Sheet: Fig. 8f
Fig. 8f		KANK1-WT				KANK1-KO				GraphPad Prism, matched RM two-way ANOVA with Sidak's multiple comparisons test
	Days	Repeat-1	Repeat-2	Repeat-3	Repeat-4	Repeat-1	Repeat-2	Repeat-3	Repeat-4	Days (WT vs KO)	P value
	D1	1.4847	1.4169	0.977515	1.12152	0.587312	0.656179	0.584543	0.669397	D1	***, 0.0006
	D2	1.33639	1.16266	1.03822	0.852811	0.818208	0.502197	0.631132	0.575785	D2	**, 0.0064
	D3	1.64504	1.11912	1.40387	0.890614	0.646942	0.364582	0.526065	0.569957	D3	***, 0.0001
	D4	1.25291	0.932614	1.13499	0.779921	0.642388	0.282855	0.438969	0.514217	D4	**, 0.0016
		KANK1-WT				KANK1-KO				GraphPad Prism, two-way ANOVA with Sidak's multiple comparisons test
	Days	Repeat-1	Repeat-2	Repeat-3	Repeat-4	Repeat-1	Repeat-2	Repeat-3	Repeat-4	Comparison	P value
D0	Starvation	1	1	1	1	1	1	1	1	KANK1-WT
	D1	1.4847	1.4169	0.977515	1.12152	0.587312	0.656179	0.584543	0.669397	D1 vs Starvation	0.4247
	D2	1.33639	1.16266	1.03822	0.852811	0.818208	0.502197	0.631132	0.575785	D2 vs Starvation	0.8783
	D3	1.64504	1.11912	1.40387	0.890614	0.646942	0.364582	0.526065	0.569957	D3 vs Starvation	0.603
	D4	1.25291	0.932614	1.13499	0.779921	0.642388	0.282855	0.438969	0.514217	D4 vs Starvation	0.9991
										KANK1-KO
										D1 vs Starvation	**, 0.0018
										D2 vs Starvation	*, 0.0476
										D3 vs Starvation	*, 0.0166
										D4 vs Starvation	*, 0.0231

## Sheet: Fig. 8g
Fig. 8g		KANK1-WT			KANK1-KO			GraphPad Prism, matched RM two-way ANOVA with Sidak's multiple comparisons test
	pS89/TAZ	Repeat-1	Repeat-2	Repeat-3	Repeat-1	Repeat-2	Repeat-3	pS89/TAZ	P value
	D1	1.07133	1.54487	1.0931	2.01627	2.1219	1.62583	D1	**, 0.0016
	D2	2.03627	2.53112	2.02296	2.9059	3.91857	3.34029	D2	****, <0.0001
	D3	1.86832	1.95546	1.79617	3.76691	3.96172	3.66532	D3	****, <0.0001
	D4	1.69121	2.14917	1.87131	3.5848	4.36672	4.03987	D4	****, <0.0001
		KANK1-WT			KANK1-KO			GraphPad Prism, matched RM two-way ANOVA with Sidak's multiple comparisons test
	pS311/TAZ	Repeat-1	Repeat-2	Repeat-3	Repeat-1	Repeat-2	Repeat-3	pS311/TAZ	P value
	D1	1.08627	0.681236	0.770438	1.51065	1.46222	1.53249	D1	**, 0.0095
	D2	1.67069	0.78073	1.30694	2.3077	2.01105	2.30476	D2	***, 0.0009
	D3	1.55204	0.646894	1.04549	3.15043	2.36368	2.52528	D3	****, <0.0001
	D4	1.91836	0.982068	1.11724	3.16492	2.53807	3.07248	D4	****, <0.0001

## Sheet: Fig. 8h
Fig. 8h	pLATS/LATS	KANK1-WT				KANK1-KO				GraphPad Prism, matched RM two-way ANOVA with Sidak's multiple comparisons test
		Repeat-1	Repeat-2	Repeat-3	Repeat-4	Repeat-1	Repeat-2	Repeat-3	Repeat-4		P value
	D1	0.822472	1.00087	0.762968	0.986435	1.16533	1.14827	1.12828	1.15213	D1	0.1093
	D2	1.12275	1.11198	1.24934	1.25527	1.68099	1.41258	1.84127	1.80806	D2	**, 0.0015
	D3	1.50412	1.87926	1.88111	1.62155	1.76292	2.35944	2.80436	1.94859	D3	**, 0.0016
	D4	1.75759	2.60914	2.1692	2.41167	2.19749	2.80242	2.44856	3.10344	D4	**, 0.0083

## Sheet: Fig. 8i
Fig, 8i		KANK1-WT				KANK1-KO				GraphPad Prism, matched RM two-way ANOVA with Sidak's multiple comparisons test
	CTGF/Actin	Repeat-1	Repeat-2	Repeat-3	Repeat-4	Repeat-1	Repeat-2	Repeat-3	Repeat-4		P value
	D1	2.01991	1.10302	1.44007	1.56464	1.06198	0.524537	1.09573	0.784181	D1	*, 0.0119
	D2	2.96085	1.87067	1.64959	1.66702	1.71655	0.652616	0.8756	0.670252	D2	***, 0.0003
	D3	2.1904	1.78013	1.53475	1.19292	1.47348	0.653507	1.05027	0.673396	D3	**, 0.0075
	D4	3.09709	2.33477	1.40613	2.09128	1.3615	0.678838	0.883689	0.670958	D4	****, <0.0001
