# Supplementary material for: KANK1 promotes breast cancer development by compromising Scribble-mediated Hippo activation
Source: Nat Commun. 2024 Nov 29;15:10381. doi: 10.1038/s41467-024-54645-9 (PMC11607453; doi:10.1038/s41467-024-54645-9)
Supplement: Supplementary file 16 — Source Data [file 41467_2024_54645_MOESM16_ESM.zip › Source Data/Source Data Fig. 9.xlsx]

## Sheet: Fig. 9b
Fig. 9b	nucleus TAZ ratio per animal (%)
	animal pair	PyMT; KANK1-WT	PyMT; KANK1-KO
	Pair-1	43.1502	13.3661
	Pair-2	40.0208	7.4538
	Pair-3	26.5478	10.5126
	Pair-4	25.2343	8.43056
	Pair-5	20.4338	10.93
				P value
	GraphPad Prism, Unpaired t test (two-tailed)			**, 0.0018

## Sheet: Fig. 9e
Fig. 9e	nucleus TAZ ratio per organoid (%)
	Organoids	PyMT; KANK1-WT	PyMT; KANK1-KO
	1	23.0769	4.34783
	2	28.5714	20
	3	25	3.125
	4	19.6078	23.8095
	5	17.0213	15.9664
	6	16.5217	14.7727
	7	31.5217	6.15385
	8	27.5	15.9664
	9	47.7478	8
	10	32.6531	2.89855
	11	31.5789	19.9219
	12	30.5825
	13	28.6472
				P value
	GraphPad Prism, Unpaired t test (two-tailed)			****, <0.0001
