# Supplementary material for: KANK1 promotes breast cancer development by compromising Scribble-mediated Hippo activation
Source: Nat Commun. 2024 Nov 29;15:10381. doi: 10.1038/s41467-024-54645-9 (PMC11607453; doi:10.1038/s41467-024-54645-9)
Supplement: Supplementary file 16 — Source Data [file 41467_2024_54645_MOESM16_ESM.zip › Source Data/Source Data-Supp Fig. 1.xlsx]

## Sheet: Supp Fig. 1c
Supp Fig. 1c	mRNA (FPKM_UQ)	Protein (iTRAQ ratio)	patient ID	Subtype		Pearson correlation coefficient analysis
	16.6966	-3.50412	A2-A0YL	LumA		r=0.7055
	13.2776	-2.99985	C8-A12U	LumB		p<0.0001
	15.4706	-2.59227	C8-A12W	LumB
	14.7927	-1.94722	AR-A1AS	LumA
	14.7153	-1.92664	A8-A08G	LumB
	14.0259	-1.82097	C8-A138	HER2E
	14.7628	-1.79977	D8-A13Y	LumB
	13.5431	-1.66661	A2-A0EQ	HER2E
	14.8635	-1.63825	AO-A0JC	LumA
	15.7306	-1.57793	C8-A12Z	HER2E
	15.2041	-1.47078	BH-A0EE	HER2E
	13.5144	-1.36153	A8-A06Z	LumB
	14.0293	-1.35631	A2-A0YG	LumB
	13.5794	-1.29609	C8-A131	Basal
	15.2007	-1.27756	AO-A12D	HER2E
	16.8875	-1.23113	BH-A0BZ	LumB
	16.3622	-1.22562	BH-A18U	LumB
	15.4121	-1.08384	AO-A126	LumA
	14.7699	-1.04046	AN-A04A	LumA
	14.6541	-1.0254	C8-A130	LumB
	14.9958	-0.971284	C8-A12Q	HER2E
	17.0522	-0.928316	BH-A0C0	LumB
	16.2266	-0.896596	AO-A03O	LumB
	15.3202	-0.879052	A8-A076	LumB
	16.953	-0.797245	A7-A0CD	LumA
	15.3571	-0.796648	C8-A12L	HER2E
	17.5775	-0.793203	BH-A0DD	LumB
	14.9132	-0.771742	A2-A0YC	LumA
	16.3981	-0.76526	AR-A0TR	LumA
	15.3013	-0.697213	C8-A135	HER2E
	15.0944	-0.673089	AO-A0JM	LumB
	14.6723	-0.663642	AR-A0TY	LumB
	14.3632	-0.626835	AN-A0AJ	LumB
	14.617	-0.584526	E2-A15A	LumB
	14.9759	-0.556965	A2-A0D1	HER2E
	15.9706	-0.447341	BH-A0C7	LumB
	15.5099	-0.436705	AR-A1AP	LumA
	14.9282	-0.380368	AO-A0JE	HER2E
	14.7583	-0.344835	AR-A1AV	LumA
	15.554	-0.314883	A8-A09I	LumB
	16.099	-0.308271	AR-A1AQ	Basal
	15.6265	-0.294824	A7-A0CJ	LumB
	16.7489	-0.238232	BH-A0BV	LumA
	15.6302	-0.230701	AO-A12B	LumA
	14.6648	-0.124169	C8-A12T	HER2E
	16.7411	-0.0769852	AO-A12E	LumA
	15.9105	-0.0557597	AR-A0TX	HER2E
	16.8648	-0.0135789	BH-A0DG	LumA
	16.0788	0.00876947	AN-A0AS	LumA
	15.7361	0.0384573	A8-A09G	HER2E
	15.305	0.0431638	A8-A079	LumB
	15.4963	0.0642434	C8-A12P	HER2E
	16.2796	0.0707658	AR-A1AW	LumB
	17.1436	0.084551	BH-A18N	LumA
	15.7497	0.140303	AR-A0TT	LumB
	16.4911	0.164112	E2-A159	Basal
	15.5089	0.205325	A2-A0YF	LumA
	16.2204	0.24998	A2-A0T3	LumB
	15.5462	0.280711	A2-A0T1	HER2E
	17.7052	0.292637	AR-A0TV	LumB
	16.2098	0.300198	A8-A08Z	LumA
	15.5793	0.337937	A2-A0EY	LumB
	16.1421	0.374666	AN-A0AM	LumB
	16.2451	0.376617	A8-A06N	LumB
	15.3467	0.444911	A2-A0SW	LumB
	16.0842	0.45279	A2-A0D0	Basal
	15.9748	0.474607	AR-A0U4	Basal
	16.6195	0.484906	E2-A150	Basal
	15.6816	0.498418	E2-A10A	LumA
	16.5968	0.525163	BH-A0HP	LumA
	16.4699	0.554195	AO-A0JJ	LumA
	16.5324	0.554213	A2-A0T7	LumA
	16.8756	0.600182	BH-A0E0	Basal
	16.9211	0.620075	BH-A18R	HER2E
	16.3067	0.776123	A2-A0YD	LumA
	16.587	0.859677	A2-A0T6	LumA
	17.1468	0.945956	AO-A0J9	LumA
	17.3436	0.976302	BH-A0HK	LumA
	16.6789	0.986773	A2-A0SX	Basal
	17.1912	1.02686	BH-A18V	Basal
	16.4216	1.03464	BH-A0C1	LumA
	16.6231	1.1701	A2-A0EX	LumA
	16.5609	1.23423	A2-A0YI	LumA
	16.7877	1.25191	BH-A0E9	LumA
	17.0527	1.28515	A2-A0T2	Basal
	16.3399	1.29321	A2-A0CM	Basal
	17.6486	1.30329	A7-A13F	LumB
	17.0526	1.37649	AN-A0FK	LumA
	17.3678	1.38166	AO-A12F	Basal
	16.8321	1.38863	C8-A12V	Basal
	16.8321	1.3989	D8-A142	Basal
	16.0363	1.53122	A2-A0EV	LumA
	17.2594	1.53758	A7-A0CE	Basal
	16.2787	1.62101	A2-A0D2	Basal
	16.1194	1.69398	AN-A0AL	Basal
	16.7481	1.76562	A2-A0YM	Basal
	17.0652	1.9992	E2-A154	LumA
	17.2145	2.09823	BH-A0AV	Basal
	17.2278	2.14283	C8-A134	Basal
	16.8803	2.15083	BH-A0E1	LumA
	18.1638	2.91875	AN-A0FL	Basal
	19.1551	2.97833	E2-A158	Basal
	16.5011	3.17715	AO-A0J6	Basal
	18.0428	3.24969	AO-A0JL	Basal
	18.2542	3.61098	BH-A18Q	Basal
