# Supplementary material for: KANK1 promotes breast cancer development by compromising Scribble-mediated Hippo activation
Source: Nat Commun. 2024 Nov 29;15:10381. doi: 10.1038/s41467-024-54645-9 (PMC11607453; doi:10.1038/s41467-024-54645-9)
Supplement: Supplementary file 16 — Source Data [file 41467_2024_54645_MOESM16_ESM.zip › Source Data/Source Data-Supp Fig. 10.xlsx]

## Sheet: Supp Fig. 10a
Supp Fig. 10a	KANK1								TAZ								CTGF								CYR61
	Day-1				Day-3				Day-1				Day-3				Day-1				Day-3				Day-1				Day-3
	KANK1-WT	KANK1-KO			KANK1-WT	KANK1-KO			KANK1-WT	KANK1-KO			KANK1-WT	KANK1-KO			KANK1-WT	KANK1-KO			KANK1-WT	KANK1-KO			KANK1-WT	KANK1-KO			KANK1-WT	KANK1-KO
		Cl#1	Cl#2			Cl#1	Cl#2			Cl#1	Cl#2			Cl#1	Cl#2			Cl#1	Cl#2			Cl#1	Cl#2			Cl#1	Cl#2			Cl#1	Cl#2
	1	0.048753	0.118391		1	0.089238	0.07644		1	0.882175	0.898576		1	1.21337	0.700127		1	0.672199	0.475316		1	0.470768	0.256985		1	1.03527	0.743979		1	0.980706	0.524334
	1	0.064927	0.112523		1	0.06763	0.038664		1	0.840341	1.08853		1	0.708262	0.938885		1	0.631546	0.454902		1	0.517545	0.22166		1	0.83702	0.615572		1	0.890009	0.515922
	1	0.073555	0.058922		1	0.114266	0.118844		1	1.11913	0.824951		1	1.05874	1.04804		1	0.67844	0.540972		1	0.602802	0.477533		1	0.890899	0.641713		1	0.873709	0.561064
GraphPad Prism, one-way ANOVA with Dunnett's multiple comparisons test
	Comparisons		P value		Comparisons		P value		Comparisons		P value		Comparisons		P value		Comparisons		P value		Comparisons		P value		Comparisons		P value		Comparisons		P value
	KANK1-WT vs Cl#1		****,<0.0001		KANK1-WT vs Cl#1		****,<0.0001		KANK1-WT vs Cl#1		0.81		KANK1-WT vs Cl#1		0.9985		KANK1-WT vs Cl#1		****,<0.0001		KANK1-WT vs Cl#1		**, 0.0012		KANK1-WT vs Cl#1		0.3542		KANK1-WT vs Cl#1		*, 0.0481
	KANK1-WT vs Cl#2		****,<0.0001		KANK1-WT vs Cl#2		****,<0.0001		KANK1-WT vs Cl#2		0.748		KANK1-WT vs Cl#2		0.7178		KANK1-WT vs Cl#2		****,<0.0001		KANK1-WT vs Cl#2		***, 0.0002		KANK1-WT vs Cl#2		**, 0.0022		KANK1-WT vs Cl#2		****,<0.0001

## Sheet: Supp Fig. 10c
Supp Fig. 10c		KANK1-WT			KANK1-KO			GraphPad Prism, matched RM two-way ANOVA with Sidak's multiple comparisons test
	TAZ/Vinculin	Repeat-1	Repeat-2	Repeat-3	Repeat-1	Repeat-2	Repeat-3	TAZ/Vinculin	P value
	D1	0.626015	0.824334	0.739821	0.667345	0.909689	0.845142	D1	0.141
	D2	0.706414	0.746536	0.636706	0.404888	0.586017	0.460065	D2	***, 0.0005
	D3	0.799239	0.869401	0.622342	0.335647	0.431999	0.243424	D3	****, <0.0001
	D4	0.759306	0.669954	0.583078	0.250494	0.236158	0.172374	D4	****, <0.0001
