# Supplementary material for: KANK1 promotes breast cancer development by compromising Scribble-mediated Hippo activation
Source: Nat Commun. 2024 Nov 29;15:10381. doi: 10.1038/s41467-024-54645-9 (PMC11607453; doi:10.1038/s41467-024-54645-9)
Supplement: Supplementary file 16 — Source Data [file 41467_2024_54645_MOESM16_ESM.zip › Source Data/Source Data-Supp Fig. 11.xlsx]

## Sheet: Supp Fig. 11b
Supp Fig. 11b	Cell ID.	KANK1-WT	KANK1-KO
	1	1.35282	0.954103
	2	2.32231	1.28356
	3	1.16981	1.24616
	4	2.24471	1.6449
	5	1.16846	1.32363
	6	1.84677	0.919224
	7	1.81487	1.53743
	8	1.51507	1.62896
	9	0.945585	0.712093
	10	1.39911	1.37689
	11	2.56412	1.43855
	12	2.82851	0.898413
	13	2.19756	0.987014
	14	2.1985	0.966647
	15	2.07826	1.37272
	16	2.44224	1.14949
	17	2.00417	1.7192
	18	2.49075	1.47802
	19	0.935616	1.44957
	20	1.75933	1.44336
	21	1.36323	1.05631
	22	2.65161	0.931059
	23	1.77644	1.30315
	24	2.17386	0.878059
	25	2.10428	1.08501
	26	0.930303	1.6909
	27	1.13601	1.17044
	28	1.6838	1.41297
	29	2.52969	1.43569
	30	2.14085	0.378628
	31	1.70522	0.303381
	32	2.04329	0.600509
	33	1.81179	0.415172
	34	1.42285	0.652189
	35	1.19756	1.04375
	36	2.45711	0.841901
	37	1.3841	1.28366
	38	2.31585	0.36767
	39	1.74316	0.753436
	40	1.21369	0.789827
	41	1.06831	0.762184
	42	1.13597	0.774932
	43	1.24008	0.73556
	44	1.07801	0.719296
	45	2.09918	0.465924
	46	1.78947	0.529111
	47	1.49212	0.741013
	48	1.89399	0.550515
	49	1.45579	0.601843
	50	1.08258	1.06212
	51	1.1384	0.562636
	52	1.50851	0.989152
	53	2.70474	0.78058
	54	1.8646	1.12079
	55	2.9962	0.836797
	56	1.70328	0.968967
	57	1.53101	0.792883
	58	1.89829	0.84929
	59	1.69797	1.0316
	60		2.08267
	61		0.911855
	62		0.839736
	63		0.829066
				P value
	GraphPad Prism, Unpaired student t test			****, <0.0001

## Sheet: Supp Fig. 11d
Supp Fig. 11d	Cell ID.	+GFP	KANK1-∆UC-GFP	+KANK1-GFP
	1	1.09502	0.877349	1.27661
	2	1.34587	1.20995	0.981534
	3	1.06312	0.595383	2.19667
	4	0.621425	0.612528	1.44087
	5	0.822556	0.969828	0.820824
	6	0.579528	1.23498	1.23694
	7	0.641527	0.893976	1.95883
	8	0.756204	1.12584	1.17918
	9	0.57846	0.915656	0.897899
	10	0.731091	0.917127	1.23682
	11	0.718989	0.754221	0.861734
	12	0.533606	0.739467	1.75061
	13	0.725709	1.26198	1.01356
	14	0.673015	1.32855	1.13571
	15	0.484409	0.986931	1.06152
	16	1.02427	0.709522	1.64215
	17	0.987293	0.716156	1.35897
	18	0.774887	0.547691	1.2242
	19	0.775552	0.803515	0.935446
	20	0.741705	0.980597	0.670922
	21	0.867247	1.27524	1.03473
	22	0.598735	0.835205	1.65543
	23	0.624081	1.06913	1.6396
	24	1.02393	0.871191	1.35929
	25	0.671892	1.11862	0.624966
	26	0.851216	1.29671	1.49128
	27	0.673406	0.892445	1.02878
	28	0.529216	0.923603	1.3761
	29	0.897341	0.934061	1.05027
	30	0.948226	1.02493	1.37069
	31	0.641787	0.733872	0.949186
	32	0.964897	1.39852	0.921475
	33	0.791363	1.19267	1.24023
	34	0.991751	1.14426	1.7395
	35	1.04725	0.779898	1.37706
	36	1.38279	0.8193	0.79665
	37	0.637161	1.38199	0.714811
	38	1.04905	0.952211	1.37344
	39	0.791852	0.487537	1.13028
	40	0.887656	0.840812	1.55136
	41	0.831713	1.17825	1.45742
	42	1.10987	0.776578	2.66069
	43	0.663008	0.793398	1.16805
	44	0.683286	1.00007	1.35902
	45	0.563482	0.347325	1.63584
	46	0.676254	0.832879	1.52039
	47	0.724244	0.731764	1.24763
	48	0.547093	0.443965	1.08911
	49	1.12062	0.615149	1.5057
	50	0.645395	0.987943	1.0042
	51	1.28956	1.01101	1.22201
	52	0.856585	1.27607	1.12516
	53	0.653023	0.922228	1.8917
	54	0.423214	0.839748	1.61369
	55	0.779297	0.42472	2.52265
	56	0.737071	0.576915	1.02276
	57	1.13872	0.708812	1.09184
	58	0.76598	0.779984
	59	0.504165	0.755874
	60	0.788719	0.486358
	61	1.09584	0.581235
	62	0.757464	1.28558
	63	1.18715	1.10579
	64	0.690818	0.943142
	65	0.971476	0.737188
	66	0.640735	0.574417
	67	0.778464
	68	0.725263
	GraphPad Prism, one-way ANOVA with Dunnett's multiple comparisons test
					P value
			GFP vs KANK1-∆UC-GFP		0.1794
			GFP vs KANK1-GFP		****, <0.0001

## Sheet: Supp Fig. 11f
Supp Fig. 11f	Time	+GFP			+KANK1-GFP			GraphPad Prism, matched RM two-way ANOVA with Sidak's multiple comparisons test
		Repeat-1	Repeat-2	Repeat-3	Repeat-1	Repeat-2	Repeat-3		P value
	D1	0.615855	0.819939	0.483206	0.998034	0.95811	1.07942	D1	**, 0.0035
	D2	0.642973	0.543864	0.521657	0.862278	0.802006	0.663897	D2	0.0826
	D3	0.482739	0.515102	0.437564	0.860313	0.769757	0.765613	D3	**, 0.0088
	D4	0.633443	0.588206	0.451442	1.01526	0.924324	0.896269	D4	**, 0.0027
