# Supplementary material for: KANK1 promotes breast cancer development by compromising Scribble-mediated Hippo activation
Source: Nat Commun. 2024 Nov 29;15:10381. doi: 10.1038/s41467-024-54645-9 (PMC11607453; doi:10.1038/s41467-024-54645-9)
Supplement: Supplementary file 16 — Source Data [file 41467_2024_54645_MOESM16_ESM.zip › Source Data/Source Data-Supp Fig. 12.xlsx]

## Sheet: Supp Fig. 12b
Supp Fig. 12b	TAZ/Actin													pS89-TAZ/TAZ													pS311-TAZ/TAZ													CTGF/Actin
	Control siRNA						NOS1AP siRNA							Control siRNA						NOS1AP siRNA							Control siRNA						NOS1AP siRNA							Control siRNA						NOS1AP siRNA
	KANK1-WT			KANK1-KO			KANK1-WT			KANK1-KO				KANK1-WT			KANK1-KO			KANK1-WT			KANK1-KO				KANK1-WT			KANK1-KO			KANK1-WT			KANK1-KO				KANK1-WT			KANK1-KO			KANK1-WT			KANK1-KO
	1	1	1	0.526373	0.66597	0.74158	1.09809	1.28823	1.27053	1.21914	1.398	1.22351		1	1	1	1.1437	1.23312	1.19885	0.774528	0.841132	0.813081	0.75029	0.848475	0.594982		1	1	1	1.28761	1.36376	1.51325	0.785742	0.850976	0.992992	0.554946	0.698825	0.704825		1	1	1	0.561436	0.674298	0.646602	1.17559	1.2343	1.49479	1.56501
GraphPad Prism, two-way ANOVA with Dunnett's multiple comparisons test
	Comparisons				P value									Comparisons				P value									Comparisons				P value									Comparisons				P value
	KANK1-WT (Ctrl siRNA) vs KANK1-KO (Ctrl siRNA)				**, 0.0023									KANK1-WT (Ctrl siRNA) vs KANK1-KO (Ctrl siRNA)				*, 0.026									KANK1-WT (Ctrl siRNA) vs KANK1-KO (Ctrl siRNA)				***, 0.0005									KANK1-WT (Ctrl siRNA) vs KANK1-KO (Ctrl siRNA)				*, 0.0432
	KANK1-WT (NOS1AP siRNA) vs KANK1-KO (Ctrl siRNA)				***, 0.0002									KANK1-WT (NOS1AP siRNA) vs KANK1-KO (Ctrl siRNA)				***, 0.0009									KANK1-WT (NOS1AP siRNA) vs KANK1-KO (Ctrl siRNA)				***, 0.0001									KANK1-WT (NOS1AP siRNA) vs KANK1-KO (Ctrl siRNA)				**, 0.0028
	KANK1-KO (NOS1AP siRNA) vs KANK1-KO (Ctrl siRNA)				***, 0.0001									KANK1-KO (NOS1AP siRNA) vs KANK1-KO (Ctrl siRNA)				***, 0.0003									KANK1-KO (NOS1AP siRNA) vs KANK1-KO (Ctrl siRNA)				***, <0.0001									KANK1-KO (NOS1AP siRNA) vs KANK1-KO (Ctrl siRNA)				***, 0.0001
[truncated: 2 more columns]

## Sheet: Supp Fig. 12d
Supp Fig. 12d	TAZ/Actin													pS89-TAZ/TAZ													pS311-TAZ/TAZ													CTGF/Actin
	Control siRNA						SCRIB siRNA							Control siRNA						SCRIB siRNA							Control siRNA						SCRIB siRNA							Control siRNA						SCRIB siRNA
	KANK1-WT			KANK1-KO			KANK1-WT			KANK1-KO				KANK1-WT			KANK1-KO			KANK1-WT			KANK1-KO				KANK1-WT			KANK1-KO			KANK1-WT			KANK1-KO				KANK1-WT			KANK1-KO			KANK1-WT			KANK1-KO
	1	1	1	0.644691	0.555177	0.620951	1.41759	1.4663	1.25267	1.24674	1.74974	1.29772		1	1	1	1.38448	1.70461	1.3524	0.723608	0.887443	0.780174	0.718653	0.807003	0.656257		1	1	1	1.32516	1.45942	1.63772	0.749493	0.753493	0.701277	0.640305	0.685962	0.623206		1	1	1	0.898031	0.656683	0.621579	1.2896	1.07313	1.00172	1.34735
GraphPad Prism, two-way ANOVA with Dunnett's multiple comparisons test
	Comparisons				P value									Comparisons				P value									Comparisons				P value									Comparisons				P value
	KANK1-WT (Ctrl siRNA) vs KANK1-KO (Ctrl siRNA)				*, 0.0426									KANK1-WT (Ctrl siRNA) vs KANK1-KO (Ctrl siRNA)				**, 0.0011									KANK1-WT (Ctrl siRNA) vs KANK1-KO (Ctrl siRNA)				**, 0.0013									KANK1-WT (Ctrl siRNA) vs KANK1-KO (Ctrl siRNA)				*, 0.0222
	KANK1-WT (SCRIB siRNA) vs KANK1-KO (Ctrl siRNA)				**, 0.0018									KANK1-WT (SCRIB siRNA) vs KANK1-KO (Ctrl siRNA)				***, 0.0002									KANK1-WT (SCRIB siRNA) vs KANK1-KO (Ctrl siRNA)				***, 0.0001									KANK1-WT (SCRIB siRNA) vs KANK1-KO (Ctrl siRNA)				**, 0.0039
	KANK1-KO (SCRIB siRNA) vs KANK1-KO (Ctrl siRNA)				**, 0.0013									KANK1-KO (SCRIB siRNA) vs KANK1-KO (Ctrl siRNA)				***, 0.0001									KANK1-KO (SCRIB siRNA) vs KANK1-KO (Ctrl siRNA)				***, <0.0001									KANK1-KO (SCRIB siRNA) vs KANK1-KO (Ctrl siRNA)				**, 0.0021
[truncated: 2 more columns]
