# Supplementary material for: KANK1 promotes breast cancer development by compromising Scribble-mediated Hippo activation
Source: Nat Commun. 2024 Nov 29;15:10381. doi: 10.1038/s41467-024-54645-9 (PMC11607453; doi:10.1038/s41467-024-54645-9)
Supplement: Supplementary file 16 — Source Data [file 41467_2024_54645_MOESM16_ESM.zip › Source Data/Source Data-Supp Fig. 3.xlsx]

## Sheet: Supp Fig. 3b
Supp Fig. 3b	Mating mode	Male genotype	KANK1-WT	KANK1-WT
		Female genotype	KANK1-WT	KANK1-KO
			6	9
			11	5
			7	9
			5	6
			4	7
			7	2
			6	5
			2	4
			9	5
			4	4
			7	4
			4	6
			8	9
				8
				7
				13
					P value
		GraphPad Prism Unpaired t test (two-tailed)			0.7706
