# Supplementary material for: KANK1 promotes breast cancer development by compromising Scribble-mediated Hippo activation
Source: Nat Commun. 2024 Nov 29;15:10381. doi: 10.1038/s41467-024-54645-9 (PMC11607453; doi:10.1038/s41467-024-54645-9)
Supplement: Supplementary file 16 — Source Data [file 41467_2024_54645_MOESM16_ESM.zip › Source Data/Source Data-Supp Fig. 4.xlsx]

## Sheet: Supp Fig. 4a
Supp Fig. 4a		PyMT; KANK1-WT						PyMT; KANK1-KO
Days/animal ID	Weeks	1	2	3	4	5	6	1	2	3	4	5	6
50
51
52
53
54
55							50.965
56	8
57
58
59							116.207
60
61
62
63	9
64							281.323
65
66
67
68
69							571.783
70	10					53.0144
71
72
73
74						162.297	801.308
75
76
77	11
78
79						195.234	964.179
80
81
82
83
84	12			33.5103		223.826	1095.1
85
86
87
88				82.0554
89						292.835
90
91	13
92					45.8882							24.429
93				204.373
94						441.331
95
96					187.988							51.6936
97			25.6563
98	14			397.156
99						709.056
100
101			81.0082		288.582							100.646
102
103				501.983
104
105	15								34.7167	14.1372	18.8166
106		18.8496	153.685		345.443							167.519
107
108				607.375
109									43.9934	40.3629	35.3288
110		113.177
111			231.591		432.786							216.845
112	16
113				714.189
114									66.426	64.8966	54.1925
115		217.198
116			336.488		778.819							266.17
117
118
119	17								108.972	78.179	70.3913
120		300.386
121			460.754		1272.79							315.494
122
123
124									166.95	95.947	84.7649
125		409.623
126	18		627.128
127
128
129									207.191	132.826	109.694
130		686.73
131
132
133	19
134								28.7309	242.165	182.445	163.359
135		1025.66
136
137
138								38.0447
139
140	20
141
142
143								40.0574
144
145
146
147	21												12.315
148								62.5525
149
150
151													24.4266
152
153								72.3027
154	22
155
156													43.9823
157
158								142.276
159
160
161	23												70.1622
162
163								207.969
164
165
166													79.654
167
168	24
169
170
171													137.473
172
173
174
175	26
176													360.264
177
178
179
180

## Sheet: Supp Fig. 4d
Supp Fig. 4d	Initial palpation (Day 10)	Animals	Genotype	Not affected (%)	Carcinoma in situ (%)	Invasive (%)
		1	PyMT; KANK1-WT	60	40	0
		2	PyMT; KANK1-WT	75	25	0
		3	PyMT; KANK1-WT	50	50	0
			Average	61.6667	38.3333	0
		Animals	Genotype	Not affected (%)	Carcinoma in situ (%)	Invasive (%)
		1	PyMT; KANK1-KO	100	0	0
		2	PyMT; KANK1-KO	90	10	0
		3	PyMT; KANK1-KO	90	10	0
		4	PyMT; KANK1-KO	85	15	0
			Average	91.25	8.75	0
	End point (16 weeks)	Animals	Genotype	Not affected (%)	Carcinoma in situ (%)	Invasive (%)
		1	PyMT; KANK1-WT	2	14	84
		2	PyMT; KANK1-WT	0	15	85
		3	PyMT; KANK1-WT	54	46	0
		4	PyMT; KANK1-WT	2	13	85
		5	PyMT; KANK1-WT	0	5	95
		6	PyMT; KANK1-WT	0	10	90
		7	PyMT; KANK1-WT	1	24	75
		8	PyMT; KANK1-WT	0	15	85
		9	PyMT; KANK1-WT	0	15	85
			Average	6.55556	17.4444	76
		Animals	Genotype	Not affected (%)	Carcinoma in situ (%)	Invasive (%)
		1	PyMT; KANK1-KO	30	40	30
		2	PyMT; KANK1-KO	100	0	0
		3	PyMT; KANK1-KO	75	25	0
		4	PyMT; KANK1-KO	90	10	0
		5	PyMT; KANK1-KO	95	5	0
		6	PyMT; KANK1-KO	65	25	10
		7	PyMT; KANK1-KO	60	40	0
		8	PyMT; KANK1-KO	25	60	15
			Average	67.5	25.625	6.875
