# Supplementary material for: KANK1 promotes breast cancer development by compromising Scribble-mediated Hippo activation
Source: Nat Commun. 2024 Nov 29;15:10381. doi: 10.1038/s41467-024-54645-9 (PMC11607453; doi:10.1038/s41467-024-54645-9)
Supplement: Supplementary file 16 — Source Data [file 41467_2024_54645_MOESM16_ESM.zip › Source Data/Source Data-Supp Fig. 6.xlsx]

## Sheet: Supp Fig. 6a
Supp Fig. 6a	Significant	#NAME?	Difference	Protein IDs	Majority protein IDs	Protein names	Gene names	Peptides	Razor + unique peptides	Unique peptides	Sequence coverage [%]	Unique + razor sequence coverage [%]	Unique sequence coverage [%]	Mol. weight [kDa]	Q-value	Score	Intensity	MS/MS count	-Log Student's T-test p-value Ctrl_Kank1	Student's T-test q-value Ctrl_Kank1	Student's T-test Difference Ctrl_Kank1	Student's T-test Test statistic Ctrl_Kank1	LFQ intensity-GFP-1	LFQ intensity-GFP-2	LFQ intensity-GFP-3	LFQ intensity KANK1-GFP-1	LFQ intensity KANK1-GFP-2	LFQ intensity KANK1-GFP-3
	+	3.29856	-6.23618	A1L170;A1L170-2;F8W6W0	A1L170;A1L170-2;F8W6W0	Uncharacterized protein C1orf226	C1orf226	4	4	4	20.6	20.6	20.6	29.057	0	323.31	1114000000	14	3.29856	0	-6.23618	-2.39303	21.4123	20.2064	20.8992	26.4009	28.0405	26.7849
	+	1.89205	-3.43105	A4D1F6	A4D1F6	Leucine-rich repeat and death domain-containing protein 1	LRRD1	1	1	1	1.2	1.2	1.2	98.034	0.0079239	6.2127	117380000	1	1.89205	0	-3.43105	-1.22486	20.4488	20.1018	22.4674	24.8744	24.6062	23.8306
	+	2.63055	-4.53372	Q99755;A6PW57;Q99755-3;Q99755-2;Q99755-4;A2A3N6;B4DY52;A6PW58;A2A5X0;O60331;O14986;B4DIG7;O14986-2;O60331-4;O60331-2;O60331-3	Q99755;A6PW57;Q99755-3;Q99755-2;Q99755-4;A2A3N6	Phosphatidylinositol 4-phosphate 5-kinase type-1 alpha;Putative PIP5K1A and PSMD4-like protein	PIP5K1A;PIPSL	11	11	11	21.7	21.7	21.7	62.633	0	167.36	975680000	22	2.63055	0	-4.53372	-1.70494	22.4202	22.2218	22.1995	27.3109	27.6165	25.5153
	+	2.31617	-3.8857	P28482;A8CZ64	P28482;A8CZ64	Mitogen-activated protein kinase 1	MAPK1	2	2	2	6.1	6.1	6.1	41.389	0	12.956	136320000	4	2.31617	0	-3.8857	-1.44583	19.8416	21.7471	19.5948	24.2447	24.4705	24.1253
	+	2.52	-3.0077	P78524;P78524-2;H0YEL1;E9PLH5;E9PKE0;B4DDL8;P78524-3	P78524;P78524-2;H0YEL1;E9PLH5;E9PKE0;B4DDL8;P78524-3	Suppression of tumorigenicity 5 protein	ST5	1	1	1	1.8	1.8	1.8	126.48	0	6.8741	100290000	2	2.52	0	-3.0077	-1.21856	19.9321	21.1326	21.3967	24.0042	23.8987	23.5815
	+	2.01842	-5.13745	O75390;B4DJV2;H0YIC4;F8VRI6;F8VPF9;F8VPA1;F8VR34;F8W1S4;H0YH82	O75390;B4DJV2;H0YIC4	Citrate synthase, mitochondrial;Citrate synthase	CS	5	5	5	10.5	10.5	10.5	51.712	0	31.438	731130000	8	2.01842	0	-5.13745	-1.65601	20.2377	20.4412	23.2208	27.5128	25.8981	25.9011
	+	4.2997	-4.55172	P36542;B4DL14;P36542-2	P36542;B4DL14;P36542-2	ATP synthase subunit gamma, mitochondrial;ATP synthase subunit gamma	ATP5C1	3	3	3	11.1	11.1	11.1	32.996	0	31.426	309490000	7	4.2997	0	-4.55172	-2.02665	21.0013	21.0938	20.5827	25.5995	25.6654	25.068
	+	1.39645	-3.61674	P32322;B4DMU0;E2QRB3;P32322-2;J3KQ22;J3QL24;J3QLK9;J3QL23;J3QL32;J3QKT4;J3QR88;J3KTA8;J3QKT3;J3QRZ0;J3KSA9	P32322;B4DMU0;E2QRB3;P32322-2;J3KQ22;J3QL24	Pyrroline-5-carboxylate reductase 1, mitochondrial;Pyrroline-5-carboxylate reductase	PYCR1	13	13	13	39.5	39.5	39.5	33.36	0	167.47	2781700000	31	1.39645	0	-3.61674	-1.12756	24.6138	25.1174	22.8894	26.8985	29.8248	26.7474
	+	1.87712	-3.32388	P51665;B4DXI8	P51665;B4DXI8	26S proteasome non-ATPase regulatory subunit 7	PSMD7	1	1	1	2.8	2.8	2.8	37.025	0.0076453	6.0366	133860000	3	1.87712	0	-3.32388	-1.1939	22.1826	20.2201	19.8878	24.1446	24.6099	23.5076
	+	2.8884	-3.96467	Q15366;Q15366-4;Q15366-5;H3BRU6;F8VZX2;G3V0E8;B4DXP5;Q15366-6;Q15366-3;Q15366-2;F8VWQ4;F8VRG9;F8W0G4;F8VXH9;H3BSS4;B4DLC0;F8VRH0;F8W1G6	Q15366;Q15366-4;Q15366-5;H3BRU6;F8VZX2;G3V0E8;B4DXP5;Q15366-6;Q15366-3;Q15366-2;F8VWQ4;F8VRG9;F8W0G4;F8VXH9;H3BSS4;B4DLC0;F8VRH0	Poly(rC)-binding protein 2	PCBP2	4	2	2	14.2	6.6	6.6	38.58	0	15.315	229160000	6	2.8884	0	-3.96467	-1.59063	21.8951	20.2903	20.9601	25.3296	24.8008	24.9092
	+	1.06211	-4.10111	P51114;P51114-2;B4DXZ6;P51114-3;E7EU85;E9PFF5;C9JAJ4;Q06787;Q06787-8;Q06787-7;F8W871;A8MQB8;G3V0J0;Q06787-6;Q06787-2;Q06787-4;Q06787-5;G8JL90;Q06787-3	P51114;P51114-2;B4DXZ6;P51114-3;E7EU85;E9PFF5	Fragile X mental retardation syndrome-related protein 1	FXR1	7	7	6	11.6	11.6	10.3	69.72	0	51.115	1057700000	13	1.06211	0.00367702	-4.10111	-1.07511	26.4062	20.6885	21.3314	26.7381	27.211	26.7802
	+	1.75669	-4.23101	P48643;E7ENZ3;B7ZAR1;E9PCA1;B4DYD8	P48643;E7ENZ3;B7ZAR1;E9PCA1;B4DYD8	T-complex protein 1 subunit epsilon	CCT5	5	5	5	11.1	11.1	11.1	59.67	0	40.651	361870000	8	1.75669	0	-4.23101	-1.37179	20.6117	23.1744	19.8798	24.766	26.2211	25.3718
	+	2.45679	-3.37522	P35606;B4DZI8	P35606;B4DZI8	Coatomer subunit beta	COPB2	1	1	1	1.1	1.1	1.1	102.49	0	7.2441	67665000	2	2.45679	0	-3.37522	-1.32539	19.6771	19.4414	20.2193	23.6275	22.1635	23.6726
	+	4.46355	-4.65724	Q8IWS0;Q5JRC6;B4E0G4;E9PC97;Q8IWS0-2	Q8IWS0;Q5JRC6;B4E0G4;E9PC97;Q8IWS0-2	PHD finger protein 6	PHF6	2	2	2	4.1	4.1	4.1	41.29	0	11.316	253730000	5	4.46355	0	-4.65724	-2.08958	20.6165	20.1825	20.6702	25.1768	24.8408	25.4233
	+	2.69233	-3.22018	P55084;B4E2W0;B5MD38;F5GZQ3;C9JEY0;C9JE81;C9K0M0	P55084;B4E2W0;B5MD38;F5GZQ3	Trifunctional enzyme subunit beta, mitochondrial;3-ketoacyl-CoA thiolase	HADHB	7	7	7	13.5	13.5	13.5	51.294	0	48.223	812660000	12	2.69233	0	-3.22018	-1.31396	22.6927	23.7809	24.0439	27.0729	26.4744	26.6306
	+	2.25241	-3.66156	Q8IXQ5;B7Z4N7;G5E9G3;Q8IXQ5-2;H7C259;B7Z3P9	Q8IXQ5;B7Z4N7;G5E9G3;Q8IXQ5-2;H7C259;B7Z3P9	Kelch-like protein 7	KLHL7	2	2	2	3.1	3.1	3.1	65.991	0	11.776	119120000	4	2.25241	0	-3.66156	-1.36894	20.1061	21.0812	19.7193	24.5595	22.8867	24.4451
	+	3.34326	-3.66657	Q9Y450;E9PHZ9;B7Z524;H0YDX7;J3QT46;Q9Y450-4;E9PS53;H0YES5;B7Z1K2	Q9Y450;E9PHZ9;B7Z524;H0YDX7;J3QT46;Q9Y450-4;E9PS53	HBS1-like protein	HBS1L	3	3	3	8	8	8	75.472	0	22.557	222280000	7	3.34326	0	-3.66657	-1.56227	21.4464	20.7024	21.6102	24.7019	24.726	25.331
	+	4.74429	-6.20944	Q93009;F5H8E5;B7Z815;H3BND8;F5H2X1	Q93009;F5H8E5;B7Z815;H3BND8	Ubiquitin carboxyl-terminal hydrolase 7;Ubiquitin carboxyl-terminal hydrolase	USP7	7	7	7	5.8	5.8	5.8	128.3	0	45.289	549980000	14	4.74429	0	-6.20944	-2.74847	20.449	19.8434	19.924	26.252	25.9917	26.601
	+	2.62818	-5.10463	O75190;O75190-2;O75190-3;C9JB42;C9JDR7;C9JDX6;F8WCZ4;C9J2P2;E9PH18;C9J2C4;C9JN01;Q8WWF6	O75190;O75190-2;O75190-3;C9JB42;C9JDR7;C9JDX6;F8WCZ4;C9J2P2;E9PH18;C9J2C4;C9JN01	DnaJ homolog subfamily B member 6	DNAJB6	3	3	3	10.1	10.1	10.1	36.087	0	21.073	327620000	7	2.62818	0	-5.10463	-1.8608	21.2537	19.9235	19.5976	25.3515	24.4266	26.3106
	+	4.7372	-4.83304	Q8WY36;Q8WY36-2;C9JA69;C9J8D0;C9JYU6;C9JZA0;A2RRM7	Q8WY36;Q8WY36-2;C9JA69;C9J8D0	HMG box transcription factor BBX	BBX	4	4	4	4.4	4.4	4.4	105.13	0	23.445	274080000	5	4.7372	0	-4.83304	-2.19424	20.7351	20.2468	20.3017	25.514	25.0747	25.194
	+	3.78242	-4.20283	Q8TAF3;C9JQ19;Q8TAF3-2;Q8TAF3-5;Q8TAF3-4;Q8TAF3-3	Q8TAF3;C9JQ19;Q8TAF3-2;Q8TAF3-5;Q8TAF3-4;Q8TAF3-3	WD repeat-containing protein 48	WDR48	2	2	2	2.8	2.8	2.8	76.21	0	11.271	176360000	3	3.78242	0	-4.20283	-1.82173	20.7595	20.0575	20.2966	24.3498	24.3429	25.0293
	+	4.76688	2.46346	CON__Q9U6Y5	CON__Q9U6Y5			35	35	35	73.1	73.1	73.1	28.106	0	323.31	3198800000000	1724	4.76688	0	2.46346	1.17223	37.734	37.4216	37.509	35.1674	35.0782	35.0287
	+	2.8783	-4.09655	Q9H871;Q96G75;D6RER3;D6RIF9;F5H6G4;Q9H871-2;Q96G75-2	Q9H871;Q96G75;D6RER3;D6RIF9;F5H6G4;Q9H871-2;Q96G75-2	Protein RMD5 homolog A;Protein RMD5 homolog B	RMND5A;RMND5B	2	2	2	3.6	3.6	3.6	43.992	0	11.577	185060000	5	2.8783	0	-4.09655	-1.63078	21.0601	20.8677	19.8372	25.1786	24.0242	24.8518
	+	2.24278	-4.71348	Q9NTJ3;E9PD53;Q9NTJ3-2;C9JR83;C9J9E4;C9JWF0;C9IYK2;C9JJ64	Q9NTJ3;E9PD53;Q9NTJ3-2	Structural maintenance of chromosomes protein 4;Structural maintenance of chromosomes protein	SMC4	18	18	18	14.7	14.7	14.7	147.18	0	122.82	1246400000	26	2.24278	0	-4.71348	-1.64007	21.6418	23.1833	23.7707	26.4501	27.7866	28.4995
	+	4.03987	-6.41248	Q9NNW5;E9PDU5;E9PBK6;C9K020	Q9NNW5;E9PDU5;E9PBK6	WD repeat-containing protein 6	WDR6	7	7	7	9	9	9	121.72	0	62.384	1269200000	22	4.03987	0	-6.41248	-2.66848	21.8048	20.6511	20.6725	27.237	27.438	27.6909
	+	3.10852	-5.29302	Q96CW1;Q96CW1-2;E9PFW3;C9JTK4;C9JGT8;C9JJ47;C9JJD3;C9JPV8	Q96CW1;Q96CW1-2;E9PFW3;C9JTK4;C9JGT8;C9JJ47	AP-2 complex subunit mu	AP2M1	3	3	3	6.2	6.2	6.2	49.654	0	18.221	662460000	4	3.10852	0	-5.29302	-2.05475	20.622	20.6717	22.3467	26.3548	26.463	26.7016
	+	1.75619	-4.67662	P29597;E9PM19;E9PPF2;E9PQM4;H0YE41	P29597;E9PM19;E9PPF2	Non-receptor tyrosine-protein kinase TYK2;Tyrosine-protein kinase	TYK2	9	9	9	8.2	8.2	8.2	133.65	0	57.452	725690000	19	1.75619	0	-4.67662	-1.46194	20.243	24.1843	21.2622	26.8463	26.1701	26.7031
	+	1.58942	-3.96376	P62136;E9PMD7;P62136-2;A6NNR3;F5H1L6;F5H037	P62136;E9PMD7;P62136-2;A6NNR3	Serine/threonine-protein phosphatase PP1-alpha catalytic subunit;Serine/threonine-protein phosphatase	PPP1CA	6	6	4	20	20	10.6	37.512	0	106.98	529880000	12	1.58942	0	-3.96376	-1.26055	21.3169	24.3267	20.6549	26.1272	26.342	25.7206
	+	2.89391	-2.4711	E9PP16;Q8ND30;E9PMU1;E9PK77;E9PIK8;H0YET1	E9PP16;Q8ND30;E9PMU1;E9PK77	Liprin-beta-2	PPFIBP2	5	2	2	9.9	4.5	4.5	81.379	0	13.58	118770000	3	2.89391	0.00365432	-2.4711	-1.07162	22.1185	21.5705	21.1121	24.0568	23.9152	24.2424
	+	3.18911	-4.569	Q13435;E9PPJ0;E9PJ04;H0YCG1;E9PJT3;E9PIL8;H0YDT7;H0YEX5	Q13435;E9PPJ0;E9PJ04;H0YCG1;E9PJT3	Splicing factor 3B subunit 2	SF3B2	4	4	4	5.3	5.3	5.3	100.23	0	23.33	264310000	5	3.18911	0	-4.569	-1.84693	21.3659	19.7697	20.7128	25.0811	25.3838	25.0906
	+	2.66404	-3.90951	Q16531;F5GY55;F5H0Y5;B4DG00;F5H775;F5H581;F5GWI0;F5H2L3;F5H6C5;F5H238	Q16531;F5GY55	DNA damage-binding protein 1	DDB1	7	7	7	8.9	8.9	8.9	126.97	0	78.344	269200000	13	2.66404	0	-3.90951	-1.52905	21.4411	20.3403	22.1458	25.2351	25.5296	24.8911
	+	2.47628	-5.97211	Q69YQ0;F5H1H6;F8WAN1;C9J8U1;C9JLY8	Q69YQ0;F5H1H6;F8WAN1;C9J8U1	Cytospin-A	SPECC1L;SPECC1L-ADORA2A	22	22	22	24.6	24.6	24.6	124.6	0	194.06	2637900000	42	2.47628	0	-5.97211	-2.02073	24.228	21.3569	21.7904	28.6805	27.7613	28.8498
	+	4.6625	-10.7413	Q7Z4S6;F8WCP6;F5H219;Q7Z4S6-2;Q7Z4S6-4;Q7Z4S6-3;F5H0C3;H0YHT2;H0YIM6;H0YIM7;O75037;O75037-2;O75037-3;O75037-4;H0YHG9;Q9P2P6;Q86VH2;Q2M1P5;Q8IYS1;Q86VH2-3;Q86VH2-2	Q7Z4S6;F8WCP6;F5H219;Q7Z4S6-2;Q7Z4S6-4;Q7Z4S6-3;F5H0C3;H0YHT2	Kinesin-like protein KIF21A	KIF21A	71	71	54	42.3	42.3	28	187.18	0	323.31	72973000000	342	4.6625	0	-10.7413	-4.34837	23.6339	22.906	22.1018	33.8248	33.7329	33.3081
	+	2.79873	-4.17211	P49790;F6QR24	P49790;F6QR24	Nuclear pore complex protein Nup153	NUP153	2	2	2	1.6	1.6	1.6	153.94	0	14.203	124070000	4	2.79873	0	-4.17211	-1.63788	19.9658	20.5418	20.2547	25.0034	23.3855	24.8898
	+	3.68438	-6.53977	Q9BPX6;H9KVB8;F6XEV2;Q9BPX6-3;E9PQV6;Q9BPX6-2;Q9BPX6-5;Q9BPX6-4	Q9BPX6;H9KVB8;F6XEV2;Q9BPX6-3;E9PQV6;Q9BPX6-2;Q9BPX6-5;Q9BPX6-4	Calcium uptake protein 1, mitochondrial	MICU1	5	5	5	11.8	11.8	11.8	54.351	0	32.919	599790000	11	3.68438	0	-6.53977	-2.60957	19.4944	19.5821	20.2077	26.5866	25.4129	26.904
	+	3.83468	-6.41304	P27708;F8VPD4;H7C2E4;H7BZB3;P31327;H7C3Z5;P31327-2;J3KQL0	P27708;F8VPD4	CAD protein;Glutamine-dependent carbamoyl-phosphate synthase;Aspartate carbamoyltransferase;Dihydroorotase	CAD	32	32	32	17.4	17.4	17.4	242.98	0	305.78	2377600000	67	3.83468	0	-6.41304	-2.61286	21.9507	21.8163	23.0785	29.0836	28.6606	28.3405
	+	3.30863	-3.7423	P36873;P36873-2;F8VYE8;F8VR82;F8W0W8	P36873;P36873-2;F8VYE8;F8VR82;F8W0W8	Serine/threonine-protein phosphatase PP1-gamma catalytic subunit;Serine/threonine-protein phosphatase	PPP1CC	4	2	2	17	7.4	7.4	36.983	0	72.474	128000000	4	3.30863	0	-3.7423	-1.58473	19.8676	20.8874	20.8028	24.5101	24.2966	23.978
	+	2.60604	-3.94735	P35580;P35580-2;F8W6L6;P35580-3;P35580-4	P35580;P35580-2;F8W6L6;P35580-3;P35580-4	Myosin-10	MYH10	12	8	7	7.8	5.5	5	229	0	51.122	137100000	8	2.60604	0	-3.94735	-1.52841	21.4134	19.7944	20.868	24.0895	24.5778	25.2506
	+	3.13726	-6.99929	O43663;O43663-3;F8W9B5;H9KV59;O43663-2;H0YL53;G3V3N7;H0YM42;H0YLA0	O43663;O43663-3;F8W9B5;H9KV59;O43663-2;H0YL53;G3V3N7	Protein regulator of cytokinesis 1	PRC1	10	10	10	12.9	12.9	12.9	71.606	0	69.719	1395800000	16	3.13726	0	-6.99929	-2.5464	19.68	20.1506	22.1232	27.6493	27.6133	27.6891
	+	2.25371	-3.1728	Q9UL15;G3V274;Q9UL15-2	Q9UL15;G3V274;Q9UL15-2	BAG family molecular chaperone regulator 5	BAG5	2	2	2	5.1	5.1	5.1	51.199	0	14.463	111110000	5	2.25371	0	-3.1728	-1.22778	20.9773	19.8851	21.2659	24.0293	23.118	24.4994
	+	4.37123	-6.59608	O95248;O95248-4;G5E933;H0Y5W8;Q86WG5	O95248;O95248-4;G5E933	Myotubularin-related protein 5	SBF1	13	13	13	8.2	8.2	8.2	208.31	0	126.74	540720000	21	4.37123	0	-6.59608	-2.81657	19.4191	20.4174	20.4661	26.7064	26.6551	26.7295
	+	2.01071	-2.96616	H0Y2W2;Q9NVI7-3;Q9NVI7-2;Q9NVI7	H0Y2W2;Q9NVI7-3;Q9NVI7-2;Q9NVI7	ATPase family AAA domain-containing protein 3A	ATAD3A	6	6	1	10.8	10.8	1.9	64.243	0	40.023	169290000	10	2.01071	0	-2.96616	-1.12368	21.7903	22.3939	20.2937	24.2081	24.6904	24.4779
	+	2.7502	-5.00961	P49674;H0Y5S9;H0Y682	P49674;H0Y5S9;H0Y682	Casein kinase I isoform epsilon	CSNK1E	2	2	2	6.5	6.5	6.5	47.315	0	18.271	294370000	4	2.7502	0	-5.00961	-1.87146	19.5706	21.6442	19.9112	25.7372	24.9973	25.4203
	+	2.32507	-2.90377	Q8N4T8;H0Y962;Q8N4T8-2	Q8N4T8;H0Y962;Q8N4T8-2	Carbonyl reductase family member 4	CBR4	2	2	2	10.1	10.1	10.1	25.301	0	31.595	154480000	6	2.32507	0	-2.90377	-1.15647	20.624	21.8915	22.1062	24.59	24.0172	24.7258
	+	1.24044	-3.62883	P67775;P62714;H0YBN9;P67775-2	P67775;P62714;H0YBN9;P67775-2	Serine/threonine-protein phosphatase 2A catalytic subunit alpha isoform;Serine/threonine-protein phosphatase 2A catalytic subunit beta isoform	PPP2CA;PPP2CB	2	2	2	6.1	6.1	6.1	35.594	0	12.015	698320000	3	1.24044	0.0037	-3.62883	-1.07561	22.3038	21.8218	22.5553	27.5246	23.1683	26.8744
	+	4.52044	-6.35704	H0YI78	H0YI78		KIF21A	18	1	1	38.3	1.7	1.7	71.477	0	10.259	777670000	3	4.52044	0	-6.35704	-2.76134	21.0036	20.423	21.0067	26.8709	27.6244	27.009
	+	1.94678	-4.81097	Q9Y5Q8;H7BY84;Q9Y5Q8-2;Q9Y5Q8-3;Q5T7U1;H9KV68;H0Y3Y0;H0Y5D2;Q5T7U0;Q5T7U4	Q9Y5Q8;H7BY84;Q9Y5Q8-2;Q9Y5Q8-3;Q5T7U1;H9KV68	General transcription factor 3C polypeptide 5	GTF3C5	8	8	8	18.3	18.3	18.3	59.57	0	114.28	495470000	14	1.94678	0	-4.81097	-1.56063	20.6495	23.1088	19.7247	26.1261	25.2318	26.558
	+	1.54721	-4.20968	P42356;J3KN10;P42356-2;A4QPH2;Q8N8J0;A4QPH2-2;A4QPH2-3	P42356;J3KN10;P42356-2	Phosphatidylinositol 4-kinase alpha	PI4KA	4	4	4	2.1	2.1	2.1	231.32	0	33.276	275400000	4	1.54721	0	-4.20968	-1.2938	20.4293	23.5674	19.4832	25.1336	25.8088	25.1666
	+	4.62387	-7.32093	O75592;J3KPZ3;O75592-2;H7C3U4;F8WA13	O75592;J3KPZ3;O75592-2	E3 ubiquitin-protein ligase MYCBP2	MYCBP2	76	76	76	18	18	18	510.08	0	323.31	16291000000	210	4.62387	0	-7.32093	-3.14511	23.938	23.9091	23.7795	31.6361	31.3892	30.5642
	+	4.29066	-6.17658	Q9Y4F5;J3KQR7;Q9Y4F5-2;Q9Y4F5-3;E9PFC1;G3V432	Q9Y4F5;J3KQR7;Q9Y4F5-2;Q9Y4F5-3;E9PFC1	Centrosomal protein of 170 kDa protein B	CEP170B	56	56	55	43.4	43.4	43.4	171.69	0	323.31	13582000000	137	4.29066	0	-6.17658	-2.64467	24.9075	25.6127	24.6236	31.5419	31.1184	31.0133
	+	2.7838	-6.08221	O00139-2;O00139;O00139-1;E9PB70;O00139-4;D6R9M0;H0Y8H2	O00139-2;O00139;O00139-1;E9PB70;O00139-4	Kinesin-like protein KIF2A	KIF2A	11	11	10	16.2	16.2	14.8	75.042	0	73.192	722240000	20	2.7838	0	-6.08221	-2.16827	21.6455	19.0611	21.1976	26.9256	26.5455	26.6799
	+	3.97427	-3.0065	O00231;O00231-2;J3QRY4	O00231;O00231-2	26S proteasome non-ATPase regulatory subunit 11	PSMD11	3	3	3	9	9	9	47.463	0	19.148	2968800000	9	3.97427	0	-3.0065	-1.36887	19.3063	19.957	19.7274	22.5993	22.7602	22.6507
	+	1.76512	-6.26705	O14654;H3BTC1	O14654	Insulin receptor substrate 4	IRS4	28	28	28	27.2	27.2	27.2	133.77	0	323.31	5493600000	73	1.76512	0	-6.26705	-1.74246	24.2228	24.7128	20.2131	30.5758	28.0831	29.2909
	+	1.69159	-3.21971	O14818;O14818-2;Q8TAA3;Q8TAA3-2;H0Y586;Q8TAA3-5;Q5JXJ2	O14818;O14818-2;Q8TAA3;Q8TAA3-2;H0Y586;Q8TAA3-5	Proteasome subunit alpha type-7;Proteasome subunit alpha type-7-like	PSMA7;PSMA8	3	3	3	15.7	15.7	15.7	27.887	0	27.17	133440000	5	1.69159	0	-3.21971	-1.12428	19.8817	22.3065	20.2337	23.5089	24.8521	23.72
	+	1.30294	-3.36607	O60884	O60884	DnaJ homolog subfamily A member 2	DNAJA2	4	4	4	9.7	9.7	9.7	45.745	0	24.626	255100000	6	1.30294	0.00556213	-3.36607	-1.04846	20.6562	20.2151	23.9389	25.1059	24.4088	25.3937
	+	5.12132	-9.10567	O75052;O75052-3;E9PSG0;H7C2G1;O75052-2;E9PIP8	O75052;O75052-3;E9PSG0	Carboxyl-terminal PDZ ligand of neuronal nitric oxide synthase protein	NOS1AP	13	13	13	27.9	27.9	27.9	56.149	0	291.39	4235600000	38	5.12132	0	-9.10567	-3.94924	20.6119	20.0584	19.6024	29.0317	29.345	29.213
	+	1.75594	-3.45875	O95782;O95782-2	O95782;O95782-2	AP-2 complex subunit alpha-1	AP2A1	9	9	6	11.2	11.2	7.5	107.54	0	64.705	682960000	18	1.75594	0	-3.45875	-1.1981	21.4671	24.0162	22.8962	26.6224	25.2767	26.8566
	+	1.35579	4.78069	P01834	P01834	Ig kappa chain C region	IGKC	2	2	2	35.8	35.8	35.8	11.609	0	41.457	604340000	8	1.35579	0	4.78069	1.3105	24.1826	27.1187	22.3791	21.5519	18.6313	19.1552
	+	4.30845	-3.44597	P08107;P08107-2;E7EP94;Q5SP16	P08107;P08107-2;E7EP94;Q5SP16	Heat shock 70 kDa protein 1A	HSPA1A	24	21	12	38.1	35.7	18.7	70.051	0	323.31	13582000000	101	4.30845	0	-3.44597	-1.57693	27.3374	27.1002	27.6408	30.9515	30.6161	30.8486
	+	4.52391	-6.62621	P08240;P08240-2	P08240;P08240-2	Signal recognition particle receptor subunit alpha	SRPR	8	8	8	14.6	14.6	14.6	69.81	0	59.792	726260000	14	4.52391	0	-6.62621	-2.86314	19.7718	19.8347	20.6461	26.9196	26.7665	26.4452
	+	2.71072	-3.93907	P10589;P24468;P24468-3;P24468-2;P10588	P10589;P24468;P24468-3;P24468-2	COUP transcription factor 1;COUP transcription factor 2	NR2F1;NR2F2	3	3	3	5.9	5.9	5.9	46.155	0	17.035	183340000	4	2.71072	0	-3.93907	-1.54765	21.3836	19.8321	20.8948	24.052	24.9067	24.969
	+	3.79885	-2.31218	P11021	P11021	78 kDa glucose-regulated protein	HSPA5	29	28	28	46.3	46.3	46.3	72.332	0	323.31	6237900000	80	3.79885	0.0036319	-2.31218	-1.06684	27.159	27.5991	27.1251	29.7413	29.561	29.5176
	+	4.15336	-3.77149	P11142;E9PKE3;P11142-2;E9PN89;E9PNE6;A8K7Q2;E9PLF4;E9PQQ4;E9PQK7;E9PK54;P54652;E9PPY6;E9PI65;E9PN25;E9PS65;E9PM13	P11142;E9PKE3;P11142-2;E9PN89;E9PNE6;A8K7Q2	Heat shock cognate 71 kDa protein	HSPA8	29	29	24	47.2	47.2	42.4	70.897	0	323.31	36896000000	142	4.15336	0	-3.77149	-1.69743	28.2888	28.2266	28.9198	32.2244	32.2736	32.2517
	+	2.72238	-4.82542	P16220;P16220-3;P16220-2;P18846;Q03060-8;Q03060-6;E9PAR2;Q03060-23;Q03060-9;Q03060-24;C9J4L5;B7Z7P1;C9JBT4;H7C3I0;E7EWP8;F5H0V3;Q03060-26;C9J896;C9IYZ7;Q03060-21;C9JK96;G5E998;B4DRF9;A8MPQ2;E9PHM1	P16220;P16220-3;P16220-2;P18846;Q03060-8;Q03060-6;E9PAR2;Q03060-23;Q03060-9;Q03060-24;C9J4L5;B7Z7P1;C9JBT4;H7C3I0;E7EWP8;F5H0V3;Q03060-26;C9J896;C9IYZ7;Q03060-21;C9JK96;G5E998;B4DRF9;A8MPQ2;E9PHM1	Cyclic AMP-responsive element-binding protein 1;Cyclic AMP-dependent transcription factor ATF-1;cAMP-responsive element modulator	CREB1;ATF1;CREM	2	2	2	6.7	6.7	6.7	36.688	0	15.766	315150000	2	2.72238	0	-4.82542	-1.81193	20.5389	19.668	21.8676	25.8116	25.205	25.5341
	+	3.24352	-3.22867	P17066;P48741	P17066	Heat shock 70 kDa protein 6	HSPA6	8	1	1	13.1	1.7	1.7	71.027	0	17.134	9970400000	5	3.24352	0	-3.22867	-1.38917	27.0184	26.8595	27.4832	30.6598	29.8225	30.5647
	+	2.60058	-4.50294	P17987;E7EQR6;F5H282;E7ERF2;F5GZI8;F5GYL4;F5H136;F5GZ03;F5H7Y1;F5H726;F5H676	P17987;E7EQR6;F5H282;E7ERF2	T-complex protein 1 subunit alpha	TCP1	12	12	12	25.9	25.9	25.9	60.343	0	140.85	1728400000	25	2.60058	0	-4.50294	-1.68845	23.8667	23.1074	22.6108	28.5877	27.8365	26.6695
	+	2.44952	-3.42447	P18583;P18583-3;P18583-5;P18583-6;P18583-2;P18583-10;P18583-4;P18583-7;P18583-9;H7C1M2;P18583-8	P18583;P18583-3;P18583-5;P18583-6;P18583-2;P18583-10;P18583-4;P18583-7;P18583-9;H7C1M2	Protein SON	SON	3	3	3	2.7	2.7	2.7	263.83	0	18.377	85793000	6	2.44952	0	-3.42447	-1.33921	19.8814	20.1351	20.3765	23.8909	22.5016	24.274
	+	1.49889	-3.14044	P20248	P20248	Cyclin-A2	CCNA2	1	1	1	2.3	2.3	2.3	48.55	0	6.7502	128510000	3	1.49889	0.00562874	-3.14044	-1.05754	21.2042	19.3068	22.2675	24.0457	23.3218	24.8324
	+	3.28045	-2.69106	P20618	P20618	Proteasome subunit beta type-1	PSMB1	2	2	2	11.6	11.6	11.6	26.489	0	12.432	46612000	2	3.28045	0	-2.69106	-1.18846	20.3799	19.9921	19.7116	22.4549	23.0624	22.6395
	+	2.60563	-2.85431	P23396;E9PPU1;E9PL09;J3KN86;H0YEU2;F2Z2S8;E9PL45;E9PQ96;E9PJH4;H0YF32;E9PK82;H0YCJ7;E9PSF4;E9PQX2;H0YES8	P23396;E9PPU1;E9PL09;J3KN86;H0YEU2;F2Z2S8;E9PL45	40S ribosomal protein S3	RPS3	11	11	11	45.3	45.3	45.3	26.688	0	80.571	2071200000	22	2.60563	0	-2.85431	-1.17878	24.6339	25.9979	24.896	28.0555	27.926	28.1092
	+	3.49193	-5.78198	P27348;E9PG15	P27348;E9PG15	14-3-3 protein theta	YWHAQ	19	19	13	60.4	60.4	46.9	27.764	0	323.31	23105000000	69	3.49193	0	-5.78198	-2.31178	26.0773	26.5549	24.9245	31.8724	31.4245	31.6057
	+	1.71526	3.72971	P30050;P30050-2	P30050;P30050-2	60S ribosomal protein L12	RPL12	2	2	2	15.2	15.2	15.2	17.818	0	12.049	141070000	4	1.71526	0	3.72971	1.2499	22.8098	24.7618	25.6012	21.6752	20.4417	19.8668
	+	2.45102	-5.78717	P30153;F5H3X9;B3KQV6;C9J9C1;E9PH38;P30154-4;E9PNM7;M0QXG4;M0R0K6;E9PPI5;E9PHZ6	P30153;F5H3X9;B3KQV6;C9J9C1	Serine/threonine-protein phosphatase 2A 65 kDa regulatory subunit A alpha isoform	PPP2R1A	16	16	13	35.3	35.3	28.9	65.308	0	145.76	2252100000	30	2.45102	0	-5.78717	-1.96805	20.7442	23.7865	22.9074	27.7912	28.322	28.6864
	+	2.46518	-2.49419	P31689;B7Z5C0	P31689	DnaJ homolog subfamily A member 1	DNAJA1	4	4	4	12.6	12.6	12.6	44.868	0	34.996	1484800000	20	2.46518	0.00625882	-2.49419	-1.03847	24.6704	24.66	25.7331	27.7533	27.1479	27.6449
	+	2.4832	-5.70155	P31946;Q4VY20;Q4VY19	P31946;Q4VY20;Q4VY19	14-3-3 protein beta/alpha;14-3-3 protein beta/alpha, N-terminally processed	YWHAB	13	7	2	43.9	28.9	4.5	28.082	0	224.99	1358700000	18	2.4832	0	-5.70155	-1.96051	20.7191	23.6405	21.2022	27.5196	27.7192	27.4277
	+	3.15611	-4.51262	P31946-2	P31946-2	14-3-3 protein beta/alpha;14-3-3 protein beta/alpha, N-terminally processed	YWHAB	12	1	1	43.4	3.7	3.7	27.85	0.001692	6.5433	425410000	3	3.15611	0	-4.51262	-1.82159	21.0352	21.7196	21.1122	26.4111	24.9828	26.011
	+	0.847506	-4.78308	P31947;P31947-2	P31947;P31947-2	14-3-3 protein sigma	SFN	8	5	5	31.5	20.6	20.6	27.774	0	45.318	9931300000	6	0.847506	0.00622222	-4.78308	-1.03507	27.0047	28.7671	20.3	30.875	29.2773	30.2687
	+	2.32344	-6.39902	P32121;P32121-2;P32121-3;P32121-4;Q68DZ5;I3L412;K7ENA6;K7EL17;H0YET9;P36575-2;P36575	P32121;P32121-2;P32121-3;P32121-4;Q68DZ5	Beta-arrestin-2	ARRB2;DKFZp686L0365	11	11	10	23.5	23.5	21.5	46.105	0	135.78	4357100000	30	2.32344	0	-6.39902	-2.04636	21.0352	24.3601	22.4603	29.9615	29.1453	27.9458
	+	1.57149	-2.94133	P34932	P34932	Heat shock 70 kDa protein 4	HSPA4	6	4	4	8.3	6.3	6.3	94.33	0	72.183	145110000	6	1.57149	0.00618605	-2.94133	-1.02827	20.6001	20.5885	22.9914	24.2919	23.8041	24.9079
	+	2.86241	-4.0577	P38646;D6RJI2;D6RA73;H0Y8S0;H0YBG6	P38646	Stress-70 protein, mitochondrial	HSPA9	23	23	23	37.6	37.6	37.6	73.68	0	323.31	3590100000	52	2.86241	0	-4.0577	-1.61528	24.1571	24.6571	25.8078	29.1032	28.6268	29.0652
	+	3.57268	-3.66697	P40222	P40222	Alpha-taxilin	TXLNA	3	3	3	6.2	6.2	6.2	61.89	0	19.683	154580000	8	3.57268	0	-3.66697	-1.59224	20.8407	20.3533	21.1699	24.5833	24.0837	24.698
	+	2.31378	-4.32609	P40938;P40938-2	P40938;P40938-2	Replication factor C subunit 3	RFC3	2	2	2	7.9	7.9	7.9	40.556	0	19.544	128780000	6	2.31378	0	-4.32609	-1.56368	20.9032	18.9872	19.23	24.6156	23.0933	24.3898
	+	1.52526	-4.15385	P40939;B4DYP2;H0YFD6	P40939	Trifunctional enzyme subunit alpha, mitochondrial;Long-chain enoyl-CoA hydratase;Long chain 3-hydroxyacyl-CoA dehydrogenase	HADHA	10	10	10	16.4	16.4	16.4	82.999	0	84.98	629020000	15	1.52526	0	-4.15385	-1.2752	19.7413	23.1415	23.0032	27.235	25.8735	25.2391
	+	2.82531	-3.25341	P46939	P46939	Utrophin	UTRN	2	2	2	0.7	0.7	0.7	394.46	0	18.737	144920000	3	2.82531	0	-3.25341	-1.34443	21.6056	20.5713	21.627	24.9879	24.3279	24.2482
	+	1.56635	-3.47012	P46940;H0YLE8;Q13576;H0YKA5;E9PDT6;F5H7S7;E7EWC2;Q13576-2;J3KR91	P46940;H0YLE8	Ras GTPase-activating-like protein IQGAP1	IQGAP1	7	7	6	5.1	5.1	4.5	189.25	0	53.726	155210000	12	1.56635	0	-3.47012	-1.14942	20.271	23.165	20.2072	24.4626	24.3225	25.2684
	+	1.30527	4.32055	P47929	P47929	Galectin-7	LGALS7	5	5	5	47.1	47.1	47.1	15.075	0	50.226	900800000	8	1.30527	0	4.32055	1.21678	26.1995	28.2015	24.2459	19.8959	23.4473	22.3421
	+	3.38408	-7.32773	P49721	P49721	Proteasome subunit beta type-2	PSMB2	1	1	1	5	5	5	22.836	0.0032895	6.3995	1573200000	1	3.38408	0	-7.32773	-2.73745	20.7135	20.4598	20.6696	28.5943	26.5976	28.6341
	+	1.34168	-5.69652	P49757;P49757-3;P49757-2;P49757-4;G3V3Z8;B1P2N8;B1P2N7;B1P2N6;B1P2N5;G3V3R1;G3V3M5;G3V4S6;G3V433	P49757;P49757-3;P49757-2;P49757-4;G3V3Z8;B1P2N8;B1P2N7;B1P2N6;B1P2N5;G3V3R1	Protein numb homolog	NUMB	10	10	10	14.1	14.1	14.1	70.803	0	126.63	3391600000	29	1.34168	0	-5.69652	-1.4292	21.4655	26.9265	20.6792	28.8015	28.1824	29.1768
	+	4.57034	-4.22414	P49841;P49841-2	P49841;P49841-2	Glycogen synthase kinase-3 beta	GSK3B	3	3	3	13.1	13.1	13.1	46.744	0	39.248	275660000	7	4.57034	0	-4.22414	-1.92439	21.2105	20.67	21.247	25.1566	25.3471	25.2962
	+	3.27372	-3.36958	P50990;B4DEM7;B4DQH4;H7C4C8;H7C2U0	P50990;B4DEM7;B4DQH4;H7C4C8	T-complex protein 1 subunit theta	CCT8	16	16	16	31.2	31.2	31.2	59.62	0	122.76	2320200000	33	3.27372	0	-3.36958	-1.44475	24.7282	25.5213	24.6191	28.1238	28.1855	28.668
	+	2.5083	-2.55013	P50991;B7Z9L0;P50991-2;B7Z2F4	P50991;B7Z9L0;P50991-2;B7Z2F4	T-complex protein 1 subunit delta	CCT4	11	11	11	29.5	29.5	29.5	57.924	0	114.4	916430000	24	2.5083	0.00419512	-2.55013	-1.06259	24.9854	24.3772	23.7333	27.0144	27.1496	26.5823
	+	2.5644	-2.52214	P57772;C9J8T0	P57772;C9J8T0	Selenocysteine-specific elongation factor	EEFSEC	2	2	2	3.9	3.9	3.9	65.304	0	12.752	94921000	3	2.5644	0.00566265	-2.52214	-1.05884	21.3794	20.6317	21.6229	23.9364	23.2578	24.0062
	+	1.84262	-5.19405	P61981	P61981	14-3-3 protein gamma;14-3-3 protein gamma, N-terminally processed	YWHAG	10	6	6	43.3	29.6	29.6	28.302	0	116.54	1354400000	20	1.84262	0	-5.19405	-1.59602	24.4675	20.4503	21.8976	28.0571	27.7348	26.6057
	+	1.09947	-4.50507	P62140;C9J9S3;C9JP48;F8WE71;B4DNE3;E7ETD8;F8W0V8	P62140;C9J9S3;C9JP48	Serine/threonine-protein phosphatase PP1-beta catalytic subunit;Serine/threonine-protein phosphatase	PPP1CB	5	3	3	19.6	10.1	10.1	37.186	0	43.199	561110000	6	1.09947	0	-4.50507	-1.1473	25.3376	19.3288	19.9619	26.2588	25.4926	26.3921
	+	2.90015	-8.72336	P62258;P62258-2;B4DJF2;I3L3T1;K7EM20;K7EIT4;I3L0W5	P62258;P62258-2	14-3-3 protein epsilon	YWHAE	18	16	16	65.5	62.4	62.4	29.174	0	323.31	15836000000	66	2.90015	0	-8.72336	-2.83595	22.634	24.1099	20.4234	31.2701	30.9237	31.1436
	+	1.71881	-3.30972	P62333;H0YJS8;H0YJC0	P62333;H0YJS8;H0YJC0	26S protease regulatory subunit 10B	PSMC6	2	2	2	5.9	5.9	5.9	44.172	0	14.611	94442000	4	1.71881	0	-3.30972	-1.1528	18.7325	21.5641	21.0207	23.8951	23.7185	23.6328
	+	1.36993	4.66682	P62805	P62805	Histone H4	HIST1H4A	4	4	4	32	32	32	11.367	0	27.721	580700000	7	1.36993	0	4.66682	1.29963	22.8696	25.8642	28.3051	21.0226	20.5825	21.4334
	+	2.32282	3.56247	P62937;Q567Q0	P62937;Q567Q0	Peptidyl-prolyl cis-trans isomerase A;Peptidyl-prolyl cis-trans isomerase A, N-terminally processed	PPIA	2	2	2	7.9	7.9	7.9	18.012	0	12.402	951320000	4	2.32282	0	3.56247	1.35574	26.9627	26.1178	27.4332	23.8347	22.2865	23.7051
	+	1.91083	-4.29278	P63104;E7EX29;B0AZS6;E7EX24;B7Z2E6;H0YB80;E7ESK7;E5RIR4;E9PD24;E7EVZ2;E5RGE1	P63104;E7EX29;B0AZS6;E7EX24;B7Z2E6;H0YB80	14-3-3 protein zeta/delta	YWHAZ	14	9	9	52.7	38	38	27.745	0	289.02	7235400000	28	1.91083	0	-4.29278	-1.43584	25.0288	27.3535	24.3278	30.2488	29.1053	30.2343
	+	1.73713	-2.9259	P63167;F8VXL2;F8VRV5;F8VXI7	P63167;F8VXL2;F8VRV5	Dynein light chain 1, cytoplasmic	DYNLL1	5	5	4	51.7	51.7	39.3	10.366	0	121.22	5200500000	27	1.73713	0.00569697	-2.9259	-1.06004	26.5174	25.1466	27.3461	29.1781	30.0079	28.6018
	+	1.16506	-3.91077	P78406;E9PPG9;E9PQ57	P78406;E9PPG9;E9PQ57	mRNA export factor	RAE1	4	4	4	12.8	12.8	12.8	40.968	0	29.917	1200500000	6	1.16506	0.000789809	-3.91077	-1.09288	20.2033	24.6383	24.8989	26.8042	27.9794	26.6893
	+	2.64146	-3.40179	P84022;P84022-3;P84022-2;Q15796;O15198;H0YMP2;H0YL71;H3BP09;H3BQ00;H3BVD1;K7EJX0;B7Z5N5;P84022-4;O15198-2;Q15796-2	P84022;P84022-3;P84022-2	Mothers against decapentaplegic homolog 3	SMAD3	3	3	3	8	8	8	48.08	0	18.952	95607000	5	2.64146	0	-3.40179	-1.36548	21.1722	20.3324	19.5749	23.954	23.4247	23.9061
	+	2.73469	-4.98689	Q03468;F5H493;E7EV46;D6R9X7	Q03468;F5H493;E7EV46	DNA excision repair protein ERCC-6	ERCC6;ERCC6-PGBD3	6	6	6	4.7	4.7	4.7	168.41	0	36.444	189180000	6	2.73469	0	-4.98689	-1.86065	21.5151	19.5134	19.5121	25.0406	25.0316	25.4291
	+	1.86499	-4.47851	Q04917;A2IDB2;F8WEB6;A2IDB1	Q04917;A2IDB2	14-3-3 protein eta	YWHAH	6	4	4	19.5	12.2	12.2	28.218	0	46.637	489980000	8	1.86499	0	-4.47851	-1.4611	20.5878	23.6215	20.3485	26.1327	26.1775	25.6831
	+	2.45212	-3.65807	Q12789;Q12789-3;H3BRD0;H3BU37;I3L1Z3;H3BU55	Q12789;Q12789-3	General transcription factor 3C polypeptide 1	GTF3C1	14	14	14	7	7	7	238.87	0	102.51	979870000	24	2.45212	0	-3.65807	-1.41014	22.3896	23.6631	24.4114	27.035	27.1327	27.2707
	+	4.35036	-5.44873	Q12834	Q12834	Cell division cycle protein 20 homolog	CDC20	6	6	6	16.8	16.8	16.8	54.722	0	102.8	498150000	10	4.35036	0	-5.44873	-2.38367	20.6237	21.1127	20.3157	26.2399	25.8053	26.353
	+	1.58267	3.0208	Q13136;Q13136-2;H0YDW2;O75145;O75334;H0YIJ4;H0YHJ4;H0YD72;H0YEF9;E9PJZ7;H0YHK3;G3V200;J3KNM3;B3KVT5;B7Z3U9;E7ETG6;B7Z663;O75145-2;O75334-2;O75334-4;O75334-3	Q13136;Q13136-2;H0YDW2	Liprin-alpha-1	PPFIA1	6	6	6	5.7	5.7	5.7	135.78	0	57.451	615410000	10	1.58267	0.00559524	3.0208	1.05016	27.2691	25.3925	27.1184	22.867	23.0065	24.8442
	+	1.36473	-4.01974	Q13263;Q13263-2;M0R0K9;M0R3C0;M0R2I3	Q13263;Q13263-2	Transcription intermediary factor 1-beta	TRIM28	12	12	11	17.2	17.2	17.2	88.549	0	101.97	1102700000	21	1.36473	0	-4.01974	-1.19071	24.4519	20.4579	24.5538	27.2677	27.5929	26.6622
	+	1.67624	-3.59658	Q13395	Q13395	Probable methyltransferase TARBP1	TARBP1	3	3	3	2.4	2.4	2.4	181.67	0	20.04	93657000	6	1.67624	0	-3.59658	-1.20874	21.8206	18.6291	21.0473	24.347	24.1582	23.7817
	+	2.10055	-3.02189	Q14008;Q14008-2;Q14008-3;H0YEK7;H0YDX5;E9PQH5;H0YCF6	Q14008;Q14008-2;Q14008-3	Cytoskeleton-associated protein 5	CKAP5	22	22	22	13.8	13.8	13.8	225.49	0	164.42	1917200000	43	2.10055	0	-3.02189	-1.15591	25.1469	24.0838	25.9094	28.6903	27.7203	27.7951
	+	2.41161	-6.37338	Q14160;Q14160-3;Q14160-2;H0YCG0;H0YDF9;Q9BTT6;Q5T0G3;Q9BTT6-2	Q14160;Q14160-3;Q14160-2	Protein scribble homolog	SCRIB	20	20	20	16.6	16.6	16.6	174.88	0	188.82	976130000	37	2.41161	0	-6.37338	-2.08162	21.1023	19.2787	22.8825	27.1336	27.8582	27.3919
	+	5.71701	-8.46616	Q14678;Q14678-2;Q5W0W1;Q5W0W3;Q5W0W2	Q14678;Q14678-2;Q5W0W1	KN motif and ankyrin repeat domain-containing protein 1	KANK1	37	37	36	29.1	29.1	27.8	147.29	0	323.31	477370000000	355	5.71701	0	-8.46616	-3.84561	27.9369	27.4282	27.9874	36.395	36.2802	36.0758
	+	2.60532	-4.52571	Q14999;Q14999-2;Q8IWT3;E9PEZ1;Q8IWT3-3	Q14999;Q14999-2	Cullin-7	CUL7	6	6	6	3.6	3.6	3.6	191.16	0	36.66	148200000	9	2.60532	0	-4.52571	-1.6961	21.2607	19.8244	19.4802	24.5168	24.1658	25.46
	+	2.45722	-2.79377	Q15654	Q15654	Thyroid receptor-interacting protein 6	TRIP6	1	1	1	3.8	3.8	3.8	50.287	0	7.3353	82557000	3	2.45722	0	-2.79377	-1.13925	20.4775	20.1577	21.6178	23.495	23.4188	23.7206
	+	2.22624	-4.06865	Q3ZCQ8;Q3ZCQ8-2;M0QXC3;M0R2Z3;M0R303;M0R2D2;M0R1Y4;M0R003;M0R0C3;M0R2F8;M0R047;Q330K1	Q3ZCQ8;Q3ZCQ8-2;M0QXC3;M0R2Z3;M0R303;M0R2D2;M0R1Y4;M0R003	Mitochondrial import inner membrane translocase subunit TIM50	TIMM50	3	3	3	11.3	11.3	11.3	39.646	0	36.4	140440000	6	2.22624	0	-4.06865	-1.47285	20.5147	18.7852	21.1272	23.9514	23.8737	24.8079
	+	3.46354	-4.82663	Q9UBC1;Q5STV6;Q9UBC1-2;Q9UBC1-3;F2Z390	Q9UBC1;Q5STV6;Q9UBC1-2;Q9UBC1-3	NF-kappa-B inhibitor-like protein 1	NFKBIL1	4	4	4	13.4	13.4	13.4	43.203	0	27.972	338390000	9	3.46354	0	-4.82663	-1.99006	20.8954	20.5253	20.4553	25.0518	25.0464	26.2577
	+	2.37676	-3.3086	Q5SVZ6;Q5SW02;Q5SVZ7	Q5SVZ6;Q5SW02	Zinc finger MYM-type protein 1	ZMYM1	20	20	20	18.3	18.3	18.3	128.72	0	237.99	3684000000	48	2.37676	0	-3.3086	-1.2907	25.6173	24.697	25.086	29.3271	28.3885	27.6105
	+	1.58826	-3.5799	Q5SW79;Q5SW79-3;Q5SW79-2;H0Y2V6;H0Y4T4;E5RGW7;E5RG47;E7EWM2;E7EMW0;E5RIH6;E5RJT5;E5RFU8;H0YB92;Q96L14	Q5SW79;Q5SW79-3;Q5SW79-2;H0Y2V6	Centrosomal protein of 170 kDa	CEP170	15	14	14	10.7	10	10	175.29	0	116.07	1284100000	25	1.58826	0	-3.5799	-1.17973	24.4535	22.4315	25.0987	26.2732	28.2901	28.1601
	+	3.71544	-6.47848	Q5T7N3	Q5T7N3	KN motif and ankyrin repeat domain-containing protein 4	KANK4	1	1	1	1.2	1.2	1.2	107.34	0	8.1343	958480000	8	3.71544	0	-6.47848	-2.59942	19.9856	20.3719	21.4481	26.7131	27.4907	27.0373
	+	2.53764	-3.21516	Q5T8P6;Q5T8P6-3;Q5T8P6-5;Q5T8P6-4;Q5T8P6-2;E2PSN0	Q5T8P6;Q5T8P6-3;Q5T8P6-5;Q5T8P6-4;Q5T8P6-2;E2PSN0	RNA-binding protein 26	RBM26	4	4	4	3.5	3.5	3.5	113.6	0	29.891	334350000	10	2.53764	0	-3.21516	-1.2886	22.1416	21.9839	22.3491	26.0791	24.4476	25.5934
	+	4.38164	-7.54445	Q63ZY3;Q63ZY3-2;Q63ZY3-3;K7EIU4	Q63ZY3;Q63ZY3-2;Q63ZY3-3	KN motif and ankyrin repeat domain-containing protein 2	KANK2	3	2	2	3.1	1.1	1.1	91.173	0	134.03	72198000000	30	4.38164	0	-7.54445	-3.15842	25.858	26.1436	26.0534	34.2545	32.9466	33.4872
	+	1.21309	-4.08862	Q6P2Q9	Q6P2Q9	Pre-mRNA-processing-splicing factor 8	PRPF8	4	4	4	1.7	1.7	1.7	273.6	0	23.812	216280000	6	1.21309	0	-4.08862	-1.14088	19.1204	23.8516	19.554	25.7623	24.1077	24.9219
	+	2.37777	-7.46504	Q709F0;Q709F0-2;Q709F0-3;D6RDI8;F8WEV0;Q08AE9;H0Y9C6	Q709F0;Q709F0-2;Q709F0-3;D6RDI8;F8WEV0	Acyl-CoA dehydrogenase family member 11	ACAD11	16	16	16	22.7	22.7	22.7	87.282	0	207.84	5696100000	44	2.37777	0	-7.46504	-2.28262	22.7214	19.9478	22.5904	27.4358	30.2085	30.0104
	+	2.12861	-3.29319	Q86UK7;Q86UK7-2;Q86UK7-3;H3BR87;H3BQQ2;Q86UK7-4	Q86UK7;Q86UK7-2;Q86UK7-3;H3BR87;H3BQQ2;Q86UK7-4	Zinc finger protein 598	ZNF598	2	2	2	3.4	3.4	3.4	98.636	0	14.85	91934000	3	2.12861	0	-3.29319	-1.2393	21.1087	21.0169	19.0958	23.624	23.7332	23.7437
	+	4.95985	-6.22669	Q86W92-2;H0YFE4;F5H495;Q86W92-5;F5H6Q7;F5H0E0	Q86W92-2	Liprin-beta-1	PPFIBP1	55	3	2	52.4	4.9	3.7	113.18	0	36.517	861030000	7	4.95985	0	-6.22669	-2.79289	20.629	20.3861	21.0638	27.1295	26.7308	26.8987
	+	1.89262	-5.11078	Q86W92-3;F5H7K5;E9PJA0	Q86W92-3	Liprin-beta-1	PPFIBP1	51	1	0	51.6	1.9	0	96.964	0	7.0673	216360000	1	1.89262	0	-5.11078	-1.60065	20.4622	21.3066	17.6524	24.3393	24.6088	25.8054
	+	5.01415	-6.58061	Q86W92-4;Q86W92	Q86W92-4;Q86W92	Liprin-beta-1	PPFIBP1	57	57	0	53.4	53.4	0	110.3	0	323.31	27372000000	197	5.01415	0	-6.58061	-2.94432	25.0926	25.2342	25.4794	31.8713	31.4819	32.1948
	+	1.81258	-5.94246	Q86X55;Q86X55-1;Q86X55-2;K7EQA8;K7EK20;K7EPK1;K7EQB9	Q86X55;Q86X55-1;Q86X55-2;K7EQA8	Histone-arginine methyltransferase CARM1	CARM1	8	8	8	12.3	12.3	12.3	65.853	0	123.51	1015600000	12	1.81258	0	-5.94246	-1.71499	19.1362	23.7163	20.1833	27.8945	26.3553	26.6133
	+	1.29712	-4.67729	Q86XR8;Q86XR8-2;H0YFT8;F5GYW0;Q86XR8-4;F5H5F7;Q86XR8-3;F5GXS6;F5H6R3;H0YGT4;F5H1B0	Q86XR8;Q86XR8-2;H0YFT8;F5GYW0;Q86XR8-4;F5H5F7;Q86XR8-3	Centrosomal protein of 57 kDa	CEP57	5	5	5	12.6	12.6	12.6	57.088	0	134.97	469520000	16	1.29712	0	-4.67729	-1.26756	19.6327	24.5261	19.377	26.2801	25.5317	25.756
	+	1.92827	-3.26451	Q8IWC1;Q8IWC1-3;Q8IWC1-2;Q8IWC1-4	Q8IWC1;Q8IWC1-3;Q8IWC1-2;Q8IWC1-4	MAP7 domain-containing protein 3	MAP7D3	2	2	2	2.4	2.4	2.4	98.428	0	12.238	110900000	3	1.92827	0	-3.26451	-1.18975	19.4433	21.7984	20.73	23.7546	23.5068	24.5038
	+	2.62488	-3.50755	Q8IZD4;F5GZK9;B4DRD1;F5H4R4;F5H3J1;B4DVJ6	Q8IZD4;F5GZK9;B4DRD1	mRNA-decapping enzyme 1B	DCP1B	3	3	3	4.1	4.1	4.1	67.722	0	19.826	120340000	5	2.62488	0	-3.50755	-1.39646	21.6135	19.9715	20.2148	24.1098	24.1234	24.0893
	+	2.79817	3.75221	Q8N0X7	Q8N0X7	Spartin	SPG20	1	1	1	1.8	1.8	1.8	72.832	0.0079114	6.2118	219790000	1	2.79817	0	3.75221	1.50549	24.6396	24.1847	24.4485	19.8383	20.6969	21.481
	+	0.984444	-4.53665	Q8N1G4;J3KRP5	Q8N1G4	Leucine-rich repeat-containing protein 47	LRRC47	14	14	14	29.2	29.2	29.2	63.472	0	225.93	2076300000	40	0.984444	0.00136709	-4.53665	-1.09047	24.9542	26.0115	19.1644	27.3225	27.8198	28.5978
	+	3.23981	-7.64839	Q8NDI1;Q8NDI1-3;Q8NDI1-2;H7BZ98;B5MC86;C9IYU2;Q8N3D4;C9K0H9;C9J268;C9JEP1;E9PSB0;H7C1E6;H0YDZ9;E9PIH6	Q8NDI1;Q8NDI1-3;Q8NDI1-2	EH domain-binding protein 1	EHBP1	42	42	42	33	33	33	140.02	0	323.31	10193000000	130	3.23981	0	-7.64839	-2.76154	23.3254	22.1333	23.4162	29.3525	30.9429	31.5247
	+	1.72749	-5.72263	Q8NE71;H0YGW7;Q8NE71-2;Q5STZ8;Q5STZ7	Q8NE71;H0YGW7;Q8NE71-2	ATP-binding cassette sub-family F member 1	ABCF1	9	9	9	11.2	11.2	11.2	95.925	0	131.32	1096700000	23	1.72749	0	-5.72263	-1.6365	20.3006	24.1784	19.6143	26.718	28.0221	26.521
	+	2.05376	-3.19002	Q8TCG1;Q8TCG1-2;F8WAX6	Q8TCG1;Q8TCG1-2	Protein CIP2A	KIAA1524	3	3	3	3.3	3.3	3.3	102.18	0	22.083	140920000	3	2.05376	0	-3.19002	-1.19536	20.5251	22.1449	20.2086	24.704	23.6936	24.0511
	+	2.47793	-3.80923	Q8WUA4;Q8WUA4-2;H0Y4Q6	Q8WUA4;Q8WUA4-2	General transcription factor 3C polypeptide 2	GTF3C2	4	4	4	4.2	4.2	4.2	100.68	0	24.363	188110000	6	2.47793	0	-3.80923	-1.46016	21.2726	21.7589	19.7471	24.6523	24.7073	24.8466
	+	4.88414	-7.54092	Q8WVD3;Q8WVD3-2;J3QLQ3;J3KRU4;J3KSI2;J3QKM8	Q8WVD3;Q8WVD3-2	E3 ubiquitin-protein ligase RNF138	RNF138	3	3	3	17.6	17.6	17.6	28.192	0	102.92	1359700000	9	4.88414	0	-7.54092	-3.29247	20.0772	20.1033	19.7337	26.9981	27.6597	27.8792
	+	5.17071	-7.97154	Q8WWY3;E7EVX8;E7ESA8;Q8WWY3-3;Q8WWY3-2;E7EU94;E7ESX0;E7EN72	Q8WWY3;E7EVX8;E7ESA8;Q8WWY3-3;Q8WWY3-2	U4/U6 small nuclear ribonucleoprotein Prp31	PRPF31	10	10	10	25.3	25.3	25.3	55.455	0	82.552	1719700000	31	5.17071	0	-7.97154	-3.52712	19.9398	19.5469	20.3785	28.109	27.7656	27.9052
	+	3.3013	2.84044	Q8WZ42;Q8WZ42-5;Q8WZ42-11;Q8WZ42-4;Q8WZ42-7;Q8WZ42-2;Q8WZ42-8;Q8WZ42-12	Q8WZ42;Q8WZ42-5;Q8WZ42-11;Q8WZ42-4;Q8WZ42-7;Q8WZ42-2;Q8WZ42-8;Q8WZ42-12	Titin	TTN	1	1	1	0	0	0	3816	0.0075075	5.9629	26354000000	6	3.3013	0	2.84044	1.24824	30.4976	31.1019	30.3447	27.807	28.0677	27.5481
	+	1.38303	-4.8945	Q92506	Q92506	Estradiol 17-beta-dehydrogenase 8	HSD17B8	4	4	4	20.7	20.7	20.7	26.973	0	62.24	766530000	9	1.38303	0	-4.8945	-1.34044	20.2576	24.9191	19.8387	26.9276	26.0239	26.7474
	+	3.18565	-5.43544	Q93008;Q93008-1;O00507;E9PFG1;O00507-2	Q93008;Q93008-1;O00507;E9PFG1;O00507-2	Probable ubiquitin carboxyl-terminal hydrolase FAF-X;Probable ubiquitin carboxyl-terminal hydrolase FAF-Y	USP9X;USP9Y	2	2	2	0.8	0.8	0.8	292.28	0	25.388	306580000	8	3.18565	0	-5.43544	-2.11919	20.6603	19.3732	20.2575	25.8289	24.7076	26.0608
	+	1.85023	-5.12883	Q96A33;Q96A33-2	Q96A33;Q96A33-2	Coiled-coil domain-containing protein 47	CCDC47	7	7	7	14.3	14.3	14.3	55.873	0	59.666	1046400000	14	1.85023	0	-5.12883	-1.5868	20.5245	24.3037	21.0187	27.7207	26.5973	26.9154
	+	2.62054	-7.28225	Q96C36;J3KR12	Q96C36	Pyrroline-5-carboxylate reductase 2	PYCR2	12	12	12	26.6	26.6	26.6	33.637	0	296.79	3648900000	32	2.62054	0	-7.28225	-2.37569	23.2246	19.7992	21.9539	29.1419	29.4545	28.2281
	+	4.46536	-5.02784	Q96F86;H3BSQ0;H3BPW9;H3BQP5;H3BU87;H3BQ37;H3BPN4	Q96F86;H3BSQ0;H3BPW9	Enhancer of mRNA-decapping protein 3	EDC3	3	3	3	6.9	6.9	6.9	56.077	0	18.967	282590000	5	4.46536	0	-5.02784	-2.23784	20.6122	20.3583	19.8999	25.3622	25.0703	25.5214
	+	2.53686	-2.88656	Q96KC8	Q96KC8	DnaJ homolog subfamily C member 1	DNAJC1	2	2	2	4.2	4.2	4.2	63.882	0	11.936	65814000	3	2.53686	0	-2.88656	-1.18074	20.0989	20.8117	19.8683	23.1399	22.5565	23.7421
	+	2.98316	-4.15637	Q96N67;Q96N67-3;Q96N67-2;Q96N67-4;Q96N67-5;Q96N67-6;H0Y7L2;Q96NI0	Q96N67;Q96N67-3;Q96N67-2;Q96N67-4;Q96N67-5;Q96N67-6	Dedicator of cytokinesis protein 7	DOCK7	3	3	3	1.4	1.4	1.4	242.56	0	18.442	115410000	3	2.98316	0	-4.15637	-1.67081	19.6538	20.0141	21.0783	24.0403	24.8424	24.3326
	+	4.61725	-4.07959	Q96P47;Q96P47-2;Q96P47-4;Q96P47-3;C9J975;E7ESL9;E9PAL8;B3KNZ8;H7C4F1;H0Y873;Q9UPQ3-3;C9J8Z2;H7C5G0;H7C4U6	Q96P47;Q96P47-2;Q96P47-4;Q96P47-3;C9J975;E7ESL9;E9PAL8;B3KNZ8	Arf-GAP with GTPase, ANK repeat and PH domain-containing protein 3	AGAP3	5	5	3	7	7	4.2	95.043	0	65.577	376830000	9	4.61725	0	-4.07959	-1.86852	21.917	21.5027	21.6678	26.0444	25.5857	25.6962
	+	2.50447	-3.19233	Q96S59;Q96S59-2;B2R8E1	Q96S59;Q96S59-2;B2R8E1	Ran-binding protein 9	RANBP9	6	6	6	9.7	9.7	9.7	77.846	0	66.592	316780000	11	2.50447	0	-3.19233	-1.27601	21.5836	21.8692	23.2059	25.3292	25.435	25.4714
	+	2.95807	-3.37599	Q96T17;Q96T17-2;Q96T17-4;Q96T17-5;F5GYC2;Q96T17-3	Q96T17;Q96T17-2;Q96T17-4;Q96T17-5;F5GYC2	MAP7 domain-containing protein 2	MAP7D2	3	3	3	7.8	7.8	7.8	81.964	0	27.148	160220000	5	2.95807	0	-3.37599	-1.40543	20.6323	20.948	21.813	24.8225	24.1575	24.5414
	+	1.51216	-2.94655	Q99615;Q99615-2;K7EPP7;K7ESP1;K7EIH8;K7EJL5;K7EN19;K7EJV7;K7ER44;K7EJE9;K7EK03;K7ELJ8	Q99615;Q99615-2;K7EPP7;K7ESP1;K7EIH8;K7EJL5;K7EN19;K7EJV7;K7ER44	DnaJ homolog subfamily C member 7	DNAJC7	6	6	6	11.1	11.1	11.1	56.44	0	95.537	478890000	10	1.51216	0.00678857	-2.94655	-1.0158	24.412	23.4586	21.6539	26.9122	25.778	25.674
	+	3.15136	-2.59169	Q99996;Q99996-4;Q99996-5;Q99996-3;Q99996-2;Q99996-6	Q99996;Q99996-4;Q99996-5;Q99996-3;Q99996-2;Q99996-6	A-kinase anchor protein 9	AKAP9	1	1	1	0.3	0.3	0.3	453.66	0.0032626	6.3585	57352000	4	3.15136	0	-2.59169	-1.13925	19.7262	19.8105	19.3004	21.7907	22.565	22.2565
	+	5.04477	-5.22753	Q9BQ70;H3BQ53;H3BS87;H3BMJ8;H3BSP8;H3BTU3;H3BSS3;Q9H384	Q9BQ70;H3BQ53	Transcription factor 25	TCF25	5	5	5	9.9	9.9	9.9	76.666	0	35.348	374740000	8	5.04477	0	-5.22753	-2.39419	20.5341	20.1945	20.621	25.4193	25.7943	25.8186
	+	3.12269	-3.87891	Q9BU76;Q9BU76-4;Q9BU76-3;Q9BU76-2	Q9BU76;Q9BU76-4;Q9BU76-3;Q9BU76-2	Multiple myeloma tumor-associated protein 2	MMTAG2	4	4	4	19.4	19.4	19.4	29.411	0	37.463	1043100000	12	3.12269	0	-3.87891	-1.60382	23.575	22.7738	23.2832	27.4234	26.3958	27.4495
	+	2.08928	-2.78807	Q9BW19	Q9BW19	Kinesin-like protein KIFC1	KIFC1	5	5	5	10.1	10.1	10.1	73.747	0	32.575	58011000	4	2.08928	0.00216352	-2.78807	-1.08445	20.0644	19.3753	21.206	22.8377	22.7659	23.4063
	+	2.8138	-3.64916	Q9BXF6	Q9BXF6	Rab11 family-interacting protein 5	RAB11FIP5	1	1	1	2.5	2.5	2.5	70.414	0	6.9358	82993000	2	2.8138	0	-3.64916	-1.47483	20.6017	19.4228	20.9339	23.7578	24.1789	23.9692
	+	2.99617	-4.46464	Q9H0W5	Q9H0W5	Coiled-coil domain-containing protein 8	CCDC8	5	5	5	17.1	17.1	17.1	59.374	0	53.069	210910000	7	2.99617	0	-4.46464	-1.77188	20.9855	19.9567	20.1873	24.9832	24.0604	25.4799
	+	1.03184	-3.84426	Q9H1A4;H0Y564	Q9H1A4;H0Y564	Anaphase-promoting complex subunit 1	ANAPC1	3	3	3	1.7	1.7	1.7	216.5	0	18.069	686760000	2	1.03184	0.00615029	-3.84426	-1.02527	20.1223	19.3475	24.9185	25.2598	25.0585	25.6029
	+	1.84194	-3.02393	Q9H2P0	Q9H2P0	Activity-dependent neuroprotector homeobox protein	ADNP	1	1	1	1	1	1	123.56	0	6.873	68213000	2	1.84194	0	-3.02393	-1.10741	21.0587	18.9898	20.556	23.9626	22.685	23.0288
	+	3.41589	-6.72299	Q9H3G5;H7C0X5;H7C218;C9J6L4;C9JI22;C9JLV0	Q9H3G5;H7C0X5;H7C218	Probable serine carboxypeptidase CPVL	CPVL	6	6	6	12.6	12.6	12.6	54.163	0	60.641	1209400000	19	3.41589	0	-6.72299	-2.57644	19.5111	21.3653	21.1445	27.6283	27.5001	27.0615
	+	4.03788	-6.2869	Q9H4P4;Q9H4P4-2;F8VSP7;F8VSB6;F8VVY2;F8VNZ6	Q9H4P4;Q9H4P4-2;F8VSP7;F8VSB6	E3 ubiquitin-protein ligase NRDP1	RNF41	8	8	8	23.3	23.3	23.3	35.905	0	67.016	1168400000	17	4.03788	0	-6.2869	-2.62434	21.5488	21.4515	20.3371	27.5042	27.2575	27.4366
	+	4.1455	-7.03234	Q9H7D7;Q9H7D7-2;C9JCS7;H0Y9R3;H0Y917;Q9H7D7-3;Q9H7D7-4	Q9H7D7;Q9H7D7-2	WD repeat-containing protein 26	WDR26	9	9	9	13.9	13.9	13.9	72.123	0	74.538	1240800000	20	4.1455	0	-7.03234	-2.91119	19.7755	21.1838	20.3365	27.5907	27.341	27.461
	+	2.92448	-4.87438	Q9HDC5	Q9HDC5	Junctophilin-1	JPH1	4	4	4	7.6	7.6	7.6	71.685	0	29.585	189110000	5	2.92448	0	-4.87438	-1.88021	18.8346	20.0977	20.6417	24.9975	24.2246	24.975
	+	3.801	-4.12038	Q9NPI6	Q9NPI6	mRNA-decapping enzyme 1A	DCP1A	4	4	4	9.8	9.8	9.8	63.309	0	37.616	152260000	7	3.801	0	-4.12038	-1.7932	20.4266	20.7093	19.9653	24.6886	24.0793	24.6945
	+	3.58236	-5.10232	Q9NV70;Q9NV70-2	Q9NV70;Q9NV70-2	Exocyst complex component 1	EXOC1	5	5	5	5.5	5.5	5.5	101.98	0	40.951	538970000	9	3.58236	0	-5.10232	-2.10906	21.1262	20.9337	21.2114	26.8412	25.4307	26.3063
	+	3.86654	-2.65139	Q9NYZ3	Q9NYZ3	G2 and S phase-expressed protein 1	GTSE1	2	2	2	3.2	3.2	3.2	76.644	0	11.666	78373000	2	3.86654	0	-2.65139	-1.21378	20.746	20.6516	21.0758	23.4917	23.2394	23.6965
	+	2.15437	-4.77219	Q9P265	Q9P265	Disco-interacting protein 2 homolog B	DIP2B	12	12	11	9.7	9.7	9.1	171.49	0	81.087	469700000	18	2.15437	0	-4.77219	-1.62502	21.0237	20.2213	22.383	25.5576	25.0518	27.3352
	+	1.43535	-4.74265	Q9P2F5;Q9P2F5-2;H0YA59;D6RDA5	Q9P2F5;Q9P2F5-2	Storkhead-box protein 2	STOX2	8	8	8	7.9	7.9	7.9	102.67	0	60.655	764420000	16	1.43535	0	-4.74265	-1.34103	24.9793	20.3976	20.3692	26.6217	26.8795	26.4729
	+	2.69332	-4.97371	Q9UKN8	Q9UKN8	General transcription factor 3C polypeptide 4	GTF3C4	2	2	2	2.3	2.3	2.3	91.981	0	13.842	483490000	4	2.69332	0	-4.97371	-1.845	20.0378	21.8565	22.2236	26.0159	26.4893	26.5337
	+	2.28339	-6.19038	Q9Y230;B3KQ59;M0R0Y3;M0QXI6;M0R0Z0	Q9Y230;B3KQ59;M0R0Y3	RuvB-like 2	RUVBL2	11	11	11	27.9	27.9	27.9	51.156	0	86.972	877190000	21	2.28339	0	-6.19038	-1.98512	22.3932	18.6455	21.3057	27.1265	26.7634	27.0256
	+	2.98153	-3.80174	Q9Y265;Q9Y265-2;E7ETR0;H7C4G5;J3QLR1;H7C4I3	Q9Y265;Q9Y265-2;E7ETR0	RuvB-like 1	RUVBL1	11	11	11	31.4	31.4	31.4	50.227	0	158.01	671940000	20	2.98153	0	-3.80174	-1.55397	22.0153	22.6014	23.5088	26.6608	26.3136	26.5562
	+	2.11223	-2.56522	Q9Y467;H0YFS7;E7EW59	Q9Y467;H0YFS7;E7EW59	Sal-like protein 2	SALL2	2	2	2	3.3	3.3	3.3	105.31	0	13.363	70858000	3	2.11223	0.00611494	-2.56522	-1.01896	20.5668	20.122	21.4788	23.8396	23.3226	22.701
	+	3.24531	-6.88621	Q9Y490;Q5TCU6;Q9Y4G6;H0YMT1	Q9Y490;Q5TCU6	Talin-1	TLN1	49	49	49	25.1	25.1	25.1	269.76	0	323.31	6768600000	132	3.24531	0	-6.88621	-2.55931	23.9835	23.5728	22.1445	30.6727	29.3238	30.363
	+	1.96341	-3.06624	Q9Y5Q9;Q9Y5Q9-2;H7C0C0	Q9Y5Q9;Q9Y5Q9-2	General transcription factor 3C polypeptide 3	GTF3C3	5	5	5	6.7	6.7	6.7	101.27	0	75.171	118640000	9	1.96341	0	-3.06624	-1.14309	19.8465	21.0978	21.7362	24.3513	23.1656	24.3624
	+	4.20786	-5.57494	Q9Y6R0;M0QXQ4;M0R0Q4;M0QZV7;M0QYC2	Q9Y6R0;M0QXQ4	Numb-like protein	NUMBL	6	6	6	11.7	11.7	11.7	64.891	0	58.069	574020000	14	4.20786	0	-5.57494	-2.40533	20.3469	21.3087	20.5406	26.3657	26.4815	26.0738

## Sheet: Supp Fig. 6d
Supp Fig. 6d	Cycles	GAPDH			isoform a			isoform c
		Replicate-1	Replicate-2	Replicate-3	Replicate-1	Replicate-2	Replicate-3	Replicate-1	Replicate-2	Replicate-3
	1	0.737181	0.750525	0.75028	0.70903	0.674461	0.709305	0.839431	0.862687	1.06886
	2	0.738223	0.757259	0.762269	0.723296	0.681476	0.722289	0.846001	0.874114	1.06554
	3	0.741829	0.764537	0.774778	0.724806	0.691599	0.729766	0.858406	0.881371	1.06646
	4	0.743466	0.761482	0.774661	0.728179	0.697468	0.733952	0.862099	0.879593	1.07075
	5	0.741135	0.756448	0.77259	0.730586	0.692857	0.73287	0.853841	0.873835	1.07751
	6	0.741019	0.754494	0.768928	0.727008	0.690196	0.730298	0.857557	0.873937	0.992286
	7	0.732484	0.75396	0.766605	0.724742	0.691449	0.728119	0.852618	0.870687	0.961718
	8	0.730901	0.752475	0.768862	0.729592	0.687475	0.728522	0.848576	0.869302	0.95544
	9	0.732706	0.755213	0.773384	0.728619	0.692598	0.730192	0.854939	0.873069	0.958446
	10	0.729893	0.75444	0.77265	0.727901	0.69189	0.72864	0.854238	0.872342	0.952828
	11	0.735046	0.760336	0.770998	0.731639	0.688564	0.729676	0.853537	0.874419	0.955978
	12	0.737155	0.764268	0.779382	0.730863	0.690418	0.730654	0.85548	0.88017	0.955155
	13	0.748812	0.776349	0.79192	0.732356	0.692763	0.73209	0.856046	0.877952	0.961596
	14	0.76891	0.797495	0.811383	0.735203	0.696418	0.734851	0.857153	0.882836	0.958901
	15	0.80042	0.830548	0.846933	0.735786	0.695223	0.735433	0.860547	0.8826	0.965513
	16	0.863559	0.894791	0.904243	0.73697	0.692877	0.735725	0.861793	0.881077	0.961993
	17	0.966882	1.01754	1.02068	0.737437	0.696814	0.733599	0.861435	0.880699	0.964556
	18	1.1801	1.23381	1.22437	0.742862	0.697788	0.733649	0.866813	0.883466	0.963486
	19	1.53427	1.60611	1.58397	0.746188	0.703641	0.7412	0.870286	0.890793	0.972135
	20	2.06731	2.17236	2.13406	0.746306	0.703753	0.737861	0.864989	0.88625	0.967408
	21	2.7657	2.89696	2.85879	0.745946	0.699881	0.73493	0.865607	0.889696	0.964191
	22	3.45847	3.60682	3.60164	0.746775	0.701536	0.741807	0.867477	0.891624	0.963308
	23	3.98719	4.14711	4.18019	0.751426	0.706959	0.741983	0.871315	0.890898	0.969407
	24	4.40376	4.56662	4.623	0.748683	0.704275	0.741924	0.872153	0.897398	0.971286
	25	4.76665	4.93195	5.00809	0.754945	0.707779	0.741924	0.883044	0.902092	0.974221
	26	5.06797	5.24127	5.33281	0.758583	0.710463	0.742849	0.898543	0.92	0.979189
	27	5.32488	5.49396	5.60865	0.757215	0.708229	0.74846	0.928103	0.940237	0.993437
	28	5.50876	5.69457	5.81376	0.760493	0.707948	0.748163	0.978569	0.983054	1.00967
	29	5.6619	5.8528	5.99126	0.763602	0.715355	0.752045	1.07357	1.07003	1.05135
	30	5.80851	5.98345	6.14659	0.770702	0.719681	0.752852	1.24877	1.22588	1.11979
	31	5.8923	6.10026	6.2446	0.778358	0.724525	0.754198	1.54219	1.49831	1.24391
	32	5.98316	6.17817	6.34237	0.784837	0.730902	0.76653	1.99574	1.92432	1.47181
	33	6.05362	6.25238	6.41856	0.807402	0.752115	0.782307	2.56384	2.49873	1.84902
	34	6.09916	6.30451	6.48258	0.84672	0.787116	0.809966	3.07582	3.06305	2.39795
	35	6.14015	6.34476	6.51957	0.918471	0.850361	0.861213	3.45324	3.48817	2.96218
	36	6.16408	6.37466	6.55417	1.04805	0.961432	0.960595	3.78171	3.83633	3.42151
	37	6.17664	6.3884	6.56447	1.26521	1.15308	1.11794	4.06002	4.14489	3.80985
	38	6.19067	6.40748	6.5874	1.60879	1.45537	1.38723	4.30645	4.41106	4.14406
	39	6.19408	6.41118	6.60886	2.06988	1.86117	1.76657	4.51477	4.63778	4.45928
	40	6.20455	6.42817	6.62363	2.60089	2.34598	2.24393	4.67648	4.82854	4.71961
	41	6.21861	6.43181	6.62785	3.10954	2.81173	2.73896	4.8179	4.9814	4.93
	42	6.22855	6.44864	6.63815	3.56753	3.22566	3.20271	4.9342	5.10546	5.11192
	43	6.22806	6.45101	6.65518	3.9629	3.59179	3.6045	5.04122	5.22275	5.26358
	44	6.21698	6.44745	6.64925	4.27875	3.89036	3.94915	5.1164	5.30805	5.38671
	45	6.23455	6.46701	6.65783	4.56943	4.154	4.23313	5.19622	5.38778	5.4924
	46	6.24007	6.4617	6.66007	4.80331	4.3813	4.48817	5.24953	5.45516	5.58716
	47	6.23005	6.45971	6.66271	5.00086	4.56251	4.69415	5.29695	5.50044	5.64024
	48	6.23504	6.46376	6.6696	5.17921	4.71943	4.878	5.34503	5.55489	5.70086
	49	6.2496	6.46694	6.67433	5.32432	4.85464	5.03934	5.37841	5.58187	5.74078
	50	6.24205	6.46967	6.67912	5.45028	4.98037	5.16291	5.40505	5.60755	5.77731

## Sheet: Supp Fig. 6f
Supp Fig. 6f	Significant	#NAME?	Difference	Protein IDs	Majority protein IDs	Protein names	Gene names	Peptides	Razor + unique peptides	Unique peptides	Sequence coverage [%]	Unique + razor sequence coverage [%]	Unique sequence coverage [%]	Mol. weight [kDa]	Q-value	Score	Intensity	MS/MS count	-Log Student's T-test p-value Ctrl_NOS1APe	Student's T-test q-value Ctrl_NOS1APe	Student's T-test Difference Ctrl_NOS1APe	Student's T-test Test statistic Ctrl_NOS1APe	LFQ intensity-GFP-1	LFQ intensity-GFP-2	LFQ intensity-GFP-3	LFQ intensity-GFP-NOS1APc-1	LFQ intensity-GFP-NOS1APc-2	LFQ intensity-GFP-NOS1APc-3
	+	1.83936	-2.60078	A0A024RAC6;Q14241	A0A024RAC6;Q14241	Transcription elongation factor B polypeptide 3	TCEB3	1	1	1	2.3	2.3	2.3	87.229	0.0096095	1.5137	127420	4	1.83936	0.012117	-2.60078	-4.13155	11.5422	11.4408	13.3715	14.6188	14.7922	14.7458
	+	3.4369	-3.24878	A0A087WTK0;A0A087WVC6;Q12913;Q12913-3	A0A087WTK0;A0A087WVC6;Q12913;Q12913-3	Protein-tyrosine-phosphatase;Receptor-type tyrosine-protein phosphatase eta	PTPRJ	1	1	1	0.8	0.8	0.8	146.07	0	4.3946	52912	3	3.4369	0.000658824	-3.24878	-11.1699	10.5907	10.6304	9.79043	13.4107	13.5949	13.7522
	+	1.39364	-2.69527	A0A0G2JNN3;C9JMY0;A0A087WUE4;Q96PV6-1;Q96PV6	A0A0G2JNN3;C9JMY0;A0A087WUE4;Q96PV6-1;Q96PV6	Leukocyte receptor cluster member 8	LENG8	1	1	1	1.8	1.8	1.8	79.376	0.00070855	3.3668	68615	3	1.39364	0.0265756	-2.69527	-2.9885	9.48257	12.0812	12.2151	13.8912	13.7333	14.2401
	+	3.09296	2.17698	A0A087WWF1;Q8WWX9	A0A087WWF1;Q8WWX9	Selenoprotein M	SELM	1	1	1	11.1	11.1	11.1	16.081	0.0023671	2.1743	54726	3	3.09296	0.00212475	2.17698	9.10419	14.155	14.1521	13.823	11.6456	12.2907	11.6628
	+	2.7554	-7.8328	A0A499FJY3;A0A087WWP4;Q96T37-4;Q96T37-2;Q96T37-3;Q96T37;A0A494C001	A0A499FJY3;A0A087WWP4;Q96T37-4;Q96T37-2;Q96T37-3;Q96T37;A0A494C001	Putative RNA-binding protein 15	RBM15	13	13	13	22.7	22.7	22.7	101.31	0	77.683	2459900	36	2.7554	0.00311049	-7.8328	-7.42495	8.78862	7.91121	11.1807	17.9084	16.8628	16.6077
	+	2.48011	-6.8977	Q96FV9;A0A087WWS1;R4GMN4	Q96FV9;A0A087WWS1;R4GMN4	THO complex subunit 1	THOC1	7	7	7	15.2	15.2	15.2	75.665	0	45.621	2477100	25	2.48011	0.00499466	-6.8977	-6.26576	10.8231	8.3999	12.0704	17.6603	17.4275	16.8986
	+	4.96021	-5.07817	A0A087WY71;E9PFW3;Q96CW1-2;Q96CW1;C9JJ47;C9JJD3;C9JPV8;C9JTK4;C9JGT8;H7C4C3	A0A087WY71;E9PFW3;Q96CW1-2;Q96CW1;C9JJ47	AP-2 complex subunit mu	AP2M1	13	13	13	44	44	44	49.526	0	113.33	14576000	65	4.96021	0.00208696	-5.07817	-27.1401	14.7714	14.9348	14.354	19.8734	19.63	19.7913
	+	3.75194	-2.15216	A0A0G2JLV0;A0A087WYD6;X5CMH5;Q03519;A0A140T9S0;E7ENX8;Q03519-2	A0A0G2JLV0;A0A087WYD6;X5CMH5;Q03519;A0A140T9S0;E7ENX8;Q03519-2	Antigen peptide transporter 2	TAP2	6	6	6	15.4	15.4	15.4	77.64	0	54.442	846110	19	3.75194	0.000410256	-2.15216	-13.445	13.8982	13.6356	13.7053	15.6756	16.1552	15.8648
	+	2.24337	-2.83359	A0A7I2V5U5;G5E9E7;A0A087X0K9;Q07157-2;Q07157;A0A0G2JNH2;G3V1L9;H0YKB1	A0A7I2V5U5;G5E9E7;A0A087X0K9;Q07157-2;Q07157;A0A0G2JNH2;G3V1L9	Tight junction protein ZO-1	TJP1	4	4	4	3.9	3.9	3.9	188.96	0	7.263	262180	9	2.24337	0.00699655	-2.83359	-5.39533	11.93	10.9826	12.6158	15.1305	14.4682	14.4306
	+	3.53777	-2.85209	A0A087X1B2;B9A018;Q53GS9;Q53GS9-2;Q53GS9-3;A0A087WW31;C9JIU2;F8WC91	A0A087X1B2;B9A018;Q53GS9;Q53GS9-2;Q53GS9-3	U4/U6.U5 tri-snRNP-associated protein 2	USP39	5	5	5	16	16	16	56.399	0	24.531	1250500	19	3.53777	0.00032107	-2.85209	-11.8549	13.3249	13.3112	13.9377	16.6231	16.2481	16.2588
	+	4.16516	-2.25427	D6RIC3;A0A0C4DGU5;A0A087X2G6;Q9Y3C1;Q9Y3C1-3;Q9Y3C1-2;D6RC60	D6RIC3;A0A0C4DGU5;A0A087X2G6;Q9Y3C1;Q9Y3C1-3;Q9Y3C1-2;D6RC60	Nucleolar protein 16	NOP16	2	2	2	16.7	16.7	16.7	17.198	0	5.8313	188700	8	4.16516	0.000662069	-2.25427	-17.1148	12.338	12.6606	12.7708	14.8197	14.8244	14.888
	+	2.54624	-2.98886	A0A0A0MRN4;Q5BKZ1;E2QRN4;Q5BKZ1-2;Q5BKZ1-3	A0A0A0MRN4;Q5BKZ1;E2QRN4;Q5BKZ1-2;Q5BKZ1-3	DBIRD complex subunit ZNF326	ZNF326	2	2	2	5.9	5.9	5.9	55.57	0	23.976	589710	7	2.54624	0.00448692	-2.98886	-6.52884	12.8263	12.8217	13.9215	16.716	16.0136	15.8065
	+	2.53573	-4.17345	Q5STV6;A0A0A0MRT5;Q9UBC1-2;Q9UBC1-3;Q9UBC1;A0A140TA04	Q5STV6;A0A0A0MRT5;Q9UBC1-2;Q9UBC1-3;Q9UBC1	NF-kappa-B inhibitor-like protein 1	NFKBIL1	4	4	4	17.9	17.9	17.9	40.827	0	21.802	470120	11	2.53573	0.00444144	-4.17345	-6.48643	11.1697	10.8196	12.2448	16.3909	14.7312	15.6324
	+	1.79536	-2.35126	A0A0B4J291;Q8N8U2	A0A0B4J291;Q8N8U2	Chromodomain Y-like protein 2	CDYL2	2	2	2	4.7	4.7	4.7	56.557	0.001547	2.4752	120010	3	1.79536	0.0133719	-2.35126	-4.00831	12.5399	11.6644	10.7559	14.2716	13.4433	14.2991
	+	3.07636	-4.6986	J9JIE0;A8MXZ4;A0A0C4DFY5;Q9NQ84;Q9NQ84-2	J9JIE0;A8MXZ4;A0A0C4DFY5;Q9NQ84;Q9NQ84-2	G-protein coupled receptor family C group 5 member C	GPRC5C	2	2	2	23	23	23	13.955	0	6.1271	537910	3	3.07636	0.00226772	-4.6986	-9.01412	12.1058	12.827	11.4954	16.4389	17.5419	16.5432
	+	1.80733	-3.86282	A0A0C4DGD2;E5RGM7;E5RK41;O95391	A0A0C4DGD2;E5RGM7;E5RK41;O95391	Pre-mRNA-splicing factor SLU7	SLU7	1	1	1	16.8	16.8	16.8	11.587	0.0011141	2.5873	150470	2	1.80733	0.0131616	-3.86282	-4.04157	10.6184	11.8418	10.5683	15.9494	15.4958	13.1717
	+	3.35013	-3.9376	A0A0C4DH22;A0A1B0GTW6;Q9H4G0-4;Q9H4G0-2;Q9H4G0;Q4VXN0;Q9H4G0-3;Q4VXN6;Q4VXN5;Q4VXN1;H0Y482;X6RC15;H7C2K6	A0A0C4DH22;A0A1B0GTW6;Q9H4G0-4;Q9H4G0-2;Q9H4G0;Q4VXN0;Q9H4G0-3	Band 4.1-like protein 1	EPB41L1	5	5	5	10	10	10	98.374	0	17.01	645220	11	3.35013	0.00107292	-3.9376	-10.6108	12.4695	12.5967	11.6971	16.6138	15.7746	16.1877
	+	4.12996	-1.93396	A0A0D9SEU5;R4GMX8;Q6VN20-3;Q6VN20;Q6VN20-2;R4GMX7;R4GNA3;R4GN91	A0A0D9SEU5;R4GMX8;Q6VN20-3;Q6VN20;Q6VN20-2	Ran-binding protein 10	RANBP10	5	5	5	12.9	12.9	12.9	67.255	0	21.18	1291900	18	4.12996	0.000644295	-1.93396	-16.7676	14.3918	14.7016	14.7241	16.592	16.4556	16.5717
	+	2.34094	-3.94389	A0A0G2JH50;A0A0G2JIF0;A2BF26;Q5RIP0;A0A140T9Q4;A0A140T9M0;A0A140TA19;A0A1W2PS56;A0A140T9U0;A0A140T9S7;Q53YP1;A0A140T9W2;A0A1W2PNZ7;A0A0G2JKJ1;A0A0G2JPQ3;A0A0G2JPT2;Q5RJ85;Q8MH48;A0A0G2JNX1;Q31611;P17693-5;P17693;P17693-2;P17693-6	A0A0G2JH50;A0A0G2JIF0;A2BF26;Q5RIP0;A0A140T9Q4;A0A140T9M0;A0A140TA19;A0A1W2PS56;A0A140T9U0;A0A140T9S7;Q53YP1;A0A140T9W2		HLA-C;HLA-Cw	5	1	1	21.2	6.2	6.2	41.564	0	6.9783	463930	7	2.34094	0.00629658	-3.94389	-5.7411	10.9465	12.146	13.2875	15.8552	16.2808	16.0758
	+	1.49451	-3.56938	A0A0G2JJL1;A0A140T9L0;H0Y6G3	A0A0G2JJL1;A0A140T9L0;H0Y6G3		WDR46	3	1	1	16.5	6.8	6.8	35.787	0.0015422	2.4572	395520	4	1.49451	0.0214065	-3.56938	-3.22837	11.7688	11.4974	14.821	16.8164	16.1724	15.8066
	+	2.78721	-4.06949	A0A0G2JMS7;Q14160-2;H0YCG0;H0YDF9	A0A0G2JMS7;Q14160-2	Protein scribble homolog	SCRIB	77	2	2	67.5	0.6	0.6	165.27	0	19.081	3186700	20	2.78721	0.00324672	-4.06949	-7.57034	13.0382	11.2637	12.488	16.5681	16.2334	16.1969
	+	6.01323	-3.94104	A0A0G2JNZ2;Q14160;A0A669KB89	A0A0G2JNZ2;Q14160;A0A669KB89	Protein scribble homolog	SCRIB	82	82	0	67.4	67.4	0	174.91	0	323.31	3262200000	1238	6.01323	0	-3.94104	-49.8373	17.701	17.8463	17.6823	21.7139	21.5693	21.7697
	+	2.38428	-3.61181	A0A0G2JPP5;Q14160-3	A0A0G2JPP5;Q14160-3	Protein scribble homolog	SCRIB	82	1	1	67.3	1.5	1.5	177.72	0	4.3367	149670	2	2.38428	0.00589744	-3.61181	-5.9004	11.7145	11.7323	10.9653	14.2777	14.8167	16.1533
	+	2.95005	-3.44731	K7EMK9;A0A0J9YXA3;O43688-3;O43688;O43688-2	K7EMK9;A0A0J9YXA3;O43688-3;O43688;O43688-2	Lipid phosphate phosphohydrolase 2	PPAP2C	1	1	1	11.2	11.2	11.2	19.766	0	15.11	166700	5	2.95005	0.00274165	-3.44731	-8.35517	11.322	12.3342	11.0708	14.9101	14.8474	15.3114
	+	2.40947	-2.1915	A0A0U1RRL5;P32519-2;P32519	A0A0U1RRL5;P32519-2;P32519	ETS-related transcription factor Elf-1	ELF1	2	2	2	5.2	5.2	5.2	67.052	0.0011128	2.5729	78434	2	2.40947	0.00606491	-2.1915	-5.99469	12.3267	11.7372	11.3869	13.8754	14.4776	13.6724
	+	2.12329	-2.50646	Q8WXI9;A0A0U1RRM1;A0A0U1RR30	Q8WXI9;A0A0U1RRM1;A0A0U1RR30	Transcriptional repressor p66-beta	GATAD2B	4	4	3	13.2	13.2	11.3	65.26	0	9.2966	144010	7	2.12329	0.00835966	-2.50646	-4.99282	12.13	10.799	11.5331	14.6178	13.5417	13.8221
	+	2.04608	-2.57756	A0A140T930;A0A140T912;A0A1W2PRZ0;O78179;A0A140T937;A0A140T9B3;A0A140T9J9;A0A140T962;A0A1W2PR11;Q5QT33;A0A1W2PP77;A0A1W2PRX1;A0A140T9M5;P01893;D0EV57;A0A0G2JH66;A0A140T9Z4;A0A0G2JPA3;A0A140T9X6;A0A140T8X0;A0A140T9C2;A0A140T9D9;A0A140T9W3;A0A140T9W7;A0A140T939;A0A140T9B7;A0A140T9V0	A0A140T930;A0A140T912;A0A1W2PRZ0;O78179;A0A140T937;A0A140T9B3;A0A140T9J9;A0A140T962;A0A1W2PR11;Q5QT33;A0A1W2PP77;A0A1W2PRX1;A0A140T9M5;P01893	Putative HLA class I histocompatibility antigen, alpha chain H	HLA-C;HLA-H	6	3	0	20.4	11.1	0	44.433	0	8.4811	1024000	10	2.04608	0.00955345	-2.57756	-4.74661	13.7232	15.5469	14.2477	17.0191	17.1254	17.1061
	+	2.99424	-2.31112	A0A140T947;O60231;A0A140T9T4;Q5SQH5;A0A140T8Y5	A0A140T947;O60231	Putative pre-mRNA-splicing factor ATP-dependent RNA helicase DHX16	DHX16	3	2	2	7.3	6	6	76.932	0.0006938	3.1317	129100	4	2.99424	0.00264481	-2.31112	-8.5805	11.8727	12.3251	12.205	14.275	14.1551	14.906
	+	3.08452	-2.87862	Q5JNW7;A0A140T998;X5D2R7;P28062-2;P28062	Q5JNW7;A0A140T998;X5D2R7;P28062-2;P28062	Proteasome subunit beta type;Proteasome subunit beta type-8	PSMB8;PSM8	1	1	1	5.6	5.6	5.6	27.85	0.00048031	3.5541	110770	3	3.08452	0.00210778	-2.87862	-9.05831	12.5093	11.4622	11.7058	14.743	14.7388	14.8314
	+	3.29829	-3.81775	A0A1B0GV68;C9JME2;Q9Y4F1;Q9Y4F1-2;M0QYB0;M0R262;Q9Y4F1-3	A0A1B0GV68;C9JME2;Q9Y4F1;Q9Y4F1-2	FERM, RhoGEF and pleckstrin domain-containing protein 1	FARP1	8	8	8	16.1	16.1	16.1	88.1	0	26.606	945140	22	3.29829	0.00103258	-3.81775	-10.2895	12.3693	12.1734	11.1896	15.7717	15.5978	15.816
	+	1.57119	-2.48483	A0A2R8Y595;A0A2R8YFL0;P49711;A0A2R8Y6Z6;A0A2R8Y6C1	A0A2R8Y595;A0A2R8YFL0;P49711;A0A2R8Y6Z6;A0A2R8Y6C1	Transcriptional repressor CTCF	CTCF	2	2	2	6.6	6.6	6.6	72.999	0	11.457	222870	10	1.57119	0.0183575	-2.48483	-3.41751	12.1784	11.327	13.4617	15.4785	14.7768	14.1663
	+	2.77352	-3.07993	A0A3B3ISR7;E9PIF2;Q13206	A0A3B3ISR7;E9PIF2;Q13206	Probable ATP-dependent RNA helicase DDX10	DDX10	5	5	5	11.9	11.9	11.9	77.798	0	13.157	354870	13	2.77352	0.00316809	-3.07993	-7.50745	12.1714	11.5542	12.6944	15.4791	14.7315	15.4492
	+	4.94808	5.00703	A0A3B3IUB5;Q8TCT9-5;Q8TCT9;A0A075B6F6;A0A0S2Z6F0;A0A3B3IT72;Q8TCT9-4;Q8TCT9-2	A0A3B3IUB5;Q8TCT9-5;Q8TCT9;A0A075B6F6;A0A0S2Z6F0;A0A3B3IT72;Q8TCT9-4;Q8TCT9-2	Minor histocompatibility antigen H13	HM13	3	3	3	8.1	8.1	8.1	46.313	0	5.7148	1207200	9	4.94808	0.00195918	5.00703	26.9503	17.0229	17.0634	16.8911	11.7768	12.3403	11.8391
	+	2.887	-2.47323	A0A494C017;C9JJV6;C9JZL8;A0A499FIY8;C9JC07;Q96S97	A0A494C017;C9JJV6;C9JZL8;A0A499FIY8;C9JC07;Q96S97	Myeloid-associated differentiation marker	MYADM	1	1	1	18.9	18.9	18.9	13.153	0	22.71	1780300	15	2.887	0.00306189	-2.47323	-8.04299	15.1486	15.6056	16.1341	18.3348	17.9874	17.9858
	+	3.52812	-3.80522	A0A494C050;Q8N5F7;Q5M9Q1	A0A494C050;Q8N5F7	NF-kappa-B-activating protein	NKAP	8	8	8	28.5	28.5	28.5	46.877	0	91.36	6687500	37	3.52812	0.000317881	-3.80522	-11.7877	14.5511	14.9647	14.8485	18.15	18.4691	19.161
	+	2.01081	-2.29826	A0A494C128;O00567;Q5JXT2;H0YDU4;H0Y653	A0A494C128;O00567;Q5JXT2	Nucleolar protein 56	NOP56	16	16	16	49.4	49.4	49.4	53.05	0	123.54	6823400	85	2.01081	0.00985414	-2.29826	-4.63724	15.0684	15.2891	16.5826	18.2426	17.8319	17.7603
	+	2.95343	-2.08188	E9PRT0;E9PSB9;E9PR06;A0A5F9ZH13;Q9NQC8;Q9NQC8-2	E9PRT0;E9PSB9;E9PR06;A0A5F9ZH13;Q9NQC8;Q9NQC8-2	Intraflagellar transport protein 46 homolog	IFT46	1	1	1	7.2	7.2	7.2	21.939	0.00069077	3.0299	78125	3	2.95343	0.00276106	-2.08188	-8.37223	12.1152	11.804	12.5989	14.3158	14.0748	14.3731
	+	3.54692	3.24518	A0A5F9ZH52;A5YM69	A0A5F9ZH52;A5YM69	Rho guanine nucleotide exchange factor 35	ARHGEF35	3	1	1	12	3.5	3.5	53.305	0.0040212	1.934	105650	3	3.54692	0.000323232	3.24518	11.919	15.4272	14.6531	14.7907	11.6374	11.9674	11.5307
	+	2.89759	2.90876	V9GYM8;A0A5F9ZI21;Q92974-3;Q92974-2;Q92974;V9GYF5;V9GYG5;V9GZ14;V9GYF0;Q5VY93	V9GYM8;A0A5F9ZI21;Q92974-3;Q92974-2;Q92974	Rho guanine nucleotide exchange factor 2	ARHGEF2	8	8	8	12.4	12.4	12.4	116.07	0	16.19	958250	17	2.89759	0.00293421	2.90876	8.09469	14.8867	13.9703	14.6222	11.3638	11.3362	12.0529
	+	3.20947	-2.32588	Q6I9Y2;A0A5S6STF9;F8WF22	Q6I9Y2;A0A5S6STF9;F8WF22	THO complex subunit 7 homolog	THOC7	3	3	3	20.6	20.6	20.6	23.743	0	42.672	1090000	14	3.20947	0.00165455	-2.32588	-9.76015	14.1724	14.3451	14.9339	16.8854	16.69	16.8537
	+	2.18238	-7.26389	A0A669KAX5	A0A669KAX5			7	2	2	50.9	15.9	15.9	22.098	0	115.89	15843000	14	2.18238	0.00796745	-7.26389	-5.18784	15.5724	11.0486	11.854	19.962	19.9375	20.3672
	+	1.97153	-3.07315	A0A7I2V412;Q9P0M6;A0A7I2YQD6;Q5SQT3;A0A7I2V423;A0A7I2V633;A0A7I2V3R0;A0A7I2V3C2;A0A7I2YQR8;A0A7I2V6E9;A0A7I2V2N7;A0A7I2V5A9;A0A7I2V522;A0A7I2V3Z8;A0A7I2V3M7	A0A7I2V412;Q9P0M6;A0A7I2YQD6;Q5SQT3;A0A7I2V423;A0A7I2V633	Core histone macro-H2A.2;Histone H2A	H2AFY2	6	5	5	25.4	20.3	20.3	36.278	0	17.275	502140	11	1.97153	0.0105079	-3.07315	-4.51763	11.4844	11.8762	12.9896	16.1976	14.8155	14.5565
	+	3.1275	-2.77038	A0A7I2V484;A0A7I2V5M3;P07711-3;P07711;Q5T8F0;A0A7I2YQA2	A0A7I2V484;A0A7I2V5M3;P07711-3;P07711	Cathepsin L1;Cathepsin L1 heavy chain;Cathepsin L1 light chain	CTSL	3	3	3	24.4	24.4	24.4	23.685	0	19.566	705880	6	3.1275	0.0020296	-2.77038	-9.29427	13.8049	14.7675	14.2589	16.8778	17.0178	17.2467
	+	3.42837	-3.42567	C9JN15;A0A7I2V629;A0A7I2V5Q5;Q13427-2;Q13427;C9JM79;A0A7I2V4W3;A0A7I2V4F2;E9PG73;C9J679	C9JN15;A0A7I2V629;A0A7I2V5Q5;Q13427-2;Q13427;C9JM79;A0A7I2V4W3;A0A7I2V4F2;E9PG73	Peptidyl-prolyl cis-trans isomerase;Peptidyl-prolyl cis-trans isomerase G	PPIG	5	5	5	27.2	27.2	27.2	27.409	0	27.083	2165300	17	3.42837	0.000913295	-3.42567	-11.1137	14.919	14.3017	15.2301	18.3959	17.9559	18.376
	+	6.53153	-4.06678	O14879;A0A7P0T855;A0A7P0T7D6	O14879;A0A7P0T855;A0A7P0T7D6	Interferon-induced protein with tetratricopeptide repeats 3	IFIT3	6	6	6	18	18	18	55.984	0	36.181	2549100	16	6.53153	0	-4.06678	-67.1831	14.0448	14.0856	13.9825	18.0631	18.2088	18.0413
	+	4.77363	-2.15643	P00973;A0A7P0T879;A0A7P0TBG0;P00973-3;A0A7P0T854;P00973-2;P00973-4;S4R3A5;H0YIB8;S4R467;A0A7P0Z4B6;A0A7P0Z4N8;A0A7P0T8E1;F8VPW7;A0A7P0Z444;A0A6Q8PHR1;A0A7P0TB35;A0A7P0T8F9;A0A7P0T9Q4;A0A7P0TAY6;B4DWE7;A0A7P0T9J4;F8VUC8;A0A7P0T960	P00973;A0A7P0T879;A0A7P0TBG0;P00973-3;A0A7P0T854;P00973-2;P00973-4;S4R3A5;H0YIB8;S4R467;A0A7P0Z4B6;A0A7P0Z4N8;A0A7P0T8E1;F8VPW7;A0A7P0Z444;A0A6Q8PHR1;A0A7P0TB35;A0A7P0T8F9;A0A7P0T9Q4	2-5-oligoadenylate synthase 1	OAS1	16	16	16	41.5	41.5	41.5	46.028	0	262.74	54768000	119	4.77363	0.00143284	-2.15643	-24.363	19.2417	19.1024	18.9503	21.1997	21.2826	21.2815
	+	3.71068	-4.03946	A0A7P0TAT2;A0A7P0T8B3;P09913;A0A087X279;A0A7P0T8R6	A0A7P0TAT2;A0A7P0T8B3;P09913	Interferon-induced protein with tetratricopeptide repeats 2	IFIT2	5	5	5	16.5	16.5	16.5	51.769	0	24.062	633040	11	3.71068	0.000387097	-4.03946	-13.1236	11.5297	11.5108	12.0915	15.4205	15.6086	16.2213
	+	3.81889	-2.11842	A0A7P0T9Q3;H7BYV1;E9PS44;E9PQN9;A0A7P0T8E0;A0A7P0T953;P13164;Q01629;Q01628	A0A7P0T9Q3;H7BYV1;E9PS44;E9PQN9;A0A7P0T8E0;A0A7P0T953;P13164;Q01629;Q01628	Interferon-induced transmembrane protein 1;Interferon-induced transmembrane protein 2;Interferon-induced transmembrane protein 3	IFITM2;IFITM3;IFITM1	1	1	1	32	32	32	5.4726	0	14.7	701490	10	3.81889	0.000440367	-2.11842	-13.9828	14.964	14.7242	14.6238	16.9025	16.687	17.0778
	+	2.19376	-2.44853	A0A7P0T8N8;O14776-2;O14776;G3V220	A0A7P0T8N8;O14776-2;O14776;G3V220	Transcription elongation regulator 1	TCERG1	4	4	4	5.1	5.1	5.1	126	0	9.8949	292890	7	2.19376	0.00786842	-2.44853	-5.22608	12.4765	12.2063	12.1493	15.4109	14.9089	13.858
	+	3.95475	-9.65423	A0A7P0T8Y0;Q8IY21;A0A7P0TAZ7;H0Y8Z7;A0A7P0T9W8;D6R944	A0A7P0T8Y0;Q8IY21;A0A7P0TAZ7	Probable ATP-dependent RNA helicase DDX60	DDX60	31	31	29	27.1	27.1	25.4	194.4	0	152.28	4441300	78	3.95475	0.00052459	-9.65423	-15.1388	8.85047	6.6844	8.0129	17.4177	17.6929	17.3999
	+	3.92187	-2.28892	B3KWW1;A0A7P0TB70;O95786-2;O95786;A2A376;A0A7P0T9I8	B3KWW1;A0A7P0TB70;O95786-2;O95786;A2A376	Probable ATP-dependent RNA helicase DDX58	DDX58	13	13	13	24.9	24.9	24.9	98.057	0	65.123	3667600	45	3.92187	0.000505263	-2.28892	-14.8508	15.548	15.561	15.674	17.6324	17.8699	18.1475
	+	1.91024	-2.48022	A0A7P0TBQ3;Q8N884-2;Q8N884	A0A7P0TBQ3;Q8N884-2;Q8N884	Cyclic GMP-AMP synthase	MB21D1	2	2	2	4.8	4.8	4.8	55.265	0	5.4491	326330	6	1.91024	0.010852	-2.48022	-4.33555	11.6082	12.78	13.2061	15.5307	15.0605	14.4437
	+	2.70576	-2.78101	B7Z2T3;B7Z6R6;A0AVF1-2;A0AVF1-3;A0AVF1	B7Z2T3;B7Z6R6;A0AVF1-2;A0AVF1-3;A0AVF1	Intraflagellar transport protein 56	TTC26	1	1	1	4.7	4.7	4.7	48.788	0.0038314	2.0086	137540	6	2.70576	0.00354545	-2.78101	-7.20307	12.0428	11.7479	11.2557	14.9831	14.4968	13.9094
	+	3.59286	-3.59774	J3KR33;A0JLT2-2;A0JLT2	J3KR33;A0JLT2-2;A0JLT2	Mediator of RNA polymerase II transcription subunit 19	MED19	2	2	2	20.1	20.1	20.1	26.287	0	19.781	213840	5	3.59286	0.000338028	-3.59774	-12.2458	11.9907	11.2194	11.4711	15.0509	14.9026	15.521
	+	4.35065	-15.6219	A1L170-2;A1L170;F8W6W0	A1L170-2;A1L170;F8W6W0	Uncharacterized protein C1orf226	C1orf226	16	16	14	58.4	58.4	47.3	33.692	0	323.31	457680000	211	4.35065	0.000813559	-15.6219	-19.0642	8.88371	9.20762	11.4683	25.2783	25.6257	25.5213
	+	2.06007	-2.73403	A6PW57;Q99755-2;Q99755-4;Q99755-3;Q99755;A2A3N6;A0A7P0T808;O14986-3;O14986;O14986-2;O60331-4;O60331;O60331-2;O60331-3	A6PW57;Q99755-2;Q99755-4;Q99755-3;Q99755;A2A3N6	Phosphatidylinositol 4-phosphate 5-kinase type-1 alpha;Putative PIP5K1A and PSMD4-like protein	PIP5K1A;PIPSL	5	5	5	12.5	12.5	12.5	61.257	0	19.64	917320	18	2.06007	0.00928624	-2.73403	-4.79052	12.6952	13.9106	14.451	16.8662	16.059	16.3337
	+	3.18901	-3.56989	A8K7Q2;E9PS65;E9PM13	A8K7Q2;E9PS65		HSPA8	22	1	1	71.2	2.2	2.2	45.338	0.0015301	2.3644	5255400	9	3.18901	0.00162864	-3.56989	-9.64188	16.1698	15.5525	14.948	18.9885	19.0419	19.3496
	+	2.82238	2.49744	H0YEW4;H0YD21;A8MRA7;I3L448;Q5TC12-2;Q5TC12-3;Q5TC12	H0YEW4;H0YD21;A8MRA7;I3L448;Q5TC12-2;Q5TC12-3;Q5TC12	ATP synthase mitochondrial F1 complex assembly factor 1	ATPAF1	1	1	1	10.3	10.3	10.3	19.91	0	6.119	70865	2	2.82238	0.00316742	2.49744	7.73399	14.79	14.2808	14.4877	11.448	12.3047	12.3137
	+	3.64657	-2.37833	A9Z1X7;Q8IYB3-2;Q8IYB3;M0R088;E9PCT1;M0QXG5;M0R1E7	A9Z1X7;Q8IYB3-2;Q8IYB3;M0R088;E9PCT1	Serine/arginine repetitive matrix protein 1	SRRM1	5	5	5	8.3	8.3	8.3	103.39	0	30.465	3865800	23	3.64657	0.000355556	-2.37833	-12.6387	16.5708	16.3296	16.8658	19.1795	18.8766	18.8451
	+	1.48375	3.03839	B1AK63;Q9HAF1-2;Q9HAF1;Q9HAF1-4;Q9HAF1-3	B1AK63;Q9HAF1-2;Q9HAF1;Q9HAF1-4;Q9HAF1-3	Chromatin modification-related protein MEAF6	MEAF6	1	1	1	13	13	13	19.164	0	15.137	125990	3	1.48375	0.0216515	3.03839	3.20231	15.3871	14.0569	15.5904	11.8599	10.6164	13.4429
	+	2.09646	-2.44137	E9PJ77;E9PRN3;B1ANM0;H7BXD8;Q5T3P9;E9PN19;F6V2D4;O00214;O00214-2	E9PJ77;E9PRN3;B1ANM0;H7BXD8;Q5T3P9;E9PN19;F6V2D4;O00214;O00214-2	Galectin;Galectin-8	LGALS8	1	1	1	12.3	12.3	12.3	12.107	0.000906	2.8214	86795	2	2.09646	0.0086733	-2.44137	-4.90618	11.0024	11.2171	12.316	14.4974	13.8369	13.5254
	+	2.65157	-2.33338	B1AP46;E7EW84;Q8TAG9	B1AP46;E7EW84;Q8TAG9	Exocyst complex component 6	EXOC6	1	1	1	11.8	11.8	11.8	17.709	0.00024102	3.6169	101920	3	2.65157	0.00359245	-2.33338	-6.96752	12.4517	12.688	11.6034	14.5244	14.5161	14.7028
	+	0.888988	-4.31161	B1AVT0;P49760-3;P49760	B1AVT0;P49760-3;P49760	Dual specificity protein kinase CLK2	CLK2	5	5	5	13.9	13.9	13.9	59.874	0	36.223	14114000	25	0.888988	0.0871622	-4.31161	-1.90745	12.43	19.1924	19.2179	21.3805	21.0709	21.3237
	+	4.72876	-2.18098	B2WTI3;B2WTI4;K7EJU9;Q6NYC1-2;Q6NYC1;Q6NYC1-3	B2WTI3;B2WTI4;K7EJU9;Q6NYC1-2;Q6NYC1;Q6NYC1-3	Bifunctional arginine demethylase and lysyl-hydroxylase JMJD6	JMJD6	3	3	3	14	14	14	39.241	0	13.955	567180	9	4.72876	0.00131507	-2.18098	-23.7383	14.0045	13.912	14.0399	16.1139	16.0552	16.3302
	+	3.77555	3.08108	S4R3D1;B3KUS5;Q70CQ3	S4R3D1;B3KUS5;Q70CQ3	Ubiquitin carboxyl-terminal hydrolase;Ubiquitin carboxyl-terminal hydrolase 30	USP30	1	1	1	19.8	19.8	19.8	10.551	0.0017448	2.3388	220680	3	3.77555	0.000422907	3.08108	13.6323	15.2284	15.7039	15.3384	12.1064	12.683	12.238
	+	3.62476	-8.7279	B3KVL5;Q8TBK6-2;Q8TBK6;D6RHC2;D6R9G7;G3XAM1	B3KVL5;Q8TBK6-2;Q8TBK6;D6RHC2;D6R9G7;G3XAM1	Zinc finger CCHC domain-containing protein 10	ZCCHC10	2	2	2	15.1	15.1	15.1	20.308	0	80.065	10065000	10	3.62476	0.000344086	-8.7279	-12.4777	12.6664	11.0726	13.4446	21.1352	21.0409	21.1914
	+	2.5661	4.33848	B4DZP2;H0YNP8;F5GY10;B4DGI9;Q99081-4;Q99081-2;Q99081;Q99081-3	B4DZP2;H0YNP8;F5GY10;B4DGI9;Q99081-4;Q99081-2;Q99081;Q99081-3	Transcription factor 12	TCF12	1	1	1	5.1	5.1	5.1	34.692	0	4.1537	257470	4	2.5661	0.00399068	4.33848	6.60968	16.4396	16.6117	15.0504	12.0402	12.2089	10.8371
	+	4.28031	-9.05789	B7WP74;Q9HCG8	B7WP74;Q9HCG8	Pre-mRNA-splicing factor CWC22 homolog	CWC22	20	20	20	31.8	31.8	31.8	85.576	0	124.48	12708000	65	4.28031	0.000738462	-9.05789	-18.3006	11.3294	11.6759	10.5567	19.5146	20.5311	20.69
	+	1.57203	-2.64746	B7Z5R6;Q14596-2;Q14596	B7Z5R6;Q14596-2;Q14596	Next to BRCA1 gene 1 protein	NBR1	2	2	2	4.5	4.5	4.5	92.948	0	5.7266	139050	6	1.57203	0.0183189	-2.64746	-3.41961	13.0838	10.4734	11.2752	14.194	14.2069	14.374
	+	1.83934	-4.06531	B9ZVN9;O95602	B9ZVN9;O95602	DNA-directed RNA polymerase;DNA-directed RNA polymerase I subunit RPA1	POLR1A	6	6	6	5.8	5.8	5.8	187.81	0	20.622	461400	15	1.83934	0.0121096	-4.06531	-4.13147	9.17118	11.6459	12.1721	15.6893	14.9515	14.5442
	+	1.61568	3.77526	C9JA28;Q9UNL2;Q9UNL2-2	C9JA28;Q9UNL2;Q9UNL2-2	Translocon-associated protein subunit gamma	SSR3	1	1	1	8	8	8	20.161	0	39.912	706340	7	1.61568	0.0168909	3.77526	3.53012	16.4778	17.0697	16.8683	15.1102	12.2983	11.6816
	+	3.21203	-2.89945	C9JEV9;O95639-3;O95639-2;O95639;F8WEL7	C9JEV9;O95639-3;O95639-2;O95639;F8WEL7	Cleavage and polyadenylation specificity factor subunit 4	CPSF4	2	2	2	10.9	10.9	10.9	23.653	0	6.0023	323050	5	3.21203	0.00165831	-2.89945	-9.775	11.9214	12.7777	12.7948	15.4882	15.4435	15.2607
	+	1.32488	-2.79424	F2Z2Y6;C9JIZ0;C9JNV3;O95777	F2Z2Y6;C9JIZ0;C9JNV3;O95777	U6 snRNA-associated Sm-like protein LSm8	LSM8	2	2	2	52.2	52.2	52.2	7.3713	0	5.5076	316610	5	1.32488	0.0313722	-2.79424	-2.83036	13.1839	11.4001	13.7034	16.301	14.1603	16.2087
	+	2.54486	3.07215	C9JK30;O60239-2;O60239	C9JK30;O60239-2;O60239	SH3 domain-binding protein 5	SH3BP5	1	1	1	9.4	9.4	9.4	14.59	0.0025768	2.1479	72735	3	2.54486	0.00447673	3.07215	6.52324	14.3757	14.2712	13.8954	11.0146	11.927	10.3843
	+	2.25371	-3.03267	C9JRD2;C9JXB9;P25686-2;P25686;C9J1G2;E7ETU0;C9JX00	C9JRD2;C9JXB9;P25686-2;P25686;C9J1G2;E7ETU0;C9JX00	DnaJ homolog subfamily B member 2	DNAJB2	4	4	3	24.1	24.1	19.7	25.411	0	7.7526	290630	5	2.25371	0.00673077	-3.03267	-5.43116	11.1992	12.6964	12.4704	15.5285	15.391	14.5444
	+	1.23707	-3.51133	C9JRZ6;F8WAR4;Q9NX63;A0A286YEX5	C9JRZ6;F8WAR4;Q9NX63	MICOS complex subunit MIC19	CHCHD3	3	3	3	16.4	16.4	16.4	26.753	0	47.857	1710300	12	1.23707	0.0372907	-3.51133	-2.63415	12.7841	16.9957	13.3549	18.2396	17.8532	17.576
	+	3.08243	-3.71983	C9JYQ9;H0Y8C2;Q6P5R6	C9JYQ9;H0Y8C2;Q6P5R6	60S ribosomal protein L22-like 1	RPL22L1	3	3	3	39.7	39.7	39.7	14.478	0	31.03	1281000	9	3.08243	0.00210359	-3.71983	-9.04695	14.5483	13.7631	13.1872	17.4921	17.3889	17.7771
	+	1.10157	3.19441	CON__Q2KIS7;E9PHK0;P05452	CON__Q2KIS7;E9PHK0;P05452	Tetranectin	CLEC3B	2	2	2	17.3	17.3	17.3	22.144	0.00024396	3.779	192530	5	1.10157	0.05063	3.19441	2.34267	14.8459	14.9627	14.954	9.48168	14.1884	11.5092
	+	1.84303	-2.37451	CON__Q3ZBS7;P04004	CON__Q3ZBS7			4	4	4	13.6	13.6	13.6	54.099	0	25.628	688350	12	1.84303	0.0120514	-2.37451	-4.14195	12.3185	13.9684	13.8201	15.9497	15.9882	15.2927
	+	5.13786	-2.48687	D4PHA4;Q86WP2-4;Q86WP2-3;Q86WP2;Q86WP2-2	D4PHA4;Q86WP2-4;Q86WP2-3;Q86WP2;Q86WP2-2	Vasculin	GPBP1	2	2	2	7.9	7.9	7.9	55.525	0	18.983	338420	8	5.13786	0.00259459	-2.48687	-30.0748	12.8874	12.87	12.6489	15.3149	15.2278	15.3242
	+	1.73345	-2.40883	Q2L6G2;D5H3J5;A0A140T9H3;A0A140T9A9;A0A140TA14;A0A140TA11	Q2L6G2;D5H3J5;A0A140T9H3;A0A140T9A9		HLA-B	5	2	0	18.2	8.3	0	40.479	0	4.5943	65911	3	1.73345	0.0143048	-2.40883	-3.83912	12.4666	10.9324	10.8982	13.1848	13.9341	14.4049
	+	4.03035	-2.44466	H0YC83;D6RC52;D6RCB9;Q9NX24	H0YC83;D6RC52;D6RCB9;Q9NX24	H/ACA ribonucleoprotein complex subunit 2	NHP2	1	1	1	29.4	29.4	29.4	9.6201	0	25.08	2890900	10	4.03035	0.000588957	-2.44466	-15.8218	16.7747	16.4078	16.7926	19.1673	19.2171	18.9247
	+	1.61887	3.79651	E5RIJ3;D6RCM8;O95379-3;O95379-2;O95379;O95379-4	E5RIJ3;D6RCM8;O95379-3;O95379-2;O95379;O95379-4	Tumor necrosis factor alpha-induced protein 8	TNFAIP8	1	1	1	29.4	29.4	29.4	7.935	0	10.294	135220	2	1.61887	0.016885	3.79651	3.53828	15.9478	15.5357	13.5636	11.0519	12.6478	9.95781
	+	3.16605	-11.1169	D6RHI9;O00584;D6REQ6;A0A087WZM2;H0YAE9;A0A087WWI1;O00584-2;J3QQ64	D6RHI9;O00584;D6REQ6;A0A087WZM2;H0YAE9	Ribonuclease T2	RNASET2	9	9	9	41.5	41.5	41.5	29.114	0	45.172	7462200	40	3.16605	0.001593	-11.1169	-9.51071	8.83864	8.72775	5.28114	18.7738	18.6323	18.7922
	+	3.24752	4.40641	E5RG25;H0YB73;H3BMM0;X6REH9;Q96B02;Q96B02-2;Q96B02-3	E5RG25;H0YB73;H3BMM0;X6REH9;Q96B02;Q96B02-2;Q96B02-3	Ubiquitin-conjugating enzyme E2 W	UBE2W	1	1	1	30	30	30	6.8312	0	9.6005	327510	3	3.24752	0.00151559	4.40641	9.98371	16.5891	16.5813	16.7309	12.3324	12.9292	11.4205
	+	2.59251	-2.31282	E5RIC7;Q969P6-2;E5RJ33;E5RJ95;E5RFS0;Q969P6;H0YBR3;H0YC03;E5RGE7;E5RGR4;E5RFE3;E5RGR2	E5RIC7;Q969P6-2;E5RJ33;E5RJ95;E5RFS0;Q969P6	DNA topoisomerase I, mitochondrial	TOP1MT	3	1	1	4.8	2.1	2.1	44.029	0.0082747	1.6516	58203	4	2.59251	0.00399041	-2.31282	-6.71853	10.7206	11.6574	11.783	13.8382	13.6952	13.5661
	+	2.77979	-2.78847	E7EVG6;Q5VV67-2;Q5VV67;X6R7H2	E7EVG6;Q5VV67-2;Q5VV67;X6R7H2	Peroxisome proliferator-activated receptor gamma coactivator-related protein 1	PPRC1	3	3	3	3.2	3.2	3.2	149.19	0	7.8634	179750	6	2.77979	0.00320461	-2.78847	-7.5362	10.9577	10.9365	12.0542	14.1046	14.0589	14.1503
	+	1.22888	-3.02565	E9PHV4;O15514	E9PHV4;O15514	DNA-directed RNA polymerase II subunit RPB4	POLR2D	2	2	2	31.8	31.8	31.8	12.777	0	6.5694	337480	9	1.22888	0.0378614	-3.02565	-2.61617	13.3569	10.1582	13.7246	15.8671	15.3903	15.0592
	+	1.1962	-2.85005	E9PIN3;Q9UBU9;Q9UBU9-2;B4E227;E9PLA7	E9PIN3;Q9UBU9;Q9UBU9-2	Nuclear RNA export factor 1	NXF1	10	10	10	24.4	24.4	24.4	68.106	0	27.296	2251600	33	1.1962	0.0407563	-2.85005	-2.54487	11.7978	14.1743	15.5722	17.0987	16.4658	16.53
	+	4.85313	-1.93274	E9PKP7;P17480-2;P17480;E9PMM2;E9PLT2;H0YDH7	E9PKP7;P17480-2;P17480	Nucleolar transcription factor 1	UBTF	9	9	9	15.2	15.2	15.2	87.435	0	29.756	3801300	34	4.85313	0.00162712	-1.93274	-25.51	15.5925	15.6521	15.8042	17.5673	17.6994	17.5803
	+	1.82581	-2.35844	K9J7I2;E9PQ68;O95169-3;O95169-2;O95169	K9J7I2;E9PQ68;O95169-3;O95169-2;O95169	NADH dehydrogenase [ubiquinone] 1 beta subcomplex subunit 8, mitochondrial	NDUFB8	1	1	1	17.8	17.8	17.8	12.323	0.0098059	1.4933	96382	1	1.82581	0.0123628	-2.35844	-4.09331	12.7681	11.4307	12.0062	14.1228	15.2691	13.8885
	+	3.39834	-2.43637	F5H6E2;O00159-2;O00159-3;O00159;I3L501;I3L3Y6;I3L3F5	F5H6E2;O00159-2;O00159-3;O00159	Unconventional myosin-Ic	MYO1C	22	22	22	31.2	31.2	31.2	118.99	0	291.06	9495000	120	3.39834	0.000870523	-2.43637	-10.9181	15.6533	15.8311	16.1444	18.5731	17.9908	18.3741
	+	2.13318	-2.25928	F5H7P7;Q96BP3-2;Q96BP3;D6RD43;D6R9Q1	F5H7P7;Q96BP3-2;Q96BP3;D6RD43;D6R9Q1	Peptidylprolyl isomerase domain and WD repeat-containing protein 1	PPWD1	2	2	2	5	5	5	70.276	0.00069719	3.2012	132990	3	2.13318	0.00845217	-2.25928	-5.02508	12.6698	11.2103	11.5207	14.0047	13.9726	14.2014
	+	2.92032	-4.56224	F8VU90;Q9NYL4-2;Q9NYL4	F8VU90;Q9NYL4-2;Q9NYL4	Peptidyl-prolyl cis-trans isomerase;Peptidyl-prolyl cis-trans isomerase FKBP11	FKBP11	1	1	1	9.9	9.9	9.9	19.814	0	8.9398	274560	3	2.92032	0.00263514	-4.56224	-8.20662	10.6219	11.6667	12.5403	16.2293	16.0967	16.1897
	+	2.38051	2.19104	F8VUW5;Q15038-4;Q15038-3;Q15038-6;Q15038	F8VUW5;Q15038-4;Q15038-3;Q15038-6;Q15038	DAZ-associated protein 2	DAZAP2	2	2	2	14.8	14.8	14.8	10.802	0	3.9779	318800	6	2.38051	0.00588004	2.19104	5.8864	14.2554	14.3021	14.1914	12.7562	11.928	11.4917
	+	1.46173	-2.75426	F8WE88;Q9Y4I1-2;Q9Y4I1;G3V394;Q9Y4I1-3;E7ERV5;Q9UES5	F8WE88;Q9Y4I1-2;Q9Y4I1;G3V394;Q9Y4I1-3	Unconventional myosin-Va	MYO5A	12	11	11	10.7	9.3	9.3	215.36	0	38.235	1347800	32	1.46173	0.0227043	-2.75426	-3.14933	12.3288	11.5728	14.3192	16.0857	15.0583	15.3397
	+	2.88984	-2.32835	F8WJN3;Q16630-3;Q16630;Q16630-2;F8W084;A0A3B3ISW1	F8WJN3;Q16630-3;Q16630;Q16630-2	Cleavage and polyadenylation specificity factor subunit 6	CPSF6	4	4	4	13.6	13.6	13.6	52.269	0	64.581	1346900	20	2.88984	0.00291028	-2.32835	-8.05684	14.1744	13.7065	14.6681	16.6719	16.4288	16.4332
	+	1.29588	-3.08224	G3V192;P02794;G3V1D1;E9PRK8;E9PKY7	G3V192;P02794;G3V1D1	Ferritin;Ferritin heavy chain;Ferritin heavy chain, N-terminally processed	FTH1	3	3	3	22.9	22.9	22.9	17.653	0	6.9081	567700	7	1.29588	0.0331218	-3.08224	-2.76488	11.6436	11.9127	15.0968	15.9515	15.7774	16.171
	+	2.57713	-3.15698	G3V576;G3V2Q1;P07910;G3V555;G3V575	G3V576;G3V2Q1;P07910;G3V555;G3V575	Heterogeneous nuclear ribonucleoproteins C1/C2	HNRNPC	7	1	1	42.4	13.4	13.4	25.256	0	62.693	2603600	6	2.57713	0.0040235	-3.15698	-6.65494	14.9614	15.6397	16.5645	18.9722	18.6873	18.9771
	+	2.82271	-2.68789	G3V599;Q96PC5-6;Q96PC5-11;Q96PC5-13;Q96PC5-5;Q96PC5-8;Q96PC5-10;Q96PC5-9;Q96PC5-14;Q96PC5-7;Q96PC5-12;Q96PC5	G3V599;Q96PC5-6;Q96PC5-11;Q96PC5-13;Q96PC5-5;Q96PC5-8;Q96PC5-10;Q96PC5-9;Q96PC5-14;Q96PC5-7;Q96PC5-12;Q96PC5	Melanoma inhibitory activity protein 2	MIA2	1	1	1	1.5	1.5	1.5	151.72	0.009061	1.5931	70750	2	2.82271	0.00317221	-2.68789	-7.73554	11.0521	11.6922	10.94	13.4112	14.088	14.2487
	+	2.072	-2.27645	G3XA94;Q9NPL8;H7C5U1;F8WAU6;F8WB00;F8WC42;C9JR82;C9JU35	G3XA94;Q9NPL8	Complex I assembly factor TIMMDC1, mitochondrial	TIMMDC1	3	3	3	26.9	26.9	26.9	19.98	0	7.5808	318230	10	2.072	0.00906049	-2.27645	-4.82822	12.1425	12.2211	13.5599	15.0056	14.7107	15.0365
	+	3.39763	-2.03608	H0Y6D8;Q32MN6;P20226-2;P20226	H0Y6D8;Q32MN6;P20226-2;P20226	TATA-box-binding protein	TBP	1	1	1	14.9	14.9	14.9	11.502	0	5.5526	486380	9	3.39763	0.000868132	-2.03608	-10.9135	13.9347	14.2229	14.4783	16.4057	16.0605	16.278
	+	2.94253	-2.24392	H0Y8C3;Q9NZJ7-2;Q9NZJ7	H0Y8C3;Q9NZJ7-2;Q9NZJ7	Mitochondrial carrier homolog 1	MTCH1	1	1	1	5.3	5.3	5.3	43.121	0.0013319	2.5335	147400	2	2.94253	0.00271304	-2.24392	-8.31737	12.3741	12.5149	12.7272	14.6994	15.2504	14.3982
	+	5.72762	-2.87965	H3BLV9;Q96SB4-4;Q96SB4;Q96SB4-3;H7C521;H7C5L6;A8MPP7;A8MPY5;E7ETV6;Q9UPE1-2;Q9UPE1-3;Q9UPE1-4;Q9UPE1;H7C2I2;D6RBF8;D6RBM8	H3BLV9;Q96SB4-4;Q96SB4;Q96SB4-3	SRSF protein kinase 1	SRPK1	12	12	10	24.6	24.6	21.5	76.039	0	57.015	2777900	46	5.72762	0	-2.87965	-42.2706	14.6121	14.8148	14.7241	17.6368	17.6256	17.5276
	+	4.2755	-6.21966	H3BV80;H3BMM9;H3BTC0;Q15287-3;Q15287-2;Q15287;H3BPG5	H3BV80;H3BMM9;H3BTC0;Q15287-3;Q15287-2;Q15287;H3BPG5	RNA-binding protein with serine-rich domain 1	RNPS1	5	1	1	22.7	4.3	4.3	24.561	0.0040093	1.9088	1176500	4	4.2755	0.000732824	-6.21966	-18.2495	12.3389	11.3398	12.2225	17.9873	18.1446	18.4282
	+	4.9397	-3.60498	H3BMS0	H3BMS0		RNPS1	5	5	1	23.3	23.3	8.2	27.431	0	47.2	8236000	23	4.9397	0.00184615	-3.60498	-26.82	16.7071	16.6799	16.8339	20.392	20.5359	20.1079
	+	5.08109	-2.45335	H3BNC9;P08708;H0YN88;A0A075B716;H0YN73;A0A0J9YYC4	H3BNC9;P08708;H0YN88;A0A075B716	40S ribosomal protein S17	RPS17	5	5	5	12.8	12.8	12.8	64.532	0	209.69	36222000	60	5.08109	0.0024	-2.45335	-29.1044	19.1712	19.281	19.3213	21.7899	21.5687	21.7749
	+	5.35474	-12.5319	H7C2G1;E9PIP8	H7C2G1;E9PIP8		NOS1AP	6	2	2	48	6.7	6.7	15.798	0	6.1206	119010000	33	5.35474	0.00355556	-12.5319	-34.088	11.0294	11.3004	12.2409	24.0873	24.0198	24.0593
	+	4.69697	-8.86795	H7C3M7	H7C3M7		FARP2	7	4	4	24.3	13.7	13.7	51.593	0	50.65	6901400	11	4.69697	0.00126316	-8.86795	-23.3052	12.4913	11.4558	11.3445	20.7726	20.4217	20.7011
	+	3.46079	-2.79377	H7C507;Q9Y2H6-2;Q9Y2H6	H7C507;Q9Y2H6-2;Q9Y2H6	Fibronectin type-III domain-containing protein 3A	FNDC3A	1	1	1	11.5	11.5	11.5	15.881	0	4.0228	109040	4	3.46079	0.000297214	-2.79377	-11.3287	11.7349	10.966	11.2608	14.2403	13.9097	14.1931
	+	3.12338	-6.17936	H9KVB4;O15417;O15417-2;H7C0N9;H7BXS9	H9KVB4;O15417	Trinucleotide repeat-containing gene 18 protein	TNRC18	12	12	12	6.3	6.3	6.3	314.46	0	56.394	6052000	29	3.12338	0.00202532	-6.17936	-9.27136	14.8508	12.8502	14.1572	20.7573	19.9066	19.7324
	+	6.06048	-12.9283	J3KNS1;Q9UPW5;Q9UPW5-2;Q9UPW5-3	J3KNS1;Q9UPW5;Q9UPW5-2;Q9UPW5-3	Cytosolic carboxypeptidase 1	AGTPBP1	19	19	19	21.8	21.8	21.8	143.23	0	144.13	3850900	56	6.06048	0	-12.9283	-51.2133	4.95699	4.15672	4.59288	17.681	17.3325	17.4782
	+	5.7049	-3.81452	J3KPP4;O95232;D6RDI2;C9JL41;O95232-2;D6RHH0;H7C5U7;U3KQT3;H0YA81;E7EN55	J3KPP4;O95232	Luc7-like protein 3	LUC7L3	13	13	13	31.1	31.1	31.1	58.22	0	323.31	38947000	85	5.7049	0	-3.81452	-41.7204	17.3265	17.3047	17.4057	21.1176	21.0369	21.326
	+	2.23797	2.67743	K7EPN1;K7EJ96;K7EPS3;Q9GZN7	K7EPN1;K7EJ96;K7EPS3;Q9GZN7	Protein rogdi homolog	ROGDI	1	1	1	11.1	11.1	11.1	19.071	0	8.7273	145560	5	2.23797	0.00707296	2.67743	5.37669	14.3746	14.5926	15.0066	11.6073	11.4347	12.8995
	+	2.99008	-3.35375	K7EK07;P84243	K7EK07;P84243	Histone H3;Histone H3.3	H3F3B;H3F3A	1	1	1	24.2	24.2	24.2	14.914	0	43.97	180270	4	2.99008	0.00263521	-3.35375	-8.55907	12.3616	11.6803	11.133	14.9993	14.841	15.3959
	+	4.76899	-2.69683	K7EML3;Q9NUL5-3;Q9NUL5-2;Q9NUL5-4;Q9NUL5	K7EML3;Q9NUL5-3;Q9NUL5-2;Q9NUL5-4;Q9NUL5	UPF0515 protein C19orf66	C19orf66	1	1	1	25.4	25.4	25.4	8.1251	0	4.2069	85607	3	4.76899	0.00141176	-2.69683	-24.2976	11.5758	11.5415	11.8457	14.4558	14.3303	14.2674
	+	2.51726	-2.1237	K7EQ03;K7EP90;Q9BTD8-4;Q9BTD8-2;Q9BTD8-3;Q9BTD8;K7ER08	K7EQ03;K7EP90;Q9BTD8-4;Q9BTD8-2;Q9BTD8-3;Q9BTD8;K7ER08	RNA-binding protein 42	RBM42	2	2	2	6.6	6.6	6.6	44.638	0	7.0544	255770	7	2.51726	0.00461709	-2.1237	-6.41242	12.8405	13.2418	13.7743	15.7824	15.1503	15.2951
	+	3.63847	-3.85806	M0R0N4;M0QYZ2;P53680;M0QZ21;X6R390;P53680-2;M0R1S0	M0R0N4;M0QYZ2;P53680;M0QZ21;X6R390;P53680-2	AP-2 complex subunit sigma	AP2S1	5	5	5	38.9	38.9	38.9	17.303	0	31.972	4401500	32	3.63847	0.000347826	-3.85806	-12.5787	14.8527	15.591	14.9163	18.8558	18.7173	19.3611
	+	2.20149	2.65979	M0R3H5;M0QZR4;Q92888-2;Q92888;Q92888-3;Q92888-4	M0R3H5;M0QZR4;Q92888-2;Q92888;Q92888-3;Q92888-4	Rho guanine nucleotide exchange factor 1	ARHGEF1	1	1	1	17	17	17	10.18	0.00071702	3.4824	92920	5	2.20149	0.00754229	2.65979	5.25216	13.9377	13.8596	14.0865	10.9175	12.2969	10.69
	+	1.09641	4.97611	M0R3D6;M0R1A7;M0R117;Q02543;M0R0P7	M0R3D6;M0R1A7;M0R117;Q02543;M0R0P7	60S ribosomal protein L18a	RPL18A	2	2	2	17	17	17	16.714	0	16.98	1732800	8	1.09641	0.0513321	4.97611	2.33181	18.0794	18.1543	18.5414	10.7537	17.5139	11.5792
	+	5.04068	-1.87529	O00203;O00203-3;Q13367-4;A0A590UJ60;A0A2R8Y2A8;A0A5F9UJV3;A0A590UJW5;A0A590UKC4;Q13367;H0YBD0;F5GWU4;A0A590UJ44;A0A590UK69;A0A590UKD3;A0A590UJU0;A0A590UK04;Q13367-3;F5GYB0;A0A590UJU7;A0A590UJE5;A0A590UK30	O00203;O00203-3	AP-3 complex subunit beta-1	AP3B1	25	25	25	32.3	32.3	32.3	121.32	0	204.58	10873000	137	5.04068	0.00228571	-1.87529	-28.4325	16.6249	16.5	16.6324	18.5192	18.3614	18.5025
	+	3.55771	-2.88024	O00268;A0A0G2JRY5;V9GY14	O00268;A0A0G2JRY5	Transcription initiation factor TFIID subunit 4	TAF4	3	3	3	5	5	5	110.11	0	19.025	250580	6	3.55771	0.000326531	-2.88024	-11.995	12.4797	12.4283	11.9869	15.4393	15.2686	14.8277
	+	1.94217	-2.57411	O00391;O00391-2;H0Y5Z8;A8MXT8	O00391;O00391-2	Sulfhydryl oxidase 1	QSOX1	9	9	9	18.2	18.2	18.2	82.577	0	25.356	1411000	30	1.94217	0.0108446	-2.57411	-4.42975	11.3583	11.5857	13.1712	14.5384	14.4667	14.8325
	+	7.29058	-2.72865	O00410;O00410-3;H0Y8C6;O00410-2;E7ETV3;H0Y3V4;E7EQT5;E7EV12;E7EWK4;E7EX05;E7ESZ1;E7ETV8;C9JZD8;C9JQT6;C9J875;C9JXE0;C9JZ53;F8WF30;C9J583	O00410;O00410-3;H0Y8C6;O00410-2	Importin-5	IPO5	46	46	45	61.3	61.3	60.2	123.63	0	323.31	110530000	383	7.29058	0	-2.72865	-104.02	18.5476	18.5104	18.5545	21.2835	21.2932	21.2218
	+	4.46916	-4.33189	O00422-2;H7BZW6;O00422;U3KPY7	O00422-2;H7BZW6;O00422	Histone deacetylase complex subunit SAP18	SAP18	4	4	4	34.9	34.9	34.9	19.526	0	71.141	14954000	24	4.46916	0.000932039	-4.33189	-20.4221	16.6104	16.8622	17.2989	21.3867	21.1628	21.2175
	+	2.58154	-2.56691	O14646-2;O14646;A0A1B0GTU9;H0YJG4;A0A2R8Y840;O14647-2;O14647;Q9HCK8-2;Q9HCK8;Q8TD26;Q9P2D1	O14646-2;O14646	Chromodomain-helicase-DNA-binding protein 1	CHD1	5	4	4	3.7	3.2	3.2	196.59	0	9.3473	308760	12	2.58154	0.00406168	-2.56691	-6.67314	11.8562	13.1599	12.5454	15.2219	14.9499	15.0904
	+	3.80502	-2.67583	O15047	O15047	Histone-lysine N-methyltransferase SETD1A	SETD1A	3	3	3	2.7	2.7	2.7	186.03	0	7.669	260330	6	3.80502	0.000432432	-2.67583	-13.8697	12.5834	12.0539	12.5491	14.8934	15.1477	15.1727
	+	1.08375	4.91174	O15228-2;O15228	O15228-2;O15228	Dihydroxyacetone phosphate acyltransferase	GNPAT	1	1	1	2.6	2.6	2.6	69.906	0.0092213	1.5465	980320	1	1.08375	0.0528224	4.91174	2.30526	18.8916	18.7889	12.4716	12.0653	11.4607	11.8909
	+	3.14604	-3.55435	O43290;E9PQI8	O43290	U4/U6.U5 tri-snRNP-associated protein 1	SART1	8	8	8	13.5	13.5	13.5	90.254	0	42.704	980240	21	3.14604	0.00156559	-3.55435	-9.39776	12.4975	12.5788	13.2031	16.9089	15.8951	16.1385
	+	2.384	-3.72009	O43395;O43395-3	O43395	U4/U6 small nuclear ribonucleoprotein Prp3	PRPF3	6	6	6	14.1	14.1	14.1	77.528	0	22.659	1249000	18	2.384	0.00589163	-3.72009	-5.89938	12.8508	11.8353	13.9136	16.8061	16.1999	16.7539
	+	2.32734	-3.40556	O43818	O43818	U3 small nucleolar RNA-interacting protein 2	RRP9	4	4	4	18.1	18.1	18.1	51.84	0	27.179	545070	17	2.32734	0.00658318	-3.40556	-5.69188	11.7517	12.1535	13.6418	16.2499	15.7189	15.795
	+	2.11928	-4.27227	O60306;H0YH15	O60306	Intron-binding protein aquarius	AQR	16	16	16	18.9	18.9	18.9	171.29	0	99.722	2216700	45	2.11928	0.00842368	-4.27227	-4.9798	11.0006	12.6476	13.9243	17.0779	16.6673	16.6441
	+	2.64264	-3.61118	Q5SRN1;O60508	Q5SRN1;O60508	Pre-mRNA-processing factor 17	CDC40	5	5	5	13.7	13.7	13.7	60.83	0	14.612	404510	8	2.64264	0.003725	-3.61118	-6.92939	11.9651	10.815	11.6724	15.6891	15.238	14.3591
	+	3.56981	-3.68237	O60832-2;O60832;C9IYT0;H7C0M1;H7C2Q9;H7C2Q2;H7BZF2	O60832-2;O60832;C9IYT0;H7C0M1	H/ACA ribonucleoprotein complex subunit 4	DKC1	12	12	12	48.3	48.3	48.3	47.602	0	92.527	11417000	41	3.56981	0.00033218	-3.68237	-12.0807	16.1293	16.3178	17.0511	20.3111	19.9468	20.2875
	+	4.46337	-14.5438	O75052-3;O75052;E9PSG0;O75052-2	O75052-3;O75052;E9PSG0	Carboxyl-terminal PDZ ligand of neuronal nitric oxide synthase protein	NOS1AP	29	29	27	54.1	54.1	48.7	55.568	0	323.31	847420000	306	4.46337	0.000923077	-14.5438	-20.3536	11.534	9.10918	10.5632	24.7952	24.8621	25.1806
	+	4.13677	-2.41306	O75400;A0A7N4I394;O75400-2;O75400-3;F5H578;H0YG38;H7C2N3	O75400;A0A7N4I394;O75400-2;O75400-3	Pre-mRNA-processing factor 40 homolog A	PRPF40A	18	18	18	24.2	24.2	24.2	108.8	0	104.77	10976000	74	4.13677	0.000648649	-2.41306	-16.8343	16.8037	16.7862	16.6464	19.1777	18.9167	19.3811
	+	2.71026	-2.37596	O75431;C9JAZ1;O75431-2;C9JNK6;F8WE26	O75431;C9JAZ1;O75431-2;C9JNK6	Metaxin-2	MTX2	6	6	6	47.9	47.9	47.9	29.763	0	60.589	1485400	23	2.71026	0.00355496	-2.37596	-7.22294	15.0897	14.8456	15.7718	17.8389	17.2625	17.7336
	+	3.01065	-2.35461	O75643;A0A494C1A5;O75643-2	O75643;A0A494C1A5	U5 small nuclear ribonucleoprotein 200 kDa helicase	SNRNP200	62	62	62	39.9	39.9	39.9	244.5	0	323.31	19697000	249	3.01065	0.00268392	-2.35461	-8.6656	15.5011	15.5441	16.2846	18.3051	17.9749	18.1136
	+	2.92333	-2.7369	O75691	O75691	Small subunit processome component 20 homolog	UTP20	13	13	13	7	7	7	318.38	0	42.176	1047500	37	2.92333	0.00265758	-2.7369	-8.22157	12.9222	12.6741	13.7209	16.044	15.6889	15.7948
	+	2.23498	2.50049	O75717;O75717-2;C9JYB3	O75717;O75717-2;C9JYB3	WD repeat and HMG-box DNA-binding protein 1	WDHD1	4	4	4	6.3	6.3	6.3	125.97	0	10.641	199200	8	2.23498	0.00706084	2.50049	5.3664	14.1773	14.5335	14.5884	11.9175	12.7156	11.1647
	+	5.65211	-13.6175	O94887-3;O94887-2;O94887;C9JWM9;C9JVQ5	O94887-3;O94887-2;O94887	FERM, RhoGEF and pleckstrin domain-containing protein 2	FARP2	17	17	14	38.6	38.6	30.6	72.262	0	323.31	39957000	68	5.65211	0	-13.6175	-40.4692	8.1982	7.14272	7.27715	21.203	21.0443	21.2232
	+	3.00799	-2.44711	O94906;O94906-2	O94906;O94906-2	Pre-mRNA-processing factor 6	PRPF6	12	12	12	18.7	18.7	18.7	106.92	0	61.943	3424800	37	3.00799	0.00266912	-2.44711	-8.65175	16.5235	15.9003	16.8454	18.9261	18.7597	18.9247
	+	6.04568	-10.2446	O94973;A0A0G2JS82;E9PR62;A0A0G2JRF9;A0A0G2JQA4;A0A0G2JRS3;A0A0G2JS17;A0A0G2JQT9;H0YDE9;H0YEG0;E9PQP4;E9PNC4;E9PPY8	O94973;A0A0G2JS82	AP-2 complex subunit alpha-2	AP2A2	25	16	1	40.6	27.8	1.4	103.96	0	252.3	6477800	69	6.04568	0	-10.2446	-50.7783	8.6531	8.13391	8.04789	18.3825	18.6038	18.5824
	+	2.04332	-2.27225	O94973-2;O94973-3;A0A0G2JQM1	O94973-2;O94973-3;A0A0G2JQM1	AP-2 complex subunit alpha-2	AP2A2	25	1	1	40.6	1.5	1.5	104.09	0.0084746	1.6462	76312	2	2.04332	0.00960639	-2.27225	-4.73799	11.3181	12.5666	11.8737	14.6687	13.5954	14.3111
	+	2.77625	-2.58125	O95236;O95236-2;O95236-3	O95236;O95236-2;O95236-3	Apolipoprotein L3	APOL3	4	4	4	19.2	19.2	19.2	44.278	0	15.33	203120	7	2.77625	0.00318169	-2.58125	-7.51997	11.9541	12.9184	12.1107	14.7353	14.7446	15.2469
	+	3.92273	-2.2376	O95470;H0Y3V8;H7BXL7	O95470	Sphingosine-1-phosphate lyase 1	SGPL1	12	12	12	35.6	35.6	35.6	63.523	0	64.078	3611600	61	3.92273	0.000507937	-2.2376	-14.8583	14.9993	14.9043	15.343	17.4543	17.2179	17.2872
	+	1.67399	-2.62809	O95478;A0A0A0MQZ6;H0YAI9	O95478;A0A0A0MQZ6	Ribosome biogenesis protein NSA2 homolog	NSA2	4	4	4	20.8	20.8	20.8	30.065	0	13.13	915460	10	1.67399	0.0154987	-2.62809	-3.68106	12.9218	13.3245	15.066	16.9298	15.9961	16.2706
	+	2.27635	-2.21474	O95625	O95625	Zinc finger and BTB domain-containing protein 11	ZBTB11	3	3	3	3.5	3.5	3.5	119.38	0	8.5	99210	5	2.27635	0.00659054	-2.21474	-5.51029	12.6348	11.4509	11.715	14.2742	13.7912	14.3795
	+	5.73803	-4.85917	O95782-2;O95782;M0R2D9;E9PPZ3;E9PS94	O95782-2;O95782	AP-2 complex subunit alpha-1	AP2A1	35	35	26	56.2	56.2	43.7	105.36	0	323.31	47026000	160	5.73803	0	-4.85917	-42.525	15.5848	15.5015	15.833	20.5313	20.3898	20.5757
	+	5.21863	-3.43387	O95816-2;O95816	O95816-2;O95816	BAG family molecular chaperone regulator 2	BAG2	8	8	8	52.2	52.2	52.2	20.189	0	206.77	8320500	69	5.21863	0.00290909	-3.43387	-31.5114	14.9326	15.0883	15.2288	18.5315	18.3936	18.6262
	+	2.42161	-3.53762	O95926-2;O95926	O95926-2;O95926	Pre-mRNA-splicing factor SYF2	SYF2	1	1	1	13.9	13.9	13.9	23.568	0	48.766	134020	6	2.42161	0.00592426	-3.53762	-6.04054	10.8471	10.7071	12.4052	15.2893	14.6641	14.6188
	+	1.44562	-3.92342	O96008;O96008-2;K7EKG4;K7EJ57	O96008;O96008-2;K7EKG4;K7EJ57	Mitochondrial import receptor subunit TOM40 homolog	TOMM40	6	6	6	30.5	30.5	30.5	37.893	0	23.973	1340000	14	1.44562	0.0236075	-3.92342	-3.1109	11.9406	12.2235	14.814	18.4177	16.9222	15.4084
	+	3.41496	4.06086	P01112	P01112	GTPase HRas;GTPase HRas, N-terminally processed	HRAS	3	1	0	27.5	7.9	0	21.298	0.00071685	3.4824	567020	3	3.41496	0.00088764	4.06086	11.0259	16.2713	16.4887	16.2016	11.9007	11.9026	12.9757
	+	2.12955	-3.50482	P02792	P02792	Ferritin light chain	FTL	4	4	4	28.6	28.6	28.6	20.019	0	9.5763	423970	11	2.12955	0.00841227	-3.50482	-5.01322	12.973	12.1868	10.9051	16.1937	14.9859	15.3996
	+	4.16749	-2.76932	P03886	P03886	NADH-ubiquinone oxidoreductase chain 1	MT-ND1	3	3	3	10.1	10.1	10.1	35.66	0.00069946	3.233	208140	7	4.16749	0.000666667	-2.76932	-17.1381	11.8538	11.9384	12.1782	14.7692	14.9781	14.5311
	+	2.40662	-2.5486	P09497-2;P09497;H0Y9Q6;D6RJD1	P09497-2;P09497;H0Y9Q6;D6RJD1	Clathrin light chain B	CLTB	2	2	2	9	9	9	23.181	0.00024242	3.7091	345430	5	2.40662	0.00604651	-2.5486	-5.98394	13.8252	12.999	12.4471	15.6799	15.8674	15.3697
	+	3.68203	-3.33304	P09914-2;P09914	P09914-2;P09914	Interferon-induced protein with tetratricopeptide repeats 1	IFIT1	15	15	15	42.5	42.5	42.5	51.713	0	121.52	4962900	60	3.68203	0.000367816	-3.33304	-12.9047	14.2432	13.6074	14.4127	17.2817	17.417	17.5638
	+	3.98906	-3.38675	P13747	P13747	HLA class I histocompatibility antigen, alpha chain E	HLA-E	4	3	3	15.4	11.7	11.7	40.057	0	6.0068	333740	4	3.98906	0.000548571	-3.38675	-15.4452	12.4185	11.8225	12.0058	15.5207	15.2217	15.6647
	+	2.24906	4.17878	P14854	P14854	Cytochrome c oxidase subunit 6B1	COX6B1	2	2	2	34.9	34.9	34.9	10.192	0	4.7466	295700	5	2.24906	0.00685665	4.17878	5.41502	15.3304	15.1912	15.4094	11.0432	12.5056	9.84585
	+	2.70291	-4.62031	P18583-2;P18583-5;P18583-7;P18583;P18583-9;P18583-10;P18583-4;P18583-3;H7C1M2;P18583-8;J3QSZ5;H7C2G8;H7C1S4;H7C257	P18583-2;P18583-5;P18583-7;P18583;P18583-9;P18583-10;P18583-4;P18583-3;H7C1M2	Protein SON	SON	15	15	5	12	12	3.6	232.3	0	66.574	6195500	50	2.70291	0.0035266	-4.62031	-7.19052	13.4462	13.5872	15.4172	18.9662	18.6424	18.7029
	+	2.61725	-5.96462	P20592;P20592-2;C9JEL4;C9JS04;C9JZQ9;H9KVC9;A0A7P0Z4E0;H9KVC7;A0A7P0T9R0;A0A7P0T9I6;F8W8T1;P20591-2;P20591	P20592;P20592-2	Interferon-induced GTP-binding protein Mx2	MX2	8	8	8	16.9	16.9	16.9	82.088	0	26.77	1300500	21	2.61725	0.00379462	-5.96462	-6.82189	10.911	12.3312	9.53397	17.4109	16.9951	16.2641
	+	5.68522	-2.14367	P25685;M0QXK0;A0A7I2V3K7;P25685-2;M0R080;A0A7I2YQW1;M0R1D6;M0QZD0;M0QYT3;Q9UDY4	P25685;M0QXK0;A0A7I2V3K7;P25685-2;M0R080	DnaJ homolog subfamily B member 1	DNAJB1	4	4	4	15.9	15.9	15.9	38.044	0	16.989	596750	14	5.68522	0	-2.14367	-41.2494	13.554	13.4622	13.5147	15.6691	15.5702	15.7226
	+	5.82717	-3.2052	P29728;A0A087X0V5;P29728-2;A0A7P0T8H9;F8W1C5;F8VPI5;A0A7P0TAV1;P29728-3	P29728;A0A087X0V5;P29728-2;A0A7P0T8H9;F8W1C5;F8VPI5;A0A7P0TAV1	2-5-oligoadenylate synthase 2	OAS2	12	12	12	21.8	21.8	21.8	82.43	0	99.868	9767200	58	5.82717	0	-3.2052	-44.7681	16.0083	15.7726	15.8507	19.0538	19.0782	19.1154
	+	6.60389	-2.07148	P31946-2;P31946;Q4VY20;Q4VY19;A0A0J9YWE8;A0A0J9YWZ2	P31946-2;P31946	14-3-3 protein beta/alpha;14-3-3 protein beta/alpha, N-terminally processed	YWHAB	10	7	7	50.4	38.9	38.9	27.85	0	132.63	5136000	39	6.60389	0	-2.07148	-70.0427	16.5007	16.5063	16.49	18.5191	18.5722	18.6201
	+	4.9349	-2.1397	P34932;A0A087WYC1;A0A087WTS8;P34932-2	P34932;A0A087WYC1;A0A087WTS8	Heat shock 70 kDa protein 4	HSPA4	30	28	27	53.1	50.4	48.5	94.33	0	312.01	43882000	189	4.9349	0.00181132	-2.1397	-26.7457	18.343	18.4038	18.5708	20.4952	20.615	20.6266
	+	3.42911	-3.78539	P35240-8;P35240-3;P35240;P35240-2;A0A5F9ZHA0;P35240-9;P35240-10;P35240-7;P35240-4;P35240-6;P35240-5	P35240-8;P35240-3;P35240;P35240-2;A0A5F9ZHA0;P35240-9;P35240-10;P35240-7;P35240-4;P35240-6;P35240-5	Merlin	NF2	3	3	3	8.4	8.4	8.4	65.35	0	15.618	462660	11	3.42911	0.000921283	-3.78539	-11.1186	11.2336	11.7758	12.1607	15.5882	15.824	15.1139
	+	4.42439	-2.9723	P35268;K7EP65;K7EKS7;K7ELC4;K7EMH1;K7ERI7;K7EJT5	P35268;K7EP65;K7EKS7;K7ELC4;K7EMH1;K7ERI7;K7EJT5	60S ribosomal protein L22	RPL22	5	5	5	41.4	41.4	41.4	14.787	0	215.1	14820000	27	4.42439	0.000872727	-2.9723	-19.8983	18.176	18.2728	18.4926	21.4558	21.0633	21.3392
	+	3.89164	-3.5584	P38919;I3L3H2	P38919;I3L3H2	Eukaryotic initiation factor 4A-III;Eukaryotic initiation factor 4A-III, N-terminally processed	EIF4A3	15	15	14	61.6	61.6	57.7	46.871	0	217.99	14971000	77	3.89164	0.000477612	-3.5584	-14.5908	16.0955	16.1474	16.8093	20.071	19.8082	19.8481
	+	4.68706	-1.89932	P40306;J3QQN1;J3QL48	P40306	Proteasome subunit beta type-10	PSMB10	6	6	6	42.5	42.5	42.5	28.936	0	43.053	3265100	28	4.68706	0.00124675	-1.89932	-23.1717	16.7658	16.658	16.7946	18.7543	18.6515	18.5106
	+	2.37017	-4.22395	P42568;P42568-2;B1APT5	P42568;P42568-2	Protein AF-9	MLLT3	6	6	6	13.4	13.4	13.4	63.351	0	15.779	684150	11	2.37017	0.00601942	-4.22395	-5.84814	12.2959	12.9137	10.837	16.9136	16.1976	15.6073
	+	4.02977	-6.43473	P48426-2;P48426;H7BXS3;S4R320	P48426-2;P48426;H7BXS3	Phosphatidylinositol 5-phosphate 4-kinase type-2 alpha	PIP4K2A	7	4	4	25.9	15.6	15.6	39.802	0	13.747	1074600	12	4.02977	0.000585366	-6.43473	-15.8165	10.7611	9.80766	10.7216	17.3648	16.7495	16.4803
	+	3.77217	-2.40826	P49756;P49756-2;P49756-3;H0YE46;E9PQU5	P49756	RNA-binding protein 25	RBM25	9	9	9	15.7	15.7	15.7	100.18	0	68.972	8366300	56	3.77217	0.000419214	-2.40826	-13.6054	16.8985	16.9906	17.1483	19.4508	19.1275	19.6838
	+	1.74782	-2.61029	P51608;P51608-2	P51608;P51608-2	Methyl-CpG-binding protein 2	MECP2	1	1	1	3.3	3.3	3.3	52.44	0	4.1534	83759	4	1.74782	0.0141564	-2.61029	-3.87797	11.9731	10.1652	11.8802	14.548	13.8838	13.4175
	+	2.20826	-2.94244	P53677;E5RJ52;E7ER80;P53677-2;H0YBA0;H0YBM0;H0YAY4;E5RGF3;E5RI83	P53677;E5RJ52;E7ER80;P53677-2	AP-3 complex subunit mu-2	AP3M2	7	6	6	28.9	26.6	26.6	46.977	0	14.603	471850	10	2.20826	0.00732888	-2.94244	-5.2751	11.9343	11.808	12.0015	13.8034	15.6858	15.082
	+	1.97059	-6.11432	P54802;K7ENX5	P54802	Alpha-N-acetylglucosaminidase;Alpha-N-acetylglucosaminidase 82 kDa form;Alpha-N-acetylglucosaminidase 77 kDa form	NAGLU	11	11	11	23.3	23.3	23.3	82.265	0	30.259	1659200	26	1.97059	0.0105663	-6.11432	-4.5148	12.5556	11.0611	8.01954	16.2021	16.8454	16.9317
	+	4.43911	-2.67947	P61981	P61981	14-3-3 protein gamma;14-3-3 protein gamma, N-terminally processed	YWHAG	10	9	8	53	49	45.3	28.302	0	266.47	11213000	70	4.43911	0.000888889	-2.67947	-20.069	17.1038	16.6641	16.8892	19.4967	19.5591	19.6397
	+	5.0882	-2.03994	P62258;P62258-2;B4DJF2;I3L3T1;K7EIT4;K7EM20;I3L0W5	P62258;P62258-2	14-3-3 protein epsilon	YWHAE	11	10	10	48.6	44.7	44.7	29.174	0	126.87	18563000	69	5.0882	0.00246154	-2.03994	-29.2241	17.6649	17.7745	17.756	19.7172	19.7045	19.8936
	+	2.7412	-2.6791	P62487	P62487	DNA-directed RNA polymerase II subunit RPB7	POLR2G	1	1	1	9.3	9.3	9.3	19.294	0.0058297	1.7301	128260	1	2.7412	0.0032133	-2.6791	-7.36086	12.823	11.7308	11.9128	15.1039	14.6752	14.7249
	+	3.13534	-2.16901	P62979;P0CG48;F5GYU3;A0A2R8Y422;F5H388;B4DV12;F5H265;J3QKN0;F5H2Z3;F5H6Q2;F5GXK7;Q5PY61;J3QTR3;J3QS39;Q96C32;P62987;P0CG47;F5H747;M0R2S1;M0R1M6;M0R1V7;F5GZ39;J3QSA3	P62979;P0CG48;F5GYU3;A0A2R8Y422;F5H388;B4DV12;F5H265;J3QKN0;F5H2Z3;F5H6Q2;F5GXK7;Q5PY61;J3QTR3;J3QS39;Q96C32;P62987;P0CG47;F5H747;M0R2S1;M0R1M6;M0R1V7	Ubiquitin-40S ribosomal protein S27a;Ubiquitin;40S ribosomal protein S27a;Polyubiquitin-C;Ubiquitin;Ubiquitin-60S ribosomal protein L40;Ubiquitin;60S ribosomal protein L40;Polyubiquitin-B;Ubiquitin	RPS27A;UBC;UBB;UBA52	6	6	6	42.3	42.3	42.3	17.965	0	39.825	10555000	32	3.13534	0.00178252	-2.16901	-9.3379	18.0011	17.896	18.2748	20.2053	19.8857	20.5879
	+	6.85735	-4.49127	P63010;P63010-2;P63010-3;A0A087X253;A0A087WU93;A0A087WZQ6;A0A087WYD1;K7EN71;K7ERB2;K7EJ01;K7EJX1	P63010;P63010-2;P63010-3;A0A087X253;A0A087WU93;A0A087WZQ6;A0A087WYD1	AP-2 complex subunit beta	AP2B1	32	32	20	45.7	45.7	32.6	104.55	0	225.15	25703000	126	6.85735	0	-4.49127	-81.0521	15.2285	15.2685	15.2937	19.8144	19.6511	19.799
	+	3.06296	-2.79435	P63167;F8VXL2;F8VRV5;F8VXI7	P63167;F8VXL2;F8VRV5	Dynein light chain 1, cytoplasmic	DYNLL1	4	4	2	62.9	62.9	38.2	10.366	0	112.81	47161000	54	3.06296	0.00223689	-2.79435	-8.94202	20.1662	20.2664	19.5582	22.4675	22.6934	23.2129
	+	5.25827	-3.58054	P78356;P78356-2;A0A087WT35	P78356;P78356-2	Phosphatidylinositol 5-phosphate 4-kinase type-2 beta	PIP4K2B	10	10	7	32.2	32.2	23.6	47.377	0	33.426	2482600	27	5.25827	0.003	-3.58054	-32.2412	13.9108	13.9643	14.163	17.5186	17.5074	17.7537
	+	1.78762	-3.37945	P78362;P78362-2;C9J2M4;C9JWF7	P78362;P78362-2	SRSF protein kinase 2;SRSF protein kinase 2 N-terminal;SRSF protein kinase 2 C-terminal	SRPK2	6	4	4	12.8	9.7	9.7	77.526	0	19.824	497260	11	1.78762	0.0134473	-3.37945	-3.98687	10.8563	12.6363	12.6404	14.2158	15.9786	16.077
	+	1.79437	-2.35079	P80217;P80217-2	P80217;P80217-2	Interferon-induced 35 kDa protein	IFI35	2	2	2	12.9	12.9	12.9	31.546	0	5.4714	98103	3	1.79437	0.0134206	-2.35079	-4.00557	11.234	11.1091	12.8763	13.8075	14.2101	14.2543
	+	1.32504	3.23856	P82912;P82912-2;H0YL99	P82912;P82912-2;H0YL99	28S ribosomal protein S11, mitochondrial	MRPS11	2	2	2	22.7	22.7	22.7	20.616	0.0038282	1.9959	418760	3	1.32504	0.0313855	3.23856	2.83071	17.0539	16.9829	15.5934	12.2149	12.3143	15.3853
	+	2.5887	-2.16756	P84090;G3V279	P84090;G3V279	Enhancer of rudimentary homolog	ERH	6	6	6	49	49	49	12.259	0	90.076	9974100	27	2.5887	0.00397136	-2.16756	-6.70274	17.5411	17.6358	18.5188	20.2274	19.9268	20.0442
	+	1.91067	-2.53425	P98179	P98179	RNA-binding protein 3	RBM3	1	1	1	11.5	11.5	11.5	17.17	0	8.9305	96049	3	1.91067	0.0108731	-2.53425	-4.33682	11.3347	12.4007	10.6912	14.6151	13.7715	13.6427
	+	1.56603	-2.56658	Q01831-2;Q01831	Q01831-2;Q01831	DNA repair protein complementing XP-C cells	XPC	1	1	1	1.6	1.6	1.6	101.85	0.0025762	2.1424	71012	2	1.56603	0.0184819	-2.56658	-3.40457	10.281	11.4057	11.8797	13.8317	12.7042	14.7303
	+	2.09829	-3.82162	X6RAJ1;Q02040-2;Q02040-3;Q02040	X6RAJ1;Q02040-2;Q02040-3;Q02040	A-kinase anchor protein 17A	AKAP17A	5	5	5	14.8	14.8	14.8	51.506	0	40.127	529380	8	2.09829	0.00868659	-3.82162	-4.91205	11.8383	11.4862	13.4201	15.2324	16.01	16.967
	+	3.52701	-2.52268	Q03111	Q03111	Protein ENL	MLLT1	1	1	1	3.2	3.2	3.2	62.055	0.0066404	1.6911	103020	3	3.52701	0.000315789	-2.52268	-11.78	12.0877	11.8092	12.2086	14.9017	14.3026	14.4691
	+	1.58402	-4.10793	Q03701;C9J9W7	Q03701	CCAAT/enhancer-binding protein zeta	CEBPZ	10	10	10	15.6	15.6	15.6	120.97	0	35.678	868480	22	1.58402	0.0180852	-4.10793	-3.44975	10.6892	10.0023	13.8104	16.0222	15.3219	15.4815
	+	1.9192	2.38674	Q07812-5;Q07812-7;Q07812-8;Q07812;Q07812-2;K4JQN1	Q07812-5;Q07812-7;Q07812-8;Q07812;Q07812-2;K4JQN1	Apoptosis regulator BAX	BAX	2	2	2	15.9	15.9	15.9	18.129	0	7.1992	465820	9	1.9192	0.0109511	2.38674	4.36184	15.9107	14.9538	15.9018	13.5894	12.3131	13.7035
	+	2.06844	-3.0077	Q08345-5;Q08345;Q08345-6;Q08345-2;A0A0G2JI85;A0A0G2JNZ7;A0A0A0MSX3;A0A0G2JIZ7;E7EPN2;H0Y9F4;E7EPH4;A2ABL2;A2ABM8;A0A140T972;E7EUP7;H0YAH6;E7EQ23;A0A0G2JIA2;E7EQ30;A0A0G2JJA0;E7ERI6;E7ETI3;E7EX99;Q08345-4;E7ESR9;A0A0G2JHK4;E7ERN0;E7EVW6;E7EUD5;E7ES06;A2ABL0;E7EVT1;E7EN94;E7ENJ2;E7EXB0;E7ETX3	Q08345-5;Q08345;Q08345-6;Q08345-2;A0A0G2JI85;A0A0G2JNZ7;A0A0A0MSX3	Epithelial discoidin domain-containing receptor 1	DDR1	3	3	3	6.5	6.5	6.5	101.8	0	5.1384	343080	5	2.06844	0.00909361	-3.0077	-4.81694	12.412	14.1696	12.2489	15.7337	16.06	16.0599
	+	1.54872	-3.17488	Q09028-4;Q09028-3;Q09028-2;Q09028	Q09028-4;Q09028-3;Q09028-2;Q09028	Histone-binding protein RBBP4	RBBP4	6	2	1	20.8	11	7.9	43.481	0	4.0636	500140	5	1.54872	0.0193056	-3.17488	-3.36145	13.8091	13.6785	10.9155	16.0182	15.8901	16.0193
	+	3.8277	-2.02546	Q12874	Q12874	Splicing factor 3A subunit 3	SF3A3	11	11	11	33.1	33.1	33.1	58.848	0	30.959	1494100	28	3.8277	0.000446512	-2.02546	-14.0551	14.0952	14.1132	14.2866	16.4514	16.0679	16.0521
	+	2.87147	-3.15351	Q12965;H0YLE5;H0YNQ8;H0YN00;O00160	Q12965	Unconventional myosin-Ie	MYO1E	6	6	6	7.4	7.4	7.4	127.06	0	39.65	512050	16	2.87147	0.00313154	-3.15351	-7.96772	11.925	12.6502	12.5219	16.0174	14.904	15.6362
	+	1.97158	-2.85583	Q13123;E7EQZ7;D6REL4	Q13123	Protein Red	IK	5	5	5	13.8	13.8	13.8	65.601	0	9.2702	381320	13	1.97158	0.0105151	-2.85583	-4.51781	11.6328	11.5918	13.29	15.4619	15.1543	14.4659
	+	2.97217	-2.75396	Q13523;H0YDJ3	Q13523;H0YDJ3	Serine/threonine-protein kinase PRP4 homolog	PRPF4B	9	9	9	10.7	10.7	10.7	116.99	0	58.57	1433800	26	2.97217	0.00260682	-2.75396	-8.46731	14.3168	13.9578	14.8523	17.3248	16.7385	17.3255
	+	1.75058	-4.65491	Q13769;H7C072;F8WCP5;H7C441;C9JXG5;C9JXU6;F5GZF3;C9JCL9	Q13769	THO complex subunit 5 homolog	THOC5	9	9	9	22.1	22.1	22.1	78.507	0	100.42	1046200	21	1.75058	0.0141344	-4.65491	-3.88545	12.551	11.1415	9.71771	17.0093	16.2723	14.0933
	+	3.57229	-2.57969	Q13838-2;Q13838;Q5STU3;A0A0G2JJZ9;A0A140T9X3;F6WLT2;A0A140T9X9;H0Y400;A0A140TA18;F6UJC5;A0A0A0MT12;A0A140T996;F6TRA5;F6S4E6;F6R6M7;F6QYI9;A0A0G2JJL7;H0YCC6;A0A140T9K1;A0A140T973;A0A140T9L4;A0A140T9N3;A0A140T9K2	Q13838-2;Q13838;Q5STU3;A0A0G2JJZ9;A0A140T9X3;F6WLT2;A0A140T9X9;H0Y400;A0A140TA18;F6UJC5	Spliceosome RNA helicase DDX39B	DDX39B	10	4	4	34.5	14.7	14.7	50.679	0	46.206	2151100	19	3.57229	0.000334495	-2.57969	-12.0984	14.7385	14.9089	15.3033	17.8244	17.4683	17.397
	+	2.3388	-2.26674	Q14134-2;Q14134;E9PPX1;H0YD78;E9PIQ2;H0YF27;E9PRL4	Q14134-2;Q14134;E9PPX1;H0YD78;E9PIQ2;H0YF27;E9PRL4	Tripartite motif-containing protein 29	TRIM29	2	2	2	6.7	6.7	6.7	63.843	0	5.9239	61001	4	2.3388	0.00627867	-2.26674	-5.73335	11.1253	11.4942	11.3386	13.7724	14.1322	12.8538
	+	2.25657	-5.60058	Q14562;F5H658;K7EQH7;K7END7	Q14562;F5H658	ATP-dependent RNA helicase DHX8	DHX8	9	8	8	11.1	10.3	10.3	139.31	0	19.898	604010	15	2.25657	0.00664799	-5.60058	-5.4411	10.9458	11.4795	8.21451	16.0604	15.4349	15.9463
	+	1.42502	-3.18375	Q14651;C9J359;C9J0F3	Q14651	Plastin-1	PLS1	4	2	2	9.7	5.6	5.6	70.253	0	20.431	390690	7	1.42502	0.0246099	-3.18375	-3.06208	11.5279	12.1709	14.8285	16.4472	16.0357	15.5955
	+	2.24535	-2.5924	Q14676-3;Q14676-2;Q14676;Q14676-4	Q14676-3;Q14676-2;Q14676;Q14676-4	Mediator of DNA damage checkpoint protein 1	MDC1	4	4	4	4.6	4.6	4.6	195.98	0	18.677	317610	13	2.24535	0.00693772	-2.5924	-5.40218	11.8774	12.0918	12.7815	15.6291	14.3875	14.5113
	+	6.3766	-8.45393	Q14678;Q14678-2;Q5W0W3	Q14678;Q14678-2	KN motif and ankyrin repeat domain-containing protein 1	KANK1	41	41	29	51	51	35.1	147.29	0	323.31	147080000	260	6.3766	0	-8.45393	-61.4465	12.9942	13.3243	13.451	21.7058	21.6786	21.7469
	+	2.68587	-2.12991	Q14684-2;Q14684	Q14684-2;Q14684	Ribosomal RNA processing protein 1 homolog B	RRP1B	5	5	5	9.9	9.9	9.9	82.175	0	9.2382	275980	8	2.68587	0.00344416	-2.12991	-7.11582	12.8478	12.1188	12.9297	14.8892	14.4589	14.9378
	+	1.91595	-2.74812	Q14978-3;S4R341	Q14978-3;S4R341	Nucleolar and coiled-body phosphoprotein 1	NOLC1	4	4	1	8.9	8.9	3.4	73.744	0	13.883	1757000	22	1.91595	0.0108942	-2.74812	-4.35228	13.9616	14.6475	16.0174	17.989	17.4611	17.4208
	+	2.58859	-2.99142	Q15007;A0A087X1R4;Q15007-2	Q15007;A0A087X1R4;Q15007-2	Pre-mRNA-splicing regulator WTAP	WTAP	6	6	6	20.5	20.5	20.5	44.243	0	19.403	1521600	13	2.58859	0.00396663	-2.99142	-6.70228	15.5676	15.0414	14.9075	18.9427	17.6302	17.918
	+	2.90075	-2.23139	Q15029-2;Q15029;Q15029-3;K7EP67;K7EJ74;K7EIT3	Q15029-2;Q15029;Q15029-3	116 kDa U5 small nuclear ribonucleoprotein component	EFTUD2	26	26	26	47.2	47.2	47.2	105.38	0	215.97	14442000	159	2.90075	0.00295364	-2.23139	-8.11016	15.7604	15.8995	16.6153	18.4564	18.1986	18.3142
	+	2.29123	-2.36892	Q15542-2;Q15542	Q15542-2;Q15542	Transcription initiation factor TFIID subunit 5	TAF5	2	2	2	3.6	3.6	3.6	80.507	0	4.0378	127200	6	2.29123	0.00651045	-2.36892	-5.56278	12.8433	11.4748	12.6323	14.6818	14.6527	14.7227
	+	3.71663	-7.52579	Q15646;Q15646-3;A0A7P0T9H8;A0A7P0TB39;Q15646-2;A0A7P0TBF4	Q15646;Q15646-3;A0A7P0T9H8;A0A7P0TB39;Q15646-2	2-5-oligoadenylate synthase-like protein	OASL	11	11	11	32.1	32.1	32.1	59.225	0	30.108	2005300	26	3.71663	0.000393443	-7.52579	-13.1695	9.83354	9.09935	9.86902	17.9279	16.1697	17.2817
	+	6.22645	4.53622	Q1JUQ5;F6T7Q3;P62942	Q1JUQ5;F6T7Q3;P62942	Peptidyl-prolyl cis-trans isomerase;Peptidyl-prolyl cis-trans isomerase FKBP1A	FKBP12-Exip2;FKBP1A	2	2	1	34.8	34.8	15.2	10.118	0	19.999	1241500	8	6.22645	0	4.53622	56.3536	17.8377	17.647	17.839	13.3122	13.2574	13.1454
	+	4.73782	-5.25104	Q3L8U1-2;Q3L8U1-3;Q3L8U1;H3BTW3;A0A087WU44;H3BSP3	Q3L8U1-2;Q3L8U1-3;Q3L8U1;H3BTW3	Chromodomain-helicase-DNA-binding protein 9	CHD9	8	8	7	4.9	4.9	4.6	324.05	0	19.209	1139200	18	4.73782	0.00135211	-5.25104	-23.8631	10.6876	11.0109	10.9307	16.3795	16.2647	15.7383
	+	2.21924	-3.72081	Q53F19;Q53F19-2	Q53F19;Q53F19-2	Uncharacterized protein C17orf85	C17orf85	3	3	3	6.3	6.3	6.3	70.592	0	6.8645	313880	8	2.21924	0.00710067	-3.72081	-5.31246	10.4591	12.8098	11.9918	15.7219	15.3102	15.391
	+	3.00087	-2.27404	Q53T94-2;Q53T94;U3KQ75;F8WE32;Q53T94-3	Q53T94-2;Q53T94;U3KQ75	TATA box-binding protein-associated factor RNA polymerase I subunit B	TAF1B	3	3	3	9.6	9.6	9.6	60.79	0	5.7503	106550	5	3.00087	0.00265448	-2.27404	-8.6148	12.0097	12.3189	11.4281	14.2272	14.1158	14.2359
	+	4.47471	-4.07472	Q58EX7-2;Q58EX7	Q58EX7-2;Q58EX7	Puratrophin-1	PLEKHG4	9	9	9	11.3	11.3	11.3	122.89	0	21.231	632020	18	4.47471	0.000941176	-4.07472	-20.4879	12.1997	11.533	11.7505	15.9039	15.9571	15.8464
	+	2.22981	-4.0246	Q5EBM0;Q5EBM0-3;Q5EBM0-4;Q5EBM0-2	Q5EBM0;Q5EBM0-3;Q5EBM0-4;Q5EBM0-2	UMP-CMP kinase 2, mitochondrial	CMPK2	11	11	11	44.1	44.1	44.1	49.447	0	89.17	5977700	37	2.22981	0.0071096	-4.0246	-5.34863	13.5424	16.0419	15.4276	18.9843	19.0245	19.0769
	+	2.02523	-7.42136	Q5H9U9;Q5H9U9-2;H0Y8H0;H0Y939	Q5H9U9;Q5H9U9-2;H0Y8H0	Probable ATP-dependent RNA helicase DDX60-like	DDX60L	23	21	21	17.6	16	16	197.67	0	81.788	2898000	52	2.02523	0.00975658	-7.42136	-4.68171	7.75409	11.4763	7.92309	17.4911	14.4328	17.4936
	+	3.93176	-4.15848	Q5JY65;Q9BZJ0-2;Q9BZJ0-3;Q9BZJ0	Q5JY65;Q9BZJ0-2;Q9BZJ0-3;Q9BZJ0	Crooked neck-like protein 1	CRNKL1	3	3	3	4.3	4.3	4.3	99.172	0	7.4277	287590	7	3.93176	0.000516129	-4.15848	-14.9369	11.7798	11.8112	10.9682	15.7283	15.6055	15.7009
	+	2.0908	-4.1517	Q5K651;C9JKF1	Q5K651;C9JKF1	Sterile alpha motif domain-containing protein 9	SAMD9	7	7	7	7	7	7	184.28	0	46.367	353370	13	2.0908	0.00881036	-4.1517	-4.88806	11.6338	9.75035	11.7513	14.0993	15.743	15.7482
	+	1.21825	-3.05818	Q5SSJ5;B0QZK4;Q5SSJ5-3;Q5SSJ5-2;B0QZK9;B0QZK8;Q5SWC8;Q5SSJ5-5	Q5SSJ5;B0QZK4;Q5SSJ5-3;Q5SSJ5-2	Heterochromatin protein 1-binding protein 3	HP1BP3	5	5	5	11.9	11.9	11.9	61.206	0	30.19	655510	19	1.21825	0.0385798	-3.05818	-2.59289	11.9395	10.6939	14.6271	15.8744	15.1586	15.4021
	+	2.3958	-3.12398	Q5SWA1	Q5SWA1	Protein phosphatase 1 regulatory subunit 15B	PPP1R15B	1	1	1	2.5	2.5	2.5	79.151	0	3.8347	93465	2	2.3958	0.00596211	-3.12398	-5.94335	10.4729	11.8712	11.8211	14.0508	14.9427	14.5437
	+	1.55269	-2.52146	Q5T280;R4GNG4	Q5T280;R4GNG4	Putative methyltransferase C9orf114	C9orf114	2	2	2	12.5	12.5	12.5	42.008	0	8.5721	132180	4	1.55269	0.0191506	-2.52146	-3.3713	10.9076	13.3091	11.628	14.1904	14.927	14.2917
	+	2.94907	-2.8997	Q5T5P2;Q5T5P0;Q5T5P1;Q5T5P2-9;Q5T5P2-2;Q5T5P2-7;Q5T5P2-10;Q5T5P2-3;Q5T5P2-4;Q5T5P2-8;Q5T5P2-6;A0A0U1RRK8	Q5T5P2;Q5T5P0;Q5T5P1;Q5T5P2-9;Q5T5P2-2;Q5T5P2-7;Q5T5P2-10;Q5T5P2-3;Q5T5P2-4;Q5T5P2-8;Q5T5P2-6	Sickle tail protein homolog	KIAA1217	6	6	6	4.4	4.4	4.4	214.11	0	23.328	556670	13	2.94907	0.00273684	-2.8997	-8.35023	13.4924	12.4861	12.4596	15.854	15.6514	15.6318
	+	2.37919	-2.81444	Q5W0W2	Q5W0W2		KANK1	14	2	2	85.5	9.5	9.5	30.32	0	4.5743	114360	3	2.37919	0.00587426	-2.81444	-5.8815	11.0923	11.8427	12.2735	13.9429	15.084	14.6249
	+	4.71407	-4.39211	Q63ZY3-3;Q63ZY3;Q63ZY3-2;K7EIU4;K7ERU2;K7ES05	Q63ZY3-3;Q63ZY3;Q63ZY3-2	KN motif and ankyrin repeat domain-containing protein 2	KANK2	18	17	17	36.6	34.6	34.6	90.043	0	137.1	10201000	70	4.71407	0.00128	-4.39211	-23.5372	14.3491	14.1929	14.3678	18.8326	18.342	18.9116
	+	2.55607	-2.55852	Q6NSJ2;M0R353;Q6NSJ2-2	Q6NSJ2;M0R353;Q6NSJ2-2	Pleckstrin homology-like domain family B member 3	PHLDB3	2	2	2	4.4	4.4	4.4	71.911	0	5.5155	234790	6	2.55607	0.00431264	-2.55852	-6.56875	13.124	12.7907	11.8409	15.1676	15.2387	15.0248
	+	2.54611	-2.23061	Q6P2Q9;I3L0J9;I3L3Z8;I3L1T8	Q6P2Q9	Pre-mRNA-processing-splicing factor 8	PRPF8	50	50	50	29.1	29.1	29.1	273.6	0	323.31	15858000	192	2.54611	0.00448182	-2.23061	-6.52833	16.2432	16.4663	17.2827	19.1477	18.716	18.8204
	+	3.46541	-3.04375	Q6P4A8;F5H053	Q6P4A8	Phospholipase B-like 1;Phospholipase B-like 1 chain A;Phospholipase B-like 1 chain B;Phospholipase B-like 1 chain C	PLBD1	10	10	10	28	28	28	63.254	0	88.53	3959300	43	3.46541	0.00030094	-3.04375	-11.3596	9.88724	10.3534	10.4148	13.2682	12.8957	13.6227
	+	2.25041	-6.69442	Q6PCB5;Q6PCB5-2;C9JM20;H7C2D3	Q6PCB5;Q6PCB5-2	Round spermatid basic protein 1-like protein	RSBN1L	8	8	7	15.8	15.8	14.3	94.868	0	30.841	949460	24	2.25041	0.00678503	-6.69442	-5.41971	11.6889	7.41363	9.48714	16.226	16.3032	16.1437
	+	2.92414	-3.68989	Q6PI26;Q6PI26-2;F8WDZ9;F8WBC6	Q6PI26;Q6PI26-2	Protein SHQ1 homolog	SHQ1	4	4	4	14.9	14.9	14.9	65.124	0	24.353	727570	11	2.92414	0.00266667	-3.68989	-8.2256	11.8009	12.2045	13.1551	16.0856	15.7255	16.419
	+	2.72059	-3.25142	Q6PL18;A0A0B4J211;Q6PL18-2;E5RHW7;E5RIP2	Q6PL18	ATPase family AAA domain-containing protein 2	ATAD2	18	18	16	20.9	20.9	18.9	158.55	0	94.914	3365100	60	2.72059	0.00360326	-3.25142	-7.26874	14.0108	13.8843	15.1906	17.9385	17.4946	17.4068
	+	2.96792	-2.99333	Q6UN15-3;Q6UN15-5;Q6UN15;A0A0B4J203;Q6UN15-4;H0Y8P7	Q6UN15-3;Q6UN15-5;Q6UN15;A0A0B4J203;Q6UN15-4	Pre-mRNA 3-end-processing factor FIP1	FIP1L1	4	4	4	15.8	15.8	15.8	58.375	0	49.883	1205300	14	2.96792	0.00259286	-2.99333	-8.44563	13.5859	13.7803	14.709	17.1451	16.8875	17.0226
	+	2.81628	-7.57367	Q6UX04;D6REK3;Q6UX04-2	Q6UX04;D6REK3;Q6UX04-2	Peptidyl-prolyl cis-trans isomerase CWC27 homolog	CWC27	5	5	5	21.2	21.2	21.2	53.846	0	100.47	2707200	18	2.81628	0.00314843	-7.57367	-7.7054	12.3433	9.39079	9.50307	17.8698	17.7462	18.3421
	+	2.08536	-4.2893	Q71DI3	Q71DI3	Histone H3.2	HIST2H3A	1	1	1	23.5	23.5	23.5	15.388	0	106.85	495100	7	2.08536	0.00885087	-4.2893	-4.8707	13.213	12.3555	10.6582	15.8649	15.9451	17.2846
	+	2.23593	-2.92511	Q86U42-2;Q86U42;B4DEH8;G3V4T2;Q92843-2;A0A7I2V383;H0YJH9	Q86U42-2;Q86U42;B4DEH8;G3V4T2;Q92843-2;A0A7I2V383;H0YJH9	Polyadenylate-binding protein 2	PABPN1	6	6	6	26	26	26	31.496	0	47.059	3276600	14	2.23593	0.0070669	-2.92511	-5.36966	14.9099	15.3276	16.6633	18.6088	18.3111	18.7563
	+	2.91434	-2.93663	Q86W42;Q86W42-2;Q86W42-3	Q86W42;Q86W42-2;Q86W42-3	THO complex subunit 6 homolog	THOC6	12	12	12	52.2	52.2	52.2	37.535	0	137.81	3020800	44	2.91434	0.00277387	-2.93663	-8.17702	13.9114	14.0281	15.0125	17.4217	17.1706	17.1695
	+	4.00434	-4.29512	Q86W92-4;Q86W92-2;Q86W92;Q86W92-3;F5GZP6;H0YFE4;A0A0A0MTP2;F5H6Q7;F5H0E0;F5H495;E9PP16;Q86W92-5;Q8ND30-3;Q8ND30-2	Q86W92-4;Q86W92-2;Q86W92;Q86W92-3;F5GZP6	Liprin-beta-1	PPFIBP1	15	15	13	21.5	21.5	19.2	110.3	0	58.897	3907200	51	4.00434	0.00055814	-4.29512	-15.5835	14.0015	13.2143	13.4325	17.6221	17.7958	18.1158
	+	2.19791	2.54515	Q8IV50;Q8IV50-2;H0YK98	Q8IV50;Q8IV50-2	LysM and putative peptidoglycan-binding domain-containing protein 2	LYSMD2	4	4	4	23.3	23.3	23.3	23.463	0	10.115	836610	7	2.19791	0.00759042	2.54515	5.24005	16.2042	17.6845	17.126	14.8806	14.3764	14.1223
	+	3.52748	-2.82094	Q8IVL1-5;A0A0A0MTL4;A0A0A0MTE8;Q8IVL1-4;Q8IVL1-8;Q8IVL1-9;Q8IVL1-10;Q8IVL1-13;Q8IVL1-12;Q8IVL1-11;Q8IVL1-3;Q8IVL1-2;Q8IVL1;Q8IVL1-6;Q8IVL1-7;E9PNV5	Q8IVL1-5;A0A0A0MTL4;A0A0A0MTE8;Q8IVL1-4;Q8IVL1-8;Q8IVL1-9;Q8IVL1-10;Q8IVL1-13;Q8IVL1-12;Q8IVL1-11;Q8IVL1-3;Q8IVL1-2;Q8IVL1;Q8IVL1-6;Q8IVL1-7	Neuron navigator 2	NAV2	22	22	22	22.8	22.8	22.8	161.94	0	201.71	2977900	53	3.52748	0.000316832	-2.82094	-11.7833	13.6808	14.3126	13.5742	16.7441	16.5469	16.7394
	+	2.7769	-7.39108	Q8IVU3-2;Q8IVU3;A0A0B4J1R3;Q8IVU3-3;D6RCT4;H0Y9U0	Q8IVU3-2;Q8IVU3	Probable E3 ubiquitin-protein ligase HERC6	HERC6	13	13	13	19.7	19.7	19.7	111.08	0	42.492	1368900	28	2.7769	0.00318625	-7.39108	-7.52294	9.56182	7.19426	10.4271	16.1349	16.4715	16.75
	+	2.97513	-5.73508	Q8IWU5;Q8IWU5-2;H0Y872	Q8IWU5;Q8IWU5-2	Extracellular sulfatase Sulf-2	SULF2	5	5	5	7.8	7.8	7.8	100.45	0	16.389	858690	16	2.97513	0.00261622	-5.73508	-8.48239	9.52474	11.4374	11.1899	15.8698	16.5573	16.9302
	+	1.6896	-5.31236	Q8IYM9-2;Q8IYM9;C9JWC5;C9JIU5;C9J060;H7C376;H7C262;H7C2K0;H7BZD3	Q8IYM9-2;Q8IYM9;C9JWC5;C9JIU5	E3 ubiquitin-protein ligase TRIM22	TRIM22	5	5	5	15.4	15.4	15.4	56.428	0	44.132	900000	15	1.6896	0.0151412	-5.31236	-3.72215	11.7651	8.16722	12.8293	16.1797	15.8851	16.6338
	+	2.76921	-2.83801	Q8N0V3;K7EIS1;Q8N0V3-2	Q8N0V3	Putative ribosome-binding factor A, mitochondrial	RBFA	3	3	3	18.4	18.4	18.4	38.359	0	20.153	199170	7	2.76921	0.00315014	-2.83801	-7.48774	11.3157	12.4131	12.2823	15.1122	14.5767	14.8362
	+	2.85347	-3.03922	Q8N370-4;Q8N370-2;Q8N370;Q8N370-3	Q8N370-4;Q8N370-2;Q8N370;Q8N370-3	Large neutral amino acids transporter small subunit 4	SLC43A2	2	2	2	5.1	5.1	5.1	47.968	0.00070655	3.3318	155910	5	2.85347	0.0030875	-3.03922	-7.88131	10.9261	11.6434	12.2389	14.6327	14.5285	14.7648
	+	1.88649	-3.97794	Q8N3E9;F5GXC1;K7EQF2	Q8N3E9	1-phosphatidylinositol 4,5-bisphosphate phosphodiesterase delta-3	PLCD3	6	6	6	15.7	15.7	15.7	89.257	0	13.335	495640	12	1.88649	0.0111367	-3.97794	-4.26643	11.7917	12.6745	9.87912	15.663	14.5842	16.032
	+	3.05995	-2.95259	Q8N5D0-4;Q8N5D0;H0YEI6;Q8N5D0-5;Q8N5D0-3;Q8N5D0-6;Q8N5D0-2	Q8N5D0-4;Q8N5D0;H0YEI6	WD and tetratricopeptide repeats protein 1	WDTC1	3	3	3	9.3	9.3	9.3	75.79	0	3.8196	169070	7	3.05995	0.00221965	-2.95259	-8.9259	12.9074	11.9278	11.9968	15.2185	15.0647	15.4066
	+	2.66549	-5.51372	Q8N6Q8;F8VZA8;H0YIW7;H0YIN2	Q8N6Q8	Methyltransferase-like protein 25	METTL25	10	10	10	25.5	25.5	25.5	68.213	0	19.137	1203400	21	2.66549	0.00353393	-5.51372	-7.02737	10.5755	13.1091	11.1355	17.1443	16.8344	17.3825
	+	4.7946	-3.17872	Q8N9R8-2;Q8N9R8;Q3SXZ0	Q8N9R8-2;Q8N9R8;Q3SXZ0	Protein SCAI	SCAI;C9orf126	5	5	5	11	11	11	72.933	0	28.985	278710	9	4.7946	0.00145455	-3.17872	-24.6605	11.5805	11.6266	11.715	14.7308	14.6655	15.0619
	+	5.25836	-2.70996	Q8N9U0;Q8N9U0-2;H0YJ73	Q8N9U0;Q8N9U0-2;H0YJ73	Tandem C2 domains nuclear protein	TC2N	13	13	13	38	38	38	55.284	0	62.656	2725600	34	5.25836	0.00309677	-2.70996	-32.2427	14.9623	14.8581	14.9932	17.5017	17.734	17.7078
	+	3.38057	2.61574	Q8NC54	Q8NC54	Keratinocyte-associated transmembrane protein 2	KCT2	1	1	1	4.9	4.9	4.9	29.234	0.00090992	2.866	196590	6	3.38057	0.00110753	2.61574	10.8039	14.831	14.6899	14.5884	12.3526	12.2837	11.6257
	+	2.05158	2.87663	Q8NHG7	Q8NHG7	Small VCP/p97-interacting protein	SVIP	1	1	1	14.3	14.3	14.3	8.4426	0.0013295	2.5068	73419	3	2.05158	0.00950255	2.87663	4.76384	14.5699	14.716	14.4599	12.2265	10.51	12.3794
	+	2.92161	-2.54566	Q8NHP8	Q8NHP8	Putative phospholipase B-like 2;Putative phospholipase B-like 2 32 kDa form;Putative phospholipase B-like 2 45 kDa form	PLBD2	1	1	1	2.9	2.9	2.9	65.471	0	7.5724	70718	3	2.92161	0.00264856	-2.54566	-8.21305	11.2855	12.1102	11.1057	14.0118	14.0425	14.0841
	+	4.30918	-2.55095	Q8NI27;A0A0C4DG98;H0Y815;F2Z2V2;Q8NI27-2	Q8NI27;A0A0C4DG98	THO complex subunit 2	THOC2	27	27	27	27	27	27	182.77	0	164.84	6677600	103	4.30918	0.000780488	-2.55095	-18.6103	14.9149	14.9521	15.2816	17.6911	17.4578	17.6526
	+	5.43365	-10.3709	Q8TAA9-2;Q8TAA9	Q8TAA9-2;Q8TAA9	Vang-like protein 1	VANGL1	15	15	15	36.8	36.8	36.8	59.747	0	181.28	22652000	103	5.43365	0.00369231	-10.3709	-35.6765	9.17223	10.0053	9.12068	19.8133	19.7159	19.8817
	+	4.56067	-5.16916	Q8TAD8	Q8TAD8	Smad nuclear-interacting protein 1	SNIP1	3	3	3	11.1	11.1	11.1	45.777	0	11.459	720420	6	4.56067	0.00104348	-5.16916	-21.5353	11.7559	12.0006	11.3097	16.7191	16.7385	17.1161
	+	4.44365	-3.12356	Q8TBX8-3;Q8TBX8;Q8TBX8-2;H0YIJ6;F8VNT5;F8VU68	Q8TBX8-3;Q8TBX8;Q8TBX8-2	Phosphatidylinositol 5-phosphate 4-kinase type-2 gamma	PIP4K2C	12	12	12	40	40	40	45.053	0	163.91	15054000	87	4.44365	0.000897196	-3.12356	-20.1219	16.9471	16.5688	16.4844	19.8161	19.6722	19.8827
	+	1.99362	3.70437	Q8TDZ2-2;Q8TDZ2;Q8TDZ2-4;Q5TED7	Q8TDZ2-2;Q8TDZ2;Q8TDZ2-4;Q5TED7	Protein-methionine sulfoxide oxidase MICAL1	MICAL1	2	2	2	4.2	4.2	4.2	108.55	0	7.2431	98203	5	1.99362	0.0101178	3.70437	4.58463	12.4977	14.8258	14.5693	9.7155	10.8589	10.2052
	+	2.34843	-3.9796	Q8TEY5;Q5T4K9;Q8TEY5-2;Q5T4L2;Q5T4L1	Q8TEY5;Q5T4K9;Q8TEY5-2	Cyclic AMP-responsive element-binding protein 3-like protein 4;Processed cyclic AMP-responsive element-binding protein 3-like protein 4	CREB3L4	3	3	3	11.1	11.1	11.1	43.432	0	5.6903	205590	8	2.34843	0.00620229	-3.9796	-5.76837	11.7986	9.45683	11.0158	14.7891	14.7786	14.6423
	+	2.40101	-2.86144	Q8WUQ7;Q8WUQ7-2;K7ENY9;K7EIU6;K7EMQ0	Q8WUQ7;Q8WUQ7-2;K7ENY9	Cactin	CACTIN	4	4	4	8.4	8.4	8.4	88.701	0	23.272	984530	13	2.40101	0.00600402	-2.86144	-5.96287	14.6911	13.1678	13.7676	16.9756	16.3742	16.8611
	+	1.33924	5.11552	Q8WUX2	Q8WUX2	Putative glutathione-specific gamma-glutamylcyclotransferase 2	CHAC2	2	2	2	16.8	16.8	16.8	20.874	0	12.652	1447100	7	1.33924	0.0301573	5.11552	2.86303	17.1817	18.1293	18.1879	16.1946	11.4152	10.5425
	+	2.27191	-2.36837	Q8WVK2	Q8WVK2	U4/U6.U5 small nuclear ribonucleoprotein 27 kDa protein	SNRNP27	1	1	1	9.7	9.7	9.7	18.86	0.00071242	3.4435	99751	3	2.27191	0.00655546	-2.36837	-5.4947	12.156	13.1752	11.7447	14.7825	14.587	14.8116
	+	2.3164	-2.64112	Q8WVM0	Q8WVM0	Dimethyladenosine transferase 1, mitochondrial	TFB1M	1	1	1	4.3	4.3	4.3	39.542	0.00070143	3.2526	62840	3	2.3164	0.00651017	-2.64112	-5.65248	11.4083	10.3474	11.8661	14.1003	13.7441	13.7008
	+	2.7946	-7.06748	Q8WWA1-2;Q8WWA1;Q8WWA1-3;H7BZY7	Q8WWA1-2;Q8WWA1;Q8WWA1-3	Transmembrane protein 40	TMEM40	3	3	3	21.2	21.2	21.2	22.293	0	14.342	585750	8	2.7946	0.00307467	-7.06748	-7.60447	10.8012	7.89385	10.5352	16.8454	16.7095	16.8777
	+	1.4791	-5.02866	Q8WWI1-3;Q8WWI1;E9PMS6;J3KP06;F8WD26;E9PMT2;Q8WWI1-2;Q8WWI1-4;Q8WWI1-5;A0A0A0MTE2;E9PMP7;H0Y424;H0YDG6;H0YDQ3;H0YE95;E9PJ10;E9PK58;E9PLU6;U3KQE6;E9PRJ0;E9PRE3;E9PMJ6	Q8WWI1-3;Q8WWI1;E9PMS6;J3KP06;F8WD26;E9PMT2;Q8WWI1-2;Q8WWI1-4;Q8WWI1-5;A0A0A0MTE2;E9PMP7;H0Y424	LIM domain only protein 7	LMO7	33	33	33	36.4	36.4	36.4	153.67	0	293.32	22040000	110	1.4791	0.0219392	-5.02866	-3.19108	4.29851	8.49689	9.36056	12.7759	12.0957	12.3703
	+	1.41033	-3.52826	Q8WWQ0;H7C409;H7BZR9	Q8WWQ0	PH-interacting protein	PHIP	11	11	10	10.8	10.8	10	206.69	0	51.576	795170	30	1.41033	0.0255437	-3.52826	-3.02752	10.9209	10.614	13.9098	16.3493	14.8248	14.8554
	+	2.77048	-2.38605	Q8WXH0;Q8WXH0-2;G3V5X4;A0A0A0MRE3;A0A669KB61;A0A669KBG2;G3V4T3;A0A0C4DGK3;Q8WXH0-7;G3V3D4;Q8WXH0-13	Q8WXH0;Q8WXH0-2;G3V5X4;A0A0A0MRE3	Nesprin-2	SYNE2	8	8	8	1.7	1.7	1.7	796.43	0	12.182	516850	13	2.77048	0.00315909	-2.38605	-7.49357	12.6436	12.6138	13.4657	15.5752	15.0481	15.2579
	+	1.35886	3.53561	Q8WXI7	Q8WXI7	Mucin-16	MUC16	2	2	2	0.2	0.2	0.2	1519.2	0.00090334	2.7908	1181400	4	1.35886	0.0290306	3.53561	2.90798	16.2483	16.1682	16.1456	11.6035	11.2765	15.0753
	+	1.49567	-2.59703	Q8WYP5;Q8WYP5-3;Q8WYP5-2	Q8WYP5;Q8WYP5-3;Q8WYP5-2	Protein ELYS	AHCTF1	2	2	2	1.1	1.1	1.1	252.5	0.0011133	2.577	148790	4	1.49567	0.0213125	-2.59703	-3.23119	12.5036	10.7471	13.3588	15.2683	14.5387	14.5936
	+	3.96688	-2.67719	Q92541;H0YKX1	Q92541	RNA polymerase-associated protein RTF1 homolog	RTF1	9	9	9	14.8	14.8	14.8	80.313	0	28.02	1771900	24	3.96688	0.000533333	-2.67719	-15.2465	13.9119	13.7727	14.293	16.8149	16.6615	16.5327
	+	4.67326	-1.96139	Q92759;A0A0G2JHJ2;Q92759-2	Q92759;A0A0G2JHJ2	General transcription factor IIH subunit 4	GTF2H4	4	4	4	14.5	14.5	14.5	52.186	0	18.14	594930	10	4.67326	0.00121519	-1.96139	-22.9873	13.8404	14.0728	13.9239	16.0039	15.8894	15.8279
	+	4.88908	-7.80366	Q92820;A0A7I2YQQ3;A0A7I2V5X9;A0A7I2V5P2;A0A7I2V5M0	Q92820;A0A7I2YQQ3;A0A7I2V5X9	Gamma-glutamyl hydrolase	GGH	10	10	10	38.7	38.7	38.7	35.964	0	155.99	4247700	32	4.88908	0.00168421	-7.80366	-26.0462	11.3867	10.5043	11.3896	18.8038	18.9925	18.8953
	+	1.96014	-2.4391	Q92979;A0A087WWQ2;A0A087WVM7	Q92979;A0A087WWQ2;A0A087WVM7	Ribosomal RNA small subunit methyltransferase NEP1	EMG1	6	6	1	33.6	33.6	4.9	26.72	0	20.65	728350	19	1.96014	0.0106089	-2.4391	-4.48341	12.1102	13.0452	13.7439	15.9416	15.1599	15.1152
	+	2.18034	-3.43062	Q96A72;P61326;F5H6N1;F5H6P7;P61326-2;F5H124	Q96A72;P61326;F5H6N1;F5H6P7;P61326-2	Protein mago nashi homolog 2;Protein mago nashi homolog	MAGOHB;MAGOH	4	4	4	39.9	39.9	39.9	17.276	0	18.943	984780	15	2.18034	0.00795451	-3.43062	-5.18099	12.1696	13.049	14.375	16.9604	16.4521	16.473
	+	1.52184	-2.97029	Q96B49	Q96B49	Mitochondrial import receptor subunit TOM6 homolog	TOMM6	2	2	2	56.8	56.8	56.8	8.0019	0	7.2558	424080	7	1.52184	0.0202978	-2.97029	-3.29508	11.6027	12.3178	14.4508	15.9105	16.1606	15.2111
	+	1.89912	2.51111	Q96DC7-2;Q96DC7;D6REY4	Q96DC7-2;Q96DC7;D6REY4	Transmembrane and coiled-coil domain-containing protein 6	TMCO6	2	2	2	6.8	6.8	6.8	54.942	0	45.901	449190	11	1.89912	0.0109609	2.51111	4.3031	15.9959	15.9561	14.9754	13.324	12.2228	13.8472
	+	2.64037	-3.50495	Q96DI7-2;Q96DI7;Q9NSS8	Q96DI7-2;Q96DI7	U5 small nuclear ribonucleoprotein 40 kDa protein	SNRNP40	7	7	7	26.9	26.9	26.9	44.516	0	50.118	1501000	19	2.64037	0.00372035	-3.50495	-6.91972	12.8536	12.9329	14.368	17.0126	17.0068	16.65
	+	4.34331	2.55219	Q96EM0	Q96EM0	Trans-3-hydroxy-L-proline dehydratase	L3HYPDH	1	1	1	4.8	4.8	4.8	38.137	0.00024378	3.7621	90940	3	4.34331	0.0008	2.55219	18.9831	14.4057	14.6579	14.8071	11.9718	12.1961	12.0462
	+	3.46193	-2.08542	Q96EY1-2;Q96EY1;Q96EY1-3;I3L1T6	Q96EY1-2;Q96EY1;Q96EY1-3	DnaJ homolog subfamily A member 3, mitochondrial	DNAJA3	12	12	12	38.4	38.4	38.4	49.611	0	145.51	15268000	120	3.46193	0.000298137	-2.08542	-11.3363	16.7603	16.2492	16.7326	18.6499	18.5375	18.8111
	+	2.12982	-6.44691	Q96FJ2	Q96FJ2	Dynein light chain 2, cytoplasmic	DYNLL2	4	2	2	62.9	38.2	38.2	10.35	0	36.349	5591600	19	2.12982	0.0084189	-6.44691	-5.01411	13.4204	14.1913	11.0726	17.7462	19.4979	20.7808
	+	1.16554	-3.26567	Q96GA3;A0A075B6Q4	Q96GA3;A0A075B6Q4	Protein LTV1 homolog	LTV1	2	2	2	6.7	6.7	6.7	54.854	0	5.6867	385010	4	1.16554	0.0427616	-3.26567	-2.4787	15.3658	11.5716	11.8657	16.8876	16.4866	15.226
	+	4.56823	-6.93807	Q96HR8;Q96HR8-2;D6RIB3	Q96HR8;Q96HR8-2	H/ACA ribonucleoprotein complex non-core subunit NAF1	NAF1	5	5	5	12.8	12.8	12.8	53.716	0	94.233	35021000	41	4.56823	0.00105495	-6.93807	-21.6298	14.9924	14.1813	15.1884	21.7587	21.8597	21.558
	+	4.73672	-4.81295	Q96HS1;Q96HS1-2;F5GXG4	Q96HS1;Q96HS1-2	Serine/threonine-protein phosphatase PGAM5, mitochondrial	PGAM5	10	10	10	43.9	43.9	43.9	32.004	0	74.579	7848700	39	4.73672	0.00133333	-4.81295	-23.8478	14.1051	14.2272	14.6089	19.2135	18.8654	19.3011
	+	4.24019	-6.53071	Q96JC9;F8WFA5	Q96JC9;F8WFA5	ELL-associated factor 1	EAF1	4	4	4	28.4	28.4	28.4	29.042	0	23.214	2853700	11	4.24019	0.000711111	-6.53071	-17.8787	11.2623	11.4186	12.0387	17.8911	17.7658	18.6549
	+	3.84163	-3.16819	Q96JK2-3;Q96JK2;Q8TBB7;Q96JK2-2;G3V3S1	Q96JK2-3;Q96JK2;Q8TBB7;Q96JK2-2	DDB1- and CUL4-associated factor 5	DCAF5;WDR22	6	6	6	9.6	9.6	9.6	103.88	0	10.213	513010	12	3.84163	0.00045283	-3.16819	-14.1702	12.7825	12.6713	12.1015	15.6881	15.8143	15.5575
	+	1.72077	-2.77155	R4GNG8;Q96NC0	R4GNG8;Q96NC0	Zinc finger matrin-type protein 2	ZMAT2	1	1	1	15.5	15.5	15.5	14.865	0.00048123	3.5922	113640	3	1.72077	0.0146212	-2.77155	-3.80504	13.3243	11.3926	11.4735	15.4661	14.8343	14.2047
	+	2.10101	-2.47819	Q96SB3	Q96SB3	Neurabin-2	PPP1R9B	4	4	4	8.6	8.6	8.6	89.333	0	48.651	191980	9	2.10101	0.00872	-2.47819	-4.92079	11.97	10.9336	12.5166	14.6725	14.0484	14.1339
	+	2.59121	-2.18746	Q96SI9-2;Q96SI9;E9PKQ0;Q5JPA5	Q96SI9-2;Q96SI9	Spermatid perinuclear RNA-binding protein	STRBP	4	4	4	10	10	10	71.966	0	11.657	291920	8	2.59121	0.00398563	-2.18746	-6.71311	13.0609	12.3826	12.8137	15.4408	14.8011	14.5778
	+	2.41946	-2.20172	Q96TC7;H0YNE5;H0YLG5;H0YMB1;Q96TC7-2	Q96TC7;H0YNE5;H0YLG5	Regulator of microtubule dynamics protein 3	RMDN3	5	5	5	15.7	15.7	15.7	52.118	0	19.482	282130	13	2.41946	0.0059182	-2.20172	-6.03241	11.994	11.5212	12.3932	14.6437	14.1389	13.7309
	+	2.91597	-2.35975	Q99459	Q99459	Cell division cycle 5-like protein	CDC5L	11	11	11	23.6	23.6	23.6	92.25	0	52.898	3064000	54	2.91597	0.00261745	-2.35975	-8.18508	14.5618	14.8374	15.4752	17.5167	17.2035	17.2334
	+	1.51557	-3.04771	Q99549-2;Q99549;H0Y6J1	Q99549-2;Q99549	M-phase phosphoprotein 8	MPHOSPH8	5	5	5	7.5	7.5	7.5	97.635	0	11.012	517660	19	1.51557	0.0206919	-3.04771	-3.2797	11.4372	11.0545	13.9487	15.5718	15.116	14.8959
	+	1.65349	2.86044	Q99614;H0YB37	Q99614;H0YB37	Tetratricopeptide repeat protein 1	TTC1	3	3	3	12.7	12.7	12.7	33.526	0	5.7523	196250	4	1.65349	0.0165427	2.86044	3.62755	14.8015	15.2295	15.4188	13.7553	11.9489	11.1642
	+	1.07957	3.18508	Q99757;M0QXH0;F8WDN2	Q99757;M0QXH0	Thioredoxin, mitochondrial	TXN2	3	3	3	36.7	36.7	36.7	18.383	0	10.498	580890	6	1.07957	0.0533492	3.18508	2.2965	16.894	16.4941	17.4226	16.3797	13.0499	11.8259
	+	2.10305	-2.27913	Q9BQ39	Q9BQ39	ATP-dependent RNA helicase DDX50	DDX50	6	4	4	14.2	10.6	10.6	82.564	0	29.988	804690	21	2.10305	0.00873344	-2.27913	-4.92737	13.2234	13.045	14.2571	16.1206	15.26	15.9822
	+	5.00376	-4.51187	Q9BRP8-2;Q9BRP8	Q9BRP8-2;Q9BRP8	Partner of Y14 and mago	WIBG	1	1	1	8.4	8.4	8.4	22.704	0	7.8923	213630	3	5.00376	0.00223256	-4.51187	-27.832	11.0948	11.5059	11.2241	15.664	15.6954	16.001
	+	2.87484	-2.70465	Q9BRU9;E5RH13;E5RIC4;G3XAM4;E5RGP0;Q9BRU9-2	Q9BRU9;E5RH13;E5RIC4;G3XAM4;E5RGP0;Q9BRU9-2	rRNA-processing protein UTP23 homolog	UTP23	2	2	2	12	12	12	28.402	0	8.9177	75343	6	2.87484	0.0031616	-2.70465	-7.98399	10.9956	10.1851	11.3057	13.6131	13.5624	13.425
	+	1.83673	-2.67181	Q9BSC4-4;Q9BSC4;Q9BSC4-2;H7C1Z3;Q9BSC4-3	Q9BSC4-4;Q9BSC4;Q9BSC4-2;H7C1Z3;Q9BSC4-3	Nucleolar protein 10	NOL10	4	4	4	11.8	11.8	11.8	77.147	0	11.873	508190	12	1.83673	0.0121555	-2.67181	-4.12411	11.5329	13.015	13.5542	15.8355	15.1943	15.0878
	+	3.85561	-7.3973	Q9BUZ4;F6SA91;A0A0C4DFM9;Q9BUZ4-2;J9JIG0;Q2KJU6;C9JJ10;K7ER49;J3QS94	Q9BUZ4;F6SA91	TNF receptor-associated factor 4	TRAF4	8	8	8	24.7	24.7	24.7	53.542	0	24.321	1795000	16	3.85561	0.00045933	-7.3973	-14.2865	9.31288	9.15074	10.7628	17.0281	17.1107	17.2795
	+	1.6668	-2.8488	Q9BVI4;F5H303	Q9BVI4;F5H303	Nucleolar complex protein 4 homolog	NOC4L	5	5	5	16.9	16.9	16.9	58.467	0	21.615	582790	18	1.6668	0.0157247	-2.8488	-3.66224	11.3931	12.8886	13.9735	16.027	15.4002	15.3744
	+	1.87842	-3.1668	Q9BVJ6;Q9BVJ6-3;Q9BVJ6-2;Q5TAP6;X6RJY0	Q9BVJ6;Q9BVJ6-3;Q9BVJ6-2	U3 small nucleolar RNA-associated protein 14 homolog A	UTP14A	7	7	7	13.6	13.6	13.6	87.977	0	15.275	669260	14	1.87842	0.011343	-3.1668	-4.24312	11.5027	12.1337	13.7632	16.1748	15.6634	15.0617
	+	3.12285	-2.85644	Q9BYK8;Q9BYK8-2;Q9BYK8-4	Q9BYK8;Q9BYK8-2;Q9BYK8-4	Helicase with zinc finger domain 2	HELZ2	26	26	26	16.6	16.6	16.6	294.65	0	79.914	2994100	58	3.12285	0.00201681	-2.85644	-9.26845	14.3609	13.872	13.3903	16.9042	16.8081	16.4802
	+	4.51486	-2.06958	Q9H0U9	Q9H0U9	Testis-specific Y-encoded-like protein 1	TSPYL1	4	4	4	14.9	14.9	14.9	49.192	0	9.9137	371910	9	4.51486	0.000979592	-2.06958	-20.9708	13.0743	12.9178	13.1273	14.9689	15.2302	15.129
	+	4.27172	-4.70632	Q9H307;G3V5F0;G3V579	Q9H307	Pinin	PNN	10	10	10	14.5	14.5	14.5	81.627	0	81.91	19764000	54	4.27172	0.000727273	-4.70632	-18.2095	15.5438	15.6747	16.3336	20.5991	20.395	20.6769
	+	3.2332	-4.99875	Q9H329-2;Q9H329	Q9H329-2;Q9H329	Band 4.1-like protein 4B	EPB41L4B	6	4	4	13.5	10	10	58.566	0	9.9549	729320	11	3.2332	0.00170492	-4.99875	-9.89903	11.5672	11.5194	11.5909	16.6018	15.6629	17.4091
	+	4.34872	-1.95673	Q9H3M7-2;Q9H3M7	Q9H3M7-2;Q9H3M7	Thioredoxin-interacting protein	TXNIP	6	6	6	23.8	23.8	23.8	37.319	0	21.48	1407700	21	4.34872	0.000806723	-1.95673	-19.0429	14.8375	14.6192	14.8999	16.8429	16.6434	16.7404
	+	2.41876	-2.32953	Q9H583;Q5T3Q7;Q6P664	Q9H583;Q5T3Q7	HEAT repeat-containing protein 1;HEAT repeat-containing protein 1, N-terminally processed	HEATR1	24	24	24	16.7	16.7	16.7	242.37	0	90.269	3484900	76	2.41876	0.00591216	-2.32953	-6.02973	14.1351	14.9355	15.265	17.4421	16.7784	17.1036
	+	2.91023	-4.12314	Q9H6A0-2;Q9H6A0	Q9H6A0-2;Q9H6A0	DENN domain-containing protein 2D	DENND2D	4	4	4	13.9	13.9	13.9	53.148	0	20.497	1051600	10	2.91023	0.00276461	-4.12314	-8.15677	13.0196	13.1386	13.3703	18.2816	16.7031	16.9132
	+	3.69943	-2.40093	Q9H7L9	Q9H7L9	Sin3 histone deacetylase corepressor complex component SDS3	SUDS3	1	1	1	4.6	4.6	4.6	38.136	0.00024225	3.7041	71075	3	3.69943	0.00038247	-2.40093	-13.0372	11.3828	12.0101	11.7439	14.0658	14.1675	14.1063
	+	3.87836	-2.30196	Q9H871;Q9H871-2	Q9H871	Protein RMD5 homolog A	RMND5A	3	3	3	10.5	10.5	10.5	43.992	0	5.2396	133950	6	3.87836	0.000470588	-2.30196	-14.4779	12.0448	11.6338	11.6351	14.2202	14.0588	13.9405
	+	3.36976	-4.55126	Q9H8G2;A0A3B3ISJ3;Q9H8G2-2	Q9H8G2;A0A3B3ISJ3;Q9H8G2-2	Caspase activity and apoptosis inhibitor 1	CAAP1	5	5	5	23	23	23	38.367	0	29.662	627390	11	3.36976	0.00109867	-4.55126	-10.7349	11.4285	11.2285	12.4948	16.5486	15.998	16.2589
	+	5.12868	-5.32517	Q9H8M2-3;Q9H8M2-1;Q9H8M2;Q9H8M2-6;H0YBR9;H0YAW8;H0YBF1;C9JBY0;Q9H8M2-2;Q9H8M2-4	Q9H8M2-3;Q9H8M2-1;Q9H8M2;Q9H8M2-6	Bromodomain-containing protein 9	BRD9	8	8	8	23.9	23.9	23.9	53.248	0	20.807	1093300	14	5.12868	0.00252632	-5.32517	-29.9158	11.9833	11.9997	12.1521	17.6793	17.0942	17.3371
	+	2.85277	-3.72746	Q9HAU5	Q9HAU5	Regulator of nonsense transcripts 2	UPF2	14	14	14	15.4	15.4	15.4	147.81	0	39.64	1124700	22	2.85277	0.00308268	-3.72746	-7.87795	11.6874	12.7807	12.6022	15.5261	16.0567	16.6698
	+	5.7609	-4.9179	Q9HCM4-2	Q9HCM4-2	Band 4.1-like protein 5	EPB41L5	18	18	3	47.9	47.9	7.3	57.885	0	162.36	40747000	128	5.7609	0	-4.9179	-43.0897	15.9706	16.2616	16.1333	21.1836	20.9201	21.0154
	+	3.12869	-2.40208	Q9HCN8	Q9HCN8	Stromal cell-derived factor 2-like protein 1	SDF2L1	4	4	4	35.7	35.7	35.7	23.598	0	31.37	1013500	7	3.12869	0.0020339	-2.40208	-9.30088	14.1611	14.1162	14.1352	16.1757	16.4049	17.0382
	+	4.33381	-6.11135	Q9HCS7	Q9HCS7	Pre-mRNA-splicing factor SYF1	XAB2	11	11	11	18.9	18.9	18.9	100.01	0	42.324	950130	20	4.33381	0.000793388	-6.11135	-18.8786	9.95281	9.1738	10.1838	15.8566	15.7099	16.078
	+	2.70392	-4.91547	Q9NPE3;H0YM60	Q9NPE3;H0YM60	H/ACA ribonucleoprotein complex subunit 3	NOP10	2	2	2	43.8	43.8	43.8	7.7059	0	8.0665	457270	8	2.70392	0.003536	-4.91547	-7.19496	11.368	10.5206	12.8523	16.4605	16.4339	16.5927
	+	2.55979	-2.95091	Q9NPG3-2;Q9NPG3	Q9NPG3-2;Q9NPG3	Ubinuclein-1	UBN1	2	2	2	4.5	4.5	4.5	118.55	0	13.146	110640	4	2.55979	0.00433757	-2.95091	-6.58391	10.9367	12.1793	11.716	14.39	14.2158	15.0789
	+	1.66571	-3.6792	Q9NRL2;Q9NRL2-2;A0A087WWN7	Q9NRL2;Q9NRL2-2	Bromodomain adjacent to zinc finger domain protein 1A	BAZ1A	9	9	9	8.6	8.6	8.6	178.7	0	27.1	1057100	26	1.66571	0.0157164	-3.6792	-3.6594	10.4219	12.8969	13.6409	16.4226	16.0276	15.5471
	+	2.81469	-2.97354	Q9NU02	Q9NU02	Ankyrin repeat and EF-hand domain-containing protein 1	ANKEF1	2	2	2	4.1	4.1	4.1	86.663	0.00069995	3.2371	170250	2	2.81469	0.00313901	-2.97354	-7.69795	12.0156	11.3949	11.3105	14.6848	15.0125	13.9444
	+	5.85589	-4.36481	Q9NVW2;Q9NVW2-2	Q9NVW2;Q9NVW2-2	E3 ubiquitin-protein ligase RLIM	RLIM	4	4	4	9.6	9.6	9.6	68.548	0	19.19	571890	14	5.85589	0	-4.36481	-45.5156	11.5732	11.8172	11.7667	16.1951	16.0695	15.9869
	+	3.3506	-2.00899	Q9NW82;D6RIW8	Q9NW82;D6RIW8	WD repeat-containing protein 70	WDR70	6	6	6	15.3	15.3	15.3	73.2	0	30.063	609180	13	3.3506	0.00107572	-2.00899	-10.6137	13.7543	13.769	13.8243	15.849	16.0847	15.4408
	+	2.47497	-4.69229	Q9NX58;D6RDJ1	Q9NX58	Cell growth-regulating nucleolar protein	LYAR	5	5	5	16.9	16.9	16.9	43.614	0	16.963	889040	14	2.47497	0.00496288	-4.69229	-6.24569	12.0278	10.7815	12.7318	16.5357	15.6939	17.3884
	+	4.57621	-3.68618	Q9NYF8-4;Q9NYF8-2;Q9NYF8;E9PJA7;A0A1W2PQ43;E9PK09;E9PQN2;E9PKI6;E9PK91;Q9NYF8-3;H0YF00;H0YF14	Q9NYF8-4;Q9NYF8-2;Q9NYF8;E9PJA7;A0A1W2PQ43;E9PK09;E9PQN2;E9PKI6;E9PK91;Q9NYF8-3	Bcl-2-associated transcription factor 1	BCLAF1	3	3	3	6.4	6.4	6.4	85.936	0	15.449	749640	12	4.57621	0.00107865	-3.68618	-21.7302	12.5004	12.8041	12.8102	16.6582	16.2193	16.2958
	+	2.01839	-2.50695	Q9NYH9;J3QSA7;J3KRR8	Q9NYH9	U3 small nucleolar RNA-associated protein 6 homolog	UTP6	6	6	6	13.2	13.2	13.2	70.193	0	12.983	826710	17	2.01839	0.00968079	-2.50695	-4.66057	13.475	13.3704	14.8842	16.8679	16.2186	16.164
	+	2.52726	-2.44826	Q9NYV4-2;Q9NYV4;J3QSD7;Q9NYV4-3;A0A2R8YEB7;A0A2R8Y644;Q9BVE2;A0A087X209;A0A2R8YD28	Q9NYV4-2;Q9NYV4;J3QSD7;Q9NYV4-3	Cyclin-dependent kinase 12	CDK12	5	5	4	5.5	5.5	4.4	163.23	0	12.331	159790	8	2.52726	0.00441163	-2.44826	-6.4524	11.2767	12.0275	11.0085	13.5335	13.8176	14.3066
	+	3.08875	-3.88575	Q9NZZ3	Q9NZZ3	Charged multivesicular body protein 5	CHMP5	1	1	1	8.2	8.2	8.2	24.57	0.00069767	3.2076	194010	3	3.08875	0.00211623	-3.88575	-9.08129	11.6865	11.1754	12.4381	15.2228	15.7813	15.9533
	+	4.28783	-4.39556	Q9UBS3	Q9UBS3	DnaJ homolog subfamily B member 9	DNAJB9	1	1	1	9	9	9	25.518	0	14.608	191530	3	4.28783	0.000744186	-4.39556	-18.3808	11.4391	11.4493	10.7554	15.7292	15.6032	15.498
	+	1.26052	-3.13494	Q9UHB7;Q9UHB7-2	Q9UHB7	AF4/FMR2 family member 4	AFF4	8	8	8	10	10	10	127.46	0	31.383	801680	23	1.26052	0.0357409	-3.13494	-2.68594	15.3704	11.7814	11.9673	16.2344	16.1096	16.1799
	+	1.16253	-3.93537	Q9UI09;F8VXI1;F8VRD8;Q9UI09-2	Q9UI09;F8VXI1;F8VRD8;Q9UI09-2	NADH dehydrogenase [ubiquinone] 1 alpha subcomplex subunit 12	NDUFA12	2	2	2	17.2	17.2	17.2	17.114	0	7.4627	834520	10	1.16253	0.0432518	-3.93537	-2.47224	11.8759	10.8292	15.9489	17.2222	17.0243	16.2136
	+	5.63303	-3.3729	Q9UJV9;A0A499FJW5;H0Y8L8;D6RGI7;H0YA06	Q9UJV9	Probable ATP-dependent RNA helicase DDX41	DDX41	29	29	29	56.4	56.4	56.4	69.837	0	277.95	77882000	204	5.63303	0	-3.3729	-40.0262	17.8286	17.8496	17.776	21.3245	21.0437	21.2048
	+	5.3049	-2.69533	Q9ULI0;Q9ULI0-2;H7BYF1	Q9ULI0;Q9ULI0-2	ATPase family AAA domain-containing protein 2B	ATAD2B	3	1	1	2.7	0.8	0.8	164.91	0.0023692	2.1796	1477200	6	5.3049	0.00331034	-2.69533	-33.121	14.2365	14.2435	14.2712	17.0222	16.7844	17.0306
	+	2.31056	-2.83693	Q9ULR0;Q9ULR0-2;Q9ULR0-1	Q9ULR0;Q9ULR0-2;Q9ULR0-1	Pre-mRNA-splicing factor ISY1 homolog	ISY1	2	2	2	11.6	11.6	11.6	32.992	0	23.625	581500	8	2.31056	0.00650416	-2.83693	-5.63157	13.4802	13.5079	14.9738	16.9988	16.6454	16.8285
	+	2.52967	3.27496	Q9ULR3	Q9ULR3	Protein phosphatase 1H	PPM1H	1	1	1	3.7	3.7	3.7	56.447	0.0040271	1.9521	142780	3	2.52967	0.00442152	3.27496	6.46206	15.6329	15.523	15.4758	12.8592	11.2648	12.6828
	+	4.14962	-2.28122	Q9UMW8-2;Q9UMW8;H7BXK0;Q3LFD5	Q9UMW8-2;Q9UMW8;H7BXK0;Q3LFD5	Ubl carboxyl-terminal hydrolase 18;Putative ubiquitin carboxyl-terminal hydrolase 41	USP18;USP41	8	8	8	33.6	33.6	33.6	41.351	0	44.74	6055900	50	4.14962	0.000657534	-2.28122	-16.9607	16.0441	15.875	15.5895	18.074	18.1299	18.1483
	+	3.31894	-3.29049	Q9UPQ3-2;Q9UPQ3;A0A087X1U1;F5GXM9;E7EUN2;Q9UPQ3-3;A0A087X044;A0A0U1RRF1;H7C211;J3KQL4;Q8TF27;A6NIR3	Q9UPQ3-2;Q9UPQ3;A0A087X1U1;F5GXM9;E7EUN2;Q9UPQ3-3	Arf-GAP with GTPase, ANK repeat and PH domain-containing protein 1	AGAP1	10	8	8	21.5	17.5	17.5	89.065	0	48.058	3207000	35	3.31894	0.00104304	-3.29049	-10.4164	14.929	14.1518	13.9342	17.7239	17.4431	17.7195
	+	6.43636	-7.40637	Q9UQ35;Q9UQ35-2;I3L4D8;I3L182;I3L1I8;Q9UQ35-3;I3L1C0;A0A087X1W1;I3L0N7;I3L3Q8	Q9UQ35;Q9UQ35-2	Serine/arginine repetitive matrix protein 2	SRRM2	48	48	48	23.7	23.7	23.7	299.61	0	323.31	653650000	362	6.43636	0	-7.40637	-63.5987	16.0546	16.2617	16.4321	23.7245	23.5839	23.6591
	+	2.32115	-2.48661	Q9UQR1;C9JRX0;C9K0U4;C9J6Y6	Q9UQR1	Zinc finger protein 148	ZNF148	3	3	3	5.5	5.5	5.5	88.975	0.00090009	2.7367	170960	5	2.32115	0.00654647	-2.48661	-5.66956	11.0896	10.7269	12.155	13.762	13.6789	13.9905
	+	2.5081	-2.42429	Q9Y232-3;Q9Y232-4;Q9Y232-2;Q9Y232	Q9Y232-3;Q9Y232-4;Q9Y232-2;Q9Y232	Chromodomain Y-like protein	CDYL	2	2	2	10.4	10.4	10.4	34.56	0	11.302	214490	5	2.5081	0.00480263	-2.42429	-6.37599	12.76	12.4678	13.671	15.5064	15.5053	15.16
	+	1.54085	-2.64095	Q9Y277;Q9Y277-2;E5RK27;E5RFP6;E5RJN6;E5RHZ6;E5RHE1	Q9Y277;Q9Y277-2;E5RK27;E5RFP6;E5RJN6;E5RHZ6	Voltage-dependent anion-selective channel protein 3	VDAC3	6	6	6	28.6	28.6	28.6	30.658	0	106.4	1551000	32	1.54085	0.0195182	-2.64095	-3.34195	12.5207	13.7237	15.2391	16.5827	16.5024	16.3212
	+	2.48102	-3.64482	Q9Y2R4;A0A087X1P7;A0A087WTD6;A0A087X069;A0A087X121	Q9Y2R4	Probable ATP-dependent RNA helicase DDX52	DDX52	6	6	6	14.9	14.9	14.9	67.497	0	17.457	354390	14	2.48102	0.005	-3.64482	-6.26932	10.8871	10.676	12.269	15.3338	15.0883	14.3445
	+	1.9478	-3.18037	Q9Y3T9	Q9Y3T9	Nucleolar complex protein 2 homolog	NOC2L	6	6	6	12.3	12.3	12.3	84.918	0	14.563	594910	15	1.9478	0.0108097	-3.18037	-4.44649	11.3827	11.7633	13.5881	15.6712	15.6175	14.9865
	+	2.25334	-3.52326	X6R700;Q9Y3Y2-4;Q9Y3Y2;Q9Y3Y2-3;A0A087X1B7	X6R700;Q9Y3Y2-4;Q9Y3Y2;Q9Y3Y2-3;A0A087X1B7	Chromatin target of PRMT1 protein	CHTOP	2	2	2	11.7	11.7	11.7	23.661	0	22.801	273700	8	2.25334	0.00672489	-3.52326	-5.42986	10.4693	10.7445	12.4631	14.6988	14.4677	15.0802
	+	5.19307	-2.7431	Q9Y4C2;Q9Y4C2-2;C9JD13;C9K0E7;C9J9F4	Q9Y4C2;Q9Y4C2-2	TRPM8 channel-associated factor 1	TCAF1	26	26	26	43	43	43	102.12	0	275.36	18209000	135	5.19307	0.00266667	-2.7431	-31.0497	16.9208	16.8391	17.127	19.7482	19.6899	19.6781
	+	3.44866	-6.27011	S4R2X9	S4R2X9		MBIP	1	1	1	7	7	7	34.111	0.0040357	1.9736	86161000	21	3.44866	0.000676737	-6.27011	-11.2478	10.8814	12.657	12.3597	18.1332	18.1464	18.4289
	+	3.6464	-3.83897	S4R3H4;E7EQT4;Q9UKV3-5;Q9UKV3;G3V3B0;Q9UKV3-3;Q9UKV3-2;G3V3T3	S4R3H4;E7EQT4;Q9UKV3-5;Q9UKV3;G3V3B0;Q9UKV3-3;Q9UKV3-2	Apoptotic chromatin condensation inducer in the nucleus	ACIN1	14	14	14	17.5	17.5	17.5	145.44	0	96.803	11720000	56	3.6464	0.000352941	-3.83897	-12.6374	16.1457	16.4933	17.1264	20.5333	20.2288	20.5202
