# Supplementary material for: KANK1 promotes breast cancer development by compromising Scribble-mediated Hippo activation
Source: Nat Commun. 2024 Nov 29;15:10381. doi: 10.1038/s41467-024-54645-9 (PMC11607453; doi:10.1038/s41467-024-54645-9)
Supplement: Supplementary file 16 — Source Data [file 41467_2024_54645_MOESM16_ESM.zip › Source Data/Source Data-Supp Fig. 9.xlsx]

## Sheet: Supp Fig. 9c
Supp Fig. 9c		TAZ mRNA (normalized to ACTB)
		KANK1-WT	KAN1-KO
	Replicate-1	1	0.872564
	Replicate-2	1	0.988514
	Replicate-3	1	1.08173
				P value
	GraphPad Prism, one sample t test (two-tailed)			0.7825

## Sheet: Supp Fig. 9d
Supp Fig. 9d													KANK1-WT			KANK1-KO												KANK1-WT			KANK1-KO
													Replicate-1	Replicate-2	Replicate-3	Replicate-1	Replicate-2	Replicate-3										Replicate-1	Replicate-2	Replicate-3	Replicate-1	Replicate-2	Replicate-3
	Protein IDs	Majority protein IDs	Peptide counts (all)	Peptide counts (razor+unique)	Peptide counts (unique)	Protein names	Gene names	Fasta headers	Number of proteins	Peptides	Razor + unique peptides	Unique peptides	Peptides 1	Peptides 2	Peptides 3	Peptides 4	Peptides 5	Peptides 6	Razor + unique peptides 1	Razor + unique peptides 2	Razor + unique peptides 3	Razor + unique peptides 4	Razor + unique peptides 5	Razor + unique peptides 6	Razor + unique peptides 7	Razor + unique peptides 8	Razor + unique peptides 9	Unique peptides 1	Unique peptides 2	Unique peptides 3	Unique peptides 4	Unique peptides 5	Unique peptides 6	Sequence coverage [%]	Unique + razor sequence coverage [%]	Unique sequence coverage [%]	Mol. weight [kDa]	Sequence length	Sequence lengths	Q-value	Score	Identification type 1	Identification type 2	Identification type 3	Identification type 4	Identification type 5	Identification type 6	Sequence coverage 1 [%]	Sequence coverage 2 [%]
	A0A024QYW1	A0A024QYW1	1	1	1		DKFZp434N035	tr|A0A024QYW1|A0A024QYW1_HUMAN Transmembrane protein 191C OS=Homo sapiens OX=9606 GN=TMEM191C PE=4 SV=1	1	1	1	1	1	1	1	1	1	1	1	1	1	1	1	1	0	0	0	1	1	1	1	1	1	9.4	9.4	9.4	17.917	160	160	1	-2	By MS/MS	By MS/MS	By MS/MS	By MS/MS	By MS/MS	By MS/MS	9.4	9.4
	A0A024QZP7;P06493;P06493-2;A0A087WZZ9;E5RIU6	A0A024QZP7;P06493;P06493-2;A0A087WZZ9;E5RIU6	20;20;15;13;10	20;20;15;13;10	18;18;14;11;8	Cyclin-dependent kinase 1	CDC2;CDK1	tr|A0A024QZP7|A0A024QZP7_HUMAN Cell division cycle 2, G1 to S and G2 to M, isoform CRA_a OS=Homo sapiens OX=9606 GN=CDK1 PE=1 SV=1;sp|P06493|CDK1_HUMAN Cyclin-dependent kinase 1 OS=Homo sapiens OX=9606 GN=CDK1 PE=1 SV=3;sp|P06493-2|CDK1_HUMAN Isoform 2 of	5	20	20	18	15	16	14	16	15	11	15	16	14	16	15	11	15	14	16	14	14	13	15	14	10	74.1	74.1	67.7	34.081	297	297;297;240;224;189	0	176.16	By MS/MS	By MS/MS	By MS/MS	By MS/MS	By MS/MS	By MS/MS	59.3	63
	A0A024QZX5;A0A087X1N8;A0A2R8YD12;A0A2R8Y6A7;C9JTJ8	A0A024QZX5;A0A087X1N8;A0A2R8YD12	22;22;19;10;1	1;1;0;0;0	1;1;0;0;0		SERPINB6	tr|A0A024QZX5|A0A024QZX5_HUMAN Serpin B6 OS=Homo sapiens OX=9606 GN=SERPINB6 PE=1 SV=1;tr|A0A087X1N8|A0A087X1N8_HUMAN Serpin B6 OS=Homo sapiens OX=9606 GN=SERPINB6 PE=1 SV=1;tr|A0A2R8YD12|A0A2R8YD12_HUMAN Serpin B6 OS=Homo sapiens OX=9606 GN=SERPINB6 PE=1	5	22	1	1	15	16	15	16	16	15	0	0	0	0	0	0	1	1	1	0	0	0	0	0	0	69.5	5.3	5.3	43.024	380	380;395;332;171;124	0	5.0585	By matching	By matching	By matching	By matching	By matching	By matching	45.8	49.5
	A0A087WYX0;A0A024R0K5;P06731-2;P06731;T2HUW8;P13688-3;P31997;P13688-4;P13688-11;P13688-9;P13688-2;P13688-6;P13688-5;P13688-8;P13688-10;P13688	A0A087WYX0;A0A024R0K5;P06731-2;P06731;T2HUW8;P13688-3;P31997;P13688-4;P13688-11;P13688-9;P13688-2;P13688-6;P13688-5;P13688-8;P13688-10;P13688	2;2;2;2;1;1;1;1;1;1;1;1;1;1;1;1	2;2;2;2;1;1;1;1;1;1;1;1;1;1;1;1	2;2;2;2;1;1;1;1;1;1;1;1;1;1;1;1	Carcinoembryonic antigen-related cell adhesion molecule 5;Carcinoembryonic antigen-related cell adhesion molecule 1;Carcinoembryonic antigen-related cell adhesion molecule 8	CEACAM5;CEACAM1;CEACAM8	tr|A0A087WYX0|A0A087WYX0_HUMAN Carcinoembryonic antigen-related cell adhesion molecule 5 OS=Homo sapiens OX=9606 GN=CEACAM5 PE=1 SV=1;tr|A0A024R0K5|A0A024R0K5_HUMAN Carcinoembryonic antigen-related cell adhesion molecule 5 OS=Homo sapiens OX=9606 GN=CEACAM	16	2	2	2	0	0	0	1	2	2	0	0	0	1	2	2	0	0	0	0	0	0	1	2	2	4.8	4.8	4.8	57.23	524	524;702;701;702;346;321;349;351;368;399;417;430;461;464;468;526	0	2.7075				By MS/MS	By MS/MS	By MS/MS	0	0
	A0A024R1R8;Q9Y2S6	A0A024R1R8;Q9Y2S6	2;2	2;2	2;2	Translation machinery-associated protein 7	hCG_2014768;TMA7	tr|A0A024R1R8|A0A024R1R8_HUMAN Coiled-coil domain-containing protein 72 OS=Homo sapiens OX=9606 GN=hCG_2014768 PE=3 SV=1;sp|Q9Y2S6|TMA7_HUMAN Translation machinery-associated protein 7 OS=Homo sapiens OX=9606 GN=TMA7 PE=1 SV=1	2	2	2	2	1	1	1	1	1	1	1	1	1	1	1	1	2	2	2	1	1	1	1	1	1	15.6	15.6	15.6	7.0913	64	64;64	0.00054113	2.188	By MS/MS	By MS/MS	By MS/MS	By MS/MS	By MS/MS	By MS/MS	15.6	15.6
	A0A024R4E5;Q00341;Q00341-2;H0Y394;H7C0A4;C9JIZ1;H7C2D1;H7BZC3;C9J5E5;C9JHZ8;C9JZI8;C9JHS7;C9JES8;C9JK79;C9JT62;C9JHN6;C9JEJ8;C9JBS3;C9JQ82;C9JMQ6;C9J739;H7C3D0;C9JHS9	A0A024R4E5;Q00341;Q00341-2;H0Y394	46;45;42;34;15;12;11;10;10;6;6;6;6;4;4;3;3;3;2;2;1;1;1	46;45;42;34;15;12;11;10;10;6;6;6;6;4;4;3;3;3;2;2;1;1;1	46;45;42;34;15;12;11;10;10;6;6;6;6;4;4;3;3;3;2;2;1;1;1	Vigilin	HDLBP	tr|A0A024R4E5|A0A024R4E5_HUMAN High density lipoprotein binding protein (Vigilin), isoform CRA_a OS=Homo sapiens OX=9606 GN=HDLBP PE=1 SV=1;sp|Q00341|VIGLN_HUMAN Vigilin OS=Homo sapiens OX=9606 GN=HDLBP PE=1 SV=2;sp|Q00341-2|VIGLN_HUMAN Isoform 2 of Vigili	23	46	46	46	39	37	40	37	36	36	39	37	40	37	36	36	40	38	36	39	37	40	37	36	36	43.3	43.3	43.3	141.44	1268	1268;1268;1235;973;332;224;308;267;221;141;164;126;147;128;96;81;79;69;53;46;19;126;17	0	323.31	By MS/MS	By MS/MS	By MS/MS	By MS/MS	By MS/MS	By MS/MS	37.9	33.2
	K7EN05;K7EPC8;A0A024R7E8;K7EQ44;K7EMV4;P60002	K7EN05;K7EPC8;A0A024R7E8;K7EQ44;K7EMV4;P60002	2;2;2;2;2;2	2;2;2;2;2;2	2;2;2;2;2;2	Transcription elongation factor 1 homolog	ELOF1	tr|K7EN05|K7EN05_HUMAN Transcription elongation factor 1 homolog OS=Homo sapiens OX=9606 GN=ELOF1 PE=1 SV=1;tr|K7EPC8|K7EPC8_HUMAN Transcription elongation factor 1 homolog OS=Homo sapiens OX=9606 GN=ELOF1 PE=1 SV=1;tr|A0A024R7E8|A0A024R7E8_HUMAN Transcrip	6	2	2	2	1	1	2	1	2	1	1	1	2	1	2	1	1	1	1	1	1	2	1	2	1	25	25	25	8.6531	76	76;90;104;114;120;83	0	32.653	By MS/MS	By MS/MS	By MS/MS	By matching	By MS/MS	By MS/MS	23.7	23.7
	A0A024R7P0;O14593-2;O14593-3;O14593;H0YGQ6;F5GY33	A0A024R7P0;O14593-2;O14593-3;O14593;H0YGQ6;F5GY33	2;2;2;2;1;1	2;2;2;2;1;1	2;2;2;2;1;1	DNA-binding protein RFXANK	RFXANK	tr|A0A024R7P0|A0A024R7P0_HUMAN DNA-binding protein RFXANK OS=Homo sapiens OX=9606 GN=RFXANK PE=1 SV=1;sp|O14593-2|RFXK_HUMAN Isoform 2 of DNA-binding protein RFXANK OS=Homo sapiens OX=9606 GN=RFXANK;sp|O14593-3|RFXK_HUMAN Isoform 3 of DNA-binding protein R	6	2	2	2	1	1	1	0	1	0	1	1	1	0	1	0	1	1	0	1	1	1	0	1	0	16	16	16	25.58	237	237;223;238;260;182;188	0	8.6677	By matching	By matching	By MS/MS		By MS/MS		5.9	5.9
	A0A024RA52;P25787;A0A7I2V2H3;A0A7I2YQP7;C9JCK5;H3BT36	A0A024RA52;P25787;A0A7I2V2H3;A0A7I2YQP7;C9JCK5	12;12;8;7;7;2	12;12;8;7;7;2	12;12;8;7;7;2	Proteasome subunit alpha type;Proteasome subunit alpha type-2	PSMA2	tr|A0A024RA52|A0A024RA52_HUMAN Proteasome subunit alpha type OS=Homo sapiens OX=9606 GN=PSMA2 PE=1 SV=1;sp|P25787|PSA2_HUMAN Proteasome subunit alpha type-2 OS=Homo sapiens OX=9606 GN=PSMA2 PE=1 SV=2;tr|A0A7I2V2H3|A0A7I2V2H3_HUMAN Proteasome subunit alpha	6	12	12	12	10	10	10	10	10	11	10	10	10	10	10	11	12	10	10	10	10	10	10	10	11	56	56	56	25.898	234	234;234;182;156;164;48	0	139.41	By MS/MS	By MS/MS	By MS/MS	By MS/MS	By MS/MS	By MS/MS	43.6	49.6
	A0A024RAC6;Q14241	A0A024RAC6;Q14241	10;10	10;10	10;10	Transcription elongation factor B polypeptide 3	TCEB3	tr|A0A024RAC6|A0A024RAC6_HUMAN Elongin-A OS=Homo sapiens OX=9606 GN=ELOA PE=1 SV=1;sp|Q14241|ELOA1_HUMAN Elongin-A OS=Homo sapiens OX=9606 GN=ELOA PE=1 SV=2	2	10	10	10	9	9	8	6	8	8	9	9	8	6	8	8	3	3	5	9	9	8	6	8	8	18.1	18.1	18.1	87.229	772	772;798	0	75.818	By MS/MS	By MS/MS	By MS/MS	By MS/MS	By MS/MS	By MS/MS	16.8	16.8
	A0A024RBG1;Q9NZJ9-2;Q9NZJ9-3;Q96G61;Q8NFP7	A0A024RBG1;Q9NZJ9-2;Q9NZJ9-3;Q96G61;Q8NFP7	5;5;3;3;3	1;1;1;0;0	1;1;1;0;0	Diphosphoinositol polyphosphate phosphohydrolase 2;Diphosphoinositol polyphosphate phosphohydrolase 3-beta;Diphosphoinositol polyphosphate phosphohydrolase 3-alpha	NUDT4;NUDT11;NUDT10	sp|A0A024RBG1|NUD4B_HUMAN Diphosphoinositol polyphosphate phosphohydrolase NUDT4B OS=Homo sapiens OX=9606 GN=NUDT4B PE=3 SV=1;sp|Q9NZJ9-2|NUDT4_HUMAN Isoform 2 of Diphosphoinositol polyphosphate phosphohydrolase 2 OS=Homo sapiens OX=9606 GN=NUDT4;sp|Q9NZJ9	5	5	1	1	3	4	3	3	3	3	1	1	1	0	1	0	0	0	0	1	1	1	0	1	0	31.5	6.1	6.1	20.434	181	181;181;129;164;164	1	-2	By matching	By matching	By MS/MS	By matching	By matching	By matching	18.2	18.2
	B4DMT1;A0A087X2F1;A0A024RCN4;Q16670-2;Q16670	B4DMT1;A0A087X2F1;A0A024RCN4;Q16670-2;Q16670	1;1;1;1;1	1;1;1;1;1	1;1;1;1;1	Zinc finger and SCAN domain-containing protein 26	ZSCAN26;ZNF187	tr|B4DMT1|B4DMT1_HUMAN Zinc finger and SCAN domain-containing protein 26 OS=Homo sapiens OX=9606 GN=ZSCAN26 PE=1 SV=1;tr|A0A087X2F1|A0A087X2F1_HUMAN Zinc finger and SCAN domain-containing protein 26 OS=Homo sapiens OX=9606 GN=ZSCAN26 PE=1 SV=1;tr|A0A024RCN	5	1	1	1	0	0	0	0	0	0	0	0	0	0	0	0	1	0	0	0	0	0	0	0	0	4.8	4.8	4.8	31.483	270	270;344;479;325;478	0.0059255	1.3395							0	0
	Q9UMR5-3;A0A0G2JKR3;A0A024RCQ8;A0A0G2JH76;A0A0G2JLA3;A0A0G2JLL3;A0A140T9Y1;A0A0G2JHB6;A0A0G2JK02;G8JLL2;A0A0G2JIU6;A0A140T8X7;Q9UMR5-2;Q9UMR5;A2ABN7;A0A0G2JK07;A0A0G2JID8;A0A0G2JLK6	Q9UMR5-3;A0A0G2JKR3;A0A024RCQ8;A0A0G2JH76;A0A0G2JLA3;A0A0G2JLL3;A0A140T9Y1;A0A0G2JHB6;A0A0G2JK02;G8JLL2;A0A0G2JIU6;A0A140T8X7;Q9UMR5-2;Q9UMR5	3;3;3;3;3;3;3;3;3;3;3;3;3;3;1;1;1;1	3;3;3;3;3;3;3;3;3;3;3;3;3;3;1;1;1;1	3;3;3;3;3;3;3;3;3;3;3;3;3;3;1;1;1;1	Lysosomal thioesterase PPT2	PPT2;hCG_1999928	sp|Q9UMR5-3|PPT2_HUMAN Isoform 3 of Lysosomal thioesterase PPT2 OS=Homo sapiens OX=9606 GN=PPT2;tr|A0A0G2JKR3|A0A0G2JKR3_HUMAN Lysosomal thioesterase PPT2 (Fragment) OS=Homo sapiens OX=9606 GN=PPT2 PE=1 SV=1;tr|A0A024RCQ8|A0A024RCQ8_HUMAN HCG1999928, isofo	18	3	3	3	2	3	3	3	3	3	2	3	3	3	3	3	2	2	3	2	3	3	3	3	3	17.5	17.5	17.5	34.819	308	308;236;302;302;301;301;242;200;180;180;180;308;301;302;158;158;158;132	0	28.547	By MS/MS	By MS/MS	By MS/MS	By MS/MS	By MS/MS	By MS/MS	7.1	17.5
	P46379-3;P46379;P46379-2;P46379-5;P46379-4;A0A7I2V508;A0A0G2JK23;A0A024RCR6;A0A7P0MQS5;A0A0G2JL47;A0A0G2JJM1;F6S6P2;X6REW1;F6VEM6;A0A0G2JJR8;A0A1B0GX79;F6X9W3;A0A7I2V3H1;F6XTU0;F6U1F2;F6UR09;F6TC96;H0Y710;H0Y4L1	P46379-3;P46379;P46379-2;P46379-5;P46379-4;A0A7I2V508;A0A0G2JK23;A0A024RCR6;A0A7P0MQS5;A0A0G2JL47;A0A0G2JJM1;F6S6P2;X6REW1	22;22;22;22;22;22;22;22;22;22;13;13;13;8;8;8;8;8;8;8;8;6;4;4	22;22;22;22;22;22;22;22;22;22;13;13;13;8;8;8;8;8;8;8;8;6;4;4	14;14;14;14;14;14;14;14;14;14;5;5;5;0;0;0;0;0;0;0;0;0;4;4	Large proline-rich protein BAG6	BAG6;BAT3	sp|P46379-3|BAG6_HUMAN Isoform 3 of Large proline-rich protein BAG6 OS=Homo sapiens OX=9606 GN=BAG6;sp|P46379|BAG6_HUMAN Large proline-rich protein BAG6 OS=Homo sapiens OX=9606 GN=BAG6 PE=1 SV=2;sp|P46379-2|BAG6_HUMAN Isoform 2 of Large proline-rich protei	24	22	22	14	19	18	15	18	18	18	19	18	15	18	18	18	15	19	19	13	12	10	12	12	12	29.4	29.4	21.8	122.34	1162	1162;1132;1126;1077;903;1173;1132;1126;1100;1077;742;515;742;258;232;243;259;225;215;206;197;158;226;136	0	262.56	By MS/MS	By MS/MS	By MS/MS	By MS/MS	By MS/MS	By MS/MS	22.1	20.6
	A0A067XG54;Q8NB49-2;Q8NB49-3;Q8NB49-4;Q8NB49	A0A067XG54;Q8NB49-2;Q8NB49-3;Q8NB49-4;Q8NB49	6;6;6;6;6	6;6;6;6;6	5;5;5;5;5	Phospholipid-transporting ATPase;Phospholipid-transporting ATPase IG	ATP11C	tr|A0A067XG54|A0A067XG54_HUMAN Phospholipid-transporting ATPase OS=Homo sapiens OX=9606 GN=ATP11C PE=1 SV=1;sp|Q8NB49-2|AT11C_HUMAN Isoform 2 of Phospholipid-transporting ATPase IG OS=Homo sapiens OX=9606 GN=ATP11C;sp|Q8NB49-3|AT11C_HUMAN Isoform 3 of Phos	5	6	6	5	3	4	3	5	3	3	3	4	3	5	3	3	2	1	2	3	4	3	4	3	3	5.9	5.9	5.3	127.68	1113	1113;1108;1119;1128;1132	0	7.4308	By matching	By MS/MS	By MS/MS	By MS/MS	By MS/MS	By matching	3.2	4
	F8W708;E7EWF5;Q14135;A0A075B6E4;E7EQU6;Q14135-4;Q14135-2;A0A0A6YYI5;C9JBN2;E7EUJ2;F8WBN7;E7ERW0;G5E9M7;G5E9M9;A0A1W2PQQ9;A0A096LP98;C9JX59;Q14135-6;Q14135-5	F8W708;E7EWF5;Q14135;A0A075B6E4;E7EQU6;Q14135-4;Q14135-2;A0A0A6YYI5;C9JBN2;E7EUJ2;F8WBN7;E7ERW0;G5E9M7;G5E9M9	3;3;3;3;3;2;2;2;2;2;2;2;2;2;1;1;1;1;1	3;3;3;3;3;2;2;2;2;2;2;2;2;2;1;1;1;1;1	3;3;3;3;3;2;2;2;2;2;2;2;2;2;1;1;1;1;1	Transcription cofactor vestigial-like protein 4	VGLL4	tr|F8W708|F8W708_HUMAN Transcription cofactor vestigial-like protein 4 (Fragment) OS=Homo sapiens OX=9606 GN=VGLL4 PE=1 SV=1;tr|E7EWF5|E7EWF5_HUMAN Transcription cofactor vestigial-like protein 4 (Fragment) OS=Homo sapiens OX=9606 GN=VGLL4 PE=1 SV=8;sp|Q14	19	3	3	3	2	2	3	3	2	3	2	2	3	3	2	3	1	2	1	2	2	3	3	2	3	29.6	29.6	29.6	18.361	169	169;223;290;290;200;296;259;295;81;127;147;190;296;231;31;59;60;210;206	0	8.1621	By MS/MS	By MS/MS	By MS/MS	By MS/MS	By MS/MS	By MS/MS	22.5	22.5
	A0A075B6F9;Q9Y314;M0R3B2;M0R1K2;A0A075B797;M0QX85;M0R1T7	A0A075B6F9;Q9Y314;M0R3B2	7;7;5;3;3;2;1	7;7;5;3;3;2;1	7;7;5;3;3;2;1	Nitric oxide synthase-interacting protein	NOSIP	tr|A0A075B6F9|A0A075B6F9_HUMAN Nitric oxide synthase-interacting protein OS=Homo sapiens OX=9606 GN=NOSIP PE=1 SV=1;sp|Q9Y314|NOSIP_HUMAN Nitric oxide synthase-interacting protein OS=Homo sapiens OX=9606 GN=NOSIP PE=1 SV=1;tr|M0R3B2|M0R3B2_HUMAN E3 ubiquit	7	7	7	7	4	5	6	5	6	5	4	5	6	5	6	5	6	5	5	4	5	6	5	6	5	30.6	30.6	30.6	33.431	304	304;301;241;176;232;96;63	0	38.658	By MS/MS	By MS/MS	By MS/MS	By MS/MS	By MS/MS	By MS/MS	18.1	21.4
	A0A5H1ZRP8;A0A075B6G3;P11532-4;P11532-11;P11532;A0A087WV90;P11532-3;P11532-2;A0A5H1ZRP7;A0A5H1ZRQ1;P11532-17;P11532-12;A0A5H1ZRR9;P11532-13;H0Y3E8;A0A7P0Z4M9	A0A5H1ZRP8;A0A075B6G3;P11532-4;P11532-11;P11532;A0A087WV90;P11532-3;P11532-2;A0A5H1ZRP7;A0A5H1ZRQ1;P11532-17;P11532-12;A0A5H1ZRR9;P11532-13	9;9;9;9;9;7;7;7;6;6;6;6;5;5;2;2	6;6;6;6;6;5;5;5;4;4;4;4;3;3;2;2	2;2;2;2;2;1;1;1;0;0;0;0;0;0;0;0	Dystrophin	DMD	tr|A0A5H1ZRP8|A0A5H1ZRP8_HUMAN Dystrophin OS=Homo sapiens OX=9606 GN=DMD PE=1 SV=1;tr|A0A075B6G3|A0A075B6G3_HUMAN Dystrophin OS=Homo sapiens OX=9606 GN=DMD PE=1 SV=1;sp|P11532-4|DMD_HUMAN Isoform 2 of Dystrophin OS=Homo sapiens OX=9606 GN=DMD;sp|P11532-11|	16	9	6	2	3	5	5	5	6	6	1	2	3	3	3	3	3	1	2	0	0	0	0	0	0	2.7	2	0.5	426.02	3681	3681;3685;3677;3681;3685;2341;2341;2344;970;1225;956;1225;1115;1115;238;816	0	14.955	By matching	By MS/MS	By MS/MS	By MS/MS	By MS/MS	By MS/MS	0.8	1.3
	A0A075B6H3;Q5TGY1;Q5TGY1-2	A0A075B6H3;Q5TGY1;Q5TGY1-2	3;3;2	3;3;2	3;3;2	Transmembrane and coiled-coil domain-containing protein 4	TMCO4	tr|A0A075B6H3|A0A075B6H3_HUMAN Transmembrane and coiled-coil domain-containing protein 4 OS=Homo sapiens OX=9606 GN=TMCO4 PE=1 SV=1;sp|Q5TGY1|TMCO4_HUMAN Transmembrane and coiled-coil domain-containing protein 4 OS=Homo sapiens OX=9606 GN=TMCO4 PE=1 SV=1;s	3	3	3	3	0	1	0	0	1	0	0	1	0	0	1	0	2	1	1	0	1	0	0	1	0	7.6	7.6	7.6	62.43	580	580;634;594	0	3.4223		By MS/MS			By MS/MS		0	3.3
	A0A075B6P0;Q330K2-2;Q330K2;E5RGD6;E5RFN5	A0A075B6P0;Q330K2-2;Q330K2	6;6;6;1;1	6;6;6;1;1	6;6;6;1;1	NADH dehydrogenase (ubiquinone) complex I, assembly factor 6	NDUFAF6	tr|A0A075B6P0|A0A075B6P0_HUMAN NADH dehydrogenase (ubiquinone) complex I, assembly factor 6 OS=Homo sapiens OX=9606 GN=NDUFAF6 PE=1 SV=1;sp|Q330K2-2|NDUF6_HUMAN Isoform 2 of NADH dehydrogenase (ubiquinone) complex I, assembly factor 6 OS=Homo sapiens OX=96	5	6	6	6	3	4	5	1	5	4	3	4	5	1	5	4	2	2	2	3	4	5	1	5	4	32.4	32.4	32.4	28.495	241	241;281;333;102;133	0	18.813	By MS/MS	By MS/MS	By MS/MS	By MS/MS	By MS/MS	By MS/MS	17	17.8
	A0A075B6T1;Q9C0C7-4;Q9C0C7-2;Q9C0C7-3;Q9C0C7;Q9C0C7-5;Q9C0C7-6	A0A075B6T1;Q9C0C7-4;Q9C0C7-2;Q9C0C7-3;Q9C0C7;Q9C0C7-5;Q9C0C7-6	6;6;6;6;6;6;4	6;6;6;6;6;6;4	6;6;6;6;6;6;4	Activating molecule in BECN1-regulated autophagy protein 1	AMBRA1	tr|A0A075B6T1|A0A075B6T1_HUMAN Activating molecule in BECN1-regulated autophagy protein 1 OS=Homo sapiens OX=9606 GN=AMBRA1 PE=1 SV=1;sp|Q9C0C7-4|AMRA1_HUMAN Isoform 4 of Activating molecule in BECN1-regulated autophagy protein 1 OS=Homo sapiens OX=9606 GN	7	6	6	6	6	5	6	6	5	6	6	5	6	6	5	6	1	2	1	6	5	6	6	5	6	8	8	8	129.6	1179	1179;1208;1238;1269;1298;1301;761	0	24.949	By MS/MS	By MS/MS	By MS/MS	By MS/MS	By MS/MS	By MS/MS	8	6.7
	A0A075B6T4;Q9NVX7;Q9NVX7-2;E9PL18;E9PQ38	A0A075B6T4;Q9NVX7;Q9NVX7-2;E9PL18;E9PQ38	4;4;4;2;2	4;4;4;2;2	4;4;4;2;2	Kelch repeat and BTB domain-containing protein 4	KBTBD4	tr|A0A075B6T4|A0A075B6T4_HUMAN Kelch repeat and BTB domain-containing protein 4 OS=Homo sapiens OX=9606 GN=KBTBD4 PE=1 SV=1;sp|Q9NVX7|KBTB4_HUMAN Kelch repeat and BTB domain-containing protein 4 OS=Homo sapiens OX=9606 GN=KBTBD4 PE=1 SV=3;sp|Q9NVX7-2|KBTB4	5	4	4	4	1	2	2	1	2	2	1	2	2	1	2	2	4	3	3	1	2	2	1	2	2	10.7	10.7	10.7	61.009	543	543;518;534;198;286	0	11.398	By matching	By MS/MS	By MS/MS	By MS/MS	By MS/MS	By MS/MS	3.3	5.9
	A0A075B730;P58107	A0A075B730;P58107	146;146	137;137	137;137	Epiplakin	EPPK1	tr|A0A075B730|A0A075B730_HUMAN Epiplakin OS=Homo sapiens OX=9606 GN=EPPK1 PE=1 SV=2;sp|P58107|EPIPL_HUMAN Epiplakin OS=Homo sapiens OX=9606 GN=EPPK1 PE=1 SV=3	2	146	137	137	135	127	125	129	126	124	128	119	119	121	119	115	9	5	9	128	119	119	121	119	115	72.4	65.2	65.2	553.12	5063	5063;5088	0	323.31	By MS/MS	By MS/MS	By MS/MS	By MS/MS	By MS/MS	By MS/MS	70.2	69.4
	A0A087WX83;A0A075B749;Q5VU43-3;Q5VU43;Q5VU43-4;Q5VU43-6;Q5VU43-7	A0A087WX83;A0A075B749;Q5VU43-3;Q5VU43;Q5VU43-4;Q5VU43-6;Q5VU43-7	11;11;11;11;11;9;9	2;2;2;2;2;0;0	2;2;2;2;2;0;0	Myomegalin	PDE4DIP	tr|A0A087WX83|A0A087WX83_HUMAN Myomegalin OS=Homo sapiens OX=9606 GN=PDE4DIP PE=1 SV=1;tr|A0A075B749|A0A075B749_HUMAN Myomegalin OS=Homo sapiens OX=9606 GN=PDE4DIP PE=1 SV=2;sp|Q5VU43-3|MYOME_HUMAN Isoform 3 of Myomegalin OS=Homo sapiens OX=9606 GN=PDE4DIP	7	11	2	2	5	8	6	9	5	8	0	2	0	1	1	1	1	1	0	0	2	0	1	1	1	6	0.9	0.9	275.27	2431	2431;2482;2240;2346;2362;969;988	0.0080357	1.2037	By matching	By MS/MS	By matching	By MS/MS	By MS/MS	By MS/MS	2.9	4.4
	A0A075B752;Q5VT79;A0A087WUP0;B4DTF2;P13928-3;Q5VT79-2	A0A075B752;Q5VT79;A0A087WUP0;B4DTF2;P13928-3;Q5VT79-2	8;8;7;7;6;6	8;8;7;7;6;6	1;1;1;1;0;1	Annexin;Annexin A8-like protein 2;Annexin A8	ANXA8L1;ANXA8L2;ANXA8	tr|A0A075B752|A0A075B752_HUMAN Annexin OS=Homo sapiens OX=9606 GN=ANXA8L1 PE=1 SV=1;sp|Q5VT79|AXA81_HUMAN Annexin A8-like protein 1 OS=Homo sapiens OX=9606 GN=ANXA8L1 PE=2 SV=2;tr|A0A087WUP0|A0A087WUP0_HUMAN Annexin OS=Homo sapiens OX=9606 GN=ANXA8L1 PE=1	6	8	8	1	2	1	1	1	1	1	2	1	1	1	1	1	7	7	8	0	0	0	0	0	0	29.6	29.6	6.8	40.687	365	365;327;265;270;265;276	0	42.409	By matching	By matching	By matching	By matching	By matching	By matching	7.1	4.4
	A0A075B754;Q96QE3-2;Q96QE3	A0A075B754;Q96QE3-2;Q96QE3	6;6;6	6;6;6	6;6;6	ATPase family AAA domain-containing protein 5	ATAD5	tr|A0A075B754|A0A075B754_HUMAN ATPase family AAA domain-containing protein 5 OS=Homo sapiens OX=9606 GN=ATAD5 PE=1 SV=1;sp|Q96QE3-2|ATAD5_HUMAN Isoform 2 of ATPase family AAA domain-containing protein 5 OS=Homo sapiens OX=9606 GN=ATAD5;sp|Q96QE3|ATAD5_HUMA	3	6	6	6	2	1	2	3	2	2	2	1	2	3	2	2	4	4	4	2	1	2	3	2	2	6	6	6	137.99	1224	1224;1204;1844	0	30.97	By matching	By MS/MS	By matching	By MS/MS	By matching	By MS/MS	1.9	0.9
	A0A075B767	A0A075B767	3	1	1	Peptidyl-prolyl cis-trans isomerase	PPIAL4C	sp|A0A075B767|PAL4H_HUMAN Peptidyl-prolyl cis-trans isomerase A-like 4H OS=Homo sapiens OX=9606 GN=PPIAL4H PE=3 SV=1	1	3	1	1	3	3	3	2	2	3	1	1	1	0	0	1	1	0	1	1	1	1	0	0	1	29.3	16.5	16.5	18.208	164	164	1	-2	By matching	By matching	By matching	By matching	By matching	By MS/MS	29.3	29.3
	K7ELY8;A0A075B773;O00623	K7ELY8;A0A075B773;O00623	2;2;2	2;2;2	2;2;2	Peroxisome assembly protein 12	PEX12	tr|K7ELY8|K7ELY8_HUMAN Peroxisome assembly protein 12 (Fragment) OS=Homo sapiens OX=9606 GN=PEX12 PE=1 SV=1;tr|A0A075B773|A0A075B773_HUMAN Peroxisome assembly protein 12 OS=Homo sapiens OX=9606 GN=PEX12 PE=1 SV=2;sp|O00623|PEX12_HUMAN Peroxisome assembly p	3	2	2	2	0	1	0	1	0	0	0	1	0	1	0	0	1	0	1	0	1	0	1	0	0	22.2	22.2	22.2	25.425	221	221;357;359	0	5.1328		By MS/MS		By MS/MS			0	18.6
	A0A075B7D9;Q92804-2;Q92804;A0A075B7F4	A0A075B7D9;Q92804-2;Q92804	8;8;8;1	6;6;6;1	6;6;6;1	TATA-binding protein-associated factor 2N	TAF15	tr|A0A075B7D9|A0A075B7D9_HUMAN TATA-binding protein-associated factor 2N OS=Homo sapiens OX=9606 GN=TAF15 PE=1 SV=1;sp|Q92804-2|RBP56_HUMAN Isoform Short of TATA-binding protein-associated factor 2N OS=Homo sapiens OX=9606 GN=TAF15;sp|Q92804|RBP56_HUMAN TA	4	8	6	6	5	5	5	6	5	7	3	3	3	4	3	5	5	5	5	3	3	3	4	3	5	21.4	16.3	16.3	48.839	449	449;589;592;214	0	24.172	By MS/MS	By MS/MS	By MS/MS	By MS/MS	By MS/MS	By MS/MS	13.6	13.6
	V9GY97;A0A087X0V7;A0A087WYH9;A0A075B7G8;J3KPL8;O00213-4;O00213-6;O00213-3;O00213-5;O00213-2;O00213	V9GY97;A0A087X0V7;A0A087WYH9;A0A075B7G8;J3KPL8;O00213-4;O00213-6;O00213-3;O00213-5;O00213-2;O00213	1;1;1;1;1;1;1;1;1;1;1	1;1;1;1;1;1;1;1;1;1;1	1;1;1;1;1;1;1;1;1;1;1	Amyloid beta A4 precursor protein-binding family B member 1	APBB1	tr|V9GY97|V9GY97_HUMAN Amyloid-beta A4 precursor protein-binding family B member 1 (Fragment) OS=Homo sapiens OX=9606 GN=APBB1 PE=1 SV=8;tr|A0A087X0V7|A0A087X0V7_HUMAN Amyloid-beta A4 precursor protein-binding family B member 1 OS=Homo sapiens OX=9606 GN=A	11	1	1	1	0	0	0	0	0	0	0	0	0	0	0	0	0	1	1	0	0	0	0	0	0	7.3	7.3	7.3	29.136	261	261;451;475;706;710;451;475;488;490;708;710	0	3.1858							0	0
	A0A087WSV0;Q9HB09-3;Q9HB09;M0R1Z8;M0R1K0;I6LK00;M0QZM6;I6LJZ9;I6LJZ7;Q9HB09-2	A0A087WSV0;Q9HB09-3;Q9HB09;M0R1Z8;M0R1K0;I6LK00;M0QZM6;I6LJZ9;I6LJZ7;Q9HB09-2	2;2;2;1;1;1;1;1;1;1	2;2;2;1;1;1;1;1;1;1	2;2;2;1;1;1;1;1;1;1	Bcl-2-like protein 12	BCL2L12	tr|A0A087WSV0|A0A087WSV0_HUMAN Bcl-2-like protein 12 OS=Homo sapiens OX=9606 GN=BCL2L12 PE=1 SV=1;sp|Q9HB09-3|B2L12_HUMAN Isoform 3 of Bcl-2-like protein 12 OS=Homo sapiens OX=9606 GN=BCL2L12;sp|Q9HB09|B2L12_HUMAN Bcl-2-like protein 12 OS=Homo sapiens OX=9	10	2	2	2	2	2	2	1	1	0	2	2	2	1	1	0	2	2	2	2	2	2	1	1	0	6	6	6	26.907	250	250;333;334;92;92;130;138;193;269;176	0.00238	1.7711	By MS/MS	By MS/MS	By MS/MS	By MS/MS	By MS/MS		6	6
	Q16881;Q16881-3;Q16881-4;A0A087WSY9;A0A087WSW9;Q16881-6;Q16881-2;Q16881-5;A0A182DWI3;F8W809;E9PIR7;Q16881-7;E2QRB9;E9PKD3;A0A0B4J225;E9PIZ5;E9PKI4;E9PLT3;E9PQI3;E9PRI8	Q16881;Q16881-3;Q16881-4;A0A087WSY9;A0A087WSW9;Q16881-6;Q16881-2;Q16881-5;A0A182DWI3;F8W809;E9PIR7;Q16881-7;E2QRB9	26;26;26;26;26;24;24;24;24;24;23;22;22;11;6;5;3;3;2;1	26;26;26;26;26;24;24;24;24;24;23;22;22;11;6;5;3;3;2;1	25;25;25;25;25;23;23;23;23;23;22;21;21;10;5;4;2;2;2;1	Thioredoxin reductase 1, cytoplasmic	TXNRD1	sp|Q16881|TRXR1_HUMAN Thioredoxin reductase 1, cytoplasmic OS=Homo sapiens OX=9606 GN=TXNRD1 PE=1 SV=3;sp|Q16881-3|TRXR1_HUMAN Isoform 3 of Thioredoxin reductase 1, cytoplasmic OS=Homo sapiens OX=9606 GN=TXNRD1;sp|Q16881-4|TRXR1_HUMAN Isoform 4 of Thioredo	20	26	26	25	22	20	20	21	20	18	22	20	20	21	20	18	20	15	17	21	19	19	20	19	17	52.9	52.9	50.5	70.905	649	649;598;551;648;548;614;543;499;568;498;482;461;460;175;103;139;72;70;53;44	0	323.31	By MS/MS	By MS/MS	By MS/MS	By MS/MS	By MS/MS	By MS/MS	46.7	44.4
	A0A087X2I2;A0A087WT12;P36969-2;P36969;K7ERP4;K7EKX7;K7ENB4;K7EJ20;R4GNE4;A0A087X247;A0A0A0MTT1	A0A087X2I2;A0A087WT12;P36969-2;P36969;K7ERP4;K7EKX7;K7ENB4;K7EJ20;R4GNE4;A0A087X247	6;6;6;6;5;5;5;5;4;3;2	6;6;6;6;5;5;5;5;4;3;2	6;6;6;6;5;5;5;5;4;3;2	Glutathione peroxidase;Phospholipid hydroperoxide glutathione peroxidase, mitochondrial	GPX4	tr|A0A087X2I2|A0A087X2I2_HUMAN Glutathione peroxidase OS=Homo sapiens OX=9606 GN=GPX4 PE=1 SV=1;tr|A0A087WT12|A0A087WT12_HUMAN Glutathione peroxidase OS=Homo sapiens OX=9606 GN=GPX4 PE=1 SV=1;sp|P36969-2|GPX4_HUMAN Isoform Cytoplasmic of Phospholipid hydro	11	6	6	6	3	3	4	2	2	2	3	3	4	2	2	2	4	3	4	3	3	4	2	2	2	35.7	35.7	35.7	22.024	196	196;233;170;197;155;175;180;242;179;134;166	0	9.6415	By MS/MS	By MS/MS	By MS/MS	By MS/MS	By MS/MS	By MS/MS	17.9	17.9
	A0A087WT18;Q96A73-2;Q96A73;D6RAJ7;Q96A73-3	A0A087WT18;Q96A73-2;Q96A73;D6RAJ7;Q96A73-3	2;2;2;1;1	2;2;2;1;1	2;2;2;1;1	Putative monooxygenase p33MONOX	KIAA1191	tr|A0A087WT18|A0A087WT18_HUMAN Putative monooxygenase p33MONOX OS=Homo sapiens OX=9606 GN=KIAA1191 PE=1 SV=1;sp|Q96A73-2|P33MX_HUMAN Isoform 2 of Putative monooxygenase p33MONOX OS=Homo sapiens OX=9606 GN=KIAA1191;sp|Q96A73|P33MX_HUMAN Putative monooxygena	5	2	2	2	1	1	2	0	1	1	1	1	2	0	1	1	0	0	2	1	1	2	0	1	1	8.5	8.5	8.5	24.51	224	224;286;305;95;98	0.0017246	1.8436	By MS/MS	By MS/MS	By MS/MS		By MS/MS	By MS/MS	3.1	3.1
	A0A087WT20;Q9NV06;B3KME9;E5RHM4;A0A087X1F8;Q9NV06-2	A0A087WT20;Q9NV06;B3KME9	16;16;9;6;5;3	16;16;9;6;5;3	16;16;9;6;5;3	DDB1- and CUL4-associated factor 13	DCAF13	tr|A0A087WT20|A0A087WT20_HUMAN DDB1- and CUL4-associated factor 13 OS=Homo sapiens OX=9606 GN=DCAF13 PE=1 SV=1;sp|Q9NV06|DCA13_HUMAN DDB1- and CUL4-associated factor 13 OS=Homo sapiens OX=9606 GN=DCAF13 PE=1 SV=2;tr|B3KME9|B3KME9_HUMAN DDB1- and CUL4-assoc	6	16	16	16	14	14	13	12	13	14	14	14	13	12	13	14	13	12	11	14	14	13	12	13	14	30.5	30.5	30.5	67.55	597	597;445;221;185;204;96	0	47.748	By MS/MS	By MS/MS	By MS/MS	By MS/MS	By MS/MS	By MS/MS	26.1	26.1
	A0A087WV67;A0A087WT23;O00124-3;O00124;A0A087WWA4	A0A087WV67;A0A087WT23;O00124-3;O00124;A0A087WWA4	2;2;2;2;1	2;2;2;2;1	2;2;2;2;1	UBX domain-containing protein 8	UBXN8	tr|A0A087WV67|A0A087WV67_HUMAN UBX domain-containing protein 8 OS=Homo sapiens OX=9606 GN=UBXN8 PE=1 SV=1;tr|A0A087WT23|A0A087WT23_HUMAN UBX domain-containing protein 8 OS=Homo sapiens OX=9606 GN=UBXN8 PE=1 SV=1;sp|O00124-3|UBXN8_HUMAN Isoform 3 of UBX dom	5	2	2	2	1	2	2	2	2	2	1	2	2	2	2	2	0	1	1	1	2	2	2	2	2	8.5	8.5	8.5	30.529	270	270;310;233;270;94	0	3.638	By matching	By MS/MS	By matching	By MS/MS	By matching	By matching	4.8	8.5
	Q5VVW5;A0A087WT42;Q9NY64	Q5VVW5;A0A087WT42;Q9NY64	1;1;1	1;1;1	1;1;1	Solute carrier family 2, facilitated glucose transporter member 8	SLC2A8	tr|Q5VVW5|Q5VVW5_HUMAN Solute carrier family 2, facilitated glucose transporter member 8 OS=Homo sapiens OX=9606 GN=SLC2A8 PE=1 SV=1;tr|A0A087WT42|A0A087WT42_HUMAN Solute carrier family 2, (Facilitated glucose transporter) member 8, isoform CRA_c OS=Homo s	3	1	1	1	0	1	1	0	1	1	0	1	1	0	1	1	0	1	0	0	1	1	0	1	1	5.6	5.6	5.6	22.991	214	214;314;477	0.00054025	2.1502		By MS/MS	By MS/MS		By MS/MS	By matching	0	5.6
	A0A087WT44;P30519-2;P30519;I3L159;I3L1F5;I3L1Y2;I3L4P8;A0A1B0GXH0;I3L463;I3L276	A0A087WT44;P30519-2;P30519;I3L159;I3L1F5	14;14;14;9;9;4;4;4;4;3	14;14;14;9;9;4;4;4;4;3	14;14;14;9;9;4;4;4;4;3	Heme oxygenase 2	HMOX2	tr|A0A087WT44|A0A087WT44_HUMAN Heme oxygenase (biliverdin-producing) OS=Homo sapiens OX=9606 GN=HMOX2 PE=1 SV=1;sp|P30519-2|HMOX2_HUMAN Isoform 2 of Heme oxygenase 2 OS=Homo sapiens OX=9606 GN=HMOX2;sp|P30519|HMOX2_HUMAN Heme oxygenase 2 OS=Homo sapiens OX	10	14	14	14	11	11	9	11	14	9	11	11	9	11	14	9	9	9	9	11	11	9	11	14	9	44.3	44.3	44.3	41.669	370	370;287;316;229;238;110;130;131;132;110	0	236.79	By MS/MS	By MS/MS	By MS/MS	By MS/MS	By MS/MS	By MS/MS	42.7	42.7
	A0A087WXD2;H7C5T8;H7C4U7;H7C535;A0A087WT53;Q96QZ7-4;Q96QZ7-3;Q96QZ7-5;Q96QZ7-7;Q96QZ7-6;Q96QZ7-2;Q96QZ7	A0A087WXD2;H7C5T8;H7C4U7;H7C535;A0A087WT53;Q96QZ7-4;Q96QZ7-3;Q96QZ7-5;Q96QZ7-7;Q96QZ7-6;Q96QZ7-2;Q96QZ7	3;3;3;3;3;3;3;3;3;3;3;3	1;1;1;1;1;1;1;1;1;1;1;1	1;1;1;1;1;1;1;1;1;1;1;1	Membrane-associated guanylate kinase, WW and PDZ domain-containing protein 1	MAGI1	tr|A0A087WXD2|A0A087WXD2_HUMAN Membrane-associated guanylate kinase, WW and PDZ domain-containing protein 1 OS=Homo sapiens OX=9606 GN=MAGI1 PE=1 SV=1;tr|H7C5T8|H7C5T8_HUMAN Membrane-associated guanylate kinase, WW and PDZ domain-containing protein 1 (Frag	12	3	1	1	0	0	1	0	1	0	0	0	0	0	0	0	0	1	1	0	0	0	0	0	0	3.5	1.9	1.9	106.9	980	980;1014;1131;1136;1155;1160;1256;1287;1425;1451;1462;1491	0	2.744			By matching		By matching		0	0
	A0A0D9SFJ4;A0A0D9SF51;A0A0D9SG17;A0A1B0GWB6;A0A087WW73;A0A087WT80;Q9NQ66-2;Q9NQ66	A0A0D9SFJ4;A0A0D9SF51;A0A0D9SG17;A0A1B0GWB6;A0A087WW73;A0A087WT80;Q9NQ66-2;Q9NQ66	1;1;1;1;1;1;1;1	1;1;1;1;1;1;1;1	1;1;1;1;1;1;1;1	Phosphoinositide phospholipase C;1-phosphatidylinositol 4,5-bisphosphate phosphodiesterase beta-1	PLCB1	tr|A0A0D9SFJ4|A0A0D9SFJ4_HUMAN 1-phosphatidylinositol 4,5-bisphosphate phosphodiesterase beta-1 (Fragment) OS=Homo sapiens OX=9606 GN=PLCB1 PE=1 SV=4;tr|A0A0D9SF51|A0A0D9SF51_HUMAN Phosphoinositide phospholipase C (Fragment) OS=Homo sapiens OX=9606 GN=PLCB	8	1	1	1	1	1	1	0	0	0	1	1	1	0	0	0	0	0	0	1	1	1	0	0	0	16.2	16.2	16.2	15.527	136	136;960;961;1072;1093;1136;1173;1216	0	3.9533	By matching	By MS/MS	By MS/MS				16.2	16.2
	A0A087WT82;O75487-2;Q9Y625;O75487	A0A087WT82;O75487-2;Q9Y625;O75487	1;1;1;1	1;1;1;1	1;1;1;1	Glypican-4;Secreted glypican-4;Glypican-6;Secreted glypican-6	GPC6;GPC4	tr|A0A087WT82|A0A087WT82_HUMAN Glypican-6 OS=Homo sapiens OX=9606 GN=GPC6 PE=1 SV=1;sp|O75487-2|GPC4_HUMAN Isoform 2 of Glypican-4 OS=Homo sapiens OX=9606 GN=GPC4;sp|Q9Y625|GPC6_HUMAN Glypican-6 OS=Homo sapiens OX=9606 GN=GPC6 PE=1 SV=1;sp|O75487|GPC4_HUMA	4	1	1	1	0	1	1	1	0	1	0	1	1	1	0	1	0	0	0	0	1	1	1	0	1	6.5	6.5	6.5	29.127	263	263;486;555;556	0	2.6609		By MS/MS	By MS/MS	By matching		By MS/MS	0	6.5
	A0A087WT84;Q9H9V9-2;Q9H9V9	A0A087WT84;Q9H9V9-2;Q9H9V9	1;1;1	1;1;1	1;1;1	JmjC domain-containing protein 4	JMJD4	tr|A0A087WT84|A0A087WT84_HUMAN 2-oxoglutarate and iron-dependent oxygenase JMJD4 OS=Homo sapiens OX=9606 GN=JMJD4 PE=1 SV=1;sp|Q9H9V9-2|JMJD4_HUMAN Isoform 2 of 2-oxoglutarate and iron-dependent oxygenase JMJD4 OS=Homo sapiens OX=9606 GN=JMJD4;sp|Q9H9V9|JM	3	1	1	1	1	1	1	1	1	0	1	1	1	1	1	0	1	1	1	1	1	1	1	1	0	5	5	5	47.425	417	417;447;463	0	3.0106	By matching	By matching	By matching	By matching	By matching		5	5
	A0A087WT99;Q9H0W9-2;Q9H0W9;E9PJU8;E9PQS1;Q9H0W9-4;Q9H0W9-3;E9PPB5;E9PR95;E9PSC3;E9PLC5;E9PLB3;E9PIP1	A0A087WT99;Q9H0W9-2;Q9H0W9;E9PJU8;E9PQS1;Q9H0W9-4;Q9H0W9-3;E9PPB5	8;8;8;6;6;6;6;5;2;2;2;2;2	3;3;3;2;1;2;3;1;1;1;1;1;1	3;3;3;2;1;2;3;1;1;1;1;1;1	Ester hydrolase C11orf54	C11orf54	tr|A0A087WT99|A0A087WT99_HUMAN Ester hydrolase C11orf54 OS=Homo sapiens OX=9606 GN=C11orf54 PE=1 SV=1;sp|Q9H0W9-2|CK054_HUMAN Isoform 2 of Ester hydrolase C11orf54 OS=Homo sapiens OX=9606 GN=C11orf54;sp|Q9H0W9|CK054_HUMAN Ester hydrolase C11orf54 OS=Homo s	13	8	3	3	3	3	3	4	4	3	1	1	1	1	1	1	2	2	3	1	1	1	1	1	1	38.7	9.4	9.4	28.683	256	256;296;315;187;239;204;265;185;76;95;100;149;171	0	3.274	By MS/MS	By MS/MS	By MS/MS	By MS/MS	By MS/MS	By MS/MS	13.3	13.3
	A0A087WTA5;E7ERK9;Q9UI10-3;Q9UI10;Q9UI10-2;H7C2L8;A0A087WW69;F8W8L6	A0A087WTA5;E7ERK9;Q9UI10-3;Q9UI10;Q9UI10-2	16;16;16;16;16;5;5;3	16;16;16;16;16;5;5;3	16;16;16;16;16;5;5;3	Translation initiation factor eIF-2B subunit delta	EIF2B4	tr|A0A087WTA5|A0A087WTA5_HUMAN Translation initiation factor eIF-2B subunit delta OS=Homo sapiens OX=9606 GN=EIF2B4 PE=1 SV=1;tr|E7ERK9|E7ERK9_HUMAN Translation initiation factor eIF-2B subunit delta OS=Homo sapiens OX=9606 GN=EIF2B4 PE=1 SV=1;sp|Q9UI10-3|	8	16	16	16	12	10	11	12	11	10	12	10	11	12	11	10	13	14	14	12	10	11	12	11	10	43.1	43.1	43.1	57.495	520	520;544;522;523;543;194;228;235	0	59.008	By MS/MS	By MS/MS	By MS/MS	By MS/MS	By MS/MS	By MS/MS	31.7	30
	A0A087WTC8;P86397	A0A087WTC8;P86397	1;1	1;1	1;1	Hydroxyacyl-thioester dehydratase type 2, mitochondrial	RPP14	tr|A0A087WTC8|A0A087WTC8_HUMAN Hydroxyacyl-thioester dehydratase type 2, mitochondrial (Fragment) OS=Homo sapiens OX=9606 GN=HTD2 PE=1 SV=1;sp|P86397|HTD2_HUMAN Hydroxyacyl-thioester dehydratase type 2, mitochondrial OS=Homo sapiens OX=9606 GN=HTD2 PE=1 SV	2	1	1	1	1	1	0	1	0	0	1	1	0	1	0	0	1	1	1	1	1	0	1	0	0	36.8	36.8	36.8	8.803	76	76;168	0	22.771	By MS/MS	By MS/MS		By MS/MS			36.8	36.8
	A0A087WTF1;Q6IPU0	A0A087WTF1;Q6IPU0	1;1	1;1	1;1	Centromere protein P	CENPP	tr|A0A087WTF1|A0A087WTF1_HUMAN Centromere protein P OS=Homo sapiens OX=9606 GN=CENPP PE=1 SV=1;sp|Q6IPU0|CENPP_HUMAN Centromere protein P OS=Homo sapiens OX=9606 GN=CENPP PE=1 SV=1	2	1	1	1	0	1	1	0	1	0	0	1	1	0	1	0	0	0	0	0	1	1	0	1	0	7.4	7.4	7.4	22.377	190	190;288	0	4.2674		By MS/MS	By MS/MS		By MS/MS		0	7.4
	A0A087WVW3;A0A087WTJ3;Q9UBK2-2;Q9UBK2-6;Q9UBK2-5;Q9UBK2-8;Q9UBK2-9;Q9UBK2-4;Q9UBK2;Q9UBK2-3	A0A087WVW3;A0A087WTJ3;Q9UBK2-2;Q9UBK2-6;Q9UBK2-5;Q9UBK2-8;Q9UBK2-9;Q9UBK2-4;Q9UBK2;Q9UBK2-3	1;1;1;1;1;1;1;1;1;1	1;1;1;1;1;1;1;1;1;1	1;1;1;1;1;1;1;1;1;1	Peroxisome proliferator-activated receptor gamma coactivator 1-alpha	PPARGC1A	tr|A0A087WVW3|A0A087WVW3_HUMAN Peroxisome proliferator-activated receptor gamma coactivator 1-alpha OS=Homo sapiens OX=9606 GN=PPARGC1A PE=1 SV=1;tr|A0A087WTJ3|A0A087WTJ3_HUMAN Peroxisome proliferator-activated receptor gamma coactivator 1-alpha OS=Homo sa	10	1	1	1	0	0	0	0	1	0	0	0	0	0	1	0	0	0	0	0	0	0	0	1	0	4.5	4.5	4.5	29.527	267	267;297;271;276;289;301;671;786;798;803	1	-2					By MS/MS		0	0
	A0A087WTK0;A0A087WVC6;Q12913;Q12913-3;Q12913-2	A0A087WTK0;A0A087WVC6;Q12913;Q12913-3	5;5;5;5;1	5;5;5;5;1	5;5;5;5;1	Protein-tyrosine-phosphatase;Receptor-type tyrosine-protein phosphatase eta	PTPRJ	tr|A0A087WTK0|A0A087WTK0_HUMAN Protein-tyrosine-phosphatase OS=Homo sapiens OX=9606 GN=PTPRJ PE=1 SV=1;tr|A0A087WVC6|A0A087WVC6_HUMAN Protein-tyrosine-phosphatase OS=Homo sapiens OX=9606 GN=PTPRJ PE=1 SV=1;sp|Q12913|PTPRJ_HUMAN Receptor-type tyrosine-prote	5	5	5	5	1	2	1	2	1	1	1	2	1	2	1	1	3	5	5	1	2	1	2	1	1	5.5	5.5	5.5	146.07	1338	1338;1342;1337;1392;539	0	15.078	By matching	By matching	By matching	By matching	By MS/MS	By matching	1.3	2.3
	A0A087WZ85;A0A0A0MSX4;A0A087WTM1;Q9Y6N7-6;Q9Y6N7-5;Q9Y6N7-4;Q9Y6N7-3;Q9Y6N7;Q9Y6N7-2;F8WBR3;R4GMM8;F8W703;Q9HCK4-2;Q9HCK4;Q9HCK4-3	A0A087WZ85;A0A0A0MSX4;A0A087WTM1;Q9Y6N7-6;Q9Y6N7-5;Q9Y6N7-4;Q9Y6N7-3;Q9Y6N7;Q9Y6N7-2	4;4;4;4;4;4;4;4;4;1;1;1;1;1;1	4;4;4;4;4;4;4;4;4;1;1;1;1;1;1	4;4;4;4;4;4;4;4;4;1;1;1;1;1;1	Roundabout homolog 1	ROBO1	tr|A0A087WZ85|A0A087WZ85_HUMAN Roundabout homolog 1 OS=Homo sapiens OX=9606 GN=ROBO1 PE=1 SV=1;tr|A0A0A0MSX4|A0A0A0MSX4_HUMAN Roundabout homolog 1 OS=Homo sapiens OX=9606 GN=ROBO1 PE=1 SV=1;tr|A0A087WTM1|A0A087WTM1_HUMAN Roundabout homolog 1 OS=Homo sapien	15	4	4	4	3	3	4	2	4	2	3	3	4	2	4	2	0	0	0	3	3	4	2	4	2	3.7	3.7	3.7	166.73	1525	1525;1531;1606;1551;1606;1612;1615;1651;1655;564;1070;1439;1185;1378;1394	0	10.159	By MS/MS	By MS/MS	By MS/MS	By MS/MS	By MS/MS	By MS/MS	3.1	3.1
	E5RHK0;A0A0B4J212;F8W7P5;E5RGD0;H0YC32;A0A087WTS3;A1XBS5-5;A1XBS5-2;A1XBS5-4;A1XBS5-3;A1XBS5	E5RHK0;A0A0B4J212;F8W7P5;E5RGD0;H0YC32;A0A087WTS3;A1XBS5-5;A1XBS5-2;A1XBS5-4;A1XBS5-3;A1XBS5	1;1;1;1;1;1;1;1;1;1;1	1;1;1;1;1;1;1;1;1;1;1	1;1;1;1;1;1;1;1;1;1;1	Protein FAM92A1	FAM92A1	tr|E5RHK0|E5RHK0_HUMAN CBY1-interacting BAR domain-containing 1 OS=Homo sapiens OX=9606 GN=CIBAR1 PE=1 SV=1;tr|A0A0B4J212|A0A0B4J212_HUMAN CBY1-interacting BAR domain-containing 1 OS=Homo sapiens OX=9606 GN=CIBAR1 PE=1 SV=1;tr|F8W7P5|F8W7P5_HUMAN CBY1-inte	11	1	1	1	0	0	0	0	0	0	0	0	0	0	0	0	1	1	1	0	0	0	0	0	0	9.1	9.1	9.1	15.664	132	132;162;163;168;188;288;97;251;262;271;289	0.0037998	1.6132							0	0
	A0A087WV20;A0A087WTU9;Q8TCU4-3;Q8TCU4-2;Q8TCU4;H7C1D9	A0A087WV20;A0A087WTU9;Q8TCU4-3;Q8TCU4-2;Q8TCU4;H7C1D9	4;4;4;4;4;3	4;4;4;4;4;3	4;4;4;4;4;3	Alstrom syndrome protein 1	ALMS1	tr|A0A087WV20|A0A087WV20_HUMAN Alstrom syndrome protein 1 OS=Homo sapiens OX=9606 GN=ALMS1 PE=1 SV=1;tr|A0A087WTU9|A0A087WTU9_HUMAN Alstrom syndrome protein 1 OS=Homo sapiens OX=9606 GN=ALMS1 PE=1 SV=1;sp|Q8TCU4-3|ALMS1_HUMAN Isoform 3 of Alstrom syndrome	6	4	4	4	1	0	0	1	0	0	1	0	0	1	0	0	3	2	2	1	0	0	1	0	0	1.9	1.9	1.9	425.23	3859	3859;4126;3860;4122;4168;1023	0	2.9889	By matching			By MS/MS			0.4	0
	A0A087WTV6;J3KR12;Q96C36;A0A087WZR9;A0A087WX69;A0A087WZF0	A0A087WTV6;J3KR12;Q96C36	9;9;9;4;3;3	8;8;8;3;3;3	8;8;8;3;3;3	Pyrroline-5-carboxylate reductase 2	PYCR2	tr|A0A087WTV6|A0A087WTV6_HUMAN Pyrroline-5-carboxylate reductase OS=Homo sapiens OX=9606 GN=PYCR2 PE=1 SV=1;tr|J3KR12|J3KR12_HUMAN Pyrroline-5-carboxylate reductase OS=Homo sapiens OX=9606 PE=3 SV=1;sp|Q96C36|P5CR2_HUMAN Pyrroline-5-carboxylate reductase 2	6	9	8	8	7	7	7	7	5	6	6	6	6	6	4	5	7	7	6	6	6	6	6	4	5	52	46.7	46.7	25.868	246	246;359;320;319;87;157	0	75.447	By MS/MS	By MS/MS	By MS/MS	By MS/MS	By MS/MS	By MS/MS	43.1	43.1
	A0A087WVR3;A0A087WTW0;Q96T88;Q96T88-2;A0A087WWG9	A0A087WVR3;A0A087WTW0;Q96T88;Q96T88-2	24;24;24;24;11	24;24;24;24;11	23;23;23;23;10	E3 ubiquitin-protein ligase UHRF1	UHRF1	tr|A0A087WVR3|A0A087WVR3_HUMAN RING-type E3 ubiquitin transferase OS=Homo sapiens OX=9606 GN=UHRF1 PE=1 SV=1;tr|A0A087WTW0|A0A087WTW0_HUMAN RING-type E3 ubiquitin transferase OS=Homo sapiens OX=9606 GN=UHRF1 PE=1 SV=1;sp|Q96T88|UHRF1_HUMAN E3 ubiquitin-pro	5	24	24	23	19	19	17	19	18	19	19	19	17	19	18	19	20	20	18	19	19	17	18	18	18	32.3	32.3	31.4	91.099	806	806;857;793;806;496	0	195.73	By MS/MS	By MS/MS	By MS/MS	By MS/MS	By MS/MS	By MS/MS	28.9	29
	A0A087WU02;Q96RQ1;H0YI50;H0YI58;F8VPA6;F8W0R1;F8VR88;F8VUZ2;H0YHS0;H0YHJ8	A0A087WU02;Q96RQ1;H0YI50;H0YI58;F8VPA6	8;8;6;4;4;3;2;2;1;1	8;8;6;4;4;3;2;2;1;1	8;8;6;4;4;3;2;2;1;1	Endoplasmic reticulum-Golgi intermediate compartment protein 2	ERGIC2	tr|A0A087WU02|A0A087WU02_HUMAN Endoplasmic reticulum-Golgi intermediate compartment protein 2 OS=Homo sapiens OX=9606 GN=ERGIC2 PE=1 SV=1;sp|Q96RQ1|ERGI2_HUMAN Endoplasmic reticulum-Golgi intermediate compartment protein 2 OS=Homo sapiens OX=9606 GN=ERGIC2	10	8	8	8	6	7	6	7	7	7	6	7	6	7	7	7	8	7	7	6	7	6	7	7	7	29	29	29	43.432	386	386;377;209;163;220;172;175;203;49;57	0	54.251	By MS/MS	By MS/MS	By MS/MS	By MS/MS	By MS/MS	By MS/MS	20.5	26.2
	A0A3B3IRY5;A0A087WU07;R4GMY4;R4GNA1;Q5TGZ0	A0A3B3IRY5;A0A087WU07;R4GMY4;R4GNA1;Q5TGZ0	1;1;1;1;1	1;1;1;1;1	1;1;1;1;1	MICOS complex subunit MIC10	MINOS1;MINOS1-NBL1	tr|A0A3B3IRY5|A0A3B3IRY5_HUMAN MICOS complex subunit MIC10 OS=Homo sapiens OX=9606 GN=MICOS10 PE=3 SV=1;tr|A0A087WU07|A0A087WU07_HUMAN MICOS complex subunit MIC10 OS=Homo sapiens OX=9606 GN=MICOS10 PE=1 SV=1;tr|R4GMY4|R4GMY4_HUMAN MICOS complex subunit MIC	5	1	1	1	1	1	1	1	1	1	1	1	1	1	1	1	1	0	1	1	1	1	1	1	1	82.1	82.1	82.1	4.434	39	39;62;70;71;78	0	25.022	By MS/MS	By MS/MS	By MS/MS	By MS/MS	By MS/MS	By MS/MS	82.1	82.1
	A6NNI4;A0A2R8Y478;A0A7I2V3T0;A0A7I2V3T7;G8JLH6;A0A087WU13;F5GXT1;P21926	A6NNI4;A0A2R8Y478;A0A7I2V3T0;A0A7I2V3T7;G8JLH6;A0A087WU13;F5GXT1;P21926	4;4;4;4;4;4;4;4	4;4;4;4;4;4;4;4	4;4;4;4;4;4;4;4	Tetraspanin;CD9 antigen	CD9	tr|A6NNI4|A6NNI4_HUMAN Tetraspanin OS=Homo sapiens OX=9606 GN=CD9 PE=1 SV=1;tr|A0A2R8Y478|A0A2R8Y478_HUMAN Tetraspanin OS=Homo sapiens OX=9606 GN=CD9 PE=1 SV=1;tr|A0A7I2V3T0|A0A7I2V3T0_HUMAN Tetraspanin OS=Homo sapiens OX=9606 GN=CD9 PE=1 SV=1;tr|A0A7I2V3T	8	4	4	4	4	4	4	4	4	4	4	4	4	4	4	4	4	4	4	4	4	4	4	4	4	26.4	26.4	26.4	17.764	159	159;159;216;218;251;255;270;228	0	46.092	By MS/MS	By MS/MS	By MS/MS	By MS/MS	By MS/MS	By MS/MS	26.4	26.4
	A0A087WU53;Q9H0U3;Q9H0U3-2	A0A087WU53;Q9H0U3;Q9H0U3-2	8;8;4	8;8;4	8;8;4	Magnesium transporter protein 1	MAGT1	tr|A0A087WU53|A0A087WU53_HUMAN Dolichyl-diphosphooligosaccharide--protein glycosyltransferase subunit MAGT1 OS=Homo sapiens OX=9606 GN=MAGT1 PE=1 SV=1;sp|Q9H0U3|MAGT1_HUMAN Magnesium transporter protein 1 OS=Homo sapiens OX=9606 GN=MAGT1 PE=1 SV=1;sp|Q9H0U	3	8	8	8	3	3	3	4	3	5	3	3	3	4	3	5	5	8	6	3	3	3	4	3	5	21.5	21.5	21.5	41.531	367	367;335;134	0	21.96	By MS/MS	By MS/MS	By MS/MS	By MS/MS	By MS/MS	By MS/MS	8.4	8.4
	A0A087WUB1	A0A087WUB1	1	1	1		CCDC129	tr|A0A087WUB1|A0A087WUB1_HUMAN Protein ITPRID1 OS=Homo sapiens OX=9606 GN=ITPRID1 PE=1 SV=1	1	1	1	1	1	0	0	0	0	0	1	0	0	0	0	0	0	0	0	1	0	0	0	0	0	1.3	1.3	1.3	116.51	1054	1054	1	-2	By MS/MS						1.3	0
	A0A087WUB9;Q8WYA6-4;Q8WYA6;Q8WYA6-3;Q8WYA6-2;A2A2P1	A0A087WUB9;Q8WYA6-4;Q8WYA6;Q8WYA6-3;Q8WYA6-2	15;15;15;12;12;3	15;15;15;12;12;3	15;15;15;12;12;3	Beta-catenin-like protein 1	CTNNBL1	tr|A0A087WUB9|A0A087WUB9_HUMAN Beta-catenin-like protein 1 OS=Homo sapiens OX=9606 GN=CTNNBL1 PE=1 SV=1;sp|Q8WYA6-4|CTBL1_HUMAN Isoform 4 of Beta-catenin-like protein 1 OS=Homo sapiens OX=9606 GN=CTNNBL1;sp|Q8WYA6|CTBL1_HUMAN Beta-catenin-like protein 1 OS	6	15	15	15	14	12	12	12	11	12	14	12	12	12	11	12	10	10	10	14	12	12	12	11	12	28.9	28.9	28.9	65.702	568	568;536;563;311;376;166	0	92.35	By MS/MS	By MS/MS	By MS/MS	By MS/MS	By MS/MS	By MS/MS	25.4	19.5
	A0A087WUC6;Q15005;E9PL01;E9PI68;E9PRB9;H0YE04	A0A087WUC6;Q15005;E9PL01;E9PI68;E9PRB9	12;12;11;11;8;3	12;12;11;11;8;3	12;12;11;11;8;3	Signal peptidase complex subunit 2	SPCS2	tr|A0A087WUC6|A0A087WUC6_HUMAN Microsomal signal peptidase 25 kDa subunit OS=Homo sapiens OX=9606 GN=SPCS2 PE=1 SV=1;sp|Q15005|SPCS2_HUMAN Signal peptidase complex subunit 2 OS=Homo sapiens OX=9606 GN=SPCS2 PE=1 SV=3;tr|E9PL01|E9PL01_HUMAN Microsomal signa	6	12	12	12	7	10	8	10	10	12	7	10	8	10	10	12	7	6	5	7	10	8	10	10	12	44.5	44.5	44.5	25.09	227	227;226;157;257;87;166	0	140.65	By MS/MS	By MS/MS	By MS/MS	By MS/MS	By MS/MS	By MS/MS	31.7	39.6
	A0A087WUK2;O14979;O14979-3;O14979-2	A0A087WUK2;O14979;O14979-3;O14979-2	10;10;9;9	9;9;8;8	9;9;8;8	Heterogeneous nuclear ribonucleoprotein D-like	HNRNPDL	tr|A0A087WUK2|A0A087WUK2_HUMAN Heterogeneous nuclear ribonucleoprotein D-like OS=Homo sapiens OX=9606 GN=HNRNPDL PE=1 SV=1;sp|O14979|HNRDL_HUMAN Heterogeneous nuclear ribonucleoprotein D-like OS=Homo sapiens OX=9606 GN=HNRNPDL PE=1 SV=3;sp|O14979-3|HNRDL_H	4	10	9	9	9	8	8	8	8	9	8	7	7	7	7	8	8	7	9	8	7	7	7	7	8	27	24.8	24.8	40.04	363	363;420;244;301	0	48.113	By MS/MS	By MS/MS	By MS/MS	By MS/MS	By MS/MS	By MS/MS	21.8	21.8
	A0A087WZG9;B4DSP0;A0A087WXK2;A0A087WUL4;A0A087WX23;Q86TG7-2;Q86TG7	A0A087WZG9;B4DSP0;A0A087WXK2;A0A087WUL4;A0A087WX23;Q86TG7-2;Q86TG7	2;2;2;2;2;2;2	2;2;2;2;2;2;2	2;2;2;2;2;2;2	Retrotransposon-derived protein PEG10	PEG10	tr|A0A087WZG9|A0A087WZG9_HUMAN Retrotransposon-derived protein PEG10 OS=Homo sapiens OX=9606 GN=PEG10 PE=1 SV=2;tr|B4DSP0|B4DSP0_HUMAN HCG1642748, isoform CRA_b OS=Homo sapiens OX=9606 GN=PEG10 PE=1 SV=1;tr|A0A087WXK2|A0A087WXK2_HUMAN Retrotransposon-deriv	7	2	2	2	0	0	0	0	0	0	0	0	0	0	0	0	1	1	2	0	0	0	0	0	0	12.3	12.3	12.3	40.489	359	359;401;707;741;783;325;708	0	2.7057							0	0
	A0A087WUN7;H0YJ40;G3V4X6;G3V2S9;Q9GZT3-2;Q9GZT3;H0YJW7;H0YJ07;H0YJU7;H0YJI1	A0A087WUN7;H0YJ40;G3V4X6;G3V2S9;Q9GZT3-2;Q9GZT3;H0YJW7	8;8;8;8;8;8;7;3;3;1	8;8;8;8;8;8;7;3;3;1	8;8;8;8;8;8;7;3;3;1	SRA stem-loop-interacting RNA-binding protein, mitochondrial	SLIRP	tr|A0A087WUN7|A0A087WUN7_HUMAN SRA stem-loop-interacting RNA-binding protein, mitochondrial OS=Homo sapiens OX=9606 GN=SLIRP PE=1 SV=1;tr|H0YJ40|H0YJ40_HUMAN SRA stem-loop-interacting RNA-binding protein, mitochondrial (Fragment) OS=Homo sapiens OX=9606 GN	10	8	8	8	7	8	8	8	8	8	7	8	8	8	8	8	6	7	7	7	8	8	8	8	8	73.9	73.9	73.9	10.353	92	92;96;98;124;107;109;76;56;72;40	0	37.433	By MS/MS	By MS/MS	By MS/MS	By MS/MS	By MS/MS	By MS/MS	72.8	73.9
	A0A087WUR6;Q8IU85-2;Q8IU85	A0A087WUR6;Q8IU85-2;Q8IU85	5;5;5	3;3;3	3;3;3	Calcium/calmodulin-dependent protein kinase type 1D	CAMK1D	tr|A0A087WUR6|A0A087WUR6_HUMAN Calcium/calmodulin-dependent protein kinase type 1D OS=Homo sapiens OX=9606 GN=CAMK1D PE=1 SV=1;sp|Q8IU85-2|KCC1D_HUMAN Isoform 2 of Calcium/calmodulin-dependent protein kinase type 1D OS=Homo sapiens OX=9606 GN=CAMK1D;sp|Q8I	3	5	3	3	4	2	3	2	1	3	3	2	2	2	1	2	2	3	1	3	2	2	2	1	2	19.6	13.7	13.7	32.472	291	291;357;385	0	7.9941	By MS/MS	By MS/MS	By MS/MS	By MS/MS	By matching	By MS/MS	17.2	7.9
	A0A087WUT6;O60841	A0A087WUT6;O60841	39;39	39;39	39;39	Eukaryotic translation initiation factor 5B	EIF5B	tr|A0A087WUT6|A0A087WUT6_HUMAN Eukaryotic translation initiation factor 5B OS=Homo sapiens OX=9606 GN=EIF5B PE=1 SV=1;sp|O60841|IF2P_HUMAN Eukaryotic translation initiation factor 5B OS=Homo sapiens OX=9606 GN=EIF5B PE=1 SV=4	2	39	39	39	26	25	24	28	25	30	26	25	24	28	25	30	31	30	32	26	25	24	28	25	30	35.7	35.7	35.7	138.68	1220	1220;1220	0	323.31	By MS/MS	By MS/MS	By MS/MS	By MS/MS	By MS/MS	By MS/MS	25.5	22.5
	A0A087WUW9;Q9NXU5;R4GN67;A0A0B4J222	A0A087WUW9;Q9NXU5	3;3;1;1	3;3;1;1	3;3;1;1	ADP-ribosylation factor-like protein 15	ARL15	tr|A0A087WUW9|A0A087WUW9_HUMAN ADP-ribosylation factor-like protein 15 OS=Homo sapiens OX=9606 GN=ARL15 PE=1 SV=1;sp|Q9NXU5|ARL15_HUMAN ADP-ribosylation factor-like protein 15 OS=Homo sapiens OX=9606 GN=ARL15 PE=1 SV=1	4	3	3	3	0	1	1	1	1	2	0	1	1	1	1	2	1	2	2	0	1	1	1	1	2	20.1	20.1	20.1	22.876	204	204;204;25;158	0	4.075		By matching	By MS/MS	By MS/MS	By MS/MS	By MS/MS	0	8.8
	A0A087WUZ7;Q9Y5W8-2;Q9Y5W8	A0A087WUZ7;Q9Y5W8-2;Q9Y5W8	1;1;1	1;1;1	1;1;1	Sorting nexin-13	SNX13	tr|A0A087WUZ7|A0A087WUZ7_HUMAN Sorting nexin 13, isoform CRA_g OS=Homo sapiens OX=9606 GN=SNX13 PE=1 SV=1;sp|Q9Y5W8-2|SNX13_HUMAN Isoform 2 of Sorting nexin-13 OS=Homo sapiens OX=9606 GN=SNX13;sp|Q9Y5W8|SNX13_HUMAN Sorting nexin-13 OS=Homo sapiens OX=9606	3	1	1	1	0	0	0	1	0	0	0	0	0	1	0	0	1	1	1	0	0	0	1	0	0	0.9	0.9	0.9	102.37	888	888;957;968	1	-2				By matching			0	0
	A0A087WV05;Q99417	A0A087WV05;Q99417	5;5	5;5	5;5	C-Myc-binding protein	MYCBP	tr|A0A087WV05|A0A087WV05_HUMAN Uncharacterized protein OS=Homo sapiens OX=9606 PE=3 SV=1;sp|Q99417|MYCBP_HUMAN c-Myc-binding protein OS=Homo sapiens OX=9606 GN=MYCBP PE=1 SV=3	2	5	5	5	4	4	3	3	3	3	4	4	3	3	3	3	3	4	4	4	4	3	3	3	3	44.5	44.5	44.5	12.755	110	110;103	0	60.832	By MS/MS	By MS/MS	By MS/MS	By MS/MS	By MS/MS	By MS/MS	44.5	44.5
	A0A087WV25;O95684-2;O95684;Q8N103-3;O95684-3	A0A087WV25;O95684-2;O95684	4;4;4;1;1	4;4;4;1;1	4;4;4;1;1	FGFR1 oncogene partner	FGFR1OP	tr|A0A087WV25|A0A087WV25_HUMAN Centrosomal protein 43 OS=Homo sapiens OX=9606 GN=CEP43 PE=1 SV=1;sp|O95684-2|CEP43_HUMAN Isoform 2 of Centrosomal protein 43 OS=Homo sapiens OX=9606 GN=CEP43;sp|O95684|CEP43_HUMAN Centrosomal protein 43 OS=Homo sapiens OX=96	5	4	4	4	4	3	3	3	3	3	4	3	3	3	3	3	3	3	4	4	3	3	3	3	3	21.7	21.7	21.7	38.099	351	351;379;399;522;149	0	150.53	By MS/MS	By MS/MS	By MS/MS	By MS/MS	By MS/MS	By MS/MS	21.7	18.8
	A0A087WV34;Q8WWB7-2;Q8WWB7;X6R6A3;A0A087X0W3	A0A087WV34;Q8WWB7-2;Q8WWB7;X6R6A3;A0A087X0W3	2;2;2;1;1	2;2;2;1;1	2;2;2;1;1	Glycosylated lysosomal membrane protein	GLMP	tr|A0A087WV34|A0A087WV34_HUMAN Glycosylated lysosomal membrane protein OS=Homo sapiens OX=9606 GN=GLMP PE=1 SV=1;sp|Q8WWB7-2|GLMP_HUMAN Isoform 2 of Glycosylated lysosomal membrane protein OS=Homo sapiens OX=9606 GN=GLMP;sp|Q8WWB7|GLMP_HUMAN Glycosylated l	5	2	2	2	0	1	1	1	1	2	0	1	1	1	1	2	1	1	1	0	1	1	1	1	2	14.4	14.4	14.4	34.576	320	320;325;406;183;331	0	70.767		By MS/MS	By matching	By MS/MS	By MS/MS	By matching	0	6.2
	X6RCC3;A0A087WV97;Q8WU79-2;Q8WU79;Q8WU79-3	X6RCC3;A0A087WV97;Q8WU79-2;Q8WU79;Q8WU79-3	3;3;3;3;2	2;2;2;2;2	2;2;2;2;2	Stromal membrane-associated protein 2	SMAP2	tr|X6RCC3|X6RCC3_HUMAN Stromal membrane-associated protein 2 (Fragment) OS=Homo sapiens OX=9606 GN=SMAP2 PE=1 SV=1;tr|A0A087WV97|A0A087WV97_HUMAN Stromal membrane-associated protein 2 OS=Homo sapiens OX=9606 GN=SMAP2 PE=1 SV=1;sp|Q8WU79-2|SMAP2_HUMAN Isofo	5	3	2	2	3	3	3	2	3	2	2	2	2	2	2	1	2	2	2	2	2	2	2	2	1	17.2	12.6	12.6	20.605	174	174;424;399;429;349	0	9.6322	By MS/MS	By MS/MS	By MS/MS	By MS/MS	By MS/MS	By MS/MS	17.2	17.2
	P62341;A0A087WVA1;Q6IAK0	P62341;A0A087WVA1;Q6IAK0	4;4;3	4;4;3	4;4;3	Selenoprotein T	SELT	sp|P62341|SELT_HUMAN Thioredoxin reductase-like selenoprotein T OS=Homo sapiens OX=9606 GN=SELENOT PE=1 SV=2;tr|A0A087WVA1|A0A087WVA1_HUMAN Selenoprotein T OS=Homo sapiens OX=9606 GN=SELENOT PE=1 SV=1;tr|Q6IAK0|Q6IAK0_HUMAN Selenoprotein T OS=Homo sapiens	3	4	4	4	3	3	3	2	4	4	3	3	3	2	4	4	2	2	1	3	3	3	2	4	4	27.7	27.7	27.7	22.324	195	195;195;137	0	18.948	By MS/MS	By MS/MS	By MS/MS	By MS/MS	By MS/MS	By MS/MS	16.9	23.6
	A0A087WVA8;Q8IWB9;Q8IWB9-2;J3KRZ8	A0A087WVA8;Q8IWB9;Q8IWB9-2;J3KRZ8	10;10;10;5	10;10;10;5	10;10;10;5	Testis-expressed sequence 2 protein	TEX2	tr|A0A087WVA8|A0A087WVA8_HUMAN Testis-expressed protein 2 OS=Homo sapiens OX=9606 GN=TEX2 PE=1 SV=1;sp|Q8IWB9|TEX2_HUMAN Testis-expressed protein 2 OS=Homo sapiens OX=9606 GN=TEX2 PE=1 SV=2;sp|Q8IWB9-2|TEX2_HUMAN Isoform 2 of Testis-expressed protein 2 OS=	4	10	10	10	6	8	8	8	8	9	6	8	8	8	8	9	8	6	8	6	8	8	8	8	9	11.1	11.1	11.1	125.38	1127	1127;1127;1134;626	0	18.589	By MS/MS	By MS/MS	By MS/MS	By MS/MS	By MS/MS	By MS/MS	5.1	6.9
	A0A087WVD1;Q96B70	A0A087WVD1;Q96B70	3;3	3;3	3;3	Leukocyte receptor cluster member 9	LENG9	tr|A0A087WVD1|A0A087WVD1_HUMAN Leukocyte receptor cluster member 9 OS=Homo sapiens OX=9606 GN=LENG9 PE=1 SV=1;sp|Q96B70|LENG9_HUMAN Leukocyte receptor cluster member 9 OS=Homo sapiens OX=9606 GN=LENG9 PE=2 SV=2	2	3	3	3	3	2	3	2	2	2	3	2	3	2	2	2	0	0	0	3	2	3	2	2	2	13.6	13.6	13.6	50.766	478	478;501	0	21.5	By MS/MS	By MS/MS	By MS/MS	By MS/MS	By MS/MS	By MS/MS	13.6	7.9
	A0A087WVF7;Q9NZM3-2;Q9NZM3;Q9NZM3-4;Q9NZM3-3;E7EPJ2;H7BZD4	A0A087WVF7;Q9NZM3-2;Q9NZM3;Q9NZM3-4;Q9NZM3-3	11;11;11;9;9;3;2	10;10;10;8;8;2;2	10;10;10;8;8;2;2	Intersectin-2	ITSN2	tr|A0A087WVF7|A0A087WVF7_HUMAN Intersectin-2 OS=Homo sapiens OX=9606 GN=ITSN2 PE=1 SV=1;sp|Q9NZM3-2|ITSN2_HUMAN Isoform 2 of Intersectin-2 OS=Homo sapiens OX=9606 GN=ITSN2;sp|Q9NZM3|ITSN2_HUMAN Intersectin-2 OS=Homo sapiens OX=9606 GN=ITSN2 PE=1 SV=3;sp|Q9	7	11	10	10	4	7	6	7	7	5	4	7	6	7	7	5	6	4	5	4	7	6	7	7	5	6.4	5.9	5.9	191.6	1680	1680;1670;1697;1192;1249;609;120	0	9.8588	By MS/MS	By MS/MS	By MS/MS	By MS/MS	By MS/MS	By MS/MS	2.6	4.9
	P15941-2;P15941-4;A0A087WWM1;A0A087X2A4;A0A0C4DGW3;A0A0A0MSH4;A0A087WVJ0;P15941;P15941-3;P15941-8;P15941-11;P15941-17;P15941-7;A0A087X0L2;B1AVQ7;P15941-15;P15941-6;A0A0A0MRB3;P15941-10;P15941-13;P15941-12;P15941-16;A6ZIE4;A6ZIE3;P15941-9;A0A087WZZ6;Q7Z536;A0A087X061	P15941-2;P15941-4;A0A087WWM1;A0A087X2A4;A0A0C4DGW3;A0A0A0MSH4;A0A087WVJ0;P15941;P15941-3;P15941-8;P15941-11;P15941-17;P15941-7;A0A087X0L2;B1AVQ7;P15941-15;P15941-6;A0A0A0MRB3;P15941-10;P15941-13;P15941-12;P15941-16;A6ZIE4;A6ZIE3;P15941-9	4;4;4;4;4;4;4;4;4;4;4;4;4;3;3;3;3;3;2;2;2;2;2;2;2;1;1;1	4;4;4;4;4;4;4;4;4;4;4;4;4;3;3;3;3;3;2;2;2;2;2;2;2;1;1;1	4;4;4;4;4;4;4;4;4;4;4;4;4;3;3;3;3;3;2;2;2;2;2;2;2;1;1;1	Mucin-1;Mucin-1 subunit alpha;Mucin-1 subunit beta	MUC1	sp|P15941-2|MUC1_HUMAN Isoform 2 of Mucin-1 OS=Homo sapiens OX=9606 GN=MUC1;sp|P15941-4|MUC1_HUMAN Isoform 4 of Mucin-1 OS=Homo sapiens OX=9606 GN=MUC1;tr|A0A087WWM1|A0A087WWM1_HUMAN Mucin-1 OS=Homo sapiens OX=9606 GN=MUC1 PE=1 SV=1;tr|A0A087X2A4|A0A087X2A	28	4	4	4	3	2	4	3	2	2	3	2	4	3	2	2	0	1	0	3	2	4	3	2	2	4.4	4.4	4.4	122.94	1264	1264;1243;1262;484;475;268;228;1255;1252;273;264;259;255;239;229;224;230;241;203;198;159;166;189;213;168;123;149;96	0	48.751	By MS/MS	By MS/MS	By MS/MS	By MS/MS	By MS/MS	By MS/MS	3.1	2.2
	B8ZZR0;A0A087WVK0;P49759;P49759-3;F8WBF5	B8ZZR0;A0A087WVK0;P49759;P49759-3;F8WBF5	5;5;5;5;3	5;5;5;5;3	4;4;4;4;2	Dual specificity protein kinase CLK1	CLK1	tr|B8ZZR0|B8ZZR0_HUMAN Dual-specificity protein kinase CLK1 OS=Homo sapiens OX=9606 GN=CLK1 PE=1 SV=1;tr|A0A087WVK0|A0A087WVK0_HUMAN Dual-specificity protein kinase CLK1 OS=Homo sapiens OX=9606 GN=CLK1 PE=1 SV=1;sp|P49759|CLK1_HUMAN Dual specificity protei	5	5	5	4	4	4	4	4	5	4	4	4	4	4	5	4	3	3	2	3	4	3	3	4	3	22.1	22.1	15.3	36.265	307	307;454;484;526;355	0	6.2108	By MS/MS	By MS/MS	By MS/MS	By MS/MS	By MS/MS	By matching	18.2	15.3
	A0A087WVP4;P53814-5;P53814-6;A0A087X1R1;P53814;P53814-2;B5MCI0;H7C372;C9JQZ8;H7BZZ8;A0A096LNK9;C9JV14;C9JYU8	A0A087WVP4;P53814-5;P53814-6;A0A087X1R1;P53814;P53814-2	8;8;8;7;7;4;3;2;2;2;2;1;1	8;8;8;7;7;4;3;2;2;2;2;1;1	8;8;8;7;7;4;3;2;2;2;2;1;1	Smoothelin	SMTN	tr|A0A087WVP4|A0A087WVP4_HUMAN Smoothelin OS=Homo sapiens OX=9606 GN=SMTN PE=1 SV=1;sp|P53814-5|SMTN_HUMAN Isoform B2 of Smoothelin OS=Homo sapiens OX=9606 GN=SMTN;sp|P53814-6|SMTN_HUMAN Isoform B3 of Smoothelin OS=Homo sapiens OX=9606 GN=SMTN;tr|A0A087X1R	13	8	8	8	3	5	4	2	4	3	3	5	4	2	4	3	6	5	6	3	5	4	2	4	3	10.8	10.8	10.8	104.84	971	971;915;940;1002;917;461;438;127;158;216;311;141;151	0	46.87	By MS/MS	By MS/MS	By MS/MS	By MS/MS	By MS/MS	By MS/MS	4.7	7.1
	A0A087WVQ6;Q00610-2;Q00610;J3KS13;K7EJJ5;J3KRF5;J3KSQ2;J3QL20;F5H5N6;A0A087WV74;A0A087WXH4	A0A087WVQ6;Q00610-2;Q00610	106;106;106;35;16;10;5;3;1;1;1	106;106;106;35;16;10;5;3;1;1;1	86;86;86;33;16;10;4;3;0;0;0	Clathrin heavy chain;Clathrin heavy chain 1	CLTC	tr|A0A087WVQ6|A0A087WVQ6_HUMAN Clathrin heavy chain OS=Homo sapiens OX=9606 GN=CLTC PE=1 SV=1;sp|Q00610-2|CLH1_HUMAN Isoform 2 of Clathrin heavy chain 1 OS=Homo sapiens OX=9606 GN=CLTC;sp|Q00610|CLH1_HUMAN Clathrin heavy chain 1 OS=Homo sapiens OX=9606 GN=	11	106	106	86	95	95	94	96	96	89	95	95	94	96	96	89	89	89	87	77	76	77	78	77	72	69.5	69.5	59	192.06	1679	1679;1639;1675;612;222;131;122;97;169;369;463	0	323.31	By MS/MS	By MS/MS	By MS/MS	By MS/MS	By MS/MS	By MS/MS	64.3	64.2
	A0A087WVW6;Q9UHV5;F5H2D5;Q9UHV5-3;Q9UHV5-2;F5H582;F5GYJ3	A0A087WVW6;Q9UHV5;F5H2D5;Q9UHV5-3;Q9UHV5-2	5;5;4;4;3;1;1	5;5;4;4;3;1;1	5;5;4;4;3;1;1	Rap guanine nucleotide exchange factor-like 1	RAPGEFL1	tr|A0A087WVW6|A0A087WVW6_HUMAN Rap guanine nucleotide exchange factor-like 1 OS=Homo sapiens OX=9606 GN=RAPGEFL1 PE=1 SV=1;sp|Q9UHV5|RPGFL_HUMAN Rap guanine nucleotide exchange factor-like 1 OS=Homo sapiens OX=9606 GN=RAPGEFL1 PE=1 SV=2;tr|F5H2D5|F5H2D5_HU	7	5	5	5	3	5	4	2	3	3	3	5	4	2	3	3	0	0	0	3	5	4	2	3	3	10.6	10.6	10.6	73.294	662	662;662;505;511;456;62;149	0	5.3538	By MS/MS	By MS/MS	By MS/MS	By MS/MS	By MS/MS	By MS/MS	7.7	10.6
	Q5TI65;A0A087WVZ0;Q9Y5U8	Q5TI65;A0A087WVZ0;Q9Y5U8	1;1;1	1;1;1	1;1;1	Mitochondrial pyruvate carrier 1	BRP44L;MPC1	tr|Q5TI65|Q5TI65_HUMAN Mitochondrial pyruvate carrier OS=Homo sapiens OX=9606 GN=MPC1 PE=1 SV=1;tr|A0A087WVZ0|A0A087WVZ0_HUMAN Mitochondrial pyruvate carrier OS=Homo sapiens OX=9606 GN=MPC1 PE=1 SV=1;sp|Q9Y5U8|MPC1_HUMAN Mitochondrial pyruvate carrier 1 OS	3	1	1	1	1	1	0	0	1	0	1	1	0	0	1	0	1	1	1	1	1	0	0	1	0	31.8	31.8	31.8	7.5399	66	66;109;109	0	13.208	By MS/MS	By MS/MS			By MS/MS		31.8	31.8
	A0A087WVZ9;P19388;A0A0A0MQR7;A0A087WWX0;A0A087WVN5	A0A087WVZ9;P19388;A0A0A0MQR7;A0A087WWX0	8;8;7;4;2	8;8;7;4;2	8;8;7;4;2	DNA-directed RNA polymerases I, II, and III subunit RPABC1	POLR2E	tr|A0A087WVZ9|A0A087WVZ9_HUMAN DNA-directed RNA polymerase II subunit E OS=Homo sapiens OX=9606 GN=POLR2E PE=1 SV=1;sp|P19388|RPAB1_HUMAN DNA-directed RNA polymerases I, II, and III subunit RPABC1 OS=Homo sapiens OX=9606 GN=POLR2E PE=1 SV=4;tr|A0A0A0MQR7|A	5	8	8	8	4	4	4	4	4	3	4	4	4	4	4	3	5	5	4	4	4	4	4	4	3	51.1	51.1	51.1	21.459	184	184;210;204;134;83	0	40.79	By MS/MS	By MS/MS	By MS/MS	By MS/MS	By MS/MS	By MS/MS	34.2	34.2
	Q96AY4;A0A087WW06;B0QYP5	Q96AY4;A0A087WW06;B0QYP5	2;2;1	2;2;1	2;2;1	Tetratricopeptide repeat protein 28	TTC28	sp|Q96AY4|TTC28_HUMAN Tetratricopeptide repeat protein 28 OS=Homo sapiens OX=9606 GN=TTC28 PE=1 SV=4;tr|A0A087WW06|A0A087WW06_HUMAN Tetratricopeptide repeat protein 28 OS=Homo sapiens OX=9606 GN=TTC28 PE=1 SV=1;tr|B0QYP5|B0QYP5_HUMAN Tetratricopeptide repe	3	2	2	2	0	1	1	0	0	0	0	1	1	0	0	0	0	0	0	0	1	1	0	0	0	1.5	1.5	1.5	270.88	2481	2481;2354;301	0	3.4174		By MS/MS	By MS/MS				0	0.7
	A0A087WW36;Q9NPH0-2;Q9NPH0;A0A0A0MS36;A0A087WWB7;A0A087WYU6	A0A087WW36;Q9NPH0-2;Q9NPH0;A0A0A0MS36	4;4;4;2;1;1	4;4;4;2;1;1	4;4;4;2;1;1	Lysophosphatidic acid phosphatase type 6	ACP6	tr|A0A087WW36|A0A087WW36_HUMAN Lysophosphatidic acid phosphatase type 6 (Fragment) OS=Homo sapiens OX=9606 GN=ACP6 PE=1 SV=1;sp|Q9NPH0-2|PPA6_HUMAN Isoform 2 of Lysophosphatidic acid phosphatase type 6 OS=Homo sapiens OX=9606 GN=ACP6;sp|Q9NPH0|PPA6_HUMAN L	6	4	4	4	4	4	2	2	3	3	4	4	2	2	3	3	2	1	2	4	4	2	2	3	3	57.3	57.3	57.3	16.314	143	143;271;428;228;77;166	0	19.047	By MS/MS	By MS/MS	By MS/MS	By MS/MS	By MS/MS	By MS/MS	57.3	57.3
	A0A087WW40;Q9Y371;Q9Y371-2;Q9Y371-3	A0A087WW40;Q9Y371;Q9Y371-2	13;13;13;6	12;12;12;6	12;12;12;6	Endophilin-B1	SH3GLB1	tr|A0A087WW40|A0A087WW40_HUMAN Endophilin-B1 OS=Homo sapiens OX=9606 GN=SH3GLB1 PE=1 SV=1;sp|Q9Y371|SHLB1_HUMAN Endophilin-B1 OS=Homo sapiens OX=9606 GN=SH3GLB1 PE=1 SV=1;sp|Q9Y371-2|SHLB1_HUMAN Isoform 2 of Endophilin-B1 OS=Homo sapiens OX=9606 GN=SH3GLB1	4	13	12	12	4	5	5	4	4	6	4	5	5	4	4	6	8	10	7	4	5	5	4	4	6	36	34	34	44.26	394	394;365;386;265	0	114.99	By MS/MS	By MS/MS	By MS/MS	By MS/MS	By MS/MS	By MS/MS	13.7	21.3
	Q9C0D9;A0A087WW58;C9JAG1	Q9C0D9;A0A087WW58;C9JAG1	2;2;1	2;2;1	2;2;1	Ethanolaminephosphotransferase 1	EPT1	sp|Q9C0D9|EPT1_HUMAN Ethanolaminephosphotransferase 1 OS=Homo sapiens OX=9606 GN=SELENOI PE=1 SV=3;tr|A0A087WW58|A0A087WW58_HUMAN Ethanolaminephosphotransferase 1 OS=Homo sapiens OX=9606 GN=SELENOI PE=1 SV=1;tr|C9JAG1|C9JAG1_HUMAN Ethanolaminephosphotransf	3	2	2	2	1	1	1	1	1	2	1	1	1	1	1	2	1	1	2	1	1	1	1	1	2	9.3	9.3	9.3	45.228	397	397;396;180	0	25.994	By MS/MS	By MS/MS	By MS/MS	By MS/MS	By MS/MS	By MS/MS	5.8	5.8
	A0A087WW74;O94885	A0A087WW74;O94885	1;1	1;1	1;1	SAM and SH3 domain-containing protein 1	SASH1	tr|A0A087WW74|A0A087WW74_HUMAN SAM and SH3 domain-containing protein 1 OS=Homo sapiens OX=9606 GN=SASH1 PE=1 SV=1;sp|O94885|SASH1_HUMAN SAM and SH3 domain-containing protein 1 OS=Homo sapiens OX=9606 GN=SASH1 PE=1 SV=3	2	1	1	1	1	1	0	1	1	1	1	1	0	1	1	1	0	1	1	1	1	0	1	1	1	2.1	2.1	2.1	71.399	657	657;1247	0	3.7641	By MS/MS	By matching		By matching	By matching	By MS/MS	2.1	2.1
	A0A087WW76;A0A452Q6Z5;A0A7P0TAS2;Q5T5U3;H0Y468;A0A1B0GTZ9;A0A1B0GV73;Q5JSD8	A0A087WW76;A0A452Q6Z5;A0A7P0TAS2;Q5T5U3;H0Y468;A0A1B0GTZ9;A0A1B0GV73	5;5;5;5;3;3;3;2	5;5;5;5;3;3;3;2	5;5;5;5;3;3;3;2	Rho GTPase-activating protein 21	ARHGAP21	tr|A0A087WW76|A0A087WW76_HUMAN Rho GTPase-activating protein 21 OS=Homo sapiens OX=9606 GN=ARHGAP21 PE=1 SV=1;tr|A0A452Q6Z5|A0A452Q6Z5_HUMAN Rho GTPase-activating protein 21 OS=Homo sapiens OX=9606 GN=ARHGAP21 PE=1 SV=1;tr|A0A7P0TAS2|A0A7P0TAS2_HUMAN Rho G	8	5	5	5	0	0	1	0	0	0	0	0	1	0	0	0	1	3	3	0	0	1	0	0	0	4.6	4.6	4.6	155.98	1406	1406;1407;1965;1958;197;489;1217;113	0	7.4322			By MS/MS				0	0
	A0A087WW77;Q15334	A0A087WW77;Q15334	20;20	20;20	20;20	Lethal(2) giant larvae protein homolog 1	LLGL1	tr|A0A087WW77|A0A087WW77_HUMAN Lethal(2) giant larvae protein homolog 1 OS=Homo sapiens OX=9606 GN=LLGL1 PE=1 SV=1;sp|Q15334|L2GL1_HUMAN Lethal(2) giant larvae protein homolog 1 OS=Homo sapiens OX=9606 GN=LLGL1 PE=1 SV=3	2	20	20	20	8	7	10	11	10	10	8	7	10	11	10	10	15	12	16	8	7	10	11	10	10	28.5	28.5	28.5	114.43	1056	1056;1064	0	81.731	By MS/MS	By MS/MS	By MS/MS	By MS/MS	By MS/MS	By MS/MS	10.3	8.2
	C9J0A7;A0A087WW88;Q9UQN3-2;Q9UQN3	C9J0A7;A0A087WW88;Q9UQN3-2;Q9UQN3	1;1;1;1	1;1;1;1	1;1;1;1	Charged multivesicular body protein 2b	CHMP2B	tr|C9J0A7|C9J0A7_HUMAN Charged multivesicular body protein 2b OS=Homo sapiens OX=9606 GN=CHMP2B PE=1 SV=1;tr|A0A087WW88|A0A087WW88_HUMAN Charged multivesicular body protein 2b OS=Homo sapiens OX=9606 GN=CHMP2B PE=1 SV=2;sp|Q9UQN3-2|CHM2B_HUMAN Isoform 2 of	4	1	1	1	1	1	1	0	1	0	1	1	1	0	1	0	0	0	0	1	1	1	0	1	0	5.5	5.5	5.5	20.772	183	183;229;172;213	0.0049319	1.4569	By MS/MS	By MS/MS	By MS/MS		By MS/MS		5.5	5.5
	O60333-4;O60333;Q4R9M9;A0A087WWA3;O60333-2;O60333-3;A0A3F2YNW9;A0A3B3ITW6;A0A3B3ITF7;A0A3B3ITE5;A0A3B3IU40;A0A3B3IT28;A0A3B3ITK3;A0A3B3IUA1;Q12756;Q12756-3;Q12756-2;H7C0K6;A0A6Q8PFJ8;H7C3Y8;A0A6Q8PFL2;A0A0U1RQL3	O60333-4;O60333;Q4R9M9;A0A087WWA3;O60333-2;O60333-3	13;13;13;13;13;9;6;6;6;6;6;6;6;6;6;6;6;4;3;1;1;1	13;13;13;13;13;9;6;6;6;6;6;6;6;6;6;6;6;4;3;1;1;1	11;11;11;11;11;7;5;5;5;5;5;5;5;5;5;5;5;4;3;1;1;1	Kinesin-like protein KIF1B;Kinesin-like protein	KIF1B;KIF1Bbeta	sp|O60333-4|KIF1B_HUMAN Isoform 4 of Kinesin-like protein KIF1B OS=Homo sapiens OX=9606 GN=KIF1B;sp|O60333|KIF1B_HUMAN Kinesin-like protein KIF1B OS=Homo sapiens OX=9606 GN=KIF1B PE=1 SV=5;tr|Q4R9M9|Q4R9M9_HUMAN Kinesin family member 1Bbeta isoform II OS=H	22	13	13	11	8	7	5	7	5	4	8	7	5	7	5	4	11	10	8	6	6	4	7	4	4	8	8	6.9	205.14	1823	1823;1816;1809;1797;1770;1153;1698;1782;1728;1724;1699;1708;1444;1699;1690;1791;1799;445;93;731;96;498	0	31.09	By MS/MS	By MS/MS	By MS/MS	By MS/MS	By MS/MS	By MS/MS	5.2	4.6
	A0A087WWF6;P49005;F8W8R3;C9JLE1;C9IZD2;C9J8Z7;C9JHC7	A0A087WWF6;P49005;F8W8R3;C9JLE1;C9IZD2;C9J8Z7	14;14;12;10;7;7;6	14;14;12;10;7;7;6	14;14;12;10;7;7;6	DNA polymerase delta subunit 2	POLD2	tr|A0A087WWF6|A0A087WWF6_HUMAN DNA polymerase delta subunit 2 OS=Homo sapiens OX=9606 GN=POLD2 PE=1 SV=1;sp|P49005|DPOD2_HUMAN DNA polymerase delta subunit 2 OS=Homo sapiens OX=9606 GN=POLD2 PE=1 SV=1;tr|F8W8R3|F8W8R3_HUMAN DNA polymerase delta subunit 2 O	7	14	14	14	8	7	7	6	8	8	8	7	7	6	8	8	10	12	12	8	7	7	6	8	8	42.9	42.9	42.9	54.695	504	504;469;455;220;148;155;257	0	110.01	By MS/MS	By MS/MS	By MS/MS	By MS/MS	By MS/MS	By MS/MS	26.6	23.2
	A0A087WWJ9;D6REL5;Q6UWZ7;A0A087WXK1;A0A087WZ78;Q6UWZ7-2	A0A087WWJ9;D6REL5;Q6UWZ7;A0A087WXK1;A0A087WZ78;Q6UWZ7-2	2;2;2;1;1;1	2;2;2;1;1;1	2;2;2;1;1;1	BRCA1-A complex subunit Abraxas	FAM175A	tr|A0A087WWJ9|A0A087WWJ9_HUMAN BRCA1-A complex subunit Abraxas 1 (Fragment) OS=Homo sapiens OX=9606 GN=ABRAXAS1 PE=1 SV=1;tr|D6REL5|D6REL5_HUMAN BRCA1-A complex subunit Abraxas 1 OS=Homo sapiens OX=9606 GN=ABRAXAS1 PE=1 SV=1;sp|Q6UWZ7|ABRX1_HUMAN BRCA1-A c	6	2	2	2	1	1	1	2	1	1	1	1	1	2	1	1	0	0	0	1	1	1	2	1	1	8.6	8.6	8.6	25.241	220	220;360;409;189;198;300	0.0029039	1.7405	By matching	By MS/MS	By matching	By MS/MS	By MS/MS	By matching	4.5	4.5
	Q9P2T1;F8WAN9;A0A087WWM4;H0YMB3;Q9P2T1-2;Q9P2T1-3;H0YNJ6;H0YLV5;H0YLB8;H0YK71;H0YNS9;H0YK13;H0YMR9;H0YMV5;H0YNH0;H0YMW6;H0YMG3;A0A0B4J281;H0YN22;H0YN74;H0YKE1;H0YKK3;H0YL68	Q9P2T1;F8WAN9;A0A087WWM4;H0YMB3;Q9P2T1-2;Q9P2T1-3;H0YNJ6;H0YLV5;H0YLB8	10;10;10;10;9;9;9;9;5;4;4;4;3;3;3;2;2;2;2;1;1;1;1	10;10;10;10;9;9;9;9;5;4;4;4;3;3;3;2;2;2;2;1;1;1;1	9;9;9;9;8;8;8;8;5;4;4;4;2;2;2;2;1;1;2;0;1;0;1	GMP reductase 2;GMP reductase	GMPR2	sp|Q9P2T1|GMPR2_HUMAN GMP reductase 2 OS=Homo sapiens OX=9606 GN=GMPR2 PE=1 SV=1;tr|F8WAN9|F8WAN9_HUMAN GMP reductase OS=Homo sapiens OX=9606 GN=GMPR2 PE=1 SV=1;tr|A0A087WWM4|A0A087WWM4_HUMAN GMP reductase OS=Homo sapiens OX=9606 GN=GMPR2 PE=1 SV=1;tr|H0YM	23	10	10	9	8	8	9	6	9	7	8	8	9	6	9	7	8	7	9	7	7	8	5	8	6	36.8	36.8	34.8	37.874	348	348;349;348;315;366;320;427;333;169;139;125;88;131;151;239;93;75;70;69;93;64;88;57	0	82.137	By MS/MS	By MS/MS	By MS/MS	By MS/MS	By MS/MS	By MS/MS	25.6	29
	A0A494C001;A0A499FJY3;A0A087WWP4;Q96T37-4;Q96T37-2;Q96T37-3;Q96T37	A0A494C001;A0A499FJY3;A0A087WWP4;Q96T37-4;Q96T37-2;Q96T37-3;Q96T37	20;20;20;20;20;20;20	20;20;20;20;20;20;20	19;19;19;19;19;19;19	Putative RNA-binding protein 15	RBM15	tr|A0A494C001|A0A494C001_HUMAN RNA-binding protein 15 OS=Homo sapiens OX=9606 GN=RBM15 PE=1 SV=2;tr|A0A499FJY3|A0A499FJY3_HUMAN RNA-binding protein 15 OS=Homo sapiens OX=9606 GN=RBM15 PE=1 SV=1;tr|A0A087WWP4|A0A087WWP4_HUMAN RNA-binding protein 15 OS=Homo	7	20	20	19	18	14	16	14	15	15	18	14	16	14	15	15	13	14	16	17	13	15	14	14	15	25.3	25.3	24.6	98.013	896	896;925;933;913;957;969;977	0	76.957	By MS/MS	By MS/MS	By MS/MS	By MS/MS	By MS/MS	By MS/MS	23.3	17.2
	A0A087WWP5;Q12962	A0A087WWP5;Q12962	2;2	2;2	2;2	Transcription initiation factor TFIID subunit 10	TAF10	tr|A0A087WWP5|A0A087WWP5_HUMAN Transcription initiation factor TFIID subunit 10 (Fragment) OS=Homo sapiens OX=9606 GN=TAF10 PE=1 SV=1;sp|Q12962|TAF10_HUMAN Transcription initiation factor TFIID subunit 10 OS=Homo sapiens OX=9606 GN=TAF10 PE=1 SV=1	2	2	2	2	2	1	1	2	2	2	2	1	1	2	2	2	1	2	1	2	1	1	2	2	2	29.6	29.6	29.6	12.197	115	115;218	0	5.6128	By MS/MS	By matching	By matching	By MS/MS	By MS/MS	By MS/MS	29.6	12.2
	A0A0C4DGT8;A0A087WWP8;Q5VWQ0;A0A0C4DH79;Q5VWQ0-4	A0A0C4DGT8;A0A087WWP8;Q5VWQ0	7;7;7;1;1	6;6;6;1;1	6;6;6;1;1	Round spermatid basic protein 1	RSBN1	tr|A0A0C4DGT8|A0A0C4DGT8_HUMAN Lysine-specific demethylase 9 OS=Homo sapiens OX=9606 GN=RSBN1 PE=1 SV=1;tr|A0A087WWP8|A0A087WWP8_HUMAN Lysine-specific demethylase 9 OS=Homo sapiens OX=9606 GN=RSBN1 PE=1 SV=1;sp|Q5VWQ0|RSBN1_HUMAN Lysine-specific demethylas	5	7	6	6	4	4	4	3	2	5	3	3	3	2	2	4	3	5	4	3	3	3	2	2	4	15.5	13.6	13.6	77.319	685	685;754;802;411;459	0	25.483	By MS/MS	By MS/MS	By MS/MS	By MS/MS	By MS/MS	By MS/MS	9.5	8
	A0A087WWS1;Q96FV9;R4GMN4;A0A087WY84;Q96FV9-2;R4GN58;J3KT14;J3KRD7;J3QQZ3	A0A087WWS1;Q96FV9;R4GMN4	11;11;6;5;5;2;2;1;1	11;11;6;5;5;2;2;1;1	11;11;6;5;5;2;2;1;1	THO complex subunit 1	THOC1	tr|A0A087WWS1|A0A087WWS1_HUMAN THO complex subunit 1 OS=Homo sapiens OX=9606 GN=THOC1 PE=1 SV=1;sp|Q96FV9|THOC1_HUMAN THO complex subunit 1 OS=Homo sapiens OX=9606 GN=THOC1 PE=1 SV=1;tr|R4GMN4|R4GMN4_HUMAN THO complex subunit 1 (Fragment) OS=Homo sapiens O	9	11	11	11	8	8	9	7	9	7	8	8	9	7	9	7	10	10	8	8	8	9	7	9	7	18.7	18.7	18.7	75.651	657	657;657;272;360;377;95;251;86;121	0	94.051	By MS/MS	By MS/MS	By MS/MS	By MS/MS	By MS/MS	By MS/MS	13.5	12.6
	A0A087WWU1;Q96Q45-2;Q96Q45;Q96Q45-5;Q96Q45-3	A0A087WWU1;Q96Q45-2;Q96Q45;Q96Q45-5;Q96Q45-3	1;1;1;1;1	1;1;1;1;1	1;1;1;1;1	Transmembrane protein 237	TMEM237	tr|A0A087WWU1|A0A087WWU1_HUMAN Transmembrane protein 237 OS=Homo sapiens OX=9606 GN=TMEM237 PE=1 SV=1;sp|Q96Q45-2|TM237_HUMAN Isoform 2 of Transmembrane protein 237 OS=Homo sapiens OX=9606 GN=TMEM237;sp|Q96Q45|TM237_HUMAN Transmembrane protein 237 OS=Homo	5	1	1	1	1	0	0	0	0	0	1	0	0	0	0	0	0	0	0	1	0	0	0	0	0	3.5	3.5	3.5	44.583	400	400;400;408;413;432	0.0025102	1.7593	By MS/MS						3.5	0
	A0A087WWW7;E9PGF5;A0A2R8Y4T1;A0A494C067;Q9HBL0;E9PF55;H0Y4U1;E7ERH1	A0A087WWW7;E9PGF5;A0A2R8Y4T1;A0A494C067;Q9HBL0;E9PF55;H0Y4U1	8;8;8;7;7;6;5;3	8;8;8;7;7;6;5;3	8;8;8;7;7;6;5;3	Tensin-1	TNS1	tr|A0A087WWW7|A0A087WWW7_HUMAN Tensin-1 OS=Homo sapiens OX=9606 GN=TNS1 PE=1 SV=1;tr|E9PGF5|E9PGF5_HUMAN Tensin-1 OS=Homo sapiens OX=9606 GN=TNS1 PE=1 SV=1;tr|A0A2R8Y4T1|A0A2R8Y4T1_HUMAN Tensin-1 OS=Homo sapiens OX=9606 GN=TNS1 PE=1 SV=1;tr|A0A494C067|A0A4	8	8	8	8	4	5	6	5	5	5	4	5	6	5	5	5	0	1	1	4	5	6	5	5	5	7.6	7.6	7.6	143.52	1365	1365;1714;1860;1827;1735;1721;846;780	0	27.628	By MS/MS	By MS/MS	By MS/MS	By MS/MS	By MS/MS	By MS/MS	3.1	4.9
	A0A087WWW9;O95999	A0A087WWW9;O95999	3;3	3;3	3;3	B-cell lymphoma/leukemia 10	BCL10	tr|A0A087WWW9|A0A087WWW9_HUMAN B-cell lymphoma/leukemia 10 OS=Homo sapiens OX=9606 GN=BCL10 PE=1 SV=2;sp|O95999|BCL10_HUMAN B-cell lymphoma/leukemia 10 OS=Homo sapiens OX=9606 GN=BCL10 PE=1 SV=1	2	3	3	3	0	0	0	1	1	2	0	0	0	1	1	2	3	3	3	0	0	0	1	1	2	23	23	23	25.102	222	222;233	0	14.319				By matching	By MS/MS	By MS/MS	0	0
	G3V4M2;G3V5E8;A0A087WX10;P54803-5;P54803-4;P54803	G3V4M2;G3V5E8;A0A087WX10;P54803-5;P54803-4;P54803	1;1;1;1;1;1	1;1;1;1;1;1	1;1;1;1;1;1	Galactocerebrosidase	GALC	tr|G3V4M2|G3V4M2_HUMAN Galactocerebrosidase OS=Homo sapiens OX=9606 GN=GALC PE=1 SV=1;tr|G3V5E8|G3V5E8_HUMAN Galactocerebrosidase OS=Homo sapiens OX=9606 GN=GALC PE=1 SV=1;tr|A0A087WX10|A0A087WX10_HUMAN Galactocerebrosidase (Fragment) OS=Homo sapiens OX=96	6	1	1	1	0	0	0	0	0	0	0	0	0	0	0	0	1	1	1	0	0	0	0	0	0	8.9	8.9	8.9	11.695	112	112;211;404;589;659;685	0.00054127	2.1983							0	0
	A0A087WX11;J3KNG8;Q8TF40-3;Q8TF40;D6RFH5;Q9P278;Q9P278-2	A0A087WX11;J3KNG8;Q8TF40-3;Q8TF40;D6RFH5;Q9P278;Q9P278-2	2;2;2;2;1;1;1	2;2;2;2;1;1;1	2;2;2;2;1;1;1	Folliculin-interacting protein 1;Folliculin-interacting protein 2	FNIP1;FNIP2	tr|A0A087WX11|A0A087WX11_HUMAN Folliculin-interacting protein 1 OS=Homo sapiens OX=9606 GN=FNIP1 PE=1 SV=1;tr|J3KNG8|J3KNG8_HUMAN Folliculin-interacting protein 1 OS=Homo sapiens OX=9606 GN=FNIP1 PE=1 SV=1;sp|Q8TF40-3|FNIP1_HUMAN Isoform 3 of Folliculin-in	7	2	2	2	0	0	0	0	0	1	0	0	0	0	0	1	0	1	1	0	0	0	0	0	1	3.7	3.7	3.7	103.39	918	918;1121;1138;1166;673;1114;1137	0	3.9604						By MS/MS	0	0
	A0A087WX19;A0A087WX45;Q6IPM2-2;Q6IPM2-3;Q6IPM2-4;Q6IPM2;C9JP75;C9JE72	A0A087WX19;A0A087WX45;Q6IPM2-2;Q6IPM2-3;Q6IPM2-4;Q6IPM2;C9JP75;C9JE72	2;2;2;2;2;2;1;1	2;2;2;2;2;2;1;1	2;2;2;2;2;2;1;1	IQ domain-containing protein E	IQCE	tr|A0A087WX19|A0A087WX19_HUMAN IQ domain-containing protein E OS=Homo sapiens OX=9606 GN=IQCE PE=1 SV=1;tr|A0A087WX45|A0A087WX45_HUMAN IQ domain-containing protein E OS=Homo sapiens OX=9606 GN=IQCE PE=1 SV=1;sp|Q6IPM2-2|IQCE_HUMAN Isoform 2 of IQ domain-co	8	2	2	2	1	1	1	2	1	1	1	1	1	2	1	1	0	0	0	1	1	1	2	1	1	6.7	6.7	6.7	76.531	686	686;702;630;644;679;695;128;246	0	22.89	By MS/MS	By MS/MS	By MS/MS	By MS/MS	By MS/MS	By MS/MS	5	5
	I3L1B5;I3L2P2;H3BPS4;H3BPF5;A0A7P0TB06;H3BS47;A0A087WX34;H3BV03;Q68CZ1-2;Q68CZ1	I3L1B5;I3L2P2;H3BPS4;H3BPF5;A0A7P0TB06;H3BS47;A0A087WX34;H3BV03;Q68CZ1-2;Q68CZ1	1;1;1;1;1;1;1;1;1;1	1;1;1;1;1;1;1;1;1;1	1;1;1;1;1;1;1;1;1;1	Protein fantom	RPGRIP1L	tr|I3L1B5|I3L1B5_HUMAN Protein fantom OS=Homo sapiens OX=9606 GN=RPGRIP1L PE=1 SV=1;tr|I3L2P2|I3L2P2_HUMAN Protein fantom (Fragment) OS=Homo sapiens OX=9606 GN=RPGRIP1L PE=1 SV=1;tr|H3BPS4|H3BPS4_HUMAN Protein fantom OS=Homo sapiens OX=9606 GN=RPGRIP1L PE=	10	1	1	1	0	0	1	0	0	0	0	0	1	0	0	0	0	0	0	0	0	1	0	0	0	11.5	11.5	11.5	8.882	78	78;122;125;354;1108;1253;1269;1281;1235;1315	0.0036692	1.6234			By MS/MS				0	0
	A0A087WX97;Q9BXK5;A0A087WTL4;Q9BXK5-2;E9PDD6;Q9BXK5-4	A0A087WX97;Q9BXK5;A0A087WTL4;Q9BXK5-2	6;6;5;4;2;2	6;6;5;4;2;2	6;6;5;4;2;2	Bcl-2-like protein 13	BCL2L13	tr|A0A087WX97|A0A087WX97_HUMAN Bcl-2-like protein 13 OS=Homo sapiens OX=9606 GN=BCL2L13 PE=1 SV=1;sp|Q9BXK5|B2L13_HUMAN Bcl-2-like protein 13 OS=Homo sapiens OX=9606 GN=BCL2L13 PE=1 SV=1;tr|A0A087WTL4|A0A087WTL4_HUMAN Bcl-2-like protein 13 OS=Homo sapiens	6	6	6	6	6	6	5	4	5	4	6	6	5	4	5	4	5	5	4	6	6	5	4	5	4	19.6	19.6	19.6	54.388	509	509;485;461;201;171;323	0	50.076	By MS/MS	By MS/MS	By MS/MS	By MS/MS	By MS/MS	By MS/MS	19.6	19.6
	A0A087WXB0;O15126-2;O15126;A0A087WTX8;A0A087WZA6;A0A087WU14	A0A087WXB0;O15126-2;O15126;A0A087WTX8;A0A087WZA6	5;5;5;3;3;2	5;5;5;3;3;2	5;5;5;3;3;2	Secretory carrier-associated membrane protein 1	SCAMP1	tr|A0A087WXB0|A0A087WXB0_HUMAN Secretory carrier-associated membrane protein OS=Homo sapiens OX=9606 GN=SCAMP1 PE=1 SV=1;sp|O15126-2|SCAM1_HUMAN Isoform 2 of Secretory carrier-associated membrane protein 1 OS=Homo sapiens OX=9606 GN=SCAMP1;sp|O15126|SCAM1_	6	5	5	5	3	2	4	4	3	4	3	2	4	4	3	4	3	2	3	3	2	4	4	3	4	16	16	16	35.046	312	312;157;338;42;119;206	0	23.82	By MS/MS	By MS/MS	By MS/MS	By MS/MS	By MS/MS	By MS/MS	15.7	11.9
	A0A7I2V2X3;A0A7I2V5U7;A0A7I2V419;A0A7I2V5B2;A0A7I2V458;A0A7I2V2W9;H7C1Y7;A0A087WXC5;A0A7I2V594;H7C2X4;A0A7I2V2N6;A0A7I2V4N8;E7ESZ7;A0A7I2V327;O95299;A0A7I2V438;A0A7I2V5L0;O95299-2;A0A7I2YQU0;A0A7I2V3H5;A0A7I2V2F6;C9J6X0;H7C2W5;A0A7I2V3D4;A0A7I2V2I6;Q8N1B9;A0A7I2V2J5	A0A7I2V2X3;A0A7I2V5U7;A0A7I2V419;A0A7I2V5B2;A0A7I2V458;A0A7I2V2W9;H7C1Y7;A0A087WXC5;A0A7I2V594;H7C2X4;A0A7I2V2N6;A0A7I2V4N8;E7ESZ7;A0A7I2V327;O95299;A0A7I2V438;A0A7I2V5L0;O95299-2;A0A7I2YQU0;A0A7I2V3H5;A0A7I2V2F6	12;12;12;12;12;12;12;12;12;12;12;12;12;12;12;11;11;10;10;7;6;5;4;4;4;4;1	12;12;12;12;12;12;12;12;12;12;12;12;12;12;12;11;11;10;10;7;6;5;4;4;4;4;1	12;12;12;12;12;12;12;12;12;12;12;12;12;12;12;11;11;10;10;7;6;5;4;4;4;4;1	NADH dehydrogenase [ubiquinone] 1 alpha subcomplex subunit 10, mitochondrial	NDUFA10	tr|A0A7I2V2X3|A0A7I2V2X3_HUMAN NADH dehydrogenase [ubiquinone] 1 alpha subcomplex subunit 10, mitochondrial OS=Homo sapiens OX=9606 GN=NDUFA10 PE=1 SV=1;tr|A0A7I2V5U7|A0A7I2V5U7_HUMAN NADH dehydrogenase [ubiquinone] 1 alpha subcomplex subunit 10, mitochond	27	12	12	12	10	12	9	11	12	10	10	12	9	11	12	10	11	10	10	10	12	9	11	12	10	41.9	41.9	41.9	39.312	344	344;358;345;361;339;335;362;371;354;375;384;388;390;393;355;317;297;429;321;297;236;244;129;203;202;201;98	0	94.586	By MS/MS	By MS/MS	By MS/MS	By MS/MS	By MS/MS	By MS/MS	41.9	41.9
	A0A087WXD1;Q96T83	A0A087WXD1;Q96T83	3;3	3;3	3;3	Sodium/hydrogen exchanger;Sodium/hydrogen exchanger 7	SLC9A7	tr|A0A087WXD1|A0A087WXD1_HUMAN Sodium/hydrogen exchanger OS=Homo sapiens OX=9606 GN=SLC9A7 PE=1 SV=1;sp|Q96T83|SL9A7_HUMAN Sodium/hydrogen exchanger 7 OS=Homo sapiens OX=9606 GN=SLC9A7 PE=1 SV=1	2	3	3	3	2	2	3	2	2	2	2	2	3	2	2	2	2	1	1	2	2	3	2	2	2	4.8	4.8	4.8	80.215	726	726;725	0	12.076	By MS/MS	By MS/MS	By MS/MS	By MS/MS	By MS/MS	By MS/MS	3.7	3.7
	J3QSS3;A0A087WXK5;Q9BZC7-2;Q9BZC7;Q9BZC7-3;Q9BZC7-4;E9PGB2;H0Y8C9;H0Y8D6	J3QSS3;A0A087WXK5;Q9BZC7-2;Q9BZC7;Q9BZC7-3;Q9BZC7-4;E9PGB2	5;5;5;5;5;5;4;1;1	5;5;5;5;5;5;4;1;1	5;5;5;5;5;5;4;1;1	ATP-binding cassette sub-family A member 2	ABCA2	tr|J3QSS3|J3QSS3_HUMAN ATP-binding cassette sub-family A member 2 OS=Homo sapiens OX=9606 GN=ABCA2 PE=1 SV=2;tr|A0A087WXK5|A0A087WXK5_HUMAN ATP-binding cassette sub-family A member 2 OS=Homo sapiens OX=9606 GN=ABCA2 PE=1 SV=1;sp|Q9BZC7-2|ABCA2_HUMAN Isofor	9	5	5	5	2	3	4	2	3	4	2	3	4	2	3	4	0	0	0	2	3	4	2	3	4	3	3	3	269.93	2436	2436;2466;2090;2435;2436;2466;989;1066;1441	0	5.6811	By MS/MS	By MS/MS	By MS/MS	By MS/MS	By MS/MS	By MS/MS	0.9	2.1
	A0A087WXK8;Q9H4H8;Q9H4H8-2	A0A087WXK8;Q9H4H8;Q9H4H8-2	12;12;11	12;12;11	12;12;11	Protein FAM83D	FAM83D	tr|A0A087WXK8|A0A087WXK8_HUMAN Chromosome 20 open reading frame 129 OS=Homo sapiens OX=9606 GN=FAM83D PE=1 SV=1;sp|Q9H4H8|FA83D_HUMAN Protein FAM83D OS=Homo sapiens OX=9606 GN=FAM83D PE=1 SV=3;sp|Q9H4H8-2|FA83D_HUMAN Isoform 2 of Protein FAM83D OS=Homo sap	3	12	12	12	8	9	8	7	9	8	8	9	8	7	9	8	4	4	4	8	9	8	7	9	8	19.8	19.8	19.8	67.664	615	615;585;569	0	67.898	By MS/MS	By MS/MS	By MS/MS	By MS/MS	By MS/MS	By MS/MS	14.3	15.6
	B7Z879;A0A087WXL6;Q9H270;A0A0G2JS92;A0A087X2J4	B7Z879;A0A087WXL6;Q9H270	18;18;17;8;4	18;18;17;8;4	18;18;17;8;4	Vacuolar protein sorting-associated protein 11 homolog	VPS11	tr|B7Z879|B7Z879_HUMAN Vacuolar protein sorting-associated protein 11 homolog OS=Homo sapiens OX=9606 GN=VPS11 PE=1 SV=1;tr|A0A087WXL6|A0A087WXL6_HUMAN Vacuolar protein sorting-associated protein 11 homolog OS=Homo sapiens OX=9606 GN=VPS11 PE=1 SV=1;sp|Q9H	5	18	18	18	14	12	15	12	14	12	14	12	15	12	14	12	12	12	13	14	12	15	12	14	12	27.4	27.4	27.4	107.37	931	931;941;941;484;181	0	67.79	By MS/MS	By MS/MS	By MS/MS	By MS/MS	By MS/MS	By MS/MS	20.4	19
	A0A087WXM6;J3QQT2;J3KRX5;A0A0A6YYL6;P18621;P18621-3;J3QLC8;A0A0A0MRF8;P18621-2;J3KRB3;A0A087WWH0;J3QS96;A0A087WY81;J3KSJ0	A0A087WXM6;J3QQT2;J3KRX5;A0A0A6YYL6;P18621;P18621-3;J3QLC8;A0A0A0MRF8;P18621-2;J3KRB3;A0A087WWH0;J3QS96	9;9;9;9;9;9;8;8;8;6;6;6;3;1	9;9;9;9;9;9;8;8;8;6;6;6;3;1	9;9;9;9;9;9;8;8;8;6;6;6;3;1	60S ribosomal protein L17	RPL17;RPL17-C18orf32	tr|A0A087WXM6|A0A087WXM6_HUMAN 60S ribosomal protein L17 (Fragment) OS=Homo sapiens OX=9606 GN=RPL17 PE=1 SV=1;tr|J3QQT2|J3QQT2_HUMAN 60S ribosomal protein L17 (Fragment) OS=Homo sapiens OX=9606 GN=RPL17 PE=1 SV=1;tr|J3KRX5|J3KRX5_HUMAN 60S ribosomal prote	14	9	9	9	9	9	9	8	9	8	9	9	9	8	9	8	7	7	8	9	9	9	8	9	8	50.9	50.9	50.9	19.586	169	169;171;174;228;184;228;174;190;146;129;131;138;97;56	0	67.701	By MS/MS	By MS/MS	By MS/MS	By MS/MS	By MS/MS	By MS/MS	50.9	50.9
	P50895;A0A087WXM8;K7ENU8	P50895;A0A087WXM8;K7ENU8	2;2;1	2;2;1	2;2;1	Basal cell adhesion molecule	BCAM	sp|P50895|BCAM_HUMAN Basal cell adhesion molecule OS=Homo sapiens OX=9606 GN=BCAM PE=1 SV=2;tr|A0A087WXM8|A0A087WXM8_HUMAN Basal cell adhesion molecule OS=Homo sapiens OX=9606 GN=BCAM PE=1 SV=1;tr|K7ENU8|K7ENU8_HUMAN Basal cell adhesion molecule (Fragment)	3	2	2	2	0	0	0	0	0	0	0	0	0	0	0	0	2	1	0	0	0	0	0	0	0	5.3	5.3	5.3	67.404	628	628;588;286	0	4.1856							0	0
	A0A087WXN9;Q765P7	A0A087WXN9;Q765P7	3;3	3;3	3;3	MTSS1-like protein	MTSS1L	tr|A0A087WXN9|A0A087WXN9_HUMAN Protein MTSS 2 OS=Homo sapiens OX=9606 GN=MTSS2 PE=1 SV=1;sp|Q765P7|MTSS2_HUMAN Protein MTSS 2 OS=Homo sapiens OX=9606 GN=MTSS2 PE=1 SV=1	2	3	3	3	2	1	2	2	1	2	2	1	2	2	1	2	2	1	3	2	1	2	2	1	2	5.2	5.2	5.2	79.797	746	746;747	0	3.8713	By MS/MS	By MS/MS	By MS/MS	By MS/MS	By MS/MS	By MS/MS	3.4	0.9
	A0A087WXP3;E9PEE8;P18564-2;P18564	A0A087WXP3;E9PEE8;P18564-2;P18564	3;3;3;3	3;3;3;3	3;3;3;3	Integrin beta;Integrin beta-6	ITGB6	tr|A0A087WXP3|A0A087WXP3_HUMAN Integrin beta OS=Homo sapiens OX=9606 GN=ITGB6 PE=1 SV=1;tr|E9PEE8|E9PEE8_HUMAN Integrin beta OS=Homo sapiens OX=9606 GN=ITGB6 PE=1 SV=1;sp|P18564-2|ITB6_HUMAN Isoform 2 of Integrin beta-6 OS=Homo sapiens OX=9606 GN=ITGB6;sp|	4	3	3	3	2	2	3	2	1	2	2	2	3	2	1	2	1	1	1	2	2	3	2	1	2	4.2	4.2	4.2	75.849	693	693;746;681;788	0	2.6722	By matching	By MS/MS	By MS/MS	By MS/MS	By matching	By MS/MS	2.6	2.9
	A0A494C1D2;A0A087WXU7;Q6IQ01;Q86XN6	A0A494C1D2;A0A087WXU7;Q6IQ01;Q86XN6	1;1;1;1	1;1;1;1	1;1;1;1	Zinc finger protein 761	ZNF761	tr|A0A494C1D2|A0A494C1D2_HUMAN Zinc finger protein 761 OS=Homo sapiens OX=9606 GN=ZNF761 PE=1 SV=1;tr|A0A087WXU7|A0A087WXU7_HUMAN Zinc finger protein 761 OS=Homo sapiens OX=9606 GN=ZNF761 PE=1 SV=1;tr|Q6IQ01|Q6IQ01_HUMAN ZNF761 protein OS=Homo sapiens OX=9	4	1	1	1	1	1	1	1	1	1	1	1	1	1	1	1	1	1	1	1	1	1	1	1	1	19.2	19.2	19.2	6.2541	52	52;54;70;746	1	-2	By MS/MS	By MS/MS	By MS/MS	By MS/MS	By MS/MS	By MS/MS	19.2	19.2
	H7BZQ3;A0A087WXV6;Q96G74-2;Q96G74-3;Q96G74-5;Q96G74;Q96G74-4	H7BZQ3;A0A087WXV6;Q96G74-2;Q96G74-3;Q96G74-5;Q96G74;Q96G74-4	6;6;6;6;6;6;5	6;6;6;6;6;6;5	6;6;6;6;6;6;5	OTU domain-containing protein 5	OTUD5	tr|H7BZQ3|H7BZQ3_HUMAN Deubiquitinating enzyme A (Fragment) OS=Homo sapiens OX=9606 GN=OTUD5 PE=1 SV=1;tr|A0A087WXV6|A0A087WXV6_HUMAN Deubiquitinating enzyme A OS=Homo sapiens OX=9606 GN=OTUD5 PE=1 SV=1;sp|Q96G74-2|OTUD5_HUMAN Isoform 2 of OTU domain-conta	7	6	6	6	3	3	3	2	3	4	3	3	3	2	3	4	2	3	1	3	3	3	2	3	4	20.7	20.7	20.7	48.893	444	444;542;542;561;566;571;349	0	13.294	By MS/MS	By MS/MS	By MS/MS	By matching	By MS/MS	By MS/MS	7.7	7.7
	A0A087WXY3;Q17RS7	A0A087WXY3;Q17RS7	1;1	1;1	1;1	Flap endonuclease GEN homolog 1	GEN1	tr|A0A087WXY3|A0A087WXY3_HUMAN Flap endonuclease GEN homolog 1 (Fragment) OS=Homo sapiens OX=9606 GN=GEN1 PE=1 SV=1;sp|Q17RS7|GEN_HUMAN Flap endonuclease GEN homolog 1 OS=Homo sapiens OX=9606 GN=GEN1 PE=1 SV=2	2	1	1	1	1	1	1	1	1	1	1	1	1	1	1	1	0	0	0	1	1	1	1	1	1	8.5	8.5	8.5	15.703	129	129;908	0.0091545	1.1542	By MS/MS	By MS/MS	By matching	By MS/MS	By MS/MS	By matching	8.5	8.5
	A0A087WY54;Q15649	A0A087WY54;Q15649	1;1	1;1	1;1	Zinc finger HIT domain-containing protein 3	ZNHIT3	tr|A0A087WY54|A0A087WY54_HUMAN Zinc finger HIT domain-containing protein 3 (Fragment) OS=Homo sapiens OX=9606 GN=ZNHIT3 PE=1 SV=1;sp|Q15649|ZNHI3_HUMAN Zinc finger HIT domain-containing protein 3 OS=Homo sapiens OX=9606 GN=ZNHIT3 PE=1 SV=2	2	1	1	1	1	1	1	1	1	1	1	1	1	1	1	1	0	1	1	1	1	1	1	1	1	10	10	10	10.192	90	90;155	0.00040777	2.315	By MS/MS	By MS/MS	By MS/MS	By MS/MS	By matching	By MS/MS	10	10
	A0A087WY55;Q9NP79;Q5TGM0;Q9NP79-2	A0A087WY55;Q9NP79;Q5TGM0;Q9NP79-2	10;10;5;5	10;10;5;5	10;10;5;5	Vacuolar protein sorting-associated protein VTA1 homolog	VTA1	tr|A0A087WY55|A0A087WY55_HUMAN Chromosome 6 open reading frame 55, isoform CRA_b OS=Homo sapiens OX=9606 GN=VTA1 PE=1 SV=1;sp|Q9NP79|VTA1_HUMAN Vacuolar protein sorting-associated protein VTA1 homolog OS=Homo sapiens OX=9606 GN=VTA1 PE=1 SV=1;tr|Q5TGM0|Q5T	4	10	10	10	8	8	7	6	9	7	8	8	7	6	9	7	7	6	7	8	8	7	6	9	7	38.2	38.2	38.2	31.102	280	280;307;249;222	0	35.682	By MS/MS	By MS/MS	By MS/MS	By MS/MS	By MS/MS	By MS/MS	35.4	35.4
	A0A087WY59;Q9BZE2	A0A087WY59;Q9BZE2	4;4	4;4	4;4	tRNA pseudouridine synthase;tRNA pseudouridine(38/39) synthase	PUS3	tr|A0A087WY59|A0A087WY59_HUMAN tRNA pseudouridine synthase OS=Homo sapiens OX=9606 GN=PUS3 PE=1 SV=1;sp|Q9BZE2|PUS3_HUMAN tRNA pseudouridine(38/39) synthase OS=Homo sapiens OX=9606 GN=PUS3 PE=1 SV=3	2	4	4	4	1	1	1	1	0	1	1	1	1	1	0	1	4	3	3	1	1	1	1	0	1	15.4	15.4	15.4	31.568	273	273;481	0	6.5954	By MS/MS	By matching	By matching	By matching		By matching	4.4	4.4
	A0A087WY71;Q96CW1-2;Q96CW1;E9PFW3;C9JJ47;C9JGT8;C9JJD3;C9JTK4;C9JPV8;H7C4C3	A0A087WY71;Q96CW1-2;Q96CW1;E9PFW3;C9JJ47	20;20;20;19;13;9;8;8;7;3	20;20;20;19;13;9;8;8;7;3	20;20;20;19;13;9;8;8;7;3	AP-2 complex subunit mu	AP2M1	tr|A0A087WY71|A0A087WY71_HUMAN AP-2 complex subunit mu OS=Homo sapiens OX=9606 GN=AP2M1 PE=1 SV=1;sp|Q96CW1-2|AP2M1_HUMAN Isoform 2 of AP-2 complex subunit mu OS=Homo sapiens OX=9606 GN=AP2M1;sp|Q96CW1|AP2M1_HUMAN AP-2 complex subunit mu OS=Homo sapiens OX	10	20	20	20	16	14	15	14	14	13	16	14	15	14	14	13	19	18	18	16	14	15	14	14	13	48.2	48.2	48.2	49.526	434	434;433;435;460;252;195;113;160;136;122	0	58.616	By MS/MS	By MS/MS	By MS/MS	By MS/MS	By MS/MS	By MS/MS	38	34.3
	A0A087WY82;Q9Y624;Q9Y624-2	A0A087WY82;Q9Y624;Q9Y624-2	4;4;2	4;4;2	4;4;2	Junctional adhesion molecule A	F11R	tr|A0A087WY82|A0A087WY82_HUMAN Junctional adhesion molecule 1 OS=Homo sapiens OX=9606 GN=F11R PE=1 SV=1;sp|Q9Y624|JAM1_HUMAN Junctional adhesion molecule A OS=Homo sapiens OX=9606 GN=F11R PE=1 SV=1;sp|Q9Y624-2|JAM1_HUMAN Isoform 2 of Junctional adhesion mo	3	4	4	4	4	4	4	3	4	4	4	4	4	3	4	4	1	1	1	4	4	4	3	4	4	20.1	20.1	20.1	30.197	279	279;299;250	0	17.066	By MS/MS	By MS/MS	By MS/MS	By MS/MS	By MS/MS	By MS/MS	20.1	20.1
	P61077-3;P61077-2;P61077;A0A087WY85;D6RAH7;P62837;A0A0A0MQU3;P62837-2;H9KV45;D6RFM0;D6RAW0;D6RA11;C9J9H9;D6R933;D6R9F6;A0A087WW00;D6R980;D6RGD0;Q9Y2X8;P51668;D6RIZ3	P61077-3;P61077-2;P61077;A0A087WY85;D6RAH7;P62837;A0A0A0MQU3;P62837-2;H9KV45;D6RFM0;D6RAW0;D6RA11	4;4;4;4;3;3;3;3;3;3;2;2;1;1;1;1;1;1;1;1;1	4;4;4;4;3;3;3;3;3;3;2;2;1;1;1;1;1;1;1;1;1	4;4;4;4;3;3;3;3;3;3;2;2;1;1;1;1;1;1;1;1;1	Ubiquitin-conjugating enzyme E2 D3;Ubiquitin-conjugating enzyme E2 D2	UBE2D3;UBE2D2	sp|P61077-3|UB2D3_HUMAN Isoform 3 of Ubiquitin-conjugating enzyme E2 D3 OS=Homo sapiens OX=9606 GN=UBE2D3;sp|P61077-2|UB2D3_HUMAN Isoform 2 of Ubiquitin-conjugating enzyme E2 D3 OS=Homo sapiens OX=9606 GN=UBE2D3;sp|P61077|UB2D3_HUMAN Ubiquitin-conjugating	21	4	4	4	4	4	4	3	4	4	4	4	4	3	4	4	3	2	3	4	4	4	3	4	4	40.3	40.3	40.3	16.893	149	149;148;147;148;118;147;147;118;141;98;72;96;122;48;35;109;55;49;147;147;78	0	190.62	By MS/MS	By MS/MS	By MS/MS	By MS/MS	By MS/MS	By MS/MS	40.3	40.3
	A0A0G2JLV0;A0A087WYD6;X5CMH5;Q03519;A0A140T9S0;E7ENX8;Q03519-2	A0A0G2JLV0;A0A087WYD6;X5CMH5;Q03519;A0A140T9S0;E7ENX8;Q03519-2	16;16;16;16;13;13;13	16;16;16;16;13;13;13	15;15;15;15;13;13;13	Antigen peptide transporter 2	TAP2	tr|A0A0G2JLV0|A0A0G2JLV0_HUMAN Antigen peptide transporter 2 OS=Homo sapiens OX=9606 GN=TAP2 PE=1 SV=1;tr|A0A087WYD6|A0A087WYD6_HUMAN Antigen peptide transporter 2 OS=Homo sapiens OX=9606 GN=TAP2 PE=1 SV=1;tr|X5CMH5|X5CMH5_HUMAN Antigen peptide transporter	7	16	16	15	7	6	7	8	6	4	7	6	7	8	6	4	14	12	14	6	5	7	7	5	3	33.6	33.6	32.5	77.64	702	702;702;703;686;653;843;653	0	171.57	By MS/MS	By MS/MS	By MS/MS	By MS/MS	By MS/MS	By MS/MS	14	12.7
	A0A087WYF7;Q6UXV4	A0A087WYF7;Q6UXV4	4;4	4;4	4;4	MICOS complex subunit MIC27	APOOL	tr|A0A087WYF7|A0A087WYF7_HUMAN MICOS complex subunit OS=Homo sapiens OX=9606 GN=APOOL PE=1 SV=1;sp|Q6UXV4|MIC27_HUMAN MICOS complex subunit MIC27 OS=Homo sapiens OX=9606 GN=APOOL PE=1 SV=1	2	4	4	4	3	2	3	2	3	4	3	2	3	2	3	4	4	4	4	3	2	3	2	3	4	24.3	24.3	24.3	29.205	268	268;268	0	34.693	By MS/MS	By MS/MS	By MS/MS	By MS/MS	By MS/MS	By MS/MS	19	13.1
	A0A087WYF8;Q53GG5-2;Q53GG5;A0A2R8Y6L7;Q53GG5-3;A0A2U3TZH4;D6RAF1	A0A087WYF8;Q53GG5-2;Q53GG5;A0A2R8Y6L7;Q53GG5-3;A0A2U3TZH4	4;4;4;3;3;2;1	4;4;4;3;3;2;1	4;4;4;3;3;2;1	PDZ and LIM domain protein 3	PDLIM3	tr|A0A087WYF8|A0A087WYF8_HUMAN PDZ and LIM domain protein 3 OS=Homo sapiens OX=9606 GN=PDLIM3 PE=1 SV=2;sp|Q53GG5-2|PDLI3_HUMAN Isoform 2 of PDZ and LIM domain protein 3 OS=Homo sapiens OX=9606 GN=PDLIM3;sp|Q53GG5|PDLI3_HUMAN PDZ and LIM domain protein 3 O	7	4	4	4	0	0	0	0	0	0	0	0	0	0	0	0	4	2	4	0	0	0	0	0	0	26.4	26.4	26.4	30.157	276	276;316;364;130;189;197;42	0	19.867							0	0
	A0A087WYL5;Q6UXD5-2;Q6UXD5-3;Q6UXD5-5;Q6UXD5;Q6UXD5-6;H3BN26;Q6UXD5-4	A0A087WYL5;Q6UXD5-2;Q6UXD5-3;Q6UXD5-5;Q6UXD5;Q6UXD5-6;H3BN26;Q6UXD5-4	6;6;6;6;6;5;3;3	6;6;6;6;6;5;3;3	6;6;6;6;6;5;3;3	Seizure 6-like protein 2	SEZ6L2	tr|A0A087WYL5|A0A087WYL5_HUMAN Seizure 6-like protein 2 OS=Homo sapiens OX=9606 GN=SEZ6L2 PE=1 SV=1;sp|Q6UXD5-2|SE6L2_HUMAN Isoform 2 of Seizure 6-like protein 2 OS=Homo sapiens OX=9606 GN=SEZ6L2;sp|Q6UXD5-3|SE6L2_HUMAN Isoform 3 of Seizure 6-like protein	8	6	6	6	5	4	3	3	3	5	5	4	3	3	3	5	1	0	3	5	4	3	3	3	5	10	10	10	99.133	923	923;840;853;879;910;809;303;580	0	23.856	By MS/MS	By MS/MS	By MS/MS	By MS/MS	By MS/MS	By MS/MS	8.2	6.5
	G3V4A5;A0A087WYL7;O75586;O75586-3;O75586-2	G3V4A5;A0A087WYL7;O75586;O75586-3;O75586-2	3;3;3;2;2	3;3;3;2;2	3;3;3;2;2	Mediator of RNA polymerase II transcription subunit 6	MED6	tr|G3V4A5|G3V4A5_HUMAN Mediator of RNA polymerase II transcription subunit 6 OS=Homo sapiens OX=9606 GN=MED6 PE=1 SV=1;tr|A0A087WYL7|A0A087WYL7_HUMAN Mediator of RNA polymerase II transcription subunit 6 OS=Homo sapiens OX=9606 GN=MED6 PE=1 SV=1;sp|O75586|	5	3	3	3	1	1	0	2	1	2	1	1	0	2	1	2	3	2	2	1	1	0	2	1	2	17.7	17.7	17.7	28.723	249	249;257;246;181;253	0	23.4	By MS/MS	By MS/MS		By MS/MS	By MS/MS	By MS/MS	8	8
	A0A087WYM3;Q8IXJ6-2;Q8IXJ6-3;Q8IXJ6;A0A0A0MRF5;E7EWX6;Q8IXJ6-4;Q8IXJ6-5;C9JZQ0;B5MCS1;F8WCF4;F8WF57;F8WDM4;C9JR33;C9J3U7	A0A087WYM3;Q8IXJ6-2;Q8IXJ6-3;Q8IXJ6;A0A0A0MRF5;E7EWX6;Q8IXJ6-4;Q8IXJ6-5;C9JZQ0;B5MCS1	6;6;6;6;5;5;5;5;3;3;2;1;1;1;1	6;6;6;6;5;5;5;5;3;3;2;1;1;1;1	6;6;6;6;5;5;5;5;3;3;2;1;1;1;1	NAD-dependent protein deacetylase sirtuin-2	SIRT2	tr|A0A087WYM3|A0A087WYM3_HUMAN NAD-dependent protein deacetylase sirtuin-2 OS=Homo sapiens OX=9606 GN=SIRT2 PE=1 SV=1;sp|Q8IXJ6-2|SIR2_HUMAN Isoform 2 of NAD-dependent protein deacetylase sirtuin-2 OS=Homo sapiens OX=9606 GN=SIRT2;sp|Q8IXJ6-3|SIR2_HUMAN Is	15	6	6	6	5	3	3	4	2	1	5	3	3	4	2	1	5	5	5	5	3	3	4	2	1	21.9	21.9	21.9	43.301	389	389;352;369;389;234;237;271;319;130;169;111;39;52;73;78	0	12.648	By MS/MS	By MS/MS	By MS/MS	By MS/MS	By MS/MS	By matching	19	9.5
	Q7Z478;A0A087WYN9;H0Y8L1	Q7Z478;A0A087WYN9	38;38;3	38;38;3	37;37;3	ATP-dependent RNA helicase DHX29	DHX29	sp|Q7Z478|DHX29_HUMAN ATP-dependent RNA helicase DHX29 OS=Homo sapiens OX=9606 GN=DHX29 PE=1 SV=2;tr|A0A087WYN9|A0A087WYN9_HUMAN ATP-dependent RNA helicase DHX29 OS=Homo sapiens OX=9606 GN=DHX29 PE=1 SV=1	3	38	38	37	30	27	27	26	26	25	30	27	27	26	26	25	28	23	28	29	26	26	25	26	24	33.9	33.9	33.1	155.23	1369	1369;1370;160	0	317.03	By MS/MS	By MS/MS	By MS/MS	By MS/MS	By MS/MS	By MS/MS	28.4	24.3
	D6RCT8;D6RID1;A0A087WYP9;A6NFV8;Q96EV8-3;Q96EV8-2;Q96EV8	D6RCT8;D6RID1;A0A087WYP9;A6NFV8;Q96EV8-3;Q96EV8-2;Q96EV8	2;2;2;2;2;2;2	2;2;2;2;2;2;2	2;2;2;2;2;2;2	Dysbindin	DTNBP1	tr|D6RCT8|D6RCT8_HUMAN Dysbindin OS=Homo sapiens OX=9606 GN=DTNBP1 PE=1 SV=1;tr|D6RID1|D6RID1_HUMAN Dysbindin (Fragment) OS=Homo sapiens OX=9606 GN=DTNBP1 PE=1 SV=9;tr|A0A087WYP9|A0A087WYP9_HUMAN Dysbindin OS=Homo sapiens OX=9606 GN=DTNBP1 PE=1 SV=1;tr|A6N	7	2	2	2	1	2	1	1	2	2	1	2	1	1	2	2	1	0	1	1	2	1	1	2	2	13.5	13.5	13.5	24.3	208	208;230;316;334;270;303;351	0	3.0548	By MS/MS	By MS/MS	By matching	By MS/MS	By MS/MS	By matching	5.8	13.5
	Q9ULU4-19;Q9ULU4-9;A0A087WYS3;Q9ULU4-12;Q9ULU4-7;Q9ULU4-11;Q9ULU4-8;Q9ULU4-10;Q9ULU4-13;Q9ULU4;Q9ULU4-22;H7C4X9;A0A087WVZ6;Q9ULU4-20;Q9ULU4-5;Q9ULU4-16;Q9ULU4-14;Q9ULU4-18;Q9ULU4-21;Q9ULU4-15;Q9ULU4-17;Q9ULU4-23;Q9ULU4-6;Q9ULU4-3;A0A087WV57;Q9ULU4-2;Q9ULU4-4;Q5TH12	Q9ULU4-19;Q9ULU4-9;A0A087WYS3;Q9ULU4-12;Q9ULU4-7;Q9ULU4-11;Q9ULU4-8;Q9ULU4-10;Q9ULU4-13;Q9ULU4;Q9ULU4-22;H7C4X9;A0A087WVZ6;Q9ULU4-20;Q9ULU4-5;Q9ULU4-16;Q9ULU4-14;Q9ULU4-18;Q9ULU4-21;Q9ULU4-15;Q9ULU4-17;Q9ULU4-23;Q9ULU4-6;Q9ULU4-3;A0A087WV57	9;9;9;9;9;9;9;9;9;9;9;8;8;8;8;8;8;8;8;8;8;7;7;7;6;3;3;2	9;9;9;9;9;9;9;9;9;9;9;8;8;8;8;8;8;8;8;8;8;7;7;7;6;3;3;2	9;9;9;9;9;9;9;9;9;9;9;8;8;8;8;8;8;8;8;8;8;7;7;7;6;3;3;2	Protein kinase C-binding protein 1	ZMYND8	sp|Q9ULU4-19|PKCB1_HUMAN Isoform 19 of Protein kinase C-binding protein 1 OS=Homo sapiens OX=9606 GN=ZMYND8;sp|Q9ULU4-9|PKCB1_HUMAN Isoform 9 of Protein kinase C-binding protein 1 OS=Homo sapiens OX=9606 GN=ZMYND8;tr|A0A087WYS3|A0A087WYS3_HUMAN Protein kin	28	9	9	9	6	7	7	7	7	6	6	7	7	7	7	6	5	4	4	6	7	7	7	7	6	9.5	9.5	9.5	138.03	1241	1241;1168;1087;1160;1234;1214;1107;1206;1188;1186;1161;1095;1136;1186;1181;1163;1135;1134;1115;1088;1054;1105;1023;995;767;614;764;175	0	35.615	By MS/MS	By MS/MS	By MS/MS	By MS/MS	By MS/MS	By MS/MS	7.4	8.3
	A0A087WYT3;Q15185-4;Q15185;Q15185-3;B4DDC6;Q15185-2	A0A087WYT3;Q15185-4;Q15185;Q15185-3;B4DDC6	9;9;9;7;5;4	9;9;9;7;5;4	9;9;9;7;5;4	Prostaglandin E synthase 3	PTGES3	tr|A0A087WYT3|A0A087WYT3_HUMAN Prostaglandin E synthase 3 OS=Homo sapiens OX=9606 GN=PTGES3 PE=1 SV=1;sp|Q15185-4|TEBP_HUMAN Isoform 4 of Prostaglandin E synthase 3 OS=Homo sapiens OX=9606 GN=PTGES3;sp|Q15185|TEBP_HUMAN Prostaglandin E synthase 3 OS=Homo s	6	9	9	9	7	8	8	8	8	8	7	8	8	8	8	8	7	8	8	7	8	8	8	8	8	51.2	51.2	51.2	19.155	164	164;139;160;130;124;127	0	189.62	By MS/MS	By MS/MS	By MS/MS	By MS/MS	By MS/MS	By MS/MS	40.9	42.1
	A0A087WYV9;A0A087X1F5;A0A087WX56	A0A087WYV9;A0A087X1F5	4;4;1	4;4;1	0;0;0		SYNJ2BP-COX16	tr|A0A087WYV9|A0A087WYV9_HUMAN Cytochrome c oxidase assembly protein COX16 homolog, mitochondrial OS=Homo sapiens OX=9606 GN=SYNJ2BP-COX16 PE=3 SV=1;tr|A0A087X1F5|A0A087X1F5_HUMAN Cytochrome c oxidase assembly protein COX16 homolog, mitochondrial (Fragment	3	4	4	0	3	3	4	3	3	3	3	3	4	3	3	3	3	2	2	0	0	0	0	0	0	37.4	37.4	0	20.527	182	182;152;53	0	86.544	By MS/MS	By MS/MS	By MS/MS	By MS/MS	By MS/MS	By MS/MS	22	22
	A0A087WYX8;A0A5F9ZHT2;A0A5F9ZH12;A0A1W2PQW0;A0A6Q8PH73;A0A590UJL7;Q14CM0	A0A087WYX8;A0A5F9ZHT2;A0A5F9ZH12;A0A1W2PQW0;A0A6Q8PH73;A0A590UJL7;Q14CM0	2;2;2;2;2;2;2	2;2;2;2;2;2;2	2;2;2;2;2;2;2	FERM and PDZ domain-containing protein 4	FRMPD4	tr|A0A087WYX8|A0A087WYX8_HUMAN FERM and PDZ domain-containing protein 4 OS=Homo sapiens OX=9606 GN=FRMPD4 PE=1 SV=1;tr|A0A5F9ZHT2|A0A5F9ZHT2_HUMAN FERM and PDZ domain-containing protein 4 OS=Homo sapiens OX=9606 GN=FRMPD4 PE=1 SV=1;tr|A0A5F9ZH12|A0A5F9ZH12	7	2	2	2	1	1	1	1	1	1	1	1	1	1	1	1	2	2	2	1	1	1	1	1	1	1.6	1.6	1.6	139.96	1282	1282;1311;1319;1340;1762;1780;1322	0	3.7165	By MS/MS	By matching	By matching	By MS/MS	By MS/MS	By MS/MS	0.6	0.6
	A0A087WZ13;E9PAU2;Q8IY67-2;Q8IY67;K7EQG2;K7EKR9;K7ERR4	A0A087WZ13;E9PAU2;Q8IY67-2;Q8IY67	24;24;24;17;4;1;1	24;24;24;17;4;1;1	24;24;24;17;4;1;1	Ribonucleoprotein PTB-binding 1	RAVER1	tr|A0A087WZ13|A0A087WZ13_HUMAN Ribonucleoprotein PTB-binding 1 OS=Homo sapiens OX=9606 GN=RAVER1 PE=1 SV=1;tr|E9PAU2|E9PAU2_HUMAN Ribonucleoprotein PTB-binding 1 OS=Homo sapiens OX=9606 GN=RAVER1 PE=1 SV=1;sp|Q8IY67-2|RAVR1_HUMAN Isoform 2 of Ribonucleopro	7	24	24	24	19	16	20	16	19	16	19	16	20	16	19	16	18	19	18	19	16	20	16	19	16	64.8	64.8	64.8	77.843	739	739;756;739;606;157;96;130	0	323.31	By MS/MS	By MS/MS	By MS/MS	By MS/MS	By MS/MS	By MS/MS	53.9	49
	A0A087WZ32;A8K727;Q9HB19;A0A087X038;E5RGP3;E5RHB5	A0A087WZ32;A8K727;Q9HB19;A0A087X038	4;4;4;3;1;1	4;4;4;3;1;1	4;4;4;3;1;1	Pleckstrin homology domain-containing family A member 2	PLEKHA2	tr|A0A087WZ32|A0A087WZ32_HUMAN Pleckstrin homology domain-containing family A member 2 OS=Homo sapiens OX=9606 GN=PLEKHA2 PE=1 SV=1;tr|A8K727|A8K727_HUMAN Pleckstrin homology domain-containing family A member 2 OS=Homo sapiens OX=9606 GN=PLEKHA2 PE=1 SV=1;	6	4	4	4	1	1	1	1	1	2	1	1	1	1	1	2	3	3	2	1	1	1	1	1	2	16.8	16.8	16.8	41.21	375	375;425;425;376;115;249	0	5.5265	By MS/MS	By MS/MS	By MS/MS	By MS/MS	By matching	By matching	5.9	5.9
	H0YCW6;A0A087WZ62;Q9H6U8-2;Q9H6U8-4;Q9H6U8;Q9H6U8-3	H0YCW6;A0A087WZ62;Q9H6U8-2;Q9H6U8-4;Q9H6U8;Q9H6U8-3	3;3;3;3;3;3	3;3;3;3;3;3	3;3;3;3;3;3	Alpha-1,2-mannosyltransferase ALG9	ALG9	tr|H0YCW6|H0YCW6_HUMAN Mannosyltransferase (Fragment) OS=Homo sapiens OX=9606 GN=ALG9 PE=3 SV=1;tr|A0A087WZ62|A0A087WZ62_HUMAN Mannosyltransferase OS=Homo sapiens OX=9606 PE=3 SV=1;sp|Q9H6U8-2|ALG9_HUMAN Isoform 2 of Alpha-1,2-mannosyltransferase ALG9 OS=H	6	3	3	3	0	0	0	0	0	1	0	0	0	0	0	1	2	2	2	0	0	0	0	0	1	18.4	18.4	18.4	24.198	207	207;844;440;447;611;618	0	5.3137						By MS/MS	0	0
	A0A087WZ88;P48443	A0A087WZ88;P48443	3;3	1;1	1;1	Retinoic acid receptor RXR-gamma	RXRG	tr|A0A087WZ88|A0A087WZ88_HUMAN Retinoic acid receptor RXR-gamma OS=Homo sapiens OX=9606 GN=RXRG PE=1 SV=1;sp|P48443|RXRG_HUMAN Retinoic acid receptor RXR-gamma OS=Homo sapiens OX=9606 GN=RXRG PE=1 SV=1	2	3	1	1	1	1	1	1	2	2	0	0	0	0	0	0	1	0	0	0	0	0	0	0	0	10.3	4.4	4.4	38.608	340	340;463	1	-2	By matching	By matching	By matching	By matching	By matching	By matching	2.6	2.6
	A0A590UK10;A0A3B3IPE9;A0A087WZG4;Q6ZSZ5-2;Q6ZSZ5-1;Q6ZSZ5-6;Q6ZSZ5-5;Q6ZSZ5;M0QZS0	A0A590UK10;A0A3B3IPE9;A0A087WZG4;Q6ZSZ5-2;Q6ZSZ5-1;Q6ZSZ5-6;Q6ZSZ5-5;Q6ZSZ5;M0QZS0	11;11;11;11;11;11;11;11;10	11;11;11;11;11;11;11;11;10	10;10;10;10;10;10;10;10;9	Rho guanine nucleotide exchange factor 18	ARHGEF18	tr|A0A590UK10|A0A590UK10_HUMAN Rho guanine nucleotide exchange factor 18 (Fragment) OS=Homo sapiens OX=9606 GN=ARHGEF18 PE=4 SV=1;tr|A0A3B3IPE9|A0A3B3IPE9_HUMAN Rho guanine nucleotide exchange factor 18 OS=Homo sapiens OX=9606 GN=ARHGEF18 PE=1 SV=2;tr|A0A0	9	11	11	10	3	2	4	4	5	4	3	2	4	4	5	4	10	11	9	3	2	4	4	5	4	11.9	11.9	11.3	121.99	1089	1089;1119;1173;1015;1173;1345;1361;1361;812	0	46.447	By MS/MS	By MS/MS	By MS/MS	By MS/MS	By MS/MS	By MS/MS	3.5	3.5
	A0A087WZK9;B3KS98;O15372;E5RJT0;E5RGU4;E5RFH0	A0A087WZK9;B3KS98;O15372;E5RJT0	12;12;12;8;3;1	12;12;12;8;3;1	12;12;12;8;3;1	Eukaryotic translation initiation factor 3 subunit H	EIF3H	tr|A0A087WZK9|A0A087WZK9_HUMAN Eukaryotic translation initiation factor 3 subunit H OS=Homo sapiens OX=9606 GN=EIF3H PE=1 SV=1;tr|B3KS98|B3KS98_HUMAN Eukaryotic translation initiation factor 3 subunit H OS=Homo sapiens OX=9606 GN=EIF3H PE=1 SV=1;sp|O15372|	6	12	12	12	11	9	9	10	11	9	11	9	9	10	11	9	10	10	10	11	9	9	10	11	9	43	43	43	39.589	349	349;366;352;244;235;170	0	173.47	By MS/MS	By MS/MS	By MS/MS	By MS/MS	By MS/MS	By MS/MS	38.1	26.4
	D6RHI9;A0A087WZM2;O00584;H0YAE9;D6REQ6;A0A087WWI1;O00584-2;J3QQ64	D6RHI9;A0A087WZM2;O00584;H0YAE9;D6REQ6	8;8;8;6;6;3;3;2	8;8;8;6;6;3;3;2	8;8;8;6;6;3;3;2	Ribonuclease T2	RNASET2	tr|D6RHI9|D6RHI9_HUMAN Ribonuclease T2 (Fragment) OS=Homo sapiens OX=9606 GN=RNASET2 PE=1 SV=8;tr|A0A087WZM2|A0A087WZM2_HUMAN Ribonuclease T2 OS=Homo sapiens OX=9606 GN=RNASET2 PE=1 SV=1;sp|O00584|RNT2_HUMAN Ribonuclease T2 OS=Homo sapiens OX=9606 GN=RNASE	8	8	8	8	5	5	5	6	4	7	5	5	5	6	4	7	6	5	6	5	5	5	6	4	7	28.9	28.9	28.9	29.114	253	253;306;256;185;218;238;121;71	0	74.72	By MS/MS	By MS/MS	By MS/MS	By MS/MS	By MS/MS	By MS/MS	16.2	16.2
	A0A087WZN1;O43837;A0A087X2E5;O43837-2;O43837-3;A0A0D9SG66	A0A087WZN1;O43837;A0A087X2E5;O43837-2	19;19;17;17;8;6	19;19;17;17;8;6	19;19;17;17;8;6	Isocitrate dehydrogenase [NAD] subunit, mitochondrial;Isocitrate dehydrogenase [NAD] subunit beta, mitochondrial	IDH3B	tr|A0A087WZN1|A0A087WZN1_HUMAN Isocitrate dehydrogenase [NAD] subunit, mitochondrial OS=Homo sapiens OX=9606 GN=IDH3B PE=1 SV=1;sp|O43837|IDH3B_HUMAN Isocitrate dehydrogenase [NAD] subunit beta, mitochondrial OS=Homo sapiens OX=9606 GN=IDH3B PE=1 SV=2;tr|A	6	19	19	19	15	15	13	14	15	13	15	15	13	14	15	13	18	18	17	15	15	13	14	15	13	56.6	56.6	56.6	42.41	387	387;385;376;383;233;145	0	156.14	By MS/MS	By MS/MS	By MS/MS	By MS/MS	By MS/MS	By MS/MS	42.9	42.9
	A0A087WZT2;Q6UX53	A0A087WZT2;Q6UX53	5;5	5;5	5;5	Methyltransferase-like protein 7B	METTL7B	tr|A0A087WZT2|A0A087WZT2_HUMAN Methyltransferase-like protein 7B OS=Homo sapiens OX=9606 GN=METTL7B PE=1 SV=1;sp|Q6UX53|MET7B_HUMAN Methyltransferase-like protein 7B OS=Homo sapiens OX=9606 GN=METTL7B PE=1 SV=2	2	5	5	5	3	3	5	3	4	3	3	3	5	3	4	3	0	0	0	3	3	5	3	4	3	22.8	22.8	22.8	31.288	276	276;244	0	8.3879	By MS/MS	By MS/MS	By MS/MS	By MS/MS	By MS/MS	By MS/MS	12.3	12.3
	H3BUA7;H3BP65;A0A087WZT7;O95995-2;O95995	H3BUA7;H3BP65;A0A087WZT7;O95995-2;O95995	1;1;1;1;1	1;1;1;1;1	1;1;1;1;1	Growth arrest-specific protein 8	GAS8	tr|H3BUA7|H3BUA7_HUMAN Dynein regulatory complex subunit 4 (Fragment) OS=Homo sapiens OX=9606 GN=GAS8 PE=1 SV=1;tr|H3BP65|H3BP65_HUMAN Dynein regulatory complex subunit 4 (Fragment) OS=Homo sapiens OX=9606 GN=GAS8 PE=1 SV=1;tr|A0A087WZT7|A0A087WZT7_HUMAN D	5	1	1	1	1	1	0	0	1	1	1	1	0	0	1	1	0	0	0	1	1	0	0	1	1	23.3	23.3	23.3	7.2894	60	60;95;395;453;478	0.00040761	2.3085	By matching	By matching			By matching	By MS/MS	23.3	23.3
	A0A087WZU2;Q00536;Q00536-3;Q00536-2;E5RGN0;H0YAZ9;H0YC36;H0YC60	A0A087WZU2;Q00536;Q00536-3;Q00536-2;E5RGN0;H0YAZ9	12;12;12;12;9;8;2;2	11;11;11;11;8;7;2;2	5;5;5;5;2;4;2;2	Cyclin-dependent kinase 16	CDK16	tr|A0A087WZU2|A0A087WZU2_HUMAN Cyclin-dependent kinase 16 OS=Homo sapiens OX=9606 GN=CDK16 PE=1 SV=1;sp|Q00536|CDK16_HUMAN Cyclin-dependent kinase 16 OS=Homo sapiens OX=9606 GN=CDK16 PE=1 SV=1;sp|Q00536-3|CDK16_HUMAN Isoform 3 of Cyclin-dependent kinase 16	8	12	11	5	7	3	4	6	5	4	6	2	3	5	4	3	7	7	6	4	2	2	4	2	2	26.8	25	15.4	51.159	448	448;496;502;570;393;260;84;166	0	16.89	By MS/MS	By MS/MS	By matching	By MS/MS	By MS/MS	By matching	21.2	9.6
	A0A087WZV0;O43314-2;O43314;H0Y9S9;D6RBU4;A0A087WWN8;K7ENU7;Q6PFW1;B7WPL9;F8W9A8;Q6PFW1-4;Q6PFW1-2;Q6PFW1-3;Q6PFW1-7;Q6PFW1-5;Q6PFW1-6;D6RFG4	A0A087WZV0;O43314-2;O43314	15;15;15;6;4;4;3;2;2;2;2;2;2;2;2;2;1	15;15;15;6;4;4;3;2;2;2;2;2;2;2;2;2;1	15;15;15;6;4;4;3;2;2;2;2;2;2;2;2;2;1	Inositol hexakisphosphate and diphosphoinositol-pentakisphosphate kinase 2	PPIP5K2	tr|A0A087WZV0|A0A087WZV0_HUMAN Inositol hexakisphosphate and diphosphoinositol-pentakisphosphate kinase OS=Homo sapiens OX=9606 GN=PPIP5K2 PE=1 SV=1;sp|O43314-2|VIP2_HUMAN Isoform 2 of Inositol hexakisphosphate and diphosphoinositol-pentakisphosphate kinas	17	15	15	15	5	6	4	7	6	5	5	6	4	7	6	5	8	8	8	5	6	4	7	6	5	13.1	13.1	13.1	144.36	1278	1278;1222;1243;398;452;357;255;1433;1429;1409;1407;1430;1408;1406;1194;817;58	0	43.446	By MS/MS	By MS/MS	By MS/MS	By MS/MS	By MS/MS	By MS/MS	4.1	5.3
	A0A087WZV9;A0A2R8YCT7;A0A2R8Y6X2;Q8TEA8;A0A096LPB8;A0A096LPB2;A0A096LP01	A0A087WZV9;A0A2R8YCT7;A0A2R8Y6X2;Q8TEA8	5;4;4;4;1;1;1	5;4;4;4;1;1;1	5;4;4;4;1;1;1	D-tyrosyl-tRNA(Tyr) deacylase;D-tyrosyl-tRNA(Tyr) deacylase 1	DTD1	tr|A0A087WZV9|A0A087WZV9_HUMAN D-aminoacyl-tRNA deacylase (Fragment) OS=Homo sapiens OX=9606 PE=1 SV=1;tr|A0A2R8YCT7|A0A2R8YCT7_HUMAN D-aminoacyl-tRNA deacylase OS=Homo sapiens OX=9606 GN=DTD1 PE=1 SV=1;tr|A0A2R8Y6X2|A0A2R8Y6X2_HUMAN D-aminoacyl-tRNA deacy	7	5	5	5	4	4	4	4	4	3	4	4	4	4	4	3	4	3	3	4	4	4	4	4	3	22.9	22.9	22.9	25.353	223	223;127;213;209;73;94;95	0	25.384	By MS/MS	By MS/MS	By MS/MS	By MS/MS	By MS/MS	By MS/MS	19.3	19.3
	A0A087WZX0;Q86UU0-4;Q86UU0-2;Q86UU0;Q86UU0-3	A0A087WZX0;Q86UU0-4;Q86UU0-2;Q86UU0;Q86UU0-3	11;11;11;11;8	11;11;11;11;8	11;11;11;11;8	B-cell CLL/lymphoma 9-like protein	BCL9L	tr|A0A087WZX0|A0A087WZX0_HUMAN B-cell CLL/lymphoma 9-like protein OS=Homo sapiens OX=9606 GN=BCL9L PE=1 SV=1;sp|Q86UU0-4|BCL9L_HUMAN Isoform 4 of B-cell CLL/lymphoma 9-like protein OS=Homo sapiens OX=9606 GN=BCL9L;sp|Q86UU0-2|BCL9L_HUMAN Isoform 2 of B-cel	5	11	11	11	6	7	7	10	7	8	6	7	7	10	7	8	5	5	7	6	7	7	10	7	8	15.2	15.2	15.2	153.09	1462	1462;1453;1494;1499;1395	0	48.724	By MS/MS	By MS/MS	By MS/MS	By MS/MS	By MS/MS	By MS/MS	7.7	8.5
	A0A087WZY0;A0A1B0GTR6;A0A1B0GWJ7;A0A1C7CYZ2;A0A1B0GTV7;A0A1B0GUE8;A0A1B0GV94;A0A1B0GWI2;O75503	A0A087WZY0;A0A1B0GTR6;A0A1B0GWJ7;A0A1C7CYZ2;A0A1B0GTV7;A0A1B0GUE8;A0A1B0GV94;A0A1B0GWI2;O75503	2;2;2;2;2;2;2;2;2	2;2;2;2;2;2;2;2;2	2;2;2;2;2;2;2;2;2	Ceroid-lipofuscinosis neuronal protein 5	CLN5	tr|A0A087WZY0|A0A087WZY0_HUMAN Ceroid-lipofuscinosis neuronal protein 5 OS=Homo sapiens OX=9606 GN=CLN5 PE=1 SV=3;tr|A0A1B0GTR6|A0A1B0GTR6_HUMAN Ceroid-lipofuscinosis neuronal protein 5 OS=Homo sapiens OX=9606 GN=CLN5 PE=1 SV=2;tr|A0A1B0GWJ7|A0A1B0GWJ7_HUM	9	2	2	2	1	2	1	1	1	0	1	2	1	1	1	0	1	1	0	1	2	1	1	1	0	9.4	9.4	9.4	21.718	191	191;197;201;207;248;270;273;304;358	0	3.6004	By MS/MS	By MS/MS	By matching	By matching	By MS/MS		4.7	9.4
	J3KPF9;A0A087X011;E9PES4;Q9Y496;C9J9X2;H7C2F6;Q5JRK0;H0Y718;Q6ZMV9-3;Q6ZMV9	J3KPF9;A0A087X011;E9PES4;Q9Y496	15;15;15;15;3;2;1;1;1;1	14;14;14;14;3;2;0;0;0;0	13;13;13;13;3;2;0;0;0;0	Kinesin-like protein;Kinesin-like protein KIF3A	KIF3A	tr|J3KPF9|J3KPF9_HUMAN Kinesin-like protein OS=Homo sapiens OX=9606 GN=KIF3A PE=1 SV=1;tr|A0A087X011|A0A087X011_HUMAN Kinesin-like protein OS=Homo sapiens OX=9606 GN=KIF3A PE=1 SV=1;tr|E9PES4|E9PES4_HUMAN Kinesin-like protein OS=Homo sapiens OX=9606 GN=KIF	10	15	14	13	5	5	7	3	6	4	4	4	6	2	5	3	8	7	5	4	4	6	2	5	3	23.9	22.4	20.5	80.354	702	702;725;726;699;169;185;161;689;797;814	0	28.921	By MS/MS	By MS/MS	By MS/MS	By MS/MS	By MS/MS	By MS/MS	7.8	7
	Q9Y3A5;A0A087X020;F8WE72	Q9Y3A5;A0A087X020	11;11;2	11;11;2	11;11;2	Ribosome maturation protein SBDS	SBDS	sp|Q9Y3A5|SBDS_HUMAN Ribosome maturation protein SBDS OS=Homo sapiens OX=9606 GN=SBDS PE=1 SV=4;tr|A0A087X020|A0A087X020_HUMAN Ribosome maturation protein SBDS OS=Homo sapiens OX=9606 GN=SBDS PE=1 SV=1	3	11	11	11	9	9	9	8	9	8	9	9	9	8	9	8	10	10	10	9	9	9	8	9	8	47.2	47.2	47.2	28.763	250	250;250;86	0	177.27	By MS/MS	By MS/MS	By MS/MS	By MS/MS	By MS/MS	By MS/MS	43.6	43.6
	G3V2W9;A0A087X060;Q56P03	G3V2W9;A0A087X060;Q56P03	4;4;4	4;4;4	4;4;4	E2F-associated phosphoprotein	EAPP	tr|G3V2W9|G3V2W9_HUMAN E2F-associated phosphoprotein (Fragment) OS=Homo sapiens OX=9606 GN=EAPP PE=1 SV=1;tr|A0A087X060|A0A087X060_HUMAN E2F-associated phosphoprotein OS=Homo sapiens OX=9606 GN=EAPP PE=1 SV=1;sp|Q56P03|EAPP_HUMAN E2F-associated phosphoprot	3	4	4	4	2	1	2	1	1	2	2	1	2	1	1	2	1	0	0	2	1	2	1	1	2	18	18	18	23.468	205	205;231;285	0	12.895	By MS/MS	By MS/MS	By MS/MS	By MS/MS	By MS/MS	By MS/MS	11.2	5.9
	Q9NQC1-2;Q9NQC1;Q9NQC1-3;A0A087X085;A0A7P0TAP8;A0A0C4DFT8;G3XAA4;A0A7P0Z4H4;D6RGE7;D6RC05;D6RBB3;D6RFK0;D6RCS1;C9J929;B5MBX1;Q6IE81-2;Q6IE81-3;Q6IE81	Q9NQC1-2;Q9NQC1;Q9NQC1-3;A0A087X085;A0A7P0TAP8;A0A0C4DFT8;G3XAA4;A0A7P0Z4H4;D6RGE7;D6RC05;D6RBB3;D6RFK0;D6RCS1;C9J929;B5MBX1;Q6IE81-2;Q6IE81-3;Q6IE81	2;2;2;2;2;2;2;1;1;1;1;1;1;1;1;1;1;1	2;2;2;2;2;2;2;1;1;1;1;1;1;1;1;1;1;1	2;2;2;2;2;2;2;1;1;1;1;1;1;1;1;1;1;1	Protein Jade-2;Protein Jade-1	JADE2;JADE1	sp|Q9NQC1-2|JADE2_HUMAN Isoform 2 of E3 ubiquitin-protein ligase Jade-2 OS=Homo sapiens OX=9606 GN=JADE2;sp|Q9NQC1|JADE2_HUMAN E3 ubiquitin-protein ligase Jade-2 OS=Homo sapiens OX=9606 GN=JADE2 PE=1 SV=2;sp|Q9NQC1-3|JADE2_HUMAN Isoform 3 of E3 ubiquitin-p	18	2	2	2	2	2	0	0	1	0	2	2	0	0	1	0	0	0	1	2	2	0	0	1	0	2.3	2.3	2.3	87.408	789	789;790;562;833;578;791;834;106;143;129;131;136;119;478;509;830;509;842	0.0051854	1.43	By matching	By MS/MS			By MS/MS		2.3	2.3
	A0A087X0B7;Q5SQN1;U3KPT7;A0A7P0T9T2;A0A7P0T899;A0A087X2J6;H7C3C7;A0A7P0T8U4;A0A7P0Z4P6;Q5SQN1-4;Q5SQN1-2;H0Y627;Q5SQN1-3	A0A087X0B7;Q5SQN1;U3KPT7;A0A7P0T9T2;A0A7P0T899;A0A087X2J6;H7C3C7;A0A7P0T8U4;A0A7P0Z4P6;Q5SQN1-4;Q5SQN1-2;H0Y627;Q5SQN1-3	4;4;3;3;3;3;3;3;3;3;3;2;2	4;4;3;3;3;3;3;3;3;3;3;2;2	4;4;3;3;3;3;3;3;3;3;3;2;2	Synaptosomal-associated protein 47	SNAP47	tr|A0A087X0B7|A0A087X0B7_HUMAN Synaptosomal-associated protein 47 OS=Homo sapiens OX=9606 GN=SNAP47 PE=1 SV=1;sp|Q5SQN1|SNP47_HUMAN Synaptosomal-associated protein 47 OS=Homo sapiens OX=9606 GN=SNAP47 PE=1 SV=3;tr|U3KPT7|U3KPT7_HUMAN Synaptosomal-associate	13	4	4	4	3	3	3	2	2	3	3	3	3	2	2	3	3	2	3	3	3	3	2	2	3	16.2	16.2	16.2	47.298	419	419;464;222;343;352;395;401;406;523;222;446;259;204	0	6.5716	By MS/MS	By MS/MS	By MS/MS	By MS/MS	By MS/MS	By MS/MS	8.1	8.1
	A0A087X0E7;Q32NC0	A0A087X0E7;Q32NC0	2;2	2;2	2;2	UPF0711 protein C18orf21	C18orf21	tr|A0A087X0E7|A0A087X0E7_HUMAN UPF0711 protein C18orf21 OS=Homo sapiens OX=9606 GN=C18orf21 PE=1 SV=1;sp|Q32NC0|CR021_HUMAN UPF0711 protein C18orf21 OS=Homo sapiens OX=9606 GN=C18orf21 PE=1 SV=1	2	2	2	2	1	2	1	1	1	1	1	2	1	1	1	1	2	1	2	1	2	1	1	1	1	14.6	14.6	14.6	15.271	130	130;220	0	3.4238	By MS/MS	By MS/MS	By MS/MS	By MS/MS	By MS/MS	By matching	6.2	14.6
	A0A087X0H9;Q5T8P6-3;Q5T8P6-2;Q5T8P6;Q5T8P6-5;Q5T8P6-4;E2PSN0;Q5T8P6-6	A0A087X0H9;Q5T8P6-3;Q5T8P6-2;Q5T8P6;Q5T8P6-5;Q5T8P6-4	13;13;12;12;10;10;4;3	12;12;11;11;9;9;4;3	12;12;11;11;9;9;4;3	RNA-binding protein 26	RBM26	tr|A0A087X0H9|A0A087X0H9_HUMAN RNA-binding protein 26 OS=Homo sapiens OX=9606 GN=RBM26 PE=1 SV=1;sp|Q5T8P6-3|RBM26_HUMAN Isoform 3 of RNA-binding protein 26 OS=Homo sapiens OX=9606 GN=RBM26;sp|Q5T8P6-2|RBM26_HUMAN Isoform 2 of RNA-binding protein 26 OS=Hom	8	13	12	12	5	6	4	4	7	6	5	6	4	4	7	6	4	5	7	5	6	4	4	7	6	13.2	12	12	113.79	1009	1009;980;983;1007;534;558;171;120	0	22.729	By MS/MS	By MS/MS	By MS/MS	By MS/MS	By matching	By MS/MS	6	7
	A0A087X0L7;J3KNA0;Q15070-2;Q15070;E7EVY0;C9JC63;Q15070-3	A0A087X0L7;J3KNA0;Q15070-2;Q15070;E7EVY0	8;8;8;8;7;2;2	8;8;8;8;7;2;2	8;8;8;8;7;2;2	Mitochondrial inner membrane protein OXA1L	OXA1L	tr|A0A087X0L7|A0A087X0L7_HUMAN Mitochondrial inner membrane protein OXA1L OS=Homo sapiens OX=9606 GN=OXA1L PE=1 SV=1;tr|J3KNA0|J3KNA0_HUMAN Mitochondrial inner membrane protein OXA1L OS=Homo sapiens OX=9606 GN=OXA1L PE=1 SV=1;sp|Q15070-2|OXA1L_HUMAN Isofor	7	8	8	8	8	8	8	7	8	8	8	8	8	7	8	8	8	7	7	8	8	8	7	8	8	13.3	13.3	13.3	48.519	435	435;495;419;435;408;112;263	0	13.728	By MS/MS	By MS/MS	By MS/MS	By MS/MS	By MS/MS	By MS/MS	13.3	13.3
	A0A087X0M4;Q9BWU0;A0A087WWF4;H7C256	A0A087X0M4;Q9BWU0	12;12;4;2	12;12;4;2	12;12;4;2	Kanadaptin	SLC4A1AP	tr|A0A087X0M4|A0A087X0M4_HUMAN Kanadaptin OS=Homo sapiens OX=9606 GN=SLC4A1AP PE=1 SV=1;sp|Q9BWU0|NADAP_HUMAN Kanadaptin OS=Homo sapiens OX=9606 GN=SLC4A1AP PE=1 SV=1	4	12	12	12	9	8	9	10	9	9	9	8	9	10	9	9	9	8	9	9	8	9	10	9	9	20.5	20.5	20.5	82.89	742	742;796;273;157	0	56.947	By MS/MS	By MS/MS	By MS/MS	By MS/MS	By MS/MS	By MS/MS	15.1	13.7
	A0A087X0P0;Q02224-3;Q02224	A0A087X0P0;Q02224-3;Q02224	5;5;5	5;5;5	5;5;5	Kinesin-like protein;Centromere-associated protein E	CENPE	tr|A0A087X0P0|A0A087X0P0_HUMAN Centromere-associated protein E OS=Homo sapiens OX=9606 GN=CENPE PE=1 SV=1;sp|Q02224-3|CENPE_HUMAN Isoform 3 of Centromere-associated protein E OS=Homo sapiens OX=9606 GN=CENPE;sp|Q02224|CENPE_HUMAN Centromere-associated prot	3	5	5	5	2	1	2	1	1	0	2	1	2	1	1	0	3	4	3	2	1	2	1	1	0	2.3	2.3	2.3	312.1	2664	2664;2580;2701	0	7.2589	By MS/MS	By MS/MS	By MS/MS	By matching	By MS/MS		1.1	0.3
	A0A087X0Q9;Q9BVL4	A0A087X0Q9;Q9BVL4	7;7	7;7	7;7	Selenoprotein O	SELO	tr|A0A087X0Q9|A0A087X0Q9_HUMAN Selenoprotein O OS=Homo sapiens OX=9606 GN=SELENOO PE=1 SV=1;sp|Q9BVL4|SELO_HUMAN Protein adenylyltransferase SelO, mitochondrial OS=Homo sapiens OX=9606 GN=SELENOO PE=1 SV=3	2	7	7	7	6	5	6	7	3	5	6	5	6	7	3	5	2	1	1	6	5	6	7	3	5	17.1	17.1	17.1	73.338	668	668;669	0	92.021	By MS/MS	By MS/MS	By MS/MS	By MS/MS	By MS/MS	By MS/MS	15.1	13.9
	A0A087X0R6;Q9UMY4;Q9UMY4-1;Q9UMY4-3	A0A087X0R6;Q9UMY4;Q9UMY4-1;Q9UMY4-3	10;10;10;8	8;8;8;7	8;8;8;7	Sorting nexin-12	SNX12	tr|A0A087X0R6|A0A087X0R6_HUMAN Sorting nexin-12 OS=Homo sapiens OX=9606 GN=SNX12 PE=1 SV=1;sp|Q9UMY4|SNX12_HUMAN Sorting nexin-12 OS=Homo sapiens OX=9606 GN=SNX12 PE=1 SV=4;sp|Q9UMY4-1|SNX12_HUMAN Isoform 1 of Sorting nexin-12 OS=Homo sapiens OX=9606 GN=SN	4	10	8	8	8	9	10	9	8	8	7	7	8	8	6	6	7	7	8	7	7	8	8	6	6	58.1	54.1	54.1	19.825	172	172;162;172;158	0	29.435	By MS/MS	By MS/MS	By MS/MS	By MS/MS	By MS/MS	By MS/MS	52.9	52.9
	A0A087X0R7;Q9H4L4;J3QL36;J3QRE4;A0A087WV50;J3KSF5	A0A087X0R7;Q9H4L4;J3QL36	7;7;4;3;3;1	7;7;4;3;3;1	7;7;4;3;3;1	Sentrin-specific protease 3	SENP3-EIF4A1;SENP3	tr|A0A087X0R7|A0A087X0R7_HUMAN SENP3-EIF4A1 readthrough (NMD candidate) (Fragment) OS=Homo sapiens OX=9606 GN=SENP3-EIF4A1 PE=3 SV=1;sp|Q9H4L4|SENP3_HUMAN Sentrin-specific protease 3 OS=Homo sapiens OX=9606 GN=SENP3 PE=1 SV=2;tr|J3QL36|J3QL36_HUMAN Sentrin	6	7	7	7	6	5	6	5	5	4	6	5	6	5	5	4	5	5	5	6	5	6	5	5	4	21.1	21.1	21.1	61.277	540	540;574;237;110;177;82	0	64.206	By MS/MS	By MS/MS	By MS/MS	By MS/MS	By MS/MS	By MS/MS	19.4	18
	A0A087X0S4;O75840-5;O75840-2;O75840-4;Q99612;O75840;Q13887-2;Q9Y5W3;Q13351;Q13887-4;O43474-4;Q13887;O43474-1;O43474	A0A087X0S4;O75840-5;O75840-2;O75840-4;Q99612;O75840;Q13887-2;Q9Y5W3;Q13351;Q13887-4;O43474-4;Q13887;O43474-1;O43474	1;1;1;1;1;1;1;1;1;1;1;1;1;1	1;1;1;1;1;1;1;1;1;1;1;1;1;1	1;1;1;1;1;1;1;1;1;1;1;1;1;1	Krueppel-like factor 7;Krueppel-like factor 6;Krueppel-like factor 5;Krueppel-like factor 2;Krueppel-like factor 1;Krueppel-like factor 4	KLF4;KLF7;KLF6;KLF5;KLF2;KLF1	tr|A0A087X0S4|A0A087X0S4_HUMAN Krueppel-like factor 4 OS=Homo sapiens OX=9606 GN=KLF4 PE=1 SV=1;sp|O75840-5|KLF7_HUMAN Isoform 5 of Krueppel-like factor 7 OS=Homo sapiens OX=9606 GN=KLF7;sp|O75840-2|KLF7_HUMAN Isoform 2 of Krueppel-like factor 7 OS=Homo sa	14	1	1	1	1	1	1	1	1	1	1	1	1	1	1	1	1	1	1	1	1	1	1	1	1	6.2	6.2	6.2	16.549	145	145;112;269;274;283;302;305;355;362;366;429;457;479;513	0.0012032	1.9764	By matching	By MS/MS	By matching	By MS/MS	By MS/MS	By matching	6.2	6.2
	A0A087X0S5;P12109	A0A087X0S5;P12109	10;10	10;10	10;10	Collagen alpha-1(VI) chain	COL6A1	tr|A0A087X0S5|A0A087X0S5_HUMAN Collagen alpha-1(VI) chain OS=Homo sapiens OX=9606 GN=COL6A1 PE=1 SV=1;sp|P12109|CO6A1_HUMAN Collagen alpha-1(VI) chain OS=Homo sapiens OX=9606 GN=COL6A1 PE=1 SV=3	2	10	10	10	0	1	0	0	1	0	0	1	0	0	1	0	7	7	9	0	1	0	0	1	0	13.8	13.8	13.8	108.34	1026	1026;1028	0	32.677		By MS/MS			By MS/MS		0	0.8
	A0A087X0T8;A0A087X1W8;A0A0A0MTJ8;X5DQS5;Q9BY67-2;Q9BY67-5;Q9BY67;Q9BY67-4;Q9BY67-3	A0A087X0T8;A0A087X1W8;A0A0A0MTJ8;X5DQS5;Q9BY67-2;Q9BY67-5;Q9BY67;Q9BY67-4;Q9BY67-3	1;1;1;1;1;1;1;1;1	1;1;1;1;1;1;1;1;1	1;1;1;1;1;1;1;1;1	Cell adhesion molecule 1	CADM1	tr|A0A087X0T8|A0A087X0T8_HUMAN Cell adhesion molecule 1 OS=Homo sapiens OX=9606 GN=CADM1 PE=1 SV=1;tr|A0A087X1W8|A0A087X1W8_HUMAN Cell adhesion molecule 1 OS=Homo sapiens OX=9606 GN=CADM1 PE=1 SV=1;tr|A0A0A0MTJ8|A0A0A0MTJ8_HUMAN Cell adhesion molecule 1 (F	9	1	1	1	0	0	1	1	1	1	0	0	1	1	1	1	0	0	0	0	0	1	1	1	1	6.6	6.6	6.6	38.78	346	346;412;413;443;333;414;442;453;471	0	7.4808			By MS/MS	By matching	By MS/MS	By matching	0	0
	D3DPQ2;A0A087X0V4;A8K0B5;Q8IWT0;A0A087WW18;H7C3R6;Q8IWT0-2	D3DPQ2;A0A087X0V4;A8K0B5;Q8IWT0;A0A087WW18;H7C3R6;Q8IWT0-2	2;2;2;2;1;1;1	2;2;2;2;1;1;1	2;2;2;2;1;1;1	Protein archease	ZBTB8OS	tr|D3DPQ2|D3DPQ2_HUMAN Protein archease OS=Homo sapiens OX=9606 GN=ZBTB8OS PE=1 SV=1;tr|A0A087X0V4|A0A087X0V4_HUMAN Protein archease (Fragment) OS=Homo sapiens OX=9606 GN=ZBTB8OS PE=1 SV=1;tr|A8K0B5|A8K0B5_HUMAN Protein archease OS=Homo sapiens OX=9606 GN=	7	2	2	2	2	1	2	2	2	2	2	1	2	2	2	2	1	2	2	2	1	2	2	2	2	20	20	20	12.777	110	110;169;179;167;72;147;136	0	3.9523	By MS/MS	By MS/MS	By MS/MS	By MS/MS	By MS/MS	By MS/MS	20	9.1
	A0A7P0TAV1;F8VPI5;F8W1C5;A0A7P0T8H9;A0A087X0V5;P29728-2;P29728	A0A7P0TAV1;F8VPI5;F8W1C5;A0A7P0T8H9;A0A087X0V5;P29728-2;P29728	1;1;1;1;1;1;1	1;1;1;1;1;1;1	1;1;1;1;1;1;1	2-5-oligoadenylate synthase 2	OAS2	tr|A0A7P0TAV1|A0A7P0TAV1_HUMAN 2-5-oligoadenylate synthase 2 OS=Homo sapiens OX=9606 GN=OAS2 PE=4 SV=1;tr|F8VPI5|F8VPI5_HUMAN 2-5-oligoadenylate synthase 2 OS=Homo sapiens OX=9606 GN=OAS2 PE=1 SV=2;tr|F8W1C5|F8W1C5_HUMAN 2-5-oligoadenylate synthase 2	7	1	1	1	0	0	0	0	0	0	0	0	0	0	0	0	1	1	1	0	0	0	0	0	0	2.4	2.4	2.4	52.975	456	456;505;608;643;647;687;719	0.0095335	1.1458							0	0
	A0A087X0W7;Q86TX2;G3V4F2;A0A087WT95;P49753;P49753-2;A0A2R8Y7H3	A0A087X0W7;Q86TX2;G3V4F2;A0A087WT95;P49753;P49753-2	15;15;14;14;14;8;2	15;15;14;14;14;8;2	14;14;13;13;13;8;2	Acyl-coenzyme A thioesterase 1;Acyl-coenzyme A thioesterase 2, mitochondrial	ACOT2;ACOT1	tr|A0A087X0W7|A0A087X0W7_HUMAN Acyl-coenzyme A thioesterase 2, mitochondrial OS=Homo sapiens OX=9606 GN=ACOT2 PE=1 SV=1;sp|Q86TX2|ACOT1_HUMAN Acyl-coenzyme A thioesterase 1 OS=Homo sapiens OX=9606 GN=ACOT1 PE=1 SV=1;tr|G3V4F2|G3V4F2_HUMAN Acyl-coenzyme A t	7	15	15	14	9	10	9	3	4	4	9	10	9	3	4	4	15	15	14	8	9	8	3	3	4	38.2	38.2	38.2	46.292	421	421;421;395;463;483;301;421	0	212.67	By MS/MS	By MS/MS	By MS/MS	By MS/MS	By MS/MS	By MS/MS	22.3	26.8
	A0A087X106;CON__O43790;CON__Q14533;O43790;Q14533;CON__Q6NT21;CON__P78385;P78385;A6NCN2;CON__Q61726;F5GYI5	A0A087X106;CON__O43790;CON__Q14533;O43790;Q14533;CON__Q6NT21;CON__P78385;P78385;A6NCN2;CON__Q61726	16;16;16;16;16;14;14;14;9;8;7	14;14;14;14;14;12;12;12;9;6;7	7;7;7;7;7;6;6;6;4;2;0	Keratin, type II cuticular Hb6;Keratin, type II cuticular Hb1;Keratin, type II cuticular Hb3;Putative keratin-87 protein	KRT81;KRT86;KRT83;KRT87P	tr|A0A087X106|A0A087X106_HUMAN Keratin, type II cuticular Hb1 OS=Homo sapiens OX=9606 GN=KRT81 PE=1 SV=1;;;sp|O43790|KRT86_HUMAN Keratin, type II cuticular Hb6 OS=Homo sapiens OX=9606 GN=KRT86 PE=1 SV=1;sp|Q14533|KRT81_HUMAN Keratin, type II cuticular Hb1	11	16	14	7	13	13	11	15	13	14	12	11	10	14	11	13	3	5	5	5	5	4	7	4	6	26.4	24.6	11.8	53.116	484	484;486;505;486;505;493;493;493;255;479;295	0	44.855	By MS/MS	By MS/MS	By MS/MS	By MS/MS	By MS/MS	By MS/MS	20	22.7
	E7EWM3;A0A087X127;Q8NF64-3;Q8NF64-2;Q8NF64	E7EWM3;A0A087X127;Q8NF64-3;Q8NF64-2;Q8NF64	6;6;6;6;6	6;6;6;6;6	4;4;4;4;4	Zinc finger MIZ domain-containing protein 2	ZMIZ2	tr|E7EWM3|E7EWM3_HUMAN Zinc finger MIZ domain-containing protein 2 OS=Homo sapiens OX=9606 GN=ZMIZ2 PE=1 SV=1;tr|A0A087X127|A0A087X127_HUMAN Zinc finger MIZ domain-containing protein 2 OS=Homo sapiens OX=9606 GN=ZMIZ2 PE=1 SV=1;sp|Q8NF64-3|ZMIZ2_HUMAN Isof	5	6	6	4	3	3	3	3	3	5	3	3	3	3	3	5	2	2	2	2	2	2	2	3	3	11.8	11.8	9.8	93.667	888	888;923;862;894;920	0	13.355	By MS/MS	By matching	By MS/MS	By MS/MS	By MS/MS	By MS/MS	5.7	5.7
	A0A087X142;A6NMH6;A6NFQ9;F8W8I8;Q92599-2;Q92599-4;Q92599;Q92599-3;C9JV02;C9J4G8;A0A0A0MRP8	A0A087X142;A6NMH6;A6NFQ9;F8W8I8;Q92599-2;Q92599-4;Q92599;Q92599-3	12;12;12;12;12;12;12;9;4;3;1	9;9;9;9;9;9;9;6;3;3;1	9;9;9;9;9;9;9;6;3;3;1	Septin-8	2023-09-08	tr|A0A087X142|A0A087X142_HUMAN Septin OS=Homo sapiens OX=9606 GN=SEPTIN8 PE=1 SV=1;tr|A6NMH6|A6NMH6_HUMAN Septin OS=Homo sapiens OX=9606 GN=SEPTIN8 PE=1 SV=1;tr|A6NFQ9|A6NFQ9_HUMAN Septin OS=Homo sapiens OX=9606 GN=SEPTIN8 PE=1 SV=1;tr|F8W8I8|F8W8I8_HUMAN	11	12	9	9	10	9	10	10	9	9	7	7	7	7	6	6	8	8	8	7	7	7	7	6	6	36.2	28.2	28.2	49.355	426	426;430;440;460;429;442;483;369;130;97;78	0	89.505	By MS/MS	By MS/MS	By MS/MS	By MS/MS	By MS/MS	By MS/MS	31.2	34
	A0A087X158;Q9UPX8;Q9UPX8-3	A0A087X158;Q9UPX8;Q9UPX8-3	1;1;1	1;1;1	1;1;1	SH3 and multiple ankyrin repeat domains protein 2	SHANK2	tr|A0A087X158|A0A087X158_HUMAN SH3 and multiple ankyrin repeat domains protein 2 OS=Homo sapiens OX=9606 GN=SHANK2 PE=1 SV=2;sp|Q9UPX8|SHAN2_HUMAN SH3 and multiple ankyrin repeat domains protein 2 OS=Homo sapiens OX=9606 GN=SHANK2 PE=1 SV=3;sp|Q9UPX8-3|SHA	3	1	1	1	1	1	1	1	1	1	1	1	1	1	1	1	0	0	0	1	1	1	1	1	1	7.8	7.8	7.8	28.319	258	258;1470;1849	0.005687	1.3862	By MS/MS	By matching	By MS/MS	By matching	By matching	By matching	7.8	7.8
	Q5T6S3;A0A087X169;F5H8K3	Q5T6S3;A0A087X169;F5H8K3	2;2;1	2;2;1	2;2;1	PHD finger protein 19	PHF19	sp|Q5T6S3|PHF19_HUMAN PHD finger protein 19 OS=Homo sapiens OX=9606 GN=PHF19 PE=1 SV=1;tr|A0A087X169|A0A087X169_HUMAN PHD finger protein 19 OS=Homo sapiens OX=9606 GN=PHF19 PE=1 SV=1;tr|F5H8K3|F5H8K3_HUMAN PHD finger protein 19 OS=Homo sapiens OX=9606 GN=P	3	2	2	2	1	0	1	0	0	1	1	0	1	0	0	1	2	2	2	1	0	1	0	0	1	5.3	5.3	5.3	65.59	580	580;599;371	0.00027322	2.4076	By matching		By matching			By matching	2.4	0
	P54252-1;P54252;P54252-4;P54252-3;A0A2R8Y3X7;F5H211;G3V3R7;A0A087X1A8;D3VVH9;C9JQV6;G3V328;G3V4U9;A0A0A0MS38;A0A087WXY4;G3V2G1;S4R399;E9PJN5;G3V526;G3V2G2;G3V3T6;P54252-5;G3V3T0;G3V5H3;G3V4F4;G3V4F5;A0A2R8Y888	P54252-1;P54252;P54252-4;P54252-3;A0A2R8Y3X7;F5H211;G3V3R7;A0A087X1A8;D3VVH9;C9JQV6;G3V328;G3V4U9;A0A0A0MS38;A0A087WXY4;G3V2G1;S4R399;E9PJN5;G3V526;G3V2G2;G3V3T6;P54252-5	4;4;4;4;4;4;4;4;4;4;4;3;3;3;3;2;2;2;2;2;2;1;1;1;1;1	4;4;4;4;4;4;4;4;4;4;4;3;3;3;3;2;2;2;2;2;2;1;1;1;1;1	4;4;4;4;4;4;4;4;4;4;4;3;3;3;3;2;2;2;2;2;2;1;1;1;1;1	Ataxin-3	ATXN3	sp|P54252-1|ATX3_HUMAN Isoform 1 of Ataxin-3 OS=Homo sapiens OX=9606 GN=ATXN3;sp|P54252|ATX3_HUMAN Ataxin-3 OS=Homo sapiens OX=9606 GN=ATXN3 PE=1 SV=5;sp|P54252-4|ATX3_HUMAN Isoform 4 of Ataxin-3 OS=Homo sapiens OX=9606 GN=ATXN3;sp|P54252-3|ATX3_HUMAN Isof	26	4	4	4	2	1	1	1	1	1	2	1	1	1	1	1	3	3	2	2	1	1	1	1	1	14.8	14.8	14.8	41.78	364	364;361;346;306;351;370;329;324;301;291;260;278;310;288;223;202;205;200;150;126;182;95;161;159;150;87	0	4.1083	By MS/MS	By MS/MS	By MS/MS	By MS/MS	By MS/MS	By MS/MS	6.3	1.9
	A0A087X1B1;Q9Y6K9;Q9Y6K9-2;A0A087X0G7;A0A087WUW6;C9JN51;Q9Y6K9-3;A0A087WV30;C9J2V2;C9JH59;C9JCG6;A0A087X1K7	A0A087X1B1;Q9Y6K9;Q9Y6K9-2;A0A087X0G7;A0A087WUW6;C9JN51;Q9Y6K9-3;A0A087WV30;C9J2V2	6;6;6;5;5;4;4;3;3;2;1;1	6;6;6;5;5;4;4;3;3;2;1;1	6;6;6;5;5;4;4;3;3;2;1;1	NF-kappa-B essential modulator	IKBKG	tr|A0A087X1B1|A0A087X1B1_HUMAN NF-kappa-B essential modulator OS=Homo sapiens OX=9606 GN=IKBKG PE=1 SV=1;sp|Q9Y6K9|NEMO_HUMAN NF-kappa-B essential modulator OS=Homo sapiens OX=9606 GN=IKBKG PE=1 SV=2;sp|Q9Y6K9-2|NEMO_HUMAN Isoform 2 of NF-kappa-B essential	12	6	6	6	6	4	4	5	3	5	6	4	4	5	3	5	4	4	4	6	4	4	5	3	5	20.6	20.6	20.6	48.069	418	418;419;487;411;412;250;320;115;195;172;138;181	0	31.93	By MS/MS	By MS/MS	By MS/MS	By MS/MS	By MS/MS	By MS/MS	20.6	13.2
	A0A087X1B2;B9A018;Q53GS9;Q53GS9-2;Q53GS9-3;C9JIU2;F8WC91;A0A087WW31	A0A087X1B2;B9A018;Q53GS9;Q53GS9-2;Q53GS9-3	14;14;14;12;11;2;2;1	14;14;14;12;11;2;2;1	14;14;14;12;11;2;2;1	U4/U6.U5 tri-snRNP-associated protein 2	USP39	tr|A0A087X1B2|A0A087X1B2_HUMAN U4/U6.U5 tri-snRNP-associated protein 2 OS=Homo sapiens OX=9606 GN=USP39 PE=1 SV=1;tr|B9A018|B9A018_HUMAN U4/U6.U5 tri-snRNP-associated protein 2 OS=Homo sapiens OX=9606 GN=USP39 PE=1 SV=1;sp|Q53GS9|SNUT2_HUMAN U4/U6.U5 tri-s	8	14	14	14	10	12	11	13	12	13	10	12	11	13	12	13	13	13	14	10	12	11	13	12	13	38.8	38.8	38.8	56.399	487	487;536;565;462;488;129;154;61	0	142.84	By MS/MS	By MS/MS	By MS/MS	By MS/MS	By MS/MS	By MS/MS	29.8	34.7
	A0A087X1B7;X6R700;Q9Y3Y2-4;Q9Y3Y2;Q9Y3Y2-3;Q5T7Y7	A0A087X1B7;X6R700;Q9Y3Y2-4;Q9Y3Y2;Q9Y3Y2-3	3;3;3;3;3;1	3;3;3;3;3;1	3;3;3;3;3;1	Chromatin target of PRMT1 protein	CHTOP	tr|A0A087X1B7|A0A087X1B7_HUMAN Chromatin target of PRMT1 protein OS=Homo sapiens OX=9606 GN=CHTOP PE=1 SV=1;tr|X6R700|X6R700_HUMAN Chromatin target of PRMT1 protein OS=Homo sapiens OX=9606 GN=CHTOP PE=1 SV=1;sp|Q9Y3Y2-4|CHTOP_HUMAN Isoform 3 of Chromatin t	6	3	3	3	1	1	1	1	1	1	1	1	1	1	1	1	2	2	3	1	1	1	1	1	1	51.3	51.3	51.3	8.5199	76	76;223;202;248;249;101	0	15.486	By MS/MS	By MS/MS	By MS/MS	By MS/MS	By MS/MS	By MS/MS	21.1	21.1
	A0A087X1E4;P53365;P53365-3;P53365-2;E9PRV8;E9PPY7	A0A087X1E4;P53365;P53365-3;P53365-2	13;13;12;10;6;3	13;13;12;10;6;3	13;13;12;10;6;3	Arfaptin-2	ARFIP2	tr|A0A087X1E4|A0A087X1E4_HUMAN Arfaptin-2 OS=Homo sapiens OX=9606 GN=ARFIP2 PE=1 SV=1;sp|P53365|ARFP2_HUMAN Arfaptin-2 OS=Homo sapiens OX=9606 GN=ARFIP2 PE=1 SV=1;sp|P53365-3|ARFP2_HUMAN Isoform 3 of Arfaptin-2 OS=Homo sapiens OX=9606 GN=ARFIP2;sp|P53365-2	6	13	13	13	12	11	11	11	11	10	12	11	11	11	11	10	8	11	10	12	11	11	11	11	10	38.8	38.8	38.8	41.595	374	374;341;303;256;202;159	0	93.238	By MS/MS	By MS/MS	By MS/MS	By MS/MS	By MS/MS	By MS/MS	34.8	32.6
	A0A087X1G7;O60613	A0A087X1G7;O60613	1;1	1;1	1;1	15 kDa selenoprotein	2023-09-15	tr|A0A087X1G7|A0A087X1G7_HUMAN Selenoprotein F OS=Homo sapiens OX=9606 GN=SELENOF PE=1 SV=1;sp|O60613|SEP15_HUMAN Selenoprotein F OS=Homo sapiens OX=9606 GN=SELENOF PE=1 SV=4	2	1	1	1	0	0	0	0	0	1	0	0	0	0	0	1	0	1	1	0	0	0	0	0	1	7.9	7.9	7.9	17.942	164	164;165	0	3.8897						By matching	0	0
	A0A087X221;A0A087X1M1;Q1ZYL8-2;Q1ZYL8	A0A087X221;A0A087X1M1;Q1ZYL8-2;Q1ZYL8	1;1;1;1	1;1;1;1	1;1;1;1	Izumo sperm-egg fusion protein 4	IZUMO4	tr|A0A087X221|A0A087X221_HUMAN Izumo sperm-egg fusion protein 4 (Fragment) OS=Homo sapiens OX=9606 GN=IZUMO4 PE=1 SV=1;tr|A0A087X1M1|A0A087X1M1_HUMAN Izumo sperm-egg fusion protein 4 OS=Homo sapiens OX=9606 GN=IZUMO4 PE=1 SV=1;sp|Q1ZYL8-2|IZUM4_HUMAN Isofo	4	1	1	1	0	0	1	1	0	0	0	0	1	1	0	0	1	1	1	0	0	1	1	0	0	9.9	9.9	9.9	16.468	152	152;184;214;232	1	-2			By matching	By matching			0	0
	A0A087X1N0;Q9H3C7	A0A087X1N0;Q9H3C7	2;2	2;2	2;2	Gametogenetin-binding protein 2	GGNBP2	tr|A0A087X1N0|A0A087X1N0_HUMAN Gametogenetin-binding protein 2 (Fragment) OS=Homo sapiens OX=9606 GN=GGNBP2 PE=1 SV=1;sp|Q9H3C7|GGNB2_HUMAN Gametogenetin-binding protein 2 OS=Homo sapiens OX=9606 GN=GGNBP2 PE=1 SV=1	2	2	2	2	1	1	2	2	2	2	1	1	2	2	2	2	1	2	2	1	1	2	2	2	2	18	18	18	14.663	133	133;697	0	8.8292	By MS/MS	By MS/MS	By MS/MS	By matching	By MS/MS	By matching	8.3	8.3
	A0A087X1N6;J3QRU7;Q6QNY1-2;Q6QNY1	A0A087X1N6;J3QRU7;Q6QNY1-2;Q6QNY1	1;1;1;1	1;1;1;1	1;1;1;1	Biogenesis of lysosome-related organelles complex 1 subunit 2	BLOC1S2	tr|A0A087X1N6|A0A087X1N6_HUMAN Biogenesis of lysosome-related organelles complex 1 subunit 2 OS=Homo sapiens OX=9606 GN=BLOC1S2 PE=1 SV=1;tr|J3QRU7|J3QRU7_HUMAN Biogenesis of lysosome-related organelles complex 1 subunit 2 (Fragment) OS=Homo sapiens OX=960	4	1	1	1	1	0	1	1	1	0	1	0	1	1	1	0	0	0	0	1	0	1	1	1	0	28.4	28.4	28.4	11.125	95	95;117;99;142	0	12.028	By matching		By matching	By MS/MS	By MS/MS		28.4	0
	A0A087X1U1;F5GXM9;E7EUN2;Q8TF27;Q9UPQ3-2;Q9UPQ3;J3KQL4;A6NIR3	A0A087X1U1;F5GXM9;E7EUN2;Q8TF27;Q9UPQ3-2;Q9UPQ3;J3KQL4;A6NIR3	2;2;2;2;2;2;1;1	2;2;2;2;2;2;1;1	2;2;2;2;2;2;1;1	Arf-GAP with GTPase, ANK repeat and PH domain-containing protein 11;Arf-GAP with GTPase, ANK repeat and PH domain-containing protein 1;Arf-GAP with GTPase, ANK repeat and PH domain-containing protein 5	AGAP1;AGAP11;AGAP5	tr|A0A087X1U1|A0A087X1U1_HUMAN Arf-GAP with GTPase, ANK repeat and PH domain-containing protein 1 OS=Homo sapiens OX=9606 GN=AGAP1 PE=1 SV=1;tr|F5GXM9|F5GXM9_HUMAN Arf-GAP with GTPase, ANK repeat and PH domain-containing protein 1 OS=Homo sapiens OX=9606 G	8	2	2	2	2	2	0	2	1	2	2	2	0	2	1	2	0	0	0	2	2	0	2	1	2	4	4	4	82.688	750	750;803;1069;550;804;857;663;686	0	8.0186	By matching	By MS/MS		By MS/MS	By MS/MS	By MS/MS	4	4
	A0A087X1U5;F5H7T0;F6RJM5;Q96S38-2;Q96S38	A0A087X1U5;F5H7T0;F6RJM5;Q96S38-2;Q96S38	3;3;3;3;3	3;3;3;3;3	3;3;3;3;3	Ribosomal protein S6 kinase delta-1	RPS6KC1	tr|A0A087X1U5|A0A087X1U5_HUMAN Ribosomal protein S6 kinase delta-1 OS=Homo sapiens OX=9606 GN=RPS6KC1 PE=1 SV=1;tr|F5H7T0|F5H7T0_HUMAN Non-specific serine/threonine protein kinase OS=Homo sapiens OX=9606 GN=RPS6KC1 PE=1 SV=1;tr|F6RJM5|F6RJM5_HUMAN Non-spec	5	3	3	3	0	0	0	1	0	1	0	0	0	1	0	1	3	1	1	0	0	0	1	0	1	8.8	8.8	8.8	66.139	601	601;854;885;1054;1066	0	17.631				By matching		By MS/MS	0	0
	A0A0G2JQX1;A0A0G2JPW5;A0A0G2JSA7;A0A087X1Z1;Q96RT8-2;Q96RT8;A0A0G2JQI0;A0A0G2JR45;A0A0G2JRG1	A0A0G2JQX1;A0A0G2JPW5;A0A0G2JSA7;A0A087X1Z1;Q96RT8-2;Q96RT8	5;5;5;5;5;5;2;1;1	5;5;5;5;5;5;2;1;1	5;5;5;5;5;5;2;1;1	Gamma-tubulin complex component 5	TUBGCP5	tr|A0A0G2JQX1|A0A0G2JQX1_HUMAN Gamma-tubulin complex component OS=Homo sapiens OX=9606 GN=TUBGCP5 PE=1 SV=1;tr|A0A0G2JPW5|A0A0G2JPW5_HUMAN Gamma-tubulin complex component OS=Homo sapiens OX=9606 GN=TUBGCP5 PE=1 SV=1;tr|A0A0G2JSA7|A0A0G2JSA7_HUMAN Gamma-tub	9	5	5	5	2	3	3	5	2	2	2	3	3	5	2	2	1	1	1	2	3	3	5	2	2	4.9	4.9	4.9	118.65	1024	1024;1024;1026;1026;1024;1024;148;103;145	0	3.8668	By MS/MS	By MS/MS	By MS/MS	By MS/MS	By matching	By MS/MS	1.6	3.3
	A0A087X1Z3;Q9UL46;H0YM70;H0YKU2;H0YLG1;H0YLD2	A0A087X1Z3;Q9UL46;H0YM70	14;14;12;3;1;1	14;14;12;3;1;1	14;14;12;3;1;1	Proteasome activator complex subunit 2	PSME2	tr|A0A087X1Z3|A0A087X1Z3_HUMAN Proteasome activator complex subunit 2 OS=Homo sapiens OX=9606 GN=PSME2 PE=1 SV=1;sp|Q9UL46|PSME2_HUMAN Proteasome activator complex subunit 2 OS=Homo sapiens OX=9606 GN=PSME2 PE=1 SV=4;tr|H0YM70|H0YM70_HUMAN Proteasome activ	6	14	14	14	11	11	10	12	10	11	11	11	10	12	10	11	12	12	12	11	11	10	12	10	11	59.1	59.1	59.1	29.126	254	254;239;228;85;39;48	0	218.35	By MS/MS	By MS/MS	By MS/MS	By MS/MS	By MS/MS	By MS/MS	51.2	51.2
	A0A087X211;Q8TCG1;Q8TCG1-2;F8WAX6;F8WF26	A0A087X211;Q8TCG1;Q8TCG1-2	26;26;23;3;1	26;26;23;3;1	26;26;23;3;1	Protein CIP2A	KIAA1524	tr|A0A087X211|A0A087X211_HUMAN Protein CIP2A OS=Homo sapiens OX=9606 GN=CIP2A PE=1 SV=1;sp|Q8TCG1|CIP2A_HUMAN Protein CIP2A OS=Homo sapiens OX=9606 GN=CIP2A PE=1 SV=2;sp|Q8TCG1-2|CIP2A_HUMAN Isoform 2 of Protein CIP2A OS=Homo sapiens OX=9606 GN=CIP2A	5	26	26	26	20	20	19	15	15	17	20	20	19	15	15	17	18	19	20	20	20	19	15	15	17	37.6	37.6	37.6	102.28	906	906;905;746;121;48	0	179.45	By MS/MS	By MS/MS	By MS/MS	By MS/MS	By MS/MS	By MS/MS	29.9	30.1
	A0A087X256;Q2M389;Q2M389-2;F8VYH7;F8W1W1;F8VNZ5	A0A087X256;Q2M389;Q2M389-2	29;29;24;6;3;1	29;29;24;6;3;1	29;29;24;6;3;1	WASH complex subunit 7	KIAA1033	tr|A0A087X256|A0A087X256_HUMAN WASH complex subunit 4 OS=Homo sapiens OX=9606 GN=WASHC4 PE=1 SV=1;sp|Q2M389|WASC4_HUMAN WASH complex subunit 4 OS=Homo sapiens OX=9606 GN=WASHC4 PE=1 SV=2;sp|Q2M389-2|WASC4_HUMAN Isoform 2 of WASH complex subunit 4 OS=Homo s	6	29	29	29	21	27	24	22	24	26	21	27	24	22	24	26	23	20	21	21	27	24	22	24	26	32.3	32.3	32.3	136.5	1174	1174;1173;851;189;116;48	0	159.19	By MS/MS	By MS/MS	By MS/MS	By MS/MS	By MS/MS	By MS/MS	22.3	29.2
	A0A087X295;Q9NNW5;E9PDU5;E9PBK6;Q6PKC6;C9K020;V9GZ65;E5RFX3;F8WE36;C9JFP6;V9GYU1	A0A087X295;Q9NNW5;E9PDU5;E9PBK6	17;17;15;10;4;3;1;1;1;1;1	17;17;15;10;4;3;1;1;1;1;1	17;17;15;10;4;3;1;1;1;1;1	WD repeat-containing protein 6	WDR6	tr|A0A087X295|A0A087X295_HUMAN WD repeat-containing protein 6 OS=Homo sapiens OX=9606 GN=WDR6 PE=1 SV=1;sp|Q9NNW5|WDR6_HUMAN WD repeat-containing protein 6 OS=Homo sapiens OX=9606 GN=WDR6 PE=1 SV=1;tr|E9PDU5|E9PDU5_HUMAN WD repeat-containing protein 6 OS=H	11	17	17	17	8	9	7	8	9	9	8	9	7	8	9	9	10	13	16	8	9	7	8	9	9	23.7	23.7	23.7	125	1151	1151;1121;1070;569;289;271;35;61;68;99;125	0	44.452	By MS/MS	By MS/MS	By MS/MS	By MS/MS	By MS/MS	By MS/MS	9.9	10.8
	A0A087X2B2;E9PMH5;Q13490;E9PI77;E9PNM6;E9PIW1;H0YDY3;Q13490-2	A0A087X2B2;E9PMH5;Q13490;E9PI77;E9PNM6;E9PIW1;H0YDY3;Q13490-2	2;2;2;1;1;1;1;1	2;2;2;1;1;1;1;1	2;2;2;1;1;1;1;1	Baculoviral IAP repeat-containing protein 2	BIRC2	tr|A0A087X2B2|A0A087X2B2_HUMAN Baculoviral IAP repeat-containing protein 2 OS=Homo sapiens OX=9606 GN=BIRC2 PE=1 SV=1;tr|E9PMH5|E9PMH5_HUMAN Baculoviral IAP repeat-containing protein 2 OS=Homo sapiens OX=9606 GN=BIRC2 PE=1 SV=1;sp|Q13490|BIRC2_HUMAN Baculo	8	2	2	2	1	1	1	1	1	1	1	1	1	1	1	1	2	1	1	1	1	1	1	1	1	5.2	5.2	5.2	60.423	534	534;597;618;139;149;182;262;569	0	11.987	By MS/MS	By MS/MS	By MS/MS	By MS/MS	By MS/MS	By MS/MS	3.6	3.6
	A0A087X2D5;Q9BRJ2;A0A0G2JMS5;A0A087WU62	A0A087X2D5;Q9BRJ2;A0A0G2JMS5;A0A087WU62	9;9;7;7	9;9;7;7	9;9;7;7	39S ribosomal protein L45, mitochondrial	MRPL45	tr|A0A087X2D5|A0A087X2D5_HUMAN 39S ribosomal protein L45, mitochondrial OS=Homo sapiens OX=9606 GN=MRPL45 PE=1 SV=1;sp|Q9BRJ2|RM45_HUMAN 39S ribosomal protein L45, mitochondrial OS=Homo sapiens OX=9606 GN=MRPL45 PE=1 SV=2;tr|A0A0G2JMS5|A0A0G2JMS5_HUMAN 39S	4	9	9	9	7	7	8	7	8	7	7	7	8	7	8	7	9	6	8	7	7	8	7	8	7	36.3	36.3	36.3	35.29	306	306;306;256;256	0	143.74	By MS/MS	By MS/MS	By MS/MS	By MS/MS	By MS/MS	By MS/MS	30.1	30.1
	A0A087X2H0;Q99728-3;Q99728-2;Q99728	A0A087X2H0;Q99728-3;Q99728-2;Q99728	1;1;1;1	1;1;1;1	1;1;1;1	BRCA1-associated RING domain protein 1	BARD1	tr|A0A087X2H0|A0A087X2H0_HUMAN BRCA1-associated RING domain protein 1 OS=Homo sapiens OX=9606 GN=BARD1 PE=1 SV=2;sp|Q99728-3|BARD1_HUMAN Isoform beta of BRCA1-associated RING domain protein 1 OS=Homo sapiens OX=9606 GN=BARD1;sp|Q99728-2|BARD1_HUMAN Isoform	4	1	1	1	0	0	1	1	1	1	0	0	1	1	1	1	1	1	1	0	0	1	1	1	1	1.4	1.4	1.4	71.87	641	641;680;758;777	0.0034107	1.6424			By matching	By matching	By matching	By matching	0	0
	A0A087X2H1;Q9ULT8;H0YJP0;G3V4V5;H0YJD4;A0A087WVU6	A0A087X2H1;Q9ULT8	55;55;27;24;19;5	55;55;27;24;19;5	55;55;27;24;19;5	E3 ubiquitin-protein ligase HECTD1	HECTD1	tr|A0A087X2H1|A0A087X2H1_HUMAN HECT-type E3 ubiquitin transferase OS=Homo sapiens OX=9606 GN=HECTD1 PE=1 SV=1;sp|Q9ULT8|HECD1_HUMAN E3 ubiquitin-protein ligase HECTD1 OS=Homo sapiens OX=9606 GN=HECTD1 PE=1 SV=3	6	55	55	55	36	39	37	38	30	35	36	39	37	38	30	35	40	38	41	36	39	37	38	30	35	28.5	28.5	28.5	289.63	2614	2614;2610;1465;926;976;212	0	323.31	By MS/MS	By MS/MS	By MS/MS	By MS/MS	By MS/MS	By MS/MS	18	19.2
	A0A087X2I1;P62333;H0YJC0;H0YJS8;H0YJX2;H0YJE9;H0YJT1;H0YJD2;H0YJY8	A0A087X2I1;P62333;H0YJC0	27;27;14;11;6;3;3;1;1	27;27;14;11;6;3;3;1;1	27;27;14;11;6;3;3;1;1	26S protease regulatory subunit 10B	PSMC6	tr|A0A087X2I1|A0A087X2I1_HUMAN 26S proteasome regulatory subunit 10B OS=Homo sapiens OX=9606 GN=PSMC6 PE=1 SV=1;sp|P62333|PRS10_HUMAN 26S proteasome regulatory subunit 10B OS=Homo sapiens OX=9606 GN=PSMC6 PE=1 SV=1;tr|H0YJC0|H0YJC0_HUMAN 26S proteasome reg	9	27	27	27	22	24	23	23	25	25	22	24	23	23	25	25	20	22	21	22	24	23	23	25	25	69	69	69	45.796	403	403;389;262;194;67;70;97;33;36	0	323.31	By MS/MS	By MS/MS	By MS/MS	By MS/MS	By MS/MS	By MS/MS	59.1	64.3
	A0A088AWN2;Q8TBZ3-4;Q8TBZ3-5;Q8TBZ3-6;Q8TBZ3;Q8TBZ3-2;Q8TBZ3-7;H0YNU0;H0YKE8;Q8TBZ3-8;Q8TBZ3-3	A0A088AWN2;Q8TBZ3-4;Q8TBZ3-5;Q8TBZ3-6;Q8TBZ3;Q8TBZ3-2;Q8TBZ3-7	4;4;4;4;4;4;4;1;1;1;1	4;4;4;4;4;4;4;1;1;1;1	4;4;4;4;4;4;4;1;1;1;1	WD repeat-containing protein 20	WDR20	tr|A0A088AWN2|A0A088AWN2_HUMAN WD repeat-containing protein 20 OS=Homo sapiens OX=9606 GN=WDR20 PE=1 SV=1;sp|Q8TBZ3-4|WDR20_HUMAN Isoform 4 of WD repeat-containing protein 20 OS=Homo sapiens OX=9606 GN=WDR20;sp|Q8TBZ3-5|WDR20_HUMAN Isoform 5 of WD repeat-c	11	4	4	4	1	3	3	3	2	2	1	3	3	3	2	2	2	1	1	1	3	3	3	2	2	8.2	8.2	8.2	67.475	612	612;499;508;520;569;581;600;66;176;86;195	0	4.2919	By matching	By MS/MS	By MS/MS	By MS/MS	By MS/MS	By matching	1.5	5.2
	A0A088AWN3;Q9BZ29-4;A0A0A0MSY4;Q9BZ29-3;Q9BZ29-5;Q9BZ29;Q6ZSL5;A0A0A0MT38;Q9BZ29-6;H0Y3S1;Q5JUD8;H7BZ79;A0A0D9SFH5;Q5JUD3;X6RGR3	A0A088AWN3;Q9BZ29-4;A0A0A0MSY4;Q9BZ29-3;Q9BZ29-5;Q9BZ29;Q6ZSL5;A0A0A0MT38;Q9BZ29-6	41;41;39;39;39;39;24;22;22;17;10;9;9;4;4	41;41;39;39;39;39;24;22;22;17;10;9;9;4;4	38;38;36;36;36;36;22;20;20;16;9;9;8;4;4	Dedicator of cytokinesis protein 9	DOCK9	tr|A0A088AWN3|A0A088AWN3_HUMAN Dedicator of cytokinesis protein 9 OS=Homo sapiens OX=9606 GN=DOCK9 PE=1 SV=2;sp|Q9BZ29-4|DOCK9_HUMAN Isoform 4 of Dedicator of cytokinesis protein 9 OS=Homo sapiens OX=9606 GN=DOCK9;tr|A0A0A0MSY4|A0A0A0MSY4_HUMAN Dedicator o	15	41	41	38	6	5	4	3	4	4	6	5	4	3	4	4	33	31	37	5	4	3	2	3	4	29.4	29.4	27.9	237.91	2081	2081;2093;2101;2061;2068;2069;1393;1254;1253;669;424;390;705;203;250	0	250.53	By MS/MS	By MS/MS	By matching	By MS/MS	By matching	By MS/MS	4.3	3.1
	A0A096LNH6;Q14185	A0A096LNH6;Q14185	13;13	13;13	13;13	Dedicator of cytokinesis protein 1	DOCK1	tr|A0A096LNH6|A0A096LNH6_HUMAN Dedicator of cytokinesis protein 1 OS=Homo sapiens OX=9606 GN=DOCK1 PE=1 SV=1;sp|Q14185|DOCK1_HUMAN Dedicator of cytokinesis protein 1 OS=Homo sapiens OX=9606 GN=DOCK1 PE=1 SV=2	2	13	13	13	3	5	6	6	3	4	3	5	6	6	3	4	12	7	10	3	5	6	6	3	4	8	8	8	217.75	1886	1886;1865	0	21.14	By MS/MS	By MS/MS	By MS/MS	By MS/MS	By MS/MS	By MS/MS	2	3.1
	A0A0G2JN56;A3QJZ7;A0A1B0GU46;A0A0G2JP20;A0A096LNW4;H0Y7S4;Q5VXH4;Q5TYX0;Q5VWM5;O60813;O60810;A6NGN4	A0A0G2JN56;A3QJZ7;A0A1B0GU46;A0A0G2JP20;A0A096LNW4;H0Y7S4;Q5VXH4;Q5TYX0;Q5VWM5;O60813;O60810;A6NGN4	1;1;1;1;1;1;1;1;1;1;1;1	1;1;1;1;1;1;1;1;1;1;1;1	1;1;1;1;1;1;1;1;1;1;1;1	Putative PRAME family member 26;PRAME family member 6;PRAME family member 5;PRAME family member 9/15;PRAME family member 11;PRAME family member 4;PRAME family member 25	LOC101929983;PRAMEF25;PRAMEF26;PRAMEF6;PRAMEF5;PRAMEF9;PRAMEF11;PRAMEF4	tr|A0A0G2JN56|A0A0G2JN56_HUMAN PRAME family member 25 OS=Homo sapiens OX=9606 GN=PRAMEF25 PE=3 SV=1;sp|A3QJZ7|PRA27_HUMAN PRAME family member 27 OS=Homo sapiens OX=9606 GN=PRAMEF27 PE=3 SV=2;tr|A0A1B0GU46|A0A1B0GU46_HUMAN PRAME family member 9/15 OS=Homo s	12	1	1	1	1	1	1	1	1	1	1	1	1	1	1	1	1	1	1	1	1	1	1	1	1	1.6	1.6	1.6	50.601	436	436;478;478;478;478;382;476;476;478;478;478;478	1	-2	By MS/MS	By MS/MS	By MS/MS	By MS/MS	By MS/MS	By MS/MS	1.6	1.6
	P30566;A0A7P0Z472;A0A7P0T9A7;A0A096LNY6;A0A1B0GTJ7;A0A1B0GWJ0;A0A1B0GTG9;P30566-2;A0A0A6YY92;A0A7P0T8E4;A0A096LNY5;A0A1B0GWF8;A0A096LP92;A0A096LNY4;A0A096LP72;B4DEP1;A0A096LPA2;A0A096LP76;A0A1W2PRX2;V9GY96;A0A096LNT0	P30566;A0A7P0Z472;A0A7P0T9A7;A0A096LNY6;A0A1B0GTJ7;A0A1B0GWJ0;A0A1B0GTG9;P30566-2;A0A0A6YY92;A0A7P0T8E4;A0A096LNY5;A0A1B0GWF8;A0A096LP92	19;19;19;19;19;19;17;17;17;17;16;15;10;6;4;4;3;3;2;2;1	19;19;19;19;19;19;17;17;17;17;16;15;10;6;4;4;3;3;2;2;1	19;19;19;19;19;19;17;17;17;17;16;15;10;6;4;4;3;3;2;2;1	Adenylosuccinate lyase	ADSL	sp|P30566|PUR8_HUMAN Adenylosuccinate lyase OS=Homo sapiens OX=9606 GN=ADSL PE=1 SV=2;tr|A0A7P0Z472|A0A7P0Z472_HUMAN Adenylosuccinate lyase OS=Homo sapiens OX=9606 GN=ADSL PE=4 SV=1;tr|A0A7P0T9A7|A0A7P0T9A7_HUMAN Adenylosuccinate lyase OS=Homo sapiens OX=9	21	19	19	19	16	14	15	14	16	17	16	14	15	14	16	17	15	16	16	16	14	15	14	16	17	57.2	57.2	57.2	54.889	484	484;526;513;498;480;480;467;425;498;469;381;403;273;164;149;127;133;102;142;57;81	0	289.52	By MS/MS	By MS/MS	By MS/MS	By MS/MS	By MS/MS	By MS/MS	54.1	51.7
	C9JFE4;Q13098-7;Q13098;Q13098-5;A8K070;A0A096LPJ3;A0A096LP07;Q13098-6;J3KSA5;J3QLT0;J3KRJ4;J3QS88;J3KTB0;J3QL53;J3QS84;J3KRE8;J3QLE8;J3QQX0	C9JFE4;Q13098-7;Q13098;Q13098-5;A8K070;A0A096LPJ3;A0A096LP07;Q13098-6;J3KSA5;J3QLT0;J3KRJ4	14;14;14;14;14;14;14;9;9;7;7;5;5;3;3;3;3;2	14;14;14;14;14;14;14;9;9;7;7;5;5;3;3;3;3;2	14;14;14;14;14;14;14;9;9;7;7;5;5;3;3;3;3;2	COP9 signalosome complex subunit 1	GPS1	tr|C9JFE4|C9JFE4_HUMAN COP9 signalosome complex subunit 1 OS=Homo sapiens OX=9606 GN=GPS1 PE=1 SV=2;sp|Q13098-7|CSN1_HUMAN Isoform 2 of COP9 signalosome complex subunit 1 OS=Homo sapiens OX=9606 GN=GPS1;sp|Q13098|CSN1_HUMAN COP9 signalosome complex subunit	18	14	14	14	11	11	12	10	10	11	11	11	12	10	10	11	11	12	12	11	11	12	10	10	11	37.8	37.8	37.8	53.371	471	471;527;491;487;526;490;486;549;210;168;253;134;139;168;101;186;166;79	0	274.19	By MS/MS	By MS/MS	By MS/MS	By MS/MS	By MS/MS	By MS/MS	28	28
	A0A096LP25;E9PG46;Q2M2I8-2;Q2M2I8;Q6ZSR9;A0A096LNZ0	A0A096LP25;E9PG46;Q2M2I8-2;Q2M2I8	15;9;9;9;5;2	15;9;9;9;5;2	13;7;7;7;5;2	AP2-associated protein kinase 1	AAK1	tr|A0A096LP25|A0A096LP25_HUMAN AP2-associated protein kinase 1 OS=Homo sapiens OX=9606 GN=AAK1 PE=1 SV=2;tr|E9PG46|E9PG46_HUMAN AP2-associated protein kinase 1 OS=Homo sapiens OX=9606 GN=AAK1 PE=1 SV=1;sp|Q2M2I8-2|AAK1_HUMAN Isoform 2 of AP2-associated pro	6	15	15	13	3	3	4	4	2	4	3	3	4	4	2	4	15	12	13	3	3	4	4	2	4	19.6	19.6	18	125.88	1163	1163;674;863;961;355;339	0	107.05	By matching	By matching	By MS/MS	By MS/MS	By MS/MS	By MS/MS	2.8	2.8
	A0A0G2JJ26;A0A140T9R9;A0A0G2JIT5;A0A0G2JJ52;A0A0G2JHI3;A0A140TA46;A0A0G2JKY0;A0A096LP39;Q9H633;Q9H633-4;Q9H633-2	A0A0G2JJ26;A0A140T9R9;A0A0G2JIT5;A0A0G2JJ52;A0A0G2JHI3;A0A140TA46;A0A0G2JKY0;A0A096LP39;Q9H633;Q9H633-4;Q9H633-2	2;2;2;2;2;2;2;2;2;2;2	2;2;2;2;2;2;2;2;2;2;2	2;2;2;2;2;2;2;2;2;2;2	Ribonuclease P protein subunit p21	TRIM39-RPP21;RPP21	tr|A0A0G2JJ26|A0A0G2JJ26_HUMAN Ribonuclease P protein subunit p21 OS=Homo sapiens OX=9606 GN=RPP21 PE=1 SV=1;tr|A0A140T9R9|A0A140T9R9_HUMAN RPP21 OS=Homo sapiens OX=9606 GN=RPP21 PE=1 SV=1;tr|A0A0G2JIT5|A0A0G2JIT5_HUMAN RPP21 OS=Homo sapiens OX=9606 GN=RPP	11	2	2	2	1	0	1	1	1	0	1	0	1	1	1	0	0	0	0	1	0	1	1	1	0	26	26	26	17.57	154	154;162;162;177;177;503;503;503;154;162;177	0	9.3776	By MS/MS		By MS/MS	By MS/MS	By matching		16.2	0
	A8MQT7;A0A096LP69;P14209-2;P14209;P14209-3	A8MQT7;A0A096LP69;P14209-2;P14209;P14209-3	2;2;2;2;1	2;2;2;2;1	2;2;2;2;1	CD99 antigen	CD99	tr|A8MQT7|A8MQT7_HUMAN CD99 antigen OS=Homo sapiens OX=9606 GN=CD99 PE=1 SV=1;tr|A0A096LP69|A0A096LP69_HUMAN CD99 antigen OS=Homo sapiens OX=9606 GN=CD99 PE=1 SV=1;sp|P14209-2|CD99_HUMAN Isoform II of CD99 antigen OS=Homo sapiens OX=9606 GN=CD99;sp|P14209|	5	2	2	2	0	0	0	0	0	0	0	0	0	0	0	0	1	1	2	0	0	0	0	0	0	33.9	33.9	33.9	17.694	177	177;184;160;185;169	0	18.8							0	0
	A0A0A0MR88;A0A096LPC5;Q9Y4E1-5;Q9Y4E1-6;Q9Y4E1-2;Q9Y4E1-1;Q9Y4E1;J3KP36;Q9Y4E1-3;Q5T1D7;A0A0A0MT65;B1AP61	A0A0A0MR88;A0A096LPC5;Q9Y4E1-5;Q9Y4E1-6;Q9Y4E1-2;Q9Y4E1-1;Q9Y4E1;J3KP36;Q9Y4E1-3	16;16;13;13;13;13;13;10;10;3;3;2	1;1;1;1;1;1;1;1;1;0;0;0	1;1;1;1;1;1;1;1;1;0;0;0	WASH complex subunit FAM21C	FAM21C	tr|A0A0A0MR88|A0A0A0MR88_HUMAN WASH complex subunit 2C OS=Homo sapiens OX=9606 GN=WASHC2C PE=1 SV=1;tr|A0A096LPC5|A0A096LPC5_HUMAN WASH complex subunit 2C OS=Homo sapiens OX=9606 GN=WASHC2C PE=1 SV=1;sp|Q9Y4E1-5|WAC2C_HUMAN Isoform 5 of WASH complex subuni	12	16	1	1	11	10	10	9	13	11	0	1	0	0	1	1	1	1	1	0	1	0	0	1	1	21.7	1.9	1.9	147.05	1341	1341;1341;1245;1279;1310;1318;1320;1262;1263;106;279;156	1	-2	By matching	By matching	By matching	By matching	By matching	By MS/MS	15	15.7
	A0A096LPI6;P0DPI2;A0A0B4J2D5;A0A096LNH5;P0DPI2-2;A0A0B4J2D5-2;H7C1F6;H7C2G3;A0A096LP73;A0A2R8YDR7;F2Z2Q0;A0A096LP12;A0A096LNJ1;A0A2R8Y6K9	A0A096LPI6;P0DPI2;A0A0B4J2D5;A0A096LNH5;P0DPI2-2;A0A0B4J2D5-2	13;9;9;8;7;7;6;6;4;4;4;4;3;3	9;9;9;8;7;7;6;6;4;4;4;4;3;3	9;9;9;8;7;7;6;6;4;4;4;4;3;3			tr|A0A096LPI6|A0A096LPI6_HUMAN Utp12 domain-containing protein (Fragment) OS=Homo sapiens OX=9606 PE=4 SV=2;sp|P0DPI2|GAL3A_HUMAN Glutamine amidotransferase-like class 1 domain-containing protein 3A, mitochondrial OS=Homo sapiens OX=9606 GN=GATD3A PE=1 SV=	14	13	9	9	11	9	13	13	11	12	7	6	9	9	8	8	6	7	7	7	6	9	9	8	8	70.3	55.6	55.6	30.376	279	279;268;268;182;237;237;184;191;137;190;217;224;106;163	0	121.15	By MS/MS	By MS/MS	By MS/MS	By MS/MS	By MS/MS	By MS/MS	63.8	55.6
	A0A096LPK7;A0A182DWF2;D3YTF8;A0A182DWF3;Q9NNW7-2;Q9NNW7;Q9NNW7-3;A0A096LPD9;E7EWK1;Q9NNW7-4;A0A096LPH4;A0A096LPB7;A0A096LP96;A0A0U1RQX0;A0A096LNY7	A0A096LPK7;A0A182DWF2;D3YTF8;A0A182DWF3;Q9NNW7-2;Q9NNW7;Q9NNW7-3;A0A096LPD9;E7EWK1	11;11;11;11;11;11;8;7;7;5;4;4;4;4;2	10;10;10;10;10;10;8;6;6;5;4;4;4;4;2	10;10;10;10;10;10;8;6;6;5;4;4;4;4;2	Thioredoxin reductase 2, mitochondrial	TXNRD2	tr|A0A096LPK7|A0A096LPK7_HUMAN Thioredoxin-disulfide reductase OS=Homo sapiens OX=9606 GN=TXNRD2 PE=1 SV=1;tr|A0A182DWF2|A0A182DWF2_HUMAN Thioredoxin-disulfide reductase OS=Homo sapiens OX=9606 GN=TXNRD2 PE=1 SV=1;tr|D3YTF8|D3YTF8_HUMAN Thioredoxin-disulfi	15	11	10	10	9	10	9	9	10	9	8	9	8	8	9	8	6	4	3	8	9	8	8	9	8	33	29.8	29.8	50.057	463	463;494;501;523;498;524;428;306;338;277;165;180;212;362;171	0	118.1	By MS/MS	By MS/MS	By MS/MS	By MS/MS	By MS/MS	By MS/MS	24.8	27
	A0A0A0MQR2;Q9BY42;A2A2L5;A2A2L6	A0A0A0MQR2;Q9BY42;A2A2L5	7;7;4;3	7;7;4;3	7;7;4;3	Protein RTF2 homolog	RTFDC1	tr|A0A0A0MQR2|A0A0A0MQR2_HUMAN Replication termination factor 2 OS=Homo sapiens OX=9606 GN=RTF2 PE=1 SV=1;sp|Q9BY42|RTF2_HUMAN Replication termination factor 2 OS=Homo sapiens OX=9606 GN=RTF2 PE=1 SV=3;tr|A2A2L5|A2A2L5_HUMAN Replication termination factor	4	7	7	7	7	6	7	6	6	4	7	6	7	6	6	4	6	6	5	7	6	7	6	6	4	24.4	24.4	24.4	37.531	336	336;306;277;230	0	27.112	By MS/MS	By MS/MS	By MS/MS	By MS/MS	By MS/MS	By MS/MS	24.4	20.8
	A0A0A0MQS1;Q53H96;B5MD87;F8WEI0;A0A087WTU2	A0A0A0MQS1;Q53H96	9;9;4;2;1	9;9;4;2;1	1;1;0;0;0	Pyrroline-5-carboxylate reductase;Pyrroline-5-carboxylate reductase 3	PYCRL	tr|A0A0A0MQS1|A0A0A0MQS1_HUMAN Pyrroline-5-carboxylate reductase OS=Homo sapiens OX=9606 GN=PYCR3 PE=1 SV=1;sp|Q53H96|P5CR3_HUMAN Pyrroline-5-carboxylate reductase 3 OS=Homo sapiens OX=9606 GN=PYCR3 PE=1 SV=3	5	9	9	1	8	8	8	9	8	8	8	8	8	9	8	8	8	8	8	0	1	1	1	1	1	41.6	41.6	6.3	29.892	286	286;274;137;44;59	0	75.736	By MS/MS	By MS/MS	By MS/MS	By MS/MS	By MS/MS	By MS/MS	35.3	38.8
	K7EKC9;K7EM61;F5H0Q6;A0A0A0MQS2;Q8N2M8-3;Q8N2M8	K7EKC9;K7EM61;F5H0Q6;A0A0A0MQS2;Q8N2M8-3;Q8N2M8	2;2;2;2;2;2	2;2;2;2;2;2	2;2;2;2;2;2	CLK4-associating serine/arginine rich protein	CLASRP	tr|K7EKC9|K7EKC9_HUMAN CLK4-associating serine/arginine-rich protein (Fragment) OS=Homo sapiens OX=9606 GN=CLASRP PE=1 SV=1;tr|K7EM61|K7EM61_HUMAN CLK4-associating serine/arginine-rich protein (Fragment) OS=Homo sapiens OX=9606 GN=CLASRP PE=1 SV=2;tr|F5H0Q	6	2	2	2	2	2	1	2	1	1	2	2	1	2	1	1	2	0	1	2	2	1	2	1	1	47.7	47.7	47.7	10.294	86	86;188;655;674;594;674	0	12.653	By MS/MS	By MS/MS	By MS/MS	By MS/MS	By matching	By MS/MS	47.7	47.7
	A0A0A0MQT4;Q5QP82-2;Q5QP82	A0A0A0MQT4;Q5QP82-2;Q5QP82	2;2;2	2;2;2	2;2;2	DDB1- and CUL4-associated factor 10	DCAF10	tr|A0A0A0MQT4|A0A0A0MQT4_HUMAN DDB1- and CUL4-associated factor 10 OS=Homo sapiens OX=9606 GN=DCAF10 PE=1 SV=1;sp|Q5QP82-2|DCA10_HUMAN Isoform 2 of DDB1- and CUL4-associated factor 10 OS=Homo sapiens OX=9606 GN=DCAF10;sp|Q5QP82|DCA10_HUMAN DDB1- and CUL4-a	3	2	2	2	0	0	0	0	0	0	0	0	0	0	0	0	2	0	1	0	0	0	0	0	0	6.7	6.7	6.7	43.196	386	386;522;559	0.0028966	1.7077							0	0
	A0A0A0MQU0;Q9BV38;K7EIR0;K7EML4;A0A087X237;K7EKX5	A0A0A0MQU0;Q9BV38;K7EIR0	15;15;12;6;4;4	15;15;12;6;4;4	1;1;1;1;1;1	WD repeat-containing protein 18	WDR18	tr|A0A0A0MQU0|A0A0A0MQU0_HUMAN WD repeat-containing protein 18 (Fragment) OS=Homo sapiens OX=9606 GN=WDR18 PE=1 SV=1;sp|Q9BV38|WDR18_HUMAN WD repeat-containing protein 18 OS=Homo sapiens OX=9606 GN=WDR18 PE=1 SV=2;tr|K7EIR0|K7EIR0_HUMAN WD repeat-containin	6	15	15	1	13	14	12	11	13	13	13	14	12	11	13	13	10	11	11	1	0	1	0	1	0	47.6	47.6	1.6	46.909	429	429;432;409;268;144;152	0	97.204	By MS/MS	By MS/MS	By MS/MS	By MS/MS	By MS/MS	By MS/MS	39.2	45.9
	A0A0A0MQU4;Q96I15;Q96I15-2;H7C3V9;H7C277;H7C1N7;H7C4A1;H7C280;C9JNL5;F8WCL3;F8WBU3	A0A0A0MQU4;Q96I15;Q96I15-2;H7C3V9;H7C277	16;16;11;10;9;6;5;4;3;1;1	16;16;11;10;9;6;5;4;3;1;1	16;16;11;10;9;6;5;4;3;1;1	Selenocysteine lyase	SCLY	tr|A0A0A0MQU4|A0A0A0MQU4_HUMAN Selenocysteine lyase OS=Homo sapiens OX=9606 GN=SCLY PE=1 SV=1;sp|Q96I15|SCLY_HUMAN Selenocysteine lyase OS=Homo sapiens OX=9606 GN=SCLY PE=1 SV=4;sp|Q96I15-2|SCLY_HUMAN Isoform 2 of Selenocysteine lyase OS=Homo sapiens OX=96	11	16	16	16	6	7	6	8	7	10	6	7	6	8	7	10	9	13	12	6	7	6	8	7	10	64	64	64	48.793	453	453;445;317;241;251;122;194;151;162;71;73	0	125.32	By MS/MS	By MS/MS	By MS/MS	By MS/MS	By MS/MS	By MS/MS	24.1	24.1
	A0A0A0MQV9;Q9UPS6-2;Q9UPS6	A0A0A0MQV9;Q9UPS6-2;Q9UPS6	1;1;1	1;1;1	1;1;1	Histone-lysine N-methyltransferase;Histone-lysine N-methyltransferase SETD1B	SETD1B	tr|A0A0A0MQV9|A0A0A0MQV9_HUMAN Histone-lysine N-methyltransferase SETD1B OS=Homo sapiens OX=9606 GN=SETD1B PE=1 SV=1;sp|Q9UPS6-2|SET1B_HUMAN Isoform 2 of Histone-lysine N-methyltransferase SETD1B OS=Homo sapiens OX=9606 GN=SETD1B;sp|Q9UPS6|SET1B_HUMAN Hist	3	1	1	1	0	1	1	0	1	0	0	1	1	0	1	0	0	1	0	0	1	1	0	1	0	1.1	1.1	1.1	208.77	1923	1923;1923;1966	0.0037983	1.608		By MS/MS	By matching		By matching		0	1.1
	A0A0A0MQW0;A0A0A0MR39;A0A087WUT0;Q9P2K5-2;Q9P2K5;A0A0C4DGV1;H0YN19;H0YKS1;Q9P2K5-3;A0A087WWC8;Q9P2K5-4	A0A0A0MQW0;A0A0A0MR39;A0A087WUT0;Q9P2K5-2;Q9P2K5;A0A0C4DGV1	12;12;11;11;11;6;5;4;4;1;1	12;12;11;11;11;6;5;4;4;1;1	12;12;11;11;11;6;5;4;4;1;1	Myelin expression factor 2	MYEF2	tr|A0A0A0MQW0|A0A0A0MQW0_HUMAN Myelin expression factor 2 OS=Homo sapiens OX=9606 GN=MYEF2 PE=1 SV=1;tr|A0A0A0MR39|A0A0A0MR39_HUMAN Myelin expression factor 2 OS=Homo sapiens OX=9606 GN=MYEF2 PE=1 SV=1;tr|A0A087WUT0|A0A087WUT0_HUMAN Myelin expression facto	11	12	12	12	10	10	10	10	9	11	10	10	10	10	9	11	4	4	5	10	10	10	10	9	11	30	30	30	61.957	576	576;600;547;576;600;211;290;126;188;126;128	0	68.865	By MS/MS	By MS/MS	By MS/MS	By MS/MS	By MS/MS	By MS/MS	26.2	26.2
	A0A0A0MQX1;Q9HD67;D6RGD1;Q9HD67-3;E9PEW5	A0A0A0MQX1;Q9HD67;D6RGD1	8;8;7;2;1	8;8;7;2;1	8;8;7;2;1	Unconventional myosin-X	MYO10	tr|A0A0A0MQX1|A0A0A0MQX1_HUMAN Unconventional myosin-X OS=Homo sapiens OX=9606 GN=MYO10 PE=1 SV=1;sp|Q9HD67|MYO10_HUMAN Unconventional myosin-X OS=Homo sapiens OX=9606 GN=MYO10 PE=1 SV=3;tr|D6RGD1|D6RGD1_HUMAN Unconventional myosin-X (Fragment) OS=Homo sap	5	8	8	8	0	3	0	2	1	0	0	3	0	2	1	0	7	5	6	0	3	0	2	1	0	5.9	5.9	5.9	238.51	2069	2069;2058;830;1415;1397	0	31.865		By MS/MS		By MS/MS	By matching		0	2.5
	A0A0A0MQX2;Q9HD23-2;Q9HD23;Q9HD23-4	A0A0A0MQX2;Q9HD23-2;Q9HD23;Q9HD23-4	4;4;4;4	4;4;4;4	4;4;4;4	Magnesium transporter MRS2 homolog, mitochondrial	MRS2	tr|A0A0A0MQX2|A0A0A0MQX2_HUMAN Magnesium transporter OS=Homo sapiens OX=9606 GN=MRS2 PE=1 SV=1;sp|Q9HD23-2|MRS2_HUMAN Isoform 2 of Magnesium transporter MRS2 homolog, mitochondrial OS=Homo sapiens OX=9606 GN=MRS2;sp|Q9HD23|MRS2_HUMAN Magnesium transporter	4	4	4	4	2	2	3	2	2	1	2	2	3	2	2	1	2	2	2	2	2	3	2	2	1	14.5	14.5	14.5	44.277	393	393;408;443;446	0	14.708	By MS/MS	By MS/MS	By MS/MS	By MS/MS	By MS/MS	By MS/MS	7.1	7.1
	C9JP00;A0A0A0MQX8;Q9NR56;H7C4T5;Q86VM6;Q9NR56-7;Q9NR56-6;Q9NR56-2;Q9NR56-5;Q9NR56-3;Q9NR56-4;C9JCX1;H7C4Y1;C9J4T8	C9JP00;A0A0A0MQX8;Q9NR56;H7C4T5;Q86VM6;Q9NR56-7;Q9NR56-6;Q9NR56-2;Q9NR56-5;Q9NR56-3;Q9NR56-4	7;7;7;6;6;6;6;6;6;5;5;3;3;2	7;7;7;6;6;6;6;6;6;5;5;3;3;2	3;3;3;2;3;2;2;2;2;1;1;2;2;0	Muscleblind-like protein 1	MBNL1	tr|C9JP00|C9JP00_HUMAN Muscleblind-like protein 1 OS=Homo sapiens OX=9606 GN=MBNL1 PE=1 SV=1;tr|A0A0A0MQX8|A0A0A0MQX8_HUMAN Muscleblind-like protein 1 OS=Homo sapiens OX=9606 GN=MBNL1 PE=1 SV=1;sp|Q9NR56|MBNL1_HUMAN Muscleblind-like protein 1 OS=Homo sapie	14	7	7	3	6	6	6	6	6	7	6	6	6	6	6	7	5	5	6	3	3	3	3	3	3	25.6	25.6	15.5	37.898	348	348;400;388;329;343;340;342;370;382;302;314;155;210;58	0	57.254	By MS/MS	By MS/MS	By MS/MS	By MS/MS	By MS/MS	By MS/MS	23.6	23.6
	A0A0A0MR02;P45880;P45880-2;Q5JSD2;Q5JSD1	A0A0A0MR02;P45880;P45880-2;Q5JSD2;Q5JSD1	12;12;11;7;7	12;12;11;7;7	1;1;0;1;1	Voltage-dependent anion-selective channel protein 2	VDAC2	tr|A0A0A0MR02|A0A0A0MR02_HUMAN Outer mitochondrial membrane protein porin 2 (Fragment) OS=Homo sapiens OX=9606 GN=VDAC2 PE=1 SV=1;sp|P45880|VDAC2_HUMAN Voltage-dependent anion-selective channel protein 2 OS=Homo sapiens OX=9606 GN=VDAC2 PE=1 SV=2;sp|P45880	5	12	12	1	10	9	11	12	10	11	10	9	11	12	10	11	11	12	12	1	1	1	1	1	1	50	50	4.6	30.348	282	282;294;283;194;204	0	240.39	By MS/MS	By MS/MS	By MS/MS	By MS/MS	By MS/MS	By MS/MS	45.7	45.7
	P43378;A0A0A0MR09;H3BQT6	P43378;A0A0A0MR09	7;7;1	7;7;1	7;7;1	Tyrosine-protein phosphatase non-receptor type 9;Protein-tyrosine-phosphatase	PTPN9	sp|P43378|PTN9_HUMAN Tyrosine-protein phosphatase non-receptor type 9 OS=Homo sapiens OX=9606 GN=PTPN9 PE=1 SV=1;tr|A0A0A0MR09|A0A0A0MR09_HUMAN Tyrosine-protein phosphatase non-receptor type 9 OS=Homo sapiens OX=9606 GN=PTPN9 PE=1 SV=1	3	7	7	7	4	4	4	4	3	2	4	4	4	4	3	2	4	4	6	4	4	4	4	3	2	14.7	14.7	14.7	68.019	593	593;583;174	0	23.476	By MS/MS	By MS/MS	By MS/MS	By MS/MS	By matching	By MS/MS	8.6	8.6
	A0A0A0MR36;Q9ULV0-2	A0A0A0MR36;Q9ULV0-2	7;7	1;1	1;1	Unconventional myosin-Vb	MYO5B	tr|A0A0A0MR36|A0A0A0MR36_HUMAN Unconventional myosin-Vb (Fragment) OS=Homo sapiens OX=9606 GN=MYO5B PE=1 SV=1;sp|Q9ULV0-2|MYO5B_HUMAN Isoform 2 of Unconventional myosin-Vb OS=Homo sapiens OX=9606 GN=MYO5B	2	7	1	1	3	5	4	5	5	6	0	1	0	1	1	1	0	0	0	0	1	0	1	1	1	13.9	2	2	111.97	965	965;963	0	16.531	By matching	By matching	By matching	By MS/MS	By matching	By MS/MS	6.4	11.2
	A0A0A0MR51;O60427;H7C2V0;O60427-2;F5H3P6;F5H3U5;F5H8G5;F5H852;F5GWE3;H0YB97	A0A0A0MR51;O60427;H7C2V0;O60427-2	6;6;3;3;2;2;1;1;1;1	6;6;3;3;2;2;1;1;1;1	6;6;3;3;2;2;1;1;1;1	Fatty acid desaturase 1	FADS1	tr|A0A0A0MR51|A0A0A0MR51_HUMAN Acyl-CoA (8-3)-desaturase OS=Homo sapiens OX=9606 GN=FADS1 PE=1 SV=1;sp|O60427|FADS1_HUMAN Acyl-CoA (8-3)-desaturase OS=Homo sapiens OX=9606 GN=FADS1 PE=1 SV=3;tr|H7C2V0|H7C2V0_HUMAN Acyl-CoA (8-3)-desaturase (Fragment) OS=Ho	10	6	6	6	1	0	1	1	0	1	1	0	1	1	0	1	3	3	4	1	0	1	1	0	1	19.8	19.8	19.8	57.885	501	501;444;228;360;146;192;124;164;165;175	0	13.558	By matching		By MS/MS	By matching		By matching	2	0
	A0A0A0MR85;Q03013-2;Q03013;B9ZVX7;Q03013-3;H3BQT3;H3BRM6;A6NNT0	A0A0A0MR85;Q03013-2;Q03013;B9ZVX7;Q03013-3	10;9;9;8;5;4;4;4	5;5;5;3;1;0;3;4	2;2;2;0;1;0;0;2	Glutathione S-transferase Mu 4	GSTM4;GSTM1	tr|A0A0A0MR85|A0A0A0MR85_HUMAN Glutathione transferase OS=Homo sapiens OX=9606 GN=GSTM4 PE=1 SV=1;sp|Q03013-2|GSTM4_HUMAN Isoform 2 of Glutathione S-transferase Mu 4 OS=Homo sapiens OX=9606 GN=GSTM4;sp|Q03013|GSTM4_HUMAN Glutathione S-transferase Mu 4 OS=H	8	10	5	2	1	2	2	1	1	0	0	1	1	0	0	0	5	5	5	0	0	0	0	0	0	58.7	37.6	18.8	25.563	218	218;195;218;149;157;85;102;202	0	18.316	By matching	By matching	By matching	By matching	By matching		3.2	11
	A0A0A0MRB5;Q8WXG6-8;Q8WXG6-5;Q8WXG6-4;Q8WXG6-3;Q8WXG6-2;Q8WXG6-6;Q8WXG6;Q8WXG6-7;C9J6B0;F8W8U2;C9JM97;C9JLZ9;C9K0L0;A0A0U1RR25	A0A0A0MRB5;Q8WXG6-8;Q8WXG6-5;Q8WXG6-4;Q8WXG6-3;Q8WXG6-2;Q8WXG6-6;Q8WXG6;Q8WXG6-7	14;14;14;14;14;14;13;13;12;2;2;1;1;1;1	14;14;14;14;14;14;13;13;12;2;2;1;1;1;1	14;14;14;14;14;14;13;13;12;2;2;1;1;1;1	MAP kinase-activating death domain protein	MADD	tr|A0A0A0MRB5|A0A0A0MRB5_HUMAN MAP kinase-activating death domain protein OS=Homo sapiens OX=9606 GN=MADD PE=1 SV=1;sp|Q8WXG6-8|MADD_HUMAN Isoform 8 of MAP kinase-activating death domain protein OS=Homo sapiens OX=9606 GN=MADD;sp|Q8WXG6-5|MADD_HUMAN Isofor	15	14	14	14	7	6	7	3	5	4	7	6	7	3	5	4	12	12	9	7	6	7	3	5	4	13.7	13.7	13.7	176.55	1588	1588;1541;1545;1565;1587;1608;1479;1647;1581;154;439;75;135;136;199	0	74.441	By MS/MS	By MS/MS	By MS/MS	By MS/MS	By MS/MS	By MS/MS	5.9	5.3
	A0A0A0MSK4;A0A0A0MRC4;Q86YR5-4;Q86YR5;A0A087WVF5;Q86YR5-3;Q86YR5-2	A0A0A0MSK4;A0A0A0MRC4;Q86YR5-4;Q86YR5;A0A087WVF5;Q86YR5-3	6;6;6;6;5;5;1	6;6;6;6;5;5;1	6;6;6;6;5;5;1	G-protein-signaling modulator 1	GPSM1	tr|A0A0A0MSK4|A0A0A0MSK4_HUMAN G-protein-signaling modulator 1 OS=Homo sapiens OX=9606 GN=GPSM1 PE=1 SV=1;tr|A0A0A0MRC4|A0A0A0MRC4_HUMAN G-protein-signaling modulator 1 OS=Homo sapiens OX=9606 GN=GPSM1 PE=1 SV=2;sp|Q86YR5-4|GPSM1_HUMAN Isoform 4 of G-prote	7	6	6	6	2	2	3	4	2	3	2	2	3	4	2	3	5	4	4	2	2	3	4	2	3	13	13	13	74.481	675	675;707;652;675;457;457;166	0	10.5	By MS/MS	By MS/MS	By MS/MS	By MS/MS	By MS/MS	By MS/MS	4.4	4.4
	A0A0A0MRE5;Q9ULH1;Q9ULH1-2;H0YBF7;H0YBM4;E5RHD7;E5RFD9	A0A0A0MRE5;Q9ULH1;Q9ULH1-2;H0YBF7	21;21;21;17;5;2;1	21;21;21;17;5;2;1	19;19;19;15;5;2;1	Arf-GAP with SH3 domain, ANK repeat and PH domain-containing protein 1	ASAP1	tr|A0A0A0MRE5|A0A0A0MRE5_HUMAN Arf-GAP with SH3 domain, ANK repeat and PH domain-containing protein 1 OS=Homo sapiens OX=9606 GN=ASAP1 PE=1 SV=1;sp|Q9ULH1|ASAP1_HUMAN Arf-GAP with SH3 domain, ANK repeat and PH domain-containing protein 1 OS=Homo sapiens OX	7	21	21	19	5	7	6	5	4	5	5	7	6	5	4	5	14	17	16	4	6	5	4	4	4	21	21	20.1	124.77	1122	1122;1129;1132;950;483;98;33	0	150.22	By matching	By MS/MS	By MS/MS	By matching	By matching	By MS/MS	5.7	7.8
	A0A0A0MRE6;O94967-2;O94967;O94967-3;O94967-4;E9PN15;E9PNF6;E9PR96	A0A0A0MRE6;O94967-2;O94967;O94967-3;O94967-4	6;6;6;6;6;1;1;1	6;6;6;6;6;1;1;1	6;6;6;6;6;1;1;1	WD repeat-containing protein 47	WDR47	tr|A0A0A0MRE6|A0A0A0MRE6_HUMAN WD repeat-containing protein 47 OS=Homo sapiens OX=9606 GN=WDR47 PE=1 SV=1;sp|O94967-2|WDR47_HUMAN Isoform 2 of WD repeat-containing protein 47 OS=Homo sapiens OX=9606 GN=WDR47;sp|O94967|WDR47_HUMAN WD repeat-containing prote	8	6	6	6	2	3	1	2	2	3	2	3	1	2	2	3	3	4	5	2	3	1	2	2	3	8.7	8.7	8.7	98.701	893	893;891;919;920;927;56;93;173	0	15.782	By MS/MS	By matching	By matching	By matching	By MS/MS	By MS/MS	3	4
	A0A7P0T9A9;Q99996-1;Q99996;Q99996-3;Q99996-5;A0A0A0MRF6;A0A7P0TBI4;A0A7P0T928;A0A7P0TAD6;A0A7P0T8N5;Q99996-6;A0A7P0TBH8;A0A7P0Z4N5;A0A7P0Z4Q5;A0A7P0TAX3;A0A7P0T939;A0A7P0TAA2;A0A2R8Y590;Q99996-4;H7BYL6;A0A7P0TAJ1;A0A7P0T9E2	A0A7P0T9A9;Q99996-1;Q99996;Q99996-3;Q99996-5;A0A0A0MRF6;A0A7P0TBI4;A0A7P0T928;A0A7P0TAD6;A0A7P0T8N5;Q99996-6;A0A7P0TBH8;A0A7P0Z4N5;A0A7P0Z4Q5;A0A7P0TAX3;A0A7P0T939;A0A7P0TAA2	38;38;38;38;38;38;38;38;38;38;37;37;37;37;36;35;32;18;17;11;7;7	38;38;38;38;38;38;38;38;38;38;37;37;37;37;36;35;32;18;17;11;7;7	38;38;38;38;38;38;38;38;38;38;37;37;37;37;36;35;32;18;17;11;7;7	A-kinase anchor protein 9	AKAP9	tr|A0A7P0T9A9|A0A7P0T9A9_HUMAN A-kinase anchor protein 9 OS=Homo sapiens OX=9606 GN=AKAP9 PE=4 SV=1;sp|Q99996-1|AKAP9_HUMAN Isoform 1 of A-kinase anchor protein 9 OS=Homo sapiens OX=9606 GN=AKAP9;sp|Q99996|AKAP9_HUMAN A-kinase anchor protein 9 OS=Homo sapi	22	38	38	38	23	29	28	23	25	22	23	29	28	23	25	22	13	13	17	23	29	28	23	25	22	11.9	11.9	11.9	449.36	3876	3876;3911;3907;3899;3857;3931;3920;3889;3821;3860;3929;3923;3915;3848;3827;3773;3116;2122;1643;1571;1120;903	0	189.62	By MS/MS	By MS/MS	By MS/MS	By MS/MS	By MS/MS	By MS/MS	7.8	9.7
	P16885;A0A0A0MRF9;H3BPZ3	P16885;A0A0A0MRF9	7;7;2	7;7;2	7;7;2	1-phosphatidylinositol 4,5-bisphosphate phosphodiesterase gamma-2;Phosphoinositide phospholipase C	PLCG2	sp|P16885|PLCG2_HUMAN 1-phosphatidylinositol 4,5-bisphosphate phosphodiesterase gamma-2 OS=Homo sapiens OX=9606 GN=PLCG2 PE=1 SV=4;tr|A0A0A0MRF9|A0A0A0MRF9_HUMAN 1-phosphatidylinositol 4,5-bisphosphate phosphodiesterase gamma OS=Homo sapiens OX=9606 GN=PLC	3	7	7	7	4	6	4	2	6	5	4	6	4	2	6	5	1	2	1	4	6	4	2	6	5	7.7	7.7	7.7	147.87	1265	1265;1252;178	0	17.458	By MS/MS	By MS/MS	By MS/MS	By MS/MS	By MS/MS	By MS/MS	5	5.7
	A0A0A0MRG8;Q16611;Q16611-2	A0A0A0MRG8;Q16611;Q16611-2	6;6;4	6;6;4	6;6;4	Bcl-2 homologous antagonist/killer	BAK1	tr|A0A0A0MRG8|A0A0A0MRG8_HUMAN Bcl-2 homologous antagonist/killer OS=Homo sapiens OX=9606 GN=BAK1 PE=1 SV=1;sp|Q16611|BAK_HUMAN Bcl-2 homologous antagonist/killer OS=Homo sapiens OX=9606 GN=BAK1 PE=1 SV=1;sp|Q16611-2|BAK_HUMAN Isoform 2 of Bcl-2 homologous	3	6	6	6	4	4	3	5	4	4	4	4	3	5	4	4	3	5	5	4	4	3	5	4	4	31.9	31.9	31.9	21.359	191	191;211;153	0	57.22	By MS/MS	By MS/MS	By MS/MS	By MS/MS	By MS/MS	By MS/MS	24.6	24.6
	A0A0A0MRH3;Q9Y2W7-3;Q9Y2W7-2;Q9Y2W7	A0A0A0MRH3;Q9Y2W7-3;Q9Y2W7-2;Q9Y2W7	1;1;1;1	1;1;1;1	1;1;1;1	Calsenilin	KCNIP3	tr|A0A0A0MRH3|A0A0A0MRH3_HUMAN Calsenilin OS=Homo sapiens OX=9606 GN=KCNIP3 PE=1 SV=1;sp|Q9Y2W7-3|CSEN_HUMAN Isoform 3 of Calsenilin OS=Homo sapiens OX=9606 GN=KCNIP3;sp|Q9Y2W7-2|CSEN_HUMAN Isoform 2 of Calsenilin OS=Homo sapiens OX=9606 GN=KCNIP3;sp|Q9Y2W	4	1	1	1	0	0	0	0	0	0	0	0	0	0	0	0	0	1	0	0	0	0	0	0	0	3.1	3.1	3.1	29.316	256	256;230;234;256	1	-2							0	0
	A0A0A0MRI1;Q8IXQ4-3;Q8IXQ4-2;Q8IXQ4	A0A0A0MRI1;Q8IXQ4-3;Q8IXQ4-2;Q8IXQ4	4;4;4;4	4;4;4;4	4;4;4;4	GPALPP motifs-containing protein 1	GPALPP1	tr|A0A0A0MRI1|A0A0A0MRI1_HUMAN GPALPP motifs-containing protein 1 OS=Homo sapiens OX=9606 GN=GPALPP1 PE=1 SV=1;sp|Q8IXQ4-3|GPAM1_HUMAN Isoform 3 of GPALPP motifs-containing protein 1 OS=Homo sapiens OX=9606 GN=GPALPP1;sp|Q8IXQ4-2|GPAM1_HUMAN Isoform 2 of G	4	4	4	4	2	2	2	1	2	2	2	2	2	1	2	2	3	2	3	2	2	2	1	2	2	10.9	10.9	10.9	37.971	338	338;170;191;340	0	6.8157	By MS/MS	By MS/MS	By MS/MS	By MS/MS	By MS/MS	By MS/MS	6.2	6.2
	A0A0A0MRI2;Q9UNH7;Q9UNH7-2;G3V5X9;Q86XE0-2;Q86XE0;G3V5U2;H0YJF8;G3V4Z5	A0A0A0MRI2;Q9UNH7;Q9UNH7-2;G3V5X9	12;12;11;8;2;2;1;1;1	12;12;11;8;2;2;1;1;1	12;12;11;8;2;2;1;1;1	Sorting nexin-6;Sorting nexin-6, N-terminally processed	SNX6	tr|A0A0A0MRI2|A0A0A0MRI2_HUMAN Sorting nexin OS=Homo sapiens OX=9606 GN=SNX6 PE=1 SV=1;sp|Q9UNH7|SNX6_HUMAN Sorting nexin-6 OS=Homo sapiens OX=9606 GN=SNX6 PE=1 SV=1;sp|Q9UNH7-2|SNX6_HUMAN Isoform 2 of Sorting nexin-6 OS=Homo sapiens OX=9606 GN=SNX6;tr|G3V	9	12	12	12	10	9	10	9	10	10	10	9	10	9	10	10	9	10	9	10	9	10	9	10	10	28.5	28.5	28.5	47.804	418	418;406;290;227;277;403;132;144;157	0	35.417	By MS/MS	By MS/MS	By MS/MS	By MS/MS	By MS/MS	By MS/MS	23.4	19.1
	A0A0A0MRJ0;Q5VT25-3;Q5VT25-4;Q5VT25-5;Q5VT25;Q5VT25-2;Q5VT25-6;A0A0A0MRJ1;H0Y5V1;H0Y7V8;H0Y6V3;H0Y6R0	A0A0A0MRJ0;Q5VT25-3;Q5VT25-4;Q5VT25-5;Q5VT25;Q5VT25-2;Q5VT25-6;A0A0A0MRJ1;H0Y5V1	14;14;14;14;14;14;14;7;7;6;5;4	11;11;11;11;11;11;11;6;6;5;4;3	11;11;11;11;11;11;11;6;6;5;4;3	Non-specific serine/threonine protein kinase;Serine/threonine-protein kinase MRCK alpha	CDC42BPA	tr|A0A0A0MRJ0|A0A0A0MRJ0_HUMAN Non-specific serine/threonine protein kinase OS=Homo sapiens OX=9606 GN=CDC42BPA PE=1 SV=1;sp|Q5VT25-3|MRCKA_HUMAN Isoform 3 of Serine/threonine-protein kinase MRCK alpha OS=Homo sapiens OX=9606 GN=CDC42BPA;sp|Q5VT25-4|MRCKA_	12	14	11	11	2	1	3	2	1	3	0	0	1	0	0	1	6	9	10	0	0	1	0	0	1	10.2	8.7	8.7	193.63	1699	1699;1638;1691;1719;1732;1754;1781;1018;1048;984;728;546	0	42.726	By matching	By matching	By matching	By matching	By matching	By matching	0.9	0.5
	A0A0A0MRJ3;Q8NEY1-5;Q8NEY1-7;Q8NEY1-4;Q8NEY1-2;Q8NEY1-3;Q8NEY1;H0Y6F6;Q8NEY1-6	A0A0A0MRJ3;Q8NEY1-5;Q8NEY1-7;Q8NEY1-4;Q8NEY1-2;Q8NEY1-3;Q8NEY1	6;6;6;6;6;6;6;1;1	6;6;6;6;6;6;6;1;1	6;6;6;6;6;6;6;1;1	Neuron navigator 1	NAV1	tr|A0A0A0MRJ3|A0A0A0MRJ3_HUMAN Neuron navigator 1 OS=Homo sapiens OX=9606 GN=NAV1 PE=1 SV=1;sp|Q8NEY1-5|NAV1_HUMAN Isoform 5 of Neuron navigator 1 OS=Homo sapiens OX=9606 GN=NAV1;sp|Q8NEY1-7|NAV1_HUMAN Isoform 7 of Neuron navigator 1 OS=Homo sapiens OX=960	9	6	6	6	1	0	1	0	1	1	1	0	1	0	1	1	5	4	4	1	0	1	0	1	1	4.3	4.3	4.3	197.4	1830	1830;1483;1809;1817;1869;1874;1877;755;1190	0	6.0387	By MS/MS		By MS/MS		By MS/MS	By MS/MS	0.7	0
	A0A0A0MRM8;Q9UM54-6;Q9UM54-2;Q9UM54-5;A0A1Y0BRN3;Q9UM54;Q9UM54-1;Q9UM54-4;E7EW20;A0A590UJ40;A0A0D9SGC1;A0A590UJ75;A0A590UKB0;A0A590UK22;A0A590UK86;A0A590UJY4;A0A5F9ZI03;A0A590UK71;A0A590UJW9;Q5JVM0;A0A590UJ48	A0A0A0MRM8;Q9UM54-6;Q9UM54-2;Q9UM54-5;A0A1Y0BRN3;Q9UM54;Q9UM54-1;Q9UM54-4;E7EW20;A0A590UJ40;A0A0D9SGC1;A0A590UJ75;A0A590UKB0;A0A590UK22;A0A590UK86;A0A590UJY4;A0A5F9ZI03;A0A590UK71	50;49;49;49;49;48;48;48;48;48;39;38;38;37;29;28;28;28;6;2;2	50;49;49;49;49;48;48;48;48;48;39;38;38;37;29;28;28;28;6;2;2	50;49;49;49;49;48;48;48;48;48;39;38;38;37;29;28;28;28;6;2;2	Unconventional myosin-VI	MYO6	tr|A0A0A0MRM8|A0A0A0MRM8_HUMAN Unconventional myosin-6 OS=Homo sapiens OX=9606 GN=MYO6 PE=1 SV=1;sp|Q9UM54-6|MYO6_HUMAN Isoform 6 of Unconventional myosin-VI OS=Homo sapiens OX=9606 GN=MYO6;sp|Q9UM54-2|MYO6_HUMAN Isoform 2 of Unconventional myosin-VI OS=Ho	21	50	50	50	33	34	29	26	27	25	33	34	29	26	27	25	36	36	35	33	34	29	26	27	25	50.2	50.2	50.2	145.01	1253	1253;1285;1262;1253;1285;1294;1285;1285;1295;1294;962;926;924;878;690;664;661;634;194;174;47	0	323.31	By MS/MS	By MS/MS	By MS/MS	By MS/MS	By MS/MS	By MS/MS	33	37.6
	A0A0A0MRM9;Q14978-2;Q14978;S4R349;S4R402;S4R3C2	A0A0A0MRM9;Q14978-2;Q14978	12;12;11;4;2;2	12;12;11;4;2;2	2;2;1;0;0;0	Nucleolar and coiled-body phosphoprotein 1	NOLC1	tr|A0A0A0MRM9|A0A0A0MRM9_HUMAN Nucleolar and coiled-body phosphoprotein 1 (Fragment) OS=Homo sapiens OX=9606 GN=NOLC1 PE=1 SV=1;sp|Q14978-2|NOLC1_HUMAN Isoform Beta of Nucleolar and coiled-body phosphoprotein 1 OS=Homo sapiens OX=9606 GN=NOLC1;sp|Q14978|NO	6	12	12	2	9	11	9	7	11	11	9	11	9	7	11	11	9	9	11	1	2	2	1	2	2	16.2	16.2	4.4	74.543	708	708;709;699;258;46;281	0	48.843	By MS/MS	By MS/MS	By MS/MS	By MS/MS	By MS/MS	By MS/MS	11.6	15
	A0A0A0MRP6;B7ZLQ5;P28370-2;P28370	A0A0A0MRP6;B7ZLQ5;P28370-2;P28370	28;28;28;28	12;12;12;12	12;12;12;12	Probable global transcription activator SNF2L1	SMARCA1	tr|A0A0A0MRP6|A0A0A0MRP6_HUMAN Probable global transcription activator SNF2L1 OS=Homo sapiens OX=9606 GN=SMARCA1 PE=1 SV=1;tr|B7ZLQ5|B7ZLQ5_HUMAN Probable global transcription activator SNF2L1 OS=Homo sapiens OX=9606 GN=SMARCA1 PE=1 SV=1;sp|P28370-2|SMCA1_	4	28	12	12	14	14	15	15	13	13	0	1	0	0	0	0	11	11	10	0	1	0	0	0	0	22.8	12	12	122.86	1058	1058;1070;1042;1054	0	20.836	By matching	By MS/MS	By matching	By matching	By matching	By matching	10.1	11.1
	C9J7M8;A0A0A0MRR3;Q7Z7C8;Q7Z7C8-2;Q7Z7C8-4	C9J7M8;A0A0A0MRR3;Q7Z7C8;Q7Z7C8-2;Q7Z7C8-4	2;2;2;2;2	2;2;2;2;2	2;2;2;2;2	Transcription initiation factor TFIID subunit 8	TAF8	tr|C9J7M8|C9J7M8_HUMAN Transcription initiation factor TFIID subunit 8 OS=Homo sapiens OX=9606 GN=TAF8 PE=1 SV=1;tr|A0A0A0MRR3|A0A0A0MRR3_HUMAN TBP-associated factor 8 OS=Homo sapiens OX=9606 GN=TAF8 PE=1 SV=1;sp|Q7Z7C8|TAF8_HUMAN Transcription initiation	5	2	2	2	1	1	1	0	1	1	1	1	1	0	1	1	2	2	0	1	1	1	0	1	1	26	26	26	13.172	123	123;174;310;311;338	0	42.881	By MS/MS	By MS/MS	By matching		By MS/MS	By MS/MS	15.4	15.4
	F8W6E9;A0A0A0MRR5;Q96BW1-2;Q96BW1	F8W6E9;A0A0A0MRR5;Q96BW1-2;Q96BW1	1;1;1;1	1;1;1;1	1;1;1;1	Uracil phosphoribosyltransferase homolog	UPRT	tr|F8W6E9|F8W6E9_HUMAN Uracil phosphoribosyltransferase homolog OS=Homo sapiens OX=9606 GN=UPRT PE=1 SV=1;tr|A0A0A0MRR5|A0A0A0MRR5_HUMAN Uracil phosphoribosyltransferase homolog OS=Homo sapiens OX=9606 GN=UPRT PE=1 SV=1;sp|Q96BW1-2|UPP_HUMAN Isoform 2 of U	4	1	1	1	0	0	0	1	0	1	0	0	0	1	0	1	1	1	0	0	0	0	1	0	1	6.3	6.3	6.3	15.206	142	142;281;176;309	1	-2				By matching		By matching	0	0
	P09234;A0A0A0MRR7;Q5TAL2	P09234;A0A0A0MRR7	3;3;1	3;3;1	3;3;1	U1 small nuclear ribonucleoprotein C	SNRPC	sp|P09234|RU1C_HUMAN U1 small nuclear ribonucleoprotein C OS=Homo sapiens OX=9606 GN=SNRPC PE=1 SV=1;tr|A0A0A0MRR7|A0A0A0MRR7_HUMAN U1 small nuclear ribonucleoprotein C OS=Homo sapiens OX=9606 GN=SNRPC PE=1 SV=1	3	3	3	3	2	2	2	3	3	2	2	2	2	3	3	2	3	3	3	2	2	2	3	3	2	24.5	24.5	24.5	17.394	159	159;180;118	0	94.294	By MS/MS	By MS/MS	By MS/MS	By MS/MS	By MS/MS	By MS/MS	18.9	18.9
	Q5STV6;A0A0A0MRT5;Q9UBC1-2;Q9UBC1-3;Q9UBC1;F2Z390;A0A140TA04	Q5STV6;A0A0A0MRT5;Q9UBC1-2;Q9UBC1-3;Q9UBC1;F2Z390;A0A140TA04	2;2;2;2;2;1;1	2;2;2;2;2;1;1	2;2;2;2;2;1;1	NF-kappa-B inhibitor-like protein 1	NFKBIL1	tr|Q5STV6|Q5STV6_HUMAN Inhibitor of kappa B-like protein OS=Homo sapiens OX=9606 GN=NFKBIL1 PE=1 SV=2;tr|A0A0A0MRT5|A0A0A0MRT5_HUMAN Inhibitor of kappa B-like protein OS=Homo sapiens OX=9606 GN=NFKBIL1 PE=1 SV=1;sp|Q9UBC1-2|IKBL1_HUMAN Isoform 2 of NF-kapp	7	2	2	2	0	0	0	0	0	1	0	0	0	0	0	1	1	2	1	0	0	0	0	0	1	9.5	9.5	9.5	40.827	358	358;366;358;366;381;125;222	0.00054318	2.2965						By MS/MS	0	0
	B6VEX4;A0A0A0MRT6;Q8IZP0-10;Q8IZP0-8;Q8IZP0-7;Q8IZP0-2;Q8IZP0-4;Q8IZP0-3;Q8IZP0-5;Q8IZP0-6;Q8IZP0-9;Q8IZP0-12;Q8IZP0;Q8IZP0-11	B6VEX4;A0A0A0MRT6;Q8IZP0-10;Q8IZP0-8;Q8IZP0-7;Q8IZP0-2;Q8IZP0-4;Q8IZP0-3;Q8IZP0-5;Q8IZP0-6;Q8IZP0-9;Q8IZP0-12;Q8IZP0;Q8IZP0-11	12;12;12;12;12;12;12;12;12;12;12;12;12;7	12;12;12;12;12;12;12;12;12;12;12;12;12;7	8;8;8;8;8;8;8;8;8;8;8;8;8;6	Abl interactor 1	ABI1	tr|B6VEX4|B6VEX4_HUMAN Abl interactor 1 OS=Homo sapiens OX=9606 GN=ABI1 PE=1 SV=1;tr|A0A0A0MRT6|A0A0A0MRT6_HUMAN Abl interactor 1 OS=Homo sapiens OX=9606 GN=ABI1 PE=1 SV=1;sp|Q8IZP0-10|ABI1_HUMAN Isoform 10 of Abl interactor 1 OS=Homo sapiens OX=9606 GN=AB	14	12	12	8	10	9	10	9	8	7	10	9	10	9	8	7	9	7	9	6	5	6	5	4	3	40.7	40.7	31.6	43.294	393	393;475;388;393;422;446;451;452;476;480;481;496;508;329	0	108.68	By MS/MS	By MS/MS	By MS/MS	By MS/MS	By MS/MS	By MS/MS	27.2	27
	Q7KZI7;A0A0A0MRU9;E9PC69;Q7KZI7-8;Q7KZI7-9;Q7KZI7-4;Q7KZI7-16;A0A7I2YQR3;Q7KZI7-11;Q7KZI7-6;E7ETY4;Q7KZI7-13;Q7KZI7-7;Q7KZI7-2;Q7KZI7-15;Q7KZI7-5;Q7KZI7-14;Q7KZI7-3;Q7KZI7-10;Q7KZI7-12;A0A7I2V3R3;F5H4F6;F5H6N2;A0A7I2V550;Q9P0L2-3;Q9P0L2-2;A0A7I2YQF3;Q96L34-2;Q96L34;Q6IPE9;F5H4J8;K7EKG8;K7EK17;K7EN95	Q7KZI7;A0A0A0MRU9;E9PC69;Q7KZI7-8;Q7KZI7-9;Q7KZI7-4;Q7KZI7-16;A0A7I2YQR3;Q7KZI7-11;Q7KZI7-6;E7ETY4;Q7KZI7-13;Q7KZI7-7;Q7KZI7-2;Q7KZI7-15;Q7KZI7-5;Q7KZI7-14;Q7KZI7-3;Q7KZI7-10;Q7KZI7-12;A0A7I2V3R3	17;17;17;17;17;17;17;16;16;16;16;16;16;16;16;16;16;16;15;15;12;4;3;3;3;3;2;2;2;1;1;1;1;1	17;17;17;17;17;17;17;16;16;16;16;16;16;16;16;16;16;16;15;15;12;4;3;3;3;3;2;2;2;1;1;1;1;1	12;12;12;12;12;12;12;11;11;11;11;11;11;11;11;11;11;11;10;10;7;2;2;0;0;0;2;0;0;0;1;0;0;0	Serine/threonine-protein kinase MARK2	MARK2	sp|Q7KZI7|MARK2_HUMAN Serine/threonine-protein kinase MARK2 OS=Homo sapiens OX=9606 GN=MARK2 PE=1 SV=2;tr|A0A0A0MRU9|A0A0A0MRU9_HUMAN Non-specific serine/threonine protein kinase OS=Homo sapiens OX=9606 GN=MARK2 PE=1 SV=1;tr|E9PC69|E9PC69_HUMAN Non-specifi	34	17	17	12	7	5	7	8	8	4	7	5	7	8	8	4	13	11	10	4	4	4	4	5	4	28.7	28.7	20.8	87.91	788	788;732;778;779;734;725;724;718;773;755;763;691;692;701;709;719;745;746;686;740;561;161;111;773;758;645;128;688;752;97;91;74;62;48	0	42.584	By MS/MS	By MS/MS	By MS/MS	By MS/MS	By MS/MS	By MS/MS	11.4	8.5
	Q9P2S5;A0A0A0MRV3;Q5T0D5	Q9P2S5;A0A0A0MRV3;Q5T0D5	2;2;1	2;2;1	2;2;1	WD repeat-containing protein WRAP73	WRAP73	sp|Q9P2S5|WRP73_HUMAN WD repeat-containing protein WRAP73 OS=Homo sapiens OX=9606 GN=WRAP73 PE=1 SV=1;tr|A0A0A0MRV3|A0A0A0MRV3_HUMAN WD repeat domain 8, isoform CRA_c OS=Homo sapiens OX=9606 GN=WRAP73 PE=1 SV=1;tr|Q5T0D5|Q5T0D5_HUMAN WD repeat-containing p	3	2	2	2	0	0	0	0	0	1	0	0	0	0	0	1	0	1	1	0	0	0	0	0	1	6.7	6.7	6.7	51.588	460	460;435;304	0	3.5679						By MS/MS	0	0
	X6RA56;X6RCK5;A0A0A0MRV8;X6RLR1;O75935-3;O75935-2;O75935	X6RA56;X6RCK5;A0A0A0MRV8;X6RLR1;O75935-3;O75935-2;O75935	3;3;3;3;3;3;3	3;3;3;3;3;3;3	3;3;3;3;3;3;3	Dynactin subunit 3	DCTN3	tr|X6RA56|X6RA56_HUMAN Dynactin subunit 3 OS=Homo sapiens OX=9606 GN=DCTN3 PE=1 SV=1;tr|X6RCK5|X6RCK5_HUMAN Dynactin subunit 3 (Fragment) OS=Homo sapiens OX=9606 GN=DCTN3 PE=1 SV=1;tr|A0A0A0MRV8|A0A0A0MRV8_HUMAN Dynactin subunit 3 (Fragment) OS=Homo sapien	7	3	3	3	3	3	2	3	3	3	3	3	2	3	3	3	3	3	3	3	3	2	3	3	3	17.6	17.6	17.6	16.091	142	142;151;160;176;158;176;186	0	2.9152	By MS/MS	By MS/MS	By MS/MS	By MS/MS	By MS/MS	By MS/MS	17.6	17.6
	A0A0A0MRY2;B0QZE2;B7Z2J6;E7ENI9;J3QKD2;A0A0D9SGD6;E7EV75;Q15326-4;Q15326-5;Q15326-2;Q15326-6;Q15326-3;Q15326	A0A0A0MRY2;B0QZE2;B7Z2J6;E7ENI9;J3QKD2;A0A0D9SGD6;E7EV75;Q15326-4;Q15326-5;Q15326-2;Q15326-6;Q15326-3;Q15326	3;3;3;3;3;3;3;3;3;3;3;3;3	3;3;3;3;3;3;3;3;3;3;3;3;3	3;3;3;3;3;3;3;3;3;3;3;3;3	Zinc finger MYND domain-containing protein 11	ZMYND11	tr|A0A0A0MRY2|A0A0A0MRY2_HUMAN Zinc finger MYND domain-containing protein 11 OS=Homo sapiens OX=9606 GN=ZMYND11 PE=1 SV=1;tr|B0QZE2|B0QZE2_HUMAN Zinc finger MYND domain-containing protein 11 OS=Homo sapiens OX=9606 GN=ZMYND11 PE=1 SV=1;tr|B7Z2J6|B7Z2J6_HUM	13	3	3	3	2	1	2	2	1	1	2	1	2	2	1	1	1	2	3	2	1	2	2	1	1	7.1	7.1	7.1	56.527	482	482;522;547;571;585;601;617;514;517;548;567;568;602	0	4.9638	By matching	By matching	By matching	By MS/MS	By matching	By MS/MS	5.2	3.5
	A0A0A0MRY4;Q96N96-6;E9PFR9;J3KQJ8;Q96N96-5;Q96N96-2;Q96N96-4;Q96N96	A0A0A0MRY4;Q96N96-6;E9PFR9;J3KQJ8;Q96N96-5;Q96N96-2;Q96N96-4;Q96N96	2;2;1;1;1;1;1;1	2;2;1;1;1;1;1;1	1;1;0;0;0;0;0;0	Spermatogenesis-associated protein 13	SPATA13	tr|A0A0A0MRY4|A0A0A0MRY4_HUMAN Uncharacterized protein OS=Homo sapiens OX=9606 PE=4 SV=1;sp|Q96N96-6|SPT13_HUMAN Isoform 6 of Spermatogenesis-associated protein 13 OS=Homo sapiens OX=9606 GN=SPATA13;tr|E9PFR9|E9PFR9_HUMAN Spermatogenesis-associated protein	8	2	2	1	0	0	1	0	0	1	0	0	1	0	0	1	0	0	0	0	0	1	0	0	0	3.3	3.3	2.6	121.98	1105	1105;1277;512;550;536;574;616;652	0.0013332	1.9093			By MS/MS			By MS/MS	0	0
	Q9H9P5-3;Q9H9P5-1;A0A0A0MRZ1	Q9H9P5-3;Q9H9P5-1;A0A0A0MRZ1	1;1;1	1;1;1	1;1;1		UNKL	sp|Q9H9P5-3|UNKL_HUMAN Isoform 3 of Putative E3 ubiquitin-protein ligase UNKL OS=Homo sapiens OX=9606 GN=UNKL;sp|Q9H9P5-1|UNKL_HUMAN Isoform 1 of Putative E3 ubiquitin-protein ligase UNKL OS=Homo sapiens OX=9606 GN=UNKL;tr|A0A0A0MRZ1|A0A0A0MRZ1_HUMAN Putat	3	1	1	1	0	1	0	1	0	1	0	1	0	1	0	1	0	0	0	0	1	0	1	0	1	3.9	3.9	3.9	25.162	229	229;232;733	0.0014651	1.8966		By MS/MS		By MS/MS		By MS/MS	0	3.9
	E7EMV7;A0A0A0MRZ4;Q15025-7;Q15025-8;Q15025-5;Q15025-6;Q15025-4;Q15025-3;Q15025-2;Q15025;H0YC17;E7EW15	E7EMV7;A0A0A0MRZ4;Q15025-7;Q15025-8;Q15025-5;Q15025-6;Q15025-4;Q15025-3;Q15025-2;Q15025;H0YC17	5;5;5;5;5;5;5;5;5;5;3;1	5;5;5;5;5;5;5;5;5;5;3;1	5;5;5;5;5;5;5;5;5;5;3;1	TNFAIP3-interacting protein 1	TNIP1	tr|E7EMV7|E7EMV7_HUMAN TNFAIP3-interacting protein 1 OS=Homo sapiens OX=9606 GN=TNIP1 PE=1 SV=1;tr|A0A0A0MRZ4|A0A0A0MRZ4_HUMAN TNFAIP3-interacting protein 1 OS=Homo sapiens OX=9606 GN=TNIP1 PE=1 SV=1;sp|Q15025-7|TNIP1_HUMAN Isoform 7 of TNFAIP3-interacting	12	5	5	5	2	2	2	1	3	0	2	2	2	1	3	0	4	4	4	2	2	2	1	3	0	12.4	12.4	12.4	55.697	492	492;619;545;552;556;571;572;583;635;636;146;257	0	11.967	By MS/MS	By MS/MS	By MS/MS	By matching	By MS/MS		6.1	6.1
	A0A6I8PIQ6;A0A0A0MS45;J3KNI1;Q9H9E3;Q9H9E3-3;Q9H9E3-2;H3BQB2;J3KRB5;H3BMV9;J3QLW1;E9PRT5;H3BSD2	A0A6I8PIQ6;A0A0A0MS45;J3KNI1;Q9H9E3;Q9H9E3-3;Q9H9E3-2	14;14;14;14;13;7;2;2;2;1;1;1	14;14;14;14;13;7;2;2;2;1;1;1	14;14;14;14;13;7;2;2;2;1;1;1	Conserved oligomeric Golgi complex subunit 4	COG4	tr|A0A6I8PIQ6|A0A6I8PIQ6_HUMAN Component of oligomeric Golgi complex 4 OS=Homo sapiens OX=9606 GN=COG4 PE=1 SV=1;tr|A0A0A0MS45|A0A0A0MS45_HUMAN Component of oligomeric Golgi complex 4 OS=Homo sapiens OX=9606 GN=COG4 PE=1 SV=1;tr|J3KNI1|J3KNI1_HUMAN Compone	12	14	14	14	10	11	11	7	11	8	10	11	11	7	11	8	9	8	7	10	11	11	7	11	8	23.7	23.7	23.7	86.765	764	764;768;789;785;712;337;143;157;189;72;96;126	0	88.87	By MS/MS	By MS/MS	By MS/MS	By MS/MS	By MS/MS	By MS/MS	18.1	18.8
	P22694-2;P22694-4;A0A0A0MS54;P22694-9;P22694-6;P22694-7;P22694-5;P22694;P22694-3;A0A087WVC4;P22694-10;P22694-8;B1APG3;B1APF9;B1APF8;B1APG2;B1APG1;B1APG0;B1APF7;K7ENJ5	P22694-2;P22694-4;A0A0A0MS54;P22694-9;P22694-6;P22694-7;P22694-5;P22694;P22694-3;A0A087WVC4;P22694-10;P22694-8;B1APG3;B1APF9;B1APF8;B1APG2;B1APG1;B1APG0	13;13;13;13;13;13;13;13;13;12;10;8;8;8;8;8;7;7;6;1	2;2;2;2;2;2;2;2;2;2;1;2;2;2;2;2;2;2;1;0	2;2;2;2;2;2;2;2;2;2;1;2;2;2;2;2;2;2;1;0	cAMP-dependent protein kinase catalytic subunit beta	PRKACB	sp|P22694-2|KAPCB_HUMAN Isoform 2 of cAMP-dependent protein kinase catalytic subunit beta OS=Homo sapiens OX=9606 GN=PRKACB;sp|P22694-4|KAPCB_HUMAN Isoform 4 of cAMP-dependent protein kinase catalytic subunit beta OS=Homo sapiens OX=9606 GN=PRKACB;tr|A0A0A	20	13	2	2	10	11	11	9	10	8	1	1	1	0	0	0	1	1	2	1	1	1	0	0	0	33.2	9	9	46.235	398	398;338;357;358;357;355;354;351;339;338;321;257;264;245;214;209;197;206;186;124	0	6.7524	By MS/MS	By matching	By MS/MS	By matching	By matching	By matching	26.9	27.1
	Q9UN36;Q9UN36-6;Q9UN36-3;A0A0A0MS87;G3V4S9;Q9UN36-2;Q9UN36-5;G3V5H8;G3V5S0;Q9UN36-4;G3V5L7;G3V392;G3V5G0;A0A0U1RR50;G3V2I9;G3V578;H0YJT9;G3V239;G3V383;H7C0X0;G3V4S2;G3V271;G3V5B7;G3V2A6;G3V358;G3V5B5;G3V285;G3V3P6;G3V2S0;G3V3C3;G3V2Y3;G3V5G7;G3V3X2;G3V3X3;G3V552;H0YJ56;G3V4T9;G3V5A6;G3V3L1;G3V280;G3V3P1;G3V5V9;G3V3D5;G3V5D7;G3V2T2;G3V5P9	Q9UN36;Q9UN36-6;Q9UN36-3;A0A0A0MS87;G3V4S9;Q9UN36-2;Q9UN36-5;G3V5H8;G3V5S0;Q9UN36-4;G3V5L7;G3V392;G3V5G0;A0A0U1RR50;G3V2I9;G3V578;H0YJT9	3;3;3;3;3;3;3;3;2;2;2;2;2;2;2;2;2;1;1;1;1;1;1;1;1;1;1;1;1;1;1;1;1;1;1;1;1;1;1;1;1;1;1;1;1;1	3;3;3;3;3;3;3;3;2;2;2;2;2;2;2;2;2;1;1;1;1;1;1;1;1;1;1;1;1;1;1;1;1;1;1;1;1;1;1;1;1;1;1;1;1;1	3;3;3;3;3;3;3;3;2;2;2;2;2;2;2;2;2;1;1;1;1;1;1;1;1;1;1;1;1;1;1;1;1;1;1;1;1;1;1;1;1;1;1;1;1;1	Protein NDRG2	NDRG2	sp|Q9UN36|NDRG2_HUMAN Protein NDRG2 OS=Homo sapiens OX=9606 GN=NDRG2 PE=1 SV=2;sp|Q9UN36-6|NDRG2_HUMAN Isoform 6 of Protein NDRG2 OS=Homo sapiens OX=9606 GN=NDRG2;sp|Q9UN36-3|NDRG2_HUMAN Isoform 3 of Protein NDRG2 OS=Homo sapiens OX=9606 GN=NDRG2;tr|A0A0A0	46	3	3	3	3	3	2	1	1	1	3	3	2	1	1	1	1	1	0	3	3	2	1	1	1	14.3	14.3	14.3	40.798	371	371;367;360;356;300;357;341;273;219;328;218;221;224;224;252;284;287;92;194;181;160;167;174;173;172;86;153;136;118;120;122;127;150;133;129;139;140;142;154;144;148;149;149;108;141;99	0	3.2285	By MS/MS	By MS/MS	By MS/MS	By MS/MS	By matching	By matching	14.3	14.3
	A0A0A0MS99;I3L4X2;P33527;P33527-9;P33527-3;P33527-2;A0A7I2V2E0;P33527-5;P33527-4;P33527-7;P33527-6;P33527-8;A0A7I2V4C6	A0A0A0MS99;I3L4X2;P33527;P33527-9;P33527-3;P33527-2;A0A7I2V2E0;P33527-5;P33527-4;P33527-7;P33527-6;P33527-8	20;20;20;20;19;18;17;17;17;16;15;14;8	20;20;20;20;19;18;17;17;17;16;15;14;8	19;19;19;19;18;17;16;16;17;16;15;14;8	Multidrug resistance-associated protein 1	ABCC1	tr|A0A0A0MS99|A0A0A0MS99_HUMAN ABC-type glutathione-S-conjugate transporter OS=Homo sapiens OX=9606 GN=ABCC1 PE=1 SV=1;tr|I3L4X2|I3L4X2_HUMAN ABC-type glutathione-S-conjugate transporter (Fragment) OS=Homo sapiens OX=9606 GN=ABCC1 PE=1 SV=1;sp|P33527|MRP1_	13	20	20	19	13	15	11	15	13	13	13	15	11	15	13	13	14	13	12	12	15	11	15	13	13	25.3	25.3	24.5	134.99	1215	1215;1440;1531;1541;1475;1472;1374;1416;1466;1410;1407;1351;866	0	113.36	By MS/MS	By MS/MS	By MS/MS	By MS/MS	By MS/MS	By MS/MS	16	18.3
	A0A0A0MSA9;A0A0C4DG49;P15151-3;P15151-2;P15151-4;P15151;K7EMC6	A0A0A0MSA9;A0A0C4DG49;P15151-3;P15151-2;P15151-4;P15151	4;4;3;3;3;3;1	4;4;3;3;3;3;1	4;4;3;3;3;3;1	Poliovirus receptor	PVR	tr|A0A0A0MSA9|A0A0A0MSA9_HUMAN Poliovirus receptor OS=Homo sapiens OX=9606 GN=PVR PE=1 SV=1;tr|A0A0C4DG49|A0A0C4DG49_HUMAN Poliovirus receptor OS=Homo sapiens OX=9606 GN=PVR PE=1 SV=1;sp|P15151-3|PVR_HUMAN Isoform Gamma of Poliovirus receptor OS=Homo sapie	7	4	4	4	1	0	1	0	0	0	1	0	1	0	0	0	3	4	3	1	0	1	0	0	0	12.5	12.5	12.5	42.882	392	392;417;364;372;392;417;70	0	143.62	By MS/MS		By matching				5.6	0
	A0A0A0MSB8;Q9UPT5-2;Q9UPT5-5;Q9UPT5-1;Q9UPT5-6;Q9UPT5;B4DJ07;A0A0A0MRE1;Q9UPT5-4;B5MCY9;K7ERQ5;C9JME6;C9JKC2	A0A0A0MSB8;Q9UPT5-2;Q9UPT5-5;Q9UPT5-1;Q9UPT5-6;Q9UPT5;B4DJ07;A0A0A0MRE1	16;16;16;16;16;16;14;13;6;4;4;2;2	16;16;16;16;16;16;14;13;6;4;4;2;2	16;16;16;16;16;16;14;13;6;4;4;2;2	Exocyst complex component 7	EXOC7	tr|A0A0A0MSB8|A0A0A0MSB8_HUMAN Exocyst complex component 7 OS=Homo sapiens OX=9606 GN=EXOC7 PE=1 SV=1;sp|Q9UPT5-2|EXOC7_HUMAN Isoform 2 of Exocyst complex component 7 OS=Homo sapiens OX=9606 GN=EXOC7;sp|Q9UPT5-5|EXOC7_HUMAN Isoform 5 of Exocyst complex com	13	16	16	16	8	13	11	10	13	11	8	13	11	10	13	11	14	14	13	8	13	11	10	13	11	30.7	30.7	30.7	78.808	693	693;653;676;684;707;735;656;617;283;159;168;121;122	0	153.36	By MS/MS	By MS/MS	By MS/MS	By MS/MS	By MS/MS	By MS/MS	17.2	26.4
	A0A0A0MSC1;O60266;C9J969;C9JLX3;U3KQ91;O60266-2	A0A0A0MSC1;O60266;C9J969;C9JLX3;U3KQ91;O60266-2	2;2;1;1;1;1	2;2;1;1;1;1	2;2;1;1;1;1	Adenylate cyclase type 3	ADCY3	tr|A0A0A0MSC1|A0A0A0MSC1_HUMAN Adenylate cyclase type 3 OS=Homo sapiens OX=9606 GN=ADCY3 PE=1 SV=1;sp|O60266|ADCY3_HUMAN Adenylate cyclase type 3 OS=Homo sapiens OX=9606 GN=ADCY3 PE=1 SV=3;tr|C9J969|C9J969_HUMAN Adenylate cyclase type 3 (Fragment) OS=Homo	6	2	2	2	1	0	1	0	1	1	1	0	1	0	1	1	2	1	1	1	0	1	0	1	1	2.5	2.5	2.5	129.05	1145	1145;1144;112;482;791;731	0	10.908	By matching		By matching		By matching	By matching	1.9	0
	B3KPJ4;A0A0A0MSI2;Q8IXK0-2;Q8IXK0-4;Q8IXK0;Q8IXK0-5;Q8IXK0-3;H7C528	B3KPJ4;A0A0A0MSI2;Q8IXK0-2;Q8IXK0-4;Q8IXK0;Q8IXK0-5;Q8IXK0-3	8;8;8;8;8;8;5;2	8;8;8;8;8;8;5;2	6;6;6;6;6;6;5;0	Polyhomeotic-like protein 2	PHC2	tr|B3KPJ4|B3KPJ4_HUMAN Polyhomeotic-like protein 2 OS=Homo sapiens OX=9606 GN=PHC2 PE=1 SV=1;tr|A0A0A0MSI2|A0A0A0MSI2_HUMAN Polyhomeotic-like protein 2 OS=Homo sapiens OX=9606 GN=PHC2 PE=1 SV=1;sp|Q8IXK0-2|PHC2_HUMAN Isoform 2 of Polyhomeotic-like protein	8	8	8	6	3	2	3	2	2	1	3	2	3	2	2	1	7	6	7	3	2	3	2	2	1	19.6	19.6	14.4	50.403	464	464;830;323;829;858;859;267;161	0	40.224	By MS/MS	By MS/MS	By MS/MS	By MS/MS	By MS/MS	By MS/MS	8	4.5
	A0A0A0MSI6;B7Z1P2;Q9H4M3-2;Q9H4M3	A0A0A0MSI6;B7Z1P2;Q9H4M3-2;Q9H4M3	2;2;2;2	1;1;1;1	1;1;1;1	F-box only protein 44	FBXO44	tr|A0A0A0MSI6|A0A0A0MSI6_HUMAN F-box only protein 44 (Fragment) OS=Homo sapiens OX=9606 GN=FBXO44 PE=1 SV=1;tr|B7Z1P2|B7Z1P2_HUMAN F-box only protein 44 OS=Homo sapiens OX=9606 GN=FBXO44 PE=1 SV=1;sp|Q9H4M3-2|FBX44_HUMAN Isoform 2 of F-box only protein 44	4	2	1	1	2	2	2	2	2	2	1	1	1	1	1	1	0	0	0	1	1	1	1	1	1	18.2	13.9	13.9	19.214	165	165;256;224;255	0	5.6697	By matching	By matching	By MS/MS	By MS/MS	By MS/MS	By MS/MS	18.2	18.2
	O00471;A0A0A0MSI8;G3V4Z7	O00471;A0A0A0MSI8	14;14;1	14;14;1	3;3;1	Exocyst complex component 5	EXOC5	sp|O00471|EXOC5_HUMAN Exocyst complex component 5 OS=Homo sapiens OX=9606 GN=EXOC5 PE=1 SV=1;tr|A0A0A0MSI8|A0A0A0MSI8_HUMAN Exocyst complex component 5 OS=Homo sapiens OX=9606 GN=EXOC5 PE=1 SV=1	3	14	14	3	10	7	9	11	9	11	10	7	9	11	9	11	13	13	11	2	2	2	3	3	3	26.8	26.8	6.8	81.852	708	708;711;62	0	120.47	By MS/MS	By MS/MS	By MS/MS	By MS/MS	By MS/MS	By MS/MS	20.6	13.1
	A0A0A0MSJ9;Q15283-2;Q15283	A0A0A0MSJ9;Q15283-2;Q15283	2;2;2	2;2;2	2;2;2	Ras GTPase-activating protein 2	RASA2	tr|A0A0A0MSJ9|A0A0A0MSJ9_HUMAN Ras GTPase-activating protein 2 OS=Homo sapiens OX=9606 GN=RASA2 PE=1 SV=1;sp|Q15283-2|RASA2_HUMAN Isoform 2 of Ras GTPase-activating protein 2 OS=Homo sapiens OX=9606 GN=RASA2;sp|Q15283|RASA2_HUMAN Ras GTPase-activating prot	3	2	2	2	0	0	0	0	0	0	0	0	0	0	0	0	2	2	1	0	0	0	0	0	0	2.8	2.8	2.8	96.999	853	853;849;850	0	3.4989							0	0
	A0A0A0MSK3;Q53F23;A0A0C4DH47;P24557-4;P24557;P24557-3;C9JS68;P24557-2;F8WD37;F8WC80;A0A498U6I9	A0A0A0MSK3;Q53F23;A0A0C4DH47;P24557-4;P24557;P24557-3;C9JS68;P24557-2	3;3;3;3;3;3;2;2;1;1;1	3;3;3;3;3;3;2;2;1;1;1	3;3;3;3;3;3;2;2;1;1;1	Thromboxane-A synthase	TBXAS1	tr|A0A0A0MSK3|A0A0A0MSK3_HUMAN HCG14925, isoform CRA_b OS=Homo sapiens OX=9606 GN=TBXAS1 PE=1 SV=1;tr|Q53F23|Q53F23_HUMAN HCG14925, isoform CRA_a (Fragment) OS=Homo sapiens OX=9606 GN=TBXAS1 PE=1 SV=1;tr|A0A0C4DH47|A0A0C4DH47_HUMAN Thromboxane-A synthase O	11	3	3	3	0	0	0	0	0	0	0	0	0	0	0	0	3	2	2	0	0	0	0	0	0	11.7	11.7	11.7	52.417	460	460;534;580;459;533;579;150;466;79;80;151	0.0056811	1.3694							0	0
	A0A0A0MSK6;Q13017-2;Q13017;G3V360;Q13017-3;Q13017-4;G3V444	A0A0A0MSK6;Q13017-2;Q13017	32;32;32;3;3;3;2	32;32;32;3;3;3;2	32;32;32;3;3;3;2	Rho GTPase-activating protein 5	ARHGAP5	tr|A0A0A0MSK6|A0A0A0MSK6_HUMAN Rho GTPase-activating protein 5 OS=Homo sapiens OX=9606 GN=ARHGAP5 PE=1 SV=1;sp|Q13017-2|RHG05_HUMAN Isoform 2 of Rho GTPase-activating protein 5 OS=Homo sapiens OX=9606 GN=ARHGAP5;sp|Q13017|RHG05_HUMAN Rho GTPase-activating	7	32	32	32	14	17	14	18	19	18	14	17	14	18	19	18	26	25	27	14	17	14	18	19	18	26.7	26.7	26.7	171.68	1498	1498;1501;1502;137;237;241;140	0	127.76	By MS/MS	By MS/MS	By MS/MS	By MS/MS	By MS/MS	By MS/MS	13.3	15.7
	A0A0A0MSN5	A0A0A0MSN5	1	1	1		ZDHHC11	tr|A0A0A0MSN5|A0A0A0MSN5_HUMAN Palmitoyltransferase ZDHHC11 OS=Homo sapiens OX=9606 GN=ZDHHC11 PE=4 SV=1	1	1	1	1	1	1	1	1	0	0	1	1	1	1	0	0	0	0	0	1	1	1	1	0	0	8.9	8.9	8.9	23.832	213	213	1	-2	By matching	By matching	By MS/MS	By MS/MS			8.9	8.9
	A0A0A0MSQ9;Q86VX9-5;Q86VX9;Q86VX9-2;Q86VX9-4;Q86VX9-3	A0A0A0MSQ9;Q86VX9-5;Q86VX9;Q86VX9-2;Q86VX9-4	3;3;3;2;2;1	3;3;3;2;2;1	3;3;3;2;2;1	Vacuolar fusion protein MON1 homolog A	MON1A	tr|A0A0A0MSQ9|A0A0A0MSQ9_HUMAN Vacuolar fusion protein MON1 homolog OS=Homo sapiens OX=9606 GN=MON1A PE=1 SV=1;sp|Q86VX9-5|MON1A_HUMAN Isoform 5 of Vacuolar fusion protein MON1 homolog A OS=Homo sapiens OX=9606 GN=MON1A;sp|Q86VX9|MON1A_HUMAN Vacuolar fusio	6	3	3	3	2	2	2	3	2	2	2	2	2	3	2	2	2	0	2	2	2	2	3	2	2	5.9	5.9	5.9	63.128	563	563;555;652;393;490;298	0	16.369	By matching	By matching	By matching	By MS/MS	By MS/MS	By MS/MS	4.6	4.6
	A0A0A0MSS7;Q8N7W2-2;Q8N7W2-3;Q8N7W2;A0A3B3IU36	A0A0A0MSS7;Q8N7W2-2;Q8N7W2-3;Q8N7W2;A0A3B3IU36	2;2;2;2;1	2;2;2;2;1	2;2;2;2;1	BEN domain-containing protein 7	BEND7	tr|A0A0A0MSS7|A0A0A0MSS7_HUMAN BEN domain-containing protein 7 (Fragment) OS=Homo sapiens OX=9606 GN=BEND7 PE=1 SV=1;sp|Q8N7W2-2|BEND7_HUMAN Isoform 2 of BEN domain-containing protein 7 OS=Homo sapiens OX=9606 GN=BEND7;sp|Q8N7W2-3|BEND7_HUMAN Isoform 3 of	5	2	2	2	1	0	1	1	0	2	1	0	1	1	0	2	2	2	0	1	0	1	1	0	2	15.4	15.4	15.4	13.152	117	117;374;468;519;320	0	2.7056	By MS/MS		By MS/MS	By MS/MS		By MS/MS	6	0
	A0A0A0MSS8;P42330;S4R3Z2;P42330-2;A6NHU4;H0Y804;P17516;S4R3D5	A0A0A0MSS8;P42330;S4R3Z2;P42330-2	13;13;12;9;4;4;4;3	13;13;12;9;4;4;4;3	6;6;5;5;0;0;0;0	Aldo-keto reductase family 1 member C3	AKR1C3	tr|A0A0A0MSS8|A0A0A0MSS8_HUMAN Aldo-keto reductase family 1 member C3 OS=Homo sapiens OX=9606 GN=AKR1C3 PE=1 SV=1;sp|P42330|AK1C3_HUMAN Aldo-keto reductase family 1 member C3 OS=Homo sapiens OX=9606 GN=AKR1C3 PE=1 SV=4;tr|S4R3Z2|S4R3Z2_HUMAN Aldo-keto redu	8	13	13	6	2	0	0	0	0	0	2	0	0	0	0	0	12	9	11	1	0	0	0	0	0	48.9	48.9	25.1	36.867	323	323;323;300;204;205;248;323;155	0	125.55	By MS/MS						9.3	0
	A0A0G2JKZ1;A0A0A0MSV9;O15533-2;O15533;O15533-3;A2AB90;A0A0G2JH37;Q6P1N7;C9JA35;A0A0A0MT98;O15533-4	A0A0G2JKZ1;A0A0A0MSV9;O15533-2;O15533;O15533-3;A2AB90;A0A0G2JH37;Q6P1N7;C9JA35	6;6;6;6;6;5;5;3;3;2;2	6;6;6;6;6;5;5;3;3;2;2	6;6;6;6;6;5;5;3;3;2;2	Tapasin	TAPBP	tr|A0A0G2JKZ1|A0A0G2JKZ1_HUMAN Tapasin OS=Homo sapiens OX=9606 GN=TAPBP PE=1 SV=1;tr|A0A0A0MSV9|A0A0A0MSV9_HUMAN Tapasin OS=Homo sapiens OX=9606 GN=TAPBP PE=1 SV=1;sp|O15533-2|TPSN_HUMAN Isoform 2 of Tapasin OS=Homo sapiens OX=9606 GN=TAPBP;sp|O15533|TPSN_	11	6	6	6	4	4	4	3	4	4	4	4	4	3	4	4	6	5	6	4	4	4	3	4	4	27.2	27.2	27.2	47.606	448	448;504;412;448;504;466;466;156;192;361;361	0	38.952	By MS/MS	By MS/MS	By MS/MS	By MS/MS	By MS/MS	By MS/MS	18.3	18.3
	A0A0A0MSX9;P41252;J3KR24;A0A0D9SFC1;Q5TCC9	A0A0A0MSX9;P41252;J3KR24	54;54;51;1;1	54;54;51;1;1	54;54;51;1;1	Isoleucine--tRNA ligase, cytoplasmic	IARS	tr|A0A0A0MSX9|A0A0A0MSX9_HUMAN Isoleucyl-tRNA synthetase OS=Homo sapiens OX=9606 GN=IARS1 PE=1 SV=1;sp|P41252|SYIC_HUMAN Isoleucine--tRNA ligase, cytoplasmic OS=Homo sapiens OX=9606 GN=IARS1 PE=1 SV=2;tr|J3KR24|J3KR24_HUMAN Isoleucyl-tRNA synthetase OS=Hom	5	54	54	54	43	43	41	41	40	42	43	43	41	41	40	42	43	42	41	43	43	41	41	40	42	52.8	52.8	52.8	142.29	1242	1242;1262;1121;71;72	0	323.31	By MS/MS	By MS/MS	By MS/MS	By MS/MS	By MS/MS	By MS/MS	46.5	44.4
	Q5T6K7;E9PI99;A0A0A0MT00;Q5T6K5;Q13952-6;Q13952-7;Q13952-2;Q13952-5;Q13952-3;Q13952;E9PL11;E9PJA8;E9PQR2;Q13952-4	Q5T6K7;E9PI99;A0A0A0MT00;Q5T6K5;Q13952-6;Q13952-7;Q13952-2;Q13952-5;Q13952-3;Q13952;E9PL11	4;4;4;4;4;4;4;4;4;4;3;1;1;1	4;4;4;4;4;4;4;4;4;4;3;1;1;1	4;4;4;4;4;4;4;4;4;4;3;1;1;1	Nuclear transcription factor Y subunit gamma	NFYC	tr|Q5T6K7|Q5T6K7_HUMAN Nuclear transcription factor Y subunit gamma (Fragment) OS=Homo sapiens OX=9606 GN=NFYC PE=1 SV=1;tr|E9PI99|E9PI99_HUMAN Nuclear transcription factor Y subunit gamma (Fragment) OS=Homo sapiens OX=9606 GN=NFYC PE=1 SV=1;tr|A0A0A0MT00|	14	4	4	4	3	2	2	2	3	1	3	2	2	2	3	1	3	3	3	3	2	2	2	3	1	23.3	23.3	23.3	14.909	129	129;141;179;313;301;334;335;354;439;458;95;52;60;297	0	4.9604	By MS/MS	By MS/MS	By MS/MS	By MS/MS	By MS/MS	By MS/MS	17.1	7.8
	A0A0A0MT32;P38571-2;P38571;Q5T073;Q5T770	A0A0A0MT32;P38571-2;P38571;Q5T073	5;5;5;3;1	5;5;5;3;1	5;5;5;3;1	Lysosomal acid lipase/cholesteryl ester hydrolase	LIPA	tr|A0A0A0MT32|A0A0A0MT32_HUMAN Lysosomal acid lipase/cholesteryl ester hydrolase OS=Homo sapiens OX=9606 GN=LIPA PE=1 SV=1;sp|P38571-2|LICH_HUMAN Isoform 2 of Lysosomal acid lipase/cholesteryl ester hydrolase OS=Homo sapiens OX=9606 GN=LIPA;sp|P38571|LICH_	5	5	5	5	4	4	4	4	5	4	4	4	4	4	5	4	4	3	3	4	4	4	4	5	4	26.9	26.9	26.9	32.57	283	283;343;399;290;219	0	55.347	By MS/MS	By MS/MS	By MS/MS	By MS/MS	By MS/MS	By MS/MS	22.3	22.3
	A0A0A0MT33;Q9UPN6;Q9UPN6-2	A0A0A0MT33;Q9UPN6;Q9UPN6-2	14;14;13	14;14;13	11;11;10	Protein SCAF8	SCAF8	tr|A0A0A0MT33|A0A0A0MT33_HUMAN SR-related and CTD-associated factor 8 OS=Homo sapiens OX=9606 GN=SCAF8 PE=1 SV=1;sp|Q9UPN6|SCAF8_HUMAN SR-related and CTD-associated factor 8 OS=Homo sapiens OX=9606 GN=SCAF8 PE=1 SV=1;sp|Q9UPN6-2|SCAF8_HUMAN Isoform 2 of SR	3	14	14	11	11	11	11	12	13	12	11	11	11	12	13	12	13	10	10	8	8	8	9	10	9	13.9	13.9	12	148.86	1349	1349;1271;1337	0	87.872	By MS/MS	By MS/MS	By MS/MS	By MS/MS	By MS/MS	By MS/MS	11.3	11.3
	A0A0A0MT35;Q8TBF2-3;A0A2P0CTB1;Q8TBF2;J3QKK8;J3KPF5;J3KPF6;A0A0G2JRR6;A0A0G2JSF1;A0A2P0CU24;A0A0A0MRV4;J3KRV9;A0A2P0CTH9;Q8TBF2-2;Q8TBF2-7;Q8TBF2-4;Q8TBF2-6	A0A0A0MT35;Q8TBF2-3;A0A2P0CTB1;Q8TBF2;J3QKK8;J3KPF5;J3KPF6;A0A0G2JRR6;A0A0G2JSF1;A0A2P0CU24;A0A0A0MRV4;J3KRV9;A0A2P0CTH9;Q8TBF2-2;Q8TBF2-7;Q8TBF2-4;Q8TBF2-6	4;4;4;4;3;3;3;3;3;3;3;3;3;3;3;3;3	4;4;4;4;3;3;3;3;3;3;3;3;3;3;3;3;3	4;4;4;4;3;3;3;3;3;3;3;3;3;3;3;3;3	Prostamide/prostaglandin F synthase	FAM213B	tr|A0A0A0MT35|A0A0A0MT35_HUMAN Prostamide/prostaglandin F synthase OS=Homo sapiens OX=9606 GN=PRXL2B PE=1 SV=1;sp|Q8TBF2-3|PXL2B_HUMAN Isoform 3 of Prostamide/prostaglandin F synthase OS=Homo sapiens OX=9606 GN=PRXL2B;tr|A0A2P0CTB1|A0A2P0CTB1_HUMAN Prostam	17	4	4	4	2	2	2	2	2	3	2	2	2	2	2	3	4	4	3	2	2	2	2	2	3	19.5	19.5	19.5	26.41	246	246;216;228;198;151;231;213;196;154;191;192;178;161;183;201;162;194	0	18.552	By MS/MS	By MS/MS	By MS/MS	By MS/MS	By MS/MS	By MS/MS	11	11
	A0A0A0MT55;Q9UL12-2;Q9UL12;Q5SYV1;Q5SYU9;Q5SYV2;Q9UL10	A0A0A0MT55;Q9UL12-2;Q9UL12;Q5SYV1	3;3;3;2;1;1;1	3;3;3;2;1;1;1	3;3;3;2;1;1;1	Sarcosine dehydrogenase, mitochondrial	SARDH	tr|A0A0A0MT55|A0A0A0MT55_HUMAN Sarcosine dehydrogenase, mitochondrial OS=Homo sapiens OX=9606 GN=SARDH PE=1 SV=1;sp|Q9UL12-2|SARDH_HUMAN Isoform 2 of Sarcosine dehydrogenase, mitochondrial OS=Homo sapiens OX=9606 GN=SARDH;sp|Q9UL12|SARDH_HUMAN Sarcosine de	7	3	3	3	1	1	1	1	2	2	1	1	1	1	2	2	2	2	3	1	1	1	1	2	2	5.6	5.6	5.6	67.216	602	602;750;918;608;283;368;396	0	4.4193	By MS/MS	By matching	By matching	By MS/MS	By MS/MS	By MS/MS	1.7	2.5
	A0A0A0MT72;Q9BSQ5-4;Q9BSQ5;Q9BSQ5-2;C9JUH3;Q9BSQ5-3;A0A3B3IRS0;E9PEC4	A0A0A0MT72;Q9BSQ5-4;Q9BSQ5;Q9BSQ5-2;C9JUH3;Q9BSQ5-3;A0A3B3IRS0;E9PEC4	4;4;4;4;3;3;2;2	4;4;4;4;3;3;2;2	4;4;4;4;3;3;2;2	Cerebral cavernous malformations 2 protein	CCM2	tr|A0A0A0MT72|A0A0A0MT72_HUMAN Cerebral cavernous malformations 2 protein OS=Homo sapiens OX=9606 GN=CCM2 PE=1 SV=1;sp|Q9BSQ5-4|CCM2_HUMAN Isoform 4 of Cerebral cavernous malformations 2 protein OS=Homo sapiens OX=9606 GN=CCM2;sp|Q9BSQ5|CCM2_HUMAN Cerebral	8	4	4	4	2	1	4	1	2	1	2	1	4	1	2	1	2	1	1	2	1	4	1	2	1	14.2	14.2	14.2	48.194	438	438;386;444;465;347;353;256;271	0	8.6479	By MS/MS	By MS/MS	By MS/MS	By matching	By MS/MS	By MS/MS	5.5	3
	A0A0A0MT83;P26440;A0A0S2Z4K7;P26440-2;H7C4G6;H0YLC3;H0YN10;H0YKV0;A0A087WVD3	A0A0A0MT83;P26440;A0A0S2Z4K7;P26440-2;H7C4G6;H0YLC3	12;12;11;11;9;7;5;4;2	12;12;11;11;9;7;5;4;2	12;12;11;11;9;7;5;4;2	Isovaleryl-CoA dehydrogenase, mitochondrial	IVD	tr|A0A0A0MT83|A0A0A0MT83_HUMAN Butyryl-CoA dehydrogenase OS=Homo sapiens OX=9606 GN=IVD PE=1 SV=2;sp|P26440|IVD_HUMAN Isovaleryl-CoA dehydrogenase, mitochondrial OS=Homo sapiens OX=9606 GN=IVD PE=1 SV=2;tr|A0A0S2Z4K7|A0A0S2Z4K7_HUMAN Butyryl-CoA dehydrogen	9	12	12	12	8	10	8	8	10	7	8	10	8	8	10	7	8	7	7	8	10	8	8	10	7	35	35	35	46.319	423	423;426;393;396;307;243;212;145;211	0	74.838	By MS/MS	By MS/MS	By MS/MS	By MS/MS	By MS/MS	By MS/MS	28.1	33.3
	A0A0A0MTB8;Q8NI36	A0A0A0MTB8;Q8NI36	28;28	28;28	28;28	WD repeat-containing protein 36	WDR36	tr|A0A0A0MTB8|A0A0A0MTB8_HUMAN WD repeat-containing protein 36 OS=Homo sapiens OX=9606 GN=WDR36 PE=1 SV=1;sp|Q8NI36|WDR36_HUMAN WD repeat-containing protein 36 OS=Homo sapiens OX=9606 GN=WDR36 PE=1 SV=1	2	28	28	28	22	16	17	17	17	20	22	16	17	17	17	20	22	23	21	22	16	17	17	17	20	39.4	39.4	39.4	99.365	895	895;951	0	255.67	By MS/MS	By MS/MS	By MS/MS	By MS/MS	By MS/MS	By MS/MS	33.1	23.9
	A0A0A0MTR7;A0A0A0MTC1;Q63HN8;Q63HN8-4;Q63HN8-5;Q63HN8-6	A0A0A0MTR7;A0A0A0MTC1;Q63HN8;Q63HN8-4	66;66;66;66;8;7	66;66;66;66;8;7	65;65;65;65;8;7	E3 ubiquitin-protein ligase RNF213	RNF213	tr|A0A0A0MTR7|A0A0A0MTR7_HUMAN E3 ubiquitin-protein ligase RNF213 OS=Homo sapiens OX=9606 GN=RNF213 PE=1 SV=1;tr|A0A0A0MTC1|A0A0A0MTC1_HUMAN E3 ubiquitin-protein ligase RNF213 OS=Homo sapiens OX=9606 GN=RNF213 PE=1 SV=1;sp|Q63HN8|RN213_HUMAN E3 ubiquitin-p	6	66	66	65	29	30	31	21	21	20	29	30	31	21	21	20	45	44	47	28	29	30	20	20	19	18.3	18.3	18.1	591.4	5207	5207;5256;5207;5256;1063;557	0	212.8	By MS/MS	By MS/MS	By MS/MS	By MS/MS	By MS/MS	By MS/MS	7.9	8.4
	A0A0A0MTL4;A0A0A0MTE8;Q8IVL1-4;Q8IVL1-8;Q8IVL1-9;Q8IVL1-10;Q8IVL1-13;Q8IVL1-12;Q8IVL1-11;Q8IVL1-3;Q8IVL1-2;Q8IVL1;Q8IVL1-5;Q8IVL1-6;Q8IVL1-7;E9PNV5	A0A0A0MTL4;A0A0A0MTE8;Q8IVL1-4;Q8IVL1-8;Q8IVL1-9;Q8IVL1-10;Q8IVL1-13;Q8IVL1-12;Q8IVL1-11;Q8IVL1-3;Q8IVL1-2;Q8IVL1;Q8IVL1-5;Q8IVL1-6;Q8IVL1-7	12;12;12;12;12;12;12;12;12;12;12;12;11;9;7;4	12;12;12;12;12;12;12;12;12;12;12;12;11;9;7;4	12;12;12;12;12;12;12;12;12;12;12;12;11;9;7;4	Neuron navigator 2	NAV2	tr|A0A0A0MTL4|A0A0A0MTL4_HUMAN Neuron navigator 2 OS=Homo sapiens OX=9606 GN=NAV2 PE=1 SV=1;tr|A0A0A0MTE8|A0A0A0MTE8_HUMAN Neuron navigator 2 OS=Homo sapiens OX=9606 GN=NAV2 PE=1 SV=1;sp|Q8IVL1-4|NAV2_HUMAN Isoform 4 of Neuron navigator 2 OS=Homo sapiens O	16	12	12	12	5	7	7	7	9	7	5	7	7	7	9	7	1	0	0	5	7	7	7	9	7	7.8	7.8	7.8	261.86	2433	2433;2489;2365;2408;2414;2417;2419;2424;2425;2429;2432;2488;1493;874;592;815	0	46.435	By MS/MS	By MS/MS	By MS/MS	By MS/MS	By MS/MS	By MS/MS	2.7	4.2
	A0A0A0MTH3;Q13418;Q13418-3;Q13418-2;A0A087WWY6;E9PQ52;A0A087WW45	A0A0A0MTH3;Q13418;Q13418-3;Q13418-2	20;20;16;16;4;1;1	20;20;16;16;4;1;1	20;20;16;16;4;1;1	Integrin-linked protein kinase	ILK	tr|A0A0A0MTH3|A0A0A0MTH3_HUMAN 59 kDa serine/threonine-protein kinase OS=Homo sapiens OX=9606 GN=ILK PE=1 SV=1;sp|Q13418|ILK_HUMAN Integrin-linked protein kinase OS=Homo sapiens OX=9606 GN=ILK PE=1 SV=2;sp|Q13418-3|ILK_HUMAN Isoform 3 of Integrin-linked pr	7	20	20	20	10	11	12	13	12	14	10	11	12	13	12	14	18	19	18	10	11	12	13	12	14	44.7	44.7	44.7	54.611	483	483;452;318;391;111;36;40	0	93.54	By MS/MS	By MS/MS	By MS/MS	By MS/MS	By MS/MS	By MS/MS	26.5	30.2
	A0A0A0MTH9;O14981;O14981-2	A0A0A0MTH9;O14981;O14981-2	30;30;15	30;30;15	30;30;15	TATA-binding protein-associated factor 172	BTAF1	tr|A0A0A0MTH9|A0A0A0MTH9_HUMAN TATA-binding protein-associated factor 172 OS=Homo sapiens OX=9606 GN=BTAF1 PE=1 SV=1;sp|O14981|BTAF1_HUMAN TATA-binding protein-associated factor 172 OS=Homo sapiens OX=9606 GN=BTAF1 PE=1 SV=2;sp|O14981-2|BTAF1_HUMAN Isoform	3	30	30	30	13	13	11	15	13	13	13	13	11	15	13	13	22	25	21	13	13	11	15	13	13	22.6	22.6	22.6	206.93	1849	1849;1849;677	0	80.735	By MS/MS	By MS/MS	By MS/MS	By MS/MS	By MS/MS	By MS/MS	9.1	10.8
	A0A0A0MTI1;Q15392-2;Q15392;A0A3B3IRV7;A0A3B3ISR5;A0A3B3ITT9;A0A3B3IT58	A0A0A0MTI1;Q15392-2;Q15392	17;17;17;3;3;3;2	17;17;17;3;3;3;2	17;17;17;3;3;3;2	Delta(24)-sterol reductase	DHCR24	tr|A0A0A0MTI1|A0A0A0MTI1_HUMAN Delta(24)-sterol reductase OS=Homo sapiens OX=9606 GN=DHCR24 PE=1 SV=1;sp|Q15392-2|DHC24_HUMAN Isoform 2 of Delta(24)-sterol reductase OS=Homo sapiens OX=9606 GN=DHCR24;sp|Q15392|DHC24_HUMAN Delta(24)-sterol reductase OS=Homo	7	17	17	17	16	15	16	15	14	14	16	15	16	15	14	14	9	10	11	16	15	16	15	14	14	28.4	28.4	28.4	61.446	528	528;475;516;133;153;167;122	0	51.554	By MS/MS	By MS/MS	By MS/MS	By MS/MS	By MS/MS	By MS/MS	27.8	22.3
	B8ZWD1;A0A0A0MTI5;P07108;P07108-3;P07108-2;P07108-4;P07108-5	B8ZWD1;A0A0A0MTI5;P07108;P07108-3;P07108-2;P07108-4;P07108-5	6;6;6;6;6;6;6	6;6;6;6;6;6;6	5;5;5;5;5;5;5	Acyl-CoA-binding protein	DBI	tr|B8ZWD1|B8ZWD1_HUMAN Acyl-CoA-binding protein OS=Homo sapiens OX=9606 GN=DBI PE=1 SV=1;tr|A0A0A0MTI5|A0A0A0MTI5_HUMAN Acyl-CoA-binding protein OS=Homo sapiens OX=9606 GN=DBI PE=1 SV=1;sp|P07108|ACBP_HUMAN Acyl-CoA-binding protein OS=Homo sapiens OX=9606	7	6	6	5	4	5	5	6	6	6	4	5	5	6	6	6	4	4	4	3	4	4	5	5	5	58.8	58.8	42.3	11.15	97	97;143;87;88;104;129;148	0	225.24	By MS/MS	By MS/MS	By MS/MS	By MS/MS	By MS/MS	By MS/MS	47.4	58.8
	A0A0A0MTJ5;Q01973;Q01973-2	A0A0A0MTJ5;Q01973	5;5;2	5;5;2	5;5;2	Tyrosine-protein kinase transmembrane receptor;Tyrosine-protein kinase transmembrane receptor ROR1	ROR1	tr|A0A0A0MTJ5|A0A0A0MTJ5_HUMAN Inactive tyrosine-protein kinase transmembrane receptor ROR1 OS=Homo sapiens OX=9606 GN=ROR1 PE=1 SV=1;sp|Q01973|ROR1_HUMAN Inactive tyrosine-protein kinase transmembrane receptor ROR1 OS=Homo sapiens OX=9606 GN=ROR1 PE=1 SV=	3	5	5	5	0	0	0	0	0	0	0	0	0	0	0	0	5	5	4	0	0	0	0	0	0	7.5	7.5	7.5	98.363	882	882;937;388	0	3.7024							0	0
	F5GWB1;A0A0A0MTP0;A0A0A0MTK0;Q7Z6B0-3;Q7Z6B0-2;Q7Z6B0	F5GWB1;A0A0A0MTP0;A0A0A0MTK0;Q7Z6B0-3;Q7Z6B0-2;Q7Z6B0	1;1;1;1;1;1	1;1;1;1;1;1	1;1;1;1;1;1	Coiled-coil domain-containing protein 91	CCDC91	tr|F5GWB1|F5GWB1_HUMAN Coiled-coil domain-containing protein 91 OS=Homo sapiens OX=9606 GN=CCDC91 PE=1 SV=1;tr|A0A0A0MTP0|A0A0A0MTP0_HUMAN Coiled-coil domain-containing protein 91 OS=Homo sapiens OX=9606 GN=CCDC91 PE=1 SV=1;tr|A0A0A0MTK0|A0A0A0MTK0_HUMAN C	6	1	1	1	0	0	0	0	0	0	0	0	0	0	0	0	1	1	1	0	0	0	0	0	0	5.2	5.2	5.2	29.345	267	267;361;362;405;411;441	0	4.1809							0	0
	A0A0A0MTL5;Q13309;A0A7I2YQB7;D6RF40;D6R9R7;A0A7I2V5B8;A0A7I2YQC7;A0A7I2V2J7;A0A7P0S4R7;Q13309-2;A0A7I2V413;D6RAG5;Q13309-4	A0A0A0MTL5;Q13309;A0A7I2YQB7;D6RF40;D6R9R7;A0A7I2V5B8;A0A7I2YQC7;A0A7I2V2J7;A0A7P0S4R7;Q13309-2	4;4;3;3;3;3;3;3;3;3;1;1;1	4;4;3;3;3;3;3;3;3;3;1;1;1	4;4;3;3;3;3;3;3;3;3;1;1;1	S-phase kinase-associated protein 2	SKP2	tr|A0A0A0MTL5|A0A0A0MTL5_HUMAN S-phase kinase-associated protein 2 OS=Homo sapiens OX=9606 GN=SKP2 PE=1 SV=2;sp|Q13309|SKP2_HUMAN S-phase kinase-associated protein 2 OS=Homo sapiens OX=9606 GN=SKP2 PE=1 SV=2;tr|A0A7I2YQB7|A0A7I2YQB7_HUMAN S-phase kinase-as	13	4	4	4	3	1	1	1	0	1	3	1	1	1	0	1	4	4	4	3	1	1	1	0	1	10	10	10	51.497	458	458;424;256;264;358;360;362;374;379;410;103;217;210	0	9.9883	By MS/MS	By matching	By matching	By matching		By matching	7.9	2.2
	A0A0A0MTN0;Q13617;Q13617-2;Q5T2B5;Q5T2B7	A0A0A0MTN0;Q13617;Q13617-2;Q5T2B5	25;25;25;23;3	25;25;25;23;3	25;25;25;23;3	Cullin-2	CUL2	tr|A0A0A0MTN0|A0A0A0MTN0_HUMAN Cullin-2 OS=Homo sapiens OX=9606 GN=CUL2 PE=1 SV=1;sp|Q13617|CUL2_HUMAN Cullin-2 OS=Homo sapiens OX=9606 GN=CUL2 PE=1 SV=2;sp|Q13617-2|CUL2_HUMAN Isoform 2 of Cullin-2 OS=Homo sapiens OX=9606 GN=CUL2;tr|Q5T2B5|Q5T2B5_HUMAN Cu	5	25	25	25	22	23	23	22	21	23	22	23	23	22	21	23	24	21	21	22	23	23	22	21	23	40.8	40.8	40.8	88.505	758	758;745;764;706;90	0	235.25	By MS/MS	By MS/MS	By MS/MS	By MS/MS	By MS/MS	By MS/MS	36	38.4
	A0A0A0MTQ5;G3V556;P56378;P56378-2	A0A0A0MTQ5;G3V556;P56378;P56378-2	3;3;3;2	3;3;3;2	3;3;3;2	6.8 kDa mitochondrial proteolipid	C14orf2;MP68	tr|A0A0A0MTQ5|A0A0A0MTQ5_HUMAN ATP synthase subunit ATP5MJ, mitochondrial OS=Homo sapiens OX=9606 GN=ATP5MJ PE=1 SV=1;tr|G3V556|G3V556_HUMAN ATP synthase subunit ATP5MJ, mitochondrial OS=Homo sapiens OX=9606 GN=ATP5MJ PE=1 SV=1;sp|P56378|ATP68_HUMAN ATP sy	4	3	3	3	2	2	3	2	3	2	2	2	3	2	3	2	2	2	2	2	2	3	2	3	2	24.7	24.7	24.7	9.1078	77	77;99;58;75	0	3.1249	By MS/MS	By MS/MS	By MS/MS	By MS/MS	By MS/MS	By MS/MS	24.7	24.7
	A0A0A0MTS7;Q8WZ42-12;Q8WZ42-5;Q8WZ42-11;Q8WZ42-4;Q8WZ42-7;Q8WZ42;Q8WZ42-8;Q8WZ42-13;Q8WZ42-2;A0A0A0MRA3;Q8WZ42-3;Q8WZ42-10;Q8WZ42-9;Q8WZ42-6	A0A0A0MTS7;Q8WZ42-12;Q8WZ42-5;Q8WZ42-11;Q8WZ42-4;Q8WZ42-7;Q8WZ42;Q8WZ42-8;Q8WZ42-13;Q8WZ42-2;A0A0A0MRA3;Q8WZ42-3;Q8WZ42-10;Q8WZ42-9	12;12;11;11;11;11;11;11;11;10;9;9;9;9;1	12;12;11;11;11;11;11;11;11;10;9;9;9;9;1	12;12;11;11;11;11;11;11;11;10;9;9;9;9;1	Titin	TTN	tr|A0A0A0MTS7|A0A0A0MTS7_HUMAN Titin OS=Homo sapiens OX=9606 GN=TTN PE=1 SV=1;sp|Q8WZ42-12|TITIN_HUMAN Isoform 12 of Titin OS=Homo sapiens OX=9606 GN=TTN;sp|Q8WZ42-5|TITIN_HUMAN Isoform 5 of Titin OS=Homo sapiens OX=9606 GN=TTN;sp|Q8WZ42-11|TITIN_HUMAN Iso	15	12	12	12	4	3	6	5	5	6	4	3	6	5	5	6	4	5	6	4	3	6	5	5	6	0.4	0.4	0.4	3994.6	35991	35991;35991;32900;33423;33445;33615;34350;34475;34484;34258;27118;26926;27051;27118;5604	0.0025112	1.7673	By MS/MS	By MS/MS	By MS/MS	By MS/MS	By MS/MS	By MS/MS	0.1	0.1
	A0A0A0MTU3;U3KPY4;Q4ZIN3-2;Q4ZIN3	A0A0A0MTU3;U3KPY4;Q4ZIN3-2;Q4ZIN3	1;1;1;1	1;1;1;1	1;1;1;1	Membralin	TMEM259	tr|A0A0A0MTU3|A0A0A0MTU3_HUMAN Membralin OS=Homo sapiens OX=9606 GN=TMEM259 PE=1 SV=2;tr|U3KPY4|U3KPY4_HUMAN Membralin OS=Homo sapiens OX=9606 GN=TMEM259 PE=1 SV=3;sp|Q4ZIN3-2|MBRL_HUMAN Isoform 2 of Membralin OS=Homo sapiens OX=9606 GN=TMEM259;sp|Q4ZIN3|M	4	1	1	1	1	1	1	1	0	1	1	1	1	1	0	1	1	0	1	1	1	1	1	0	1	2.5	2.5	2.5	46.22	406	406;421;408;620	0.0044323	1.5195	By matching	By MS/MS	By MS/MS	By MS/MS		By matching	2.5	2.5
	H3BTR0;A0A0A6YYC7;Q96JP5-2;Q96JP5;H0YCH4;Q9BU19-3;Q9BU19-2;Q9BU19;Q9BU19-5	H3BTR0;A0A0A6YYC7;Q96JP5-2;Q96JP5;H0YCH4;Q9BU19-3;Q9BU19-2;Q9BU19;Q9BU19-5	2;2;2;2;1;1;1;1;1	2;2;2;2;1;1;1;1;1	2;2;2;2;1;1;1;1;1	E3 ubiquitin-protein ligase ZFP91;Zinc finger protein 692	ZFP91-CNTF;ZFP91;ZNF692	tr|H3BTR0|H3BTR0_HUMAN ZFP91-CNTF readthrough (NMD candidate) (Fragment) OS=Homo sapiens OX=9606 GN=ZFP91-CNTF PE=4 SV=1;tr|A0A0A6YYC7|A0A0A6YYC7_HUMAN HCG2042749, isoform CRA_d OS=Homo sapiens OX=9606 GN=ZFP91-CNTF PE=4 SV=1;sp|Q96JP5-2|ZFP91_HUMAN Isofor	9	2	2	2	0	1	0	0	1	1	0	1	0	0	1	1	2	2	2	0	1	0	0	1	1	5.6	5.6	5.6	40.605	354	354;529;529;570;273;347;474;519;524	0	3.4324		By MS/MS			By matching	By matching	0	2.3
	A0A0A6YYG7;Q6IBW4-2;Q6IBW4;Q6IBW4-4;E5RJN3;Q6IBW4-5;E5RJL4;F8WAR3;H0YC55	A0A0A6YYG7;Q6IBW4-2;Q6IBW4;Q6IBW4-4	7;7;7;7;3;3;2;2;2	7;7;7;7;3;3;2;2;2	7;7;7;7;3;3;2;2;2	Condensin-2 complex subunit H2	NCAPH2	tr|A0A0A6YYG7|A0A0A6YYG7_HUMAN Condensin-2 complex subunit H2 OS=Homo sapiens OX=9606 GN=NCAPH2 PE=1 SV=1;sp|Q6IBW4-2|CNDH2_HUMAN Isoform 2 of Condensin-2 complex subunit H2 OS=Homo sapiens OX=9606 GN=NCAPH2;sp|Q6IBW4|CNDH2_HUMAN Condensin-2 complex subuni	9	7	7	7	4	4	5	4	5	5	4	4	5	4	5	5	4	3	4	4	4	5	4	5	5	20.4	20.4	20.4	66.257	589	589;583;605;606;292;299;38;62;141	0	28.373	By MS/MS	By MS/MS	By MS/MS	By MS/MS	By MS/MS	By MS/MS	14.8	7.1
	A0A0A6YYH1;Q7Z6K5-2;Q7Z6K5;H0YMP5;H0YL03;H0YLX6;H0YN38;H0YMK0;H0YL85;H0YLI7;P59780-2;P59780	A0A0A6YYH1;Q7Z6K5-2;Q7Z6K5	4;4;3;1;1;1;1;1;1;1;1;1	4;4;3;1;1;1;1;1;1;1;1;1	4;4;3;1;1;1;1;1;1;1;1;1	Arpin	C15orf38-AP3S2;ARPIN	tr|A0A0A6YYH1|A0A0A6YYH1_HUMAN Arpin OS=Homo sapiens OX=9606 GN=C15orf38-AP3S2 PE=3 SV=1;sp|Q7Z6K5-2|ARPIN_HUMAN Isoform C15orf38-AP3S2 of Arpin OS=Homo sapiens OX=9606 GN=ARPIN;sp|Q7Z6K5|ARPIN_HUMAN Arpin OS=Homo sapiens OX=9606 GN=ARPIN PE=1 SV=1	12	4	4	4	3	1	2	1	3	3	3	1	2	1	3	3	3	3	2	3	1	2	1	3	3	9.6	9.6	9.6	43.881	394	394;394;226;130;136;136;156;184;185;205;124;193	0	5.423	By MS/MS	By MS/MS	By MS/MS	By matching	By MS/MS	By matching	6.3	2
	A0A0A6YYI3;A0A0B4J1V8;Q9NQ55-2;Q9NQ55;Q9NQ55-3;A8MV53;C9J3W3;H7C446;C9JHF7	A0A0A6YYI3;A0A0B4J1V8;Q9NQ55-2;Q9NQ55;Q9NQ55-3;A8MV53	10;10;10;10;10;7;4;3;2	10;10;10;10;10;7;4;3;2	10;10;10;10;10;7;4;3;2	Suppressor of SWI4 1 homolog	PPAN-P2RY11;PPAN	tr|A0A0A6YYI3|A0A0A6YYI3_HUMAN Protein PPAN-P2RY11 OS=Homo sapiens OX=9606 GN=PPAN-P2RY11 PE=4 SV=1;tr|A0A0B4J1V8|A0A0B4J1V8_HUMAN HCG2039996 OS=Homo sapiens OX=9606 GN=PPAN-P2RY11 PE=3 SV=1;sp|Q9NQ55-2|SSF1_HUMAN Isoform 2 of Suppressor of SWI4 1 homolog	9	10	10	10	5	6	7	6	5	6	5	6	7	6	5	6	7	7	6	5	6	7	6	5	6	28.3	28.3	28.3	58.199	520	520;794;460;473;520;420;210;208;97	0	110.97	By MS/MS	By MS/MS	By MS/MS	By MS/MS	By MS/MS	By MS/MS	14.2	21.3
	A0A0A6YYJ8;Q96HJ9-2;Q9Y383-3;Q9Y383-2;Q96HJ9	A0A0A6YYJ8;Q96HJ9-2;Q9Y383-3;Q9Y383-2	19;19;16;16;3	19;19;16;16;3	3;3;0;0;3	UPF0562 protein C7orf55;Putative RNA-binding protein Luc7-like 2	LUC7L2;C7orf55	tr|A0A0A6YYJ8|A0A0A6YYJ8_HUMAN Putative RNA-binding protein Luc7-like 2 OS=Homo sapiens OX=9606 GN=LUC7L2 PE=3 SV=1;sp|Q96HJ9-2|FMC1_HUMAN Isoform 2 of Protein FMC1 homolog OS=Homo sapiens OX=9606 GN=FMC1;sp|Q9Y383-3|LC7L2_HUMAN Isoform 3 of Putative RNA-b	5	19	19	3	14	14	15	13	15	14	14	14	15	13	15	14	14	16	16	2	2	3	2	3	2	37.6	37.6	7.2	54.223	458	458;458;389;391;113	0	150.14	By MS/MS	By MS/MS	By MS/MS	By MS/MS	By MS/MS	By MS/MS	28.6	28.6
	A0A0A6YYL2;P0DMN0;P0DMM9;P0DMM9-3;P0DMM9-2;H3BNY7;H3BPL6;H3BRT0	A0A0A6YYL2;P0DMN0;P0DMM9;P0DMM9-3	16;16;16;16;7;4;4;1	6;6;6;6;4;1;3;1	6;6;6;6;4;1;3;1	Sulfotransferase;Sulfotransferase 1A4;Sulfotransferase 1A3	SULT1A4;SULT1A3	tr|A0A0A6YYL2|A0A0A6YYL2_HUMAN Sulfotransferase OS=Homo sapiens OX=9606 GN=SULT1A4 PE=1 SV=1;sp|P0DMN0|ST1A4_HUMAN Sulfotransferase 1A4 OS=Homo sapiens OX=9606 GN=SULT1A4 PE=1 SV=1;sp|P0DMM9|ST1A3_HUMAN Sulfotransferase 1A3 OS=Homo sapiens OX=9606 GN=SULT1	8	16	6	6	11	13	11	15	15	14	5	5	5	5	6	5	1	2	1	5	5	5	5	6	5	66.4	35.9	35.9	34.779	301	301;295;295;301;197;87;135;50	0	49.422	By MS/MS	By MS/MS	By MS/MS	By MS/MS	By MS/MS	By MS/MS	49.5	56.8
	P57737-3;A0A0A6YYL4;P57737;P57737-4;P57737-2;I3L167;E7EP81;I3L442;I3L2Y6;I3L3T0;I3L1M1;I3NI06;I3L0X9;I3L351;I3L426;I3L1G9;Q9Y3D7;I3L0X8;I3L1U7;I3L359	P57737-3;A0A0A6YYL4;P57737;P57737-4;P57737-2	20;20;18;17;16;8;5;3;3;2;2;2;2;2;2;2;2;1;1;1	20;20;18;17;16;8;5;3;3;2;2;2;2;2;2;2;2;1;1;1	18;18;16;15;14;6;3;3;2;2;2;2;2;2;2;2;2;0;1;1	Coronin-7;Coronin	CORO7;CORO7-PAM16	sp|P57737-3|CORO7_HUMAN Isoform 3 of Coronin-7 OS=Homo sapiens OX=9606 GN=CORO7;tr|A0A0A6YYL4|A0A0A6YYL4_HUMAN Coronin OS=Homo sapiens OX=9606 GN=CORO7-PAM16 PE=1 SV=1;sp|P57737|CORO7_HUMAN Coronin-7 OS=Homo sapiens OX=9606 GN=CORO7 PE=1 SV=2;sp|P57737-4|C	20	20	20	18	15	16	18	14	11	14	15	16	18	14	11	14	16	16	17	13	14	16	12	9	12	30.2	30.2	26.7	114.16	1048	1048;1048;925;907;840;535;367;190;156;145;161;201;137;119;206;219;125;161;129;114	0	202.79	By MS/MS	By MS/MS	By MS/MS	By MS/MS	By MS/MS	By MS/MS	26	26.6
	A0A0B4J1R7;Q96B45	A0A0B4J1R7;Q96B45	2;2	2;2	2;2	UPF0693 protein C10orf32	C10orf32-ASMT;C10orf32	tr|A0A0B4J1R7|A0A0B4J1R7_HUMAN BLOC-1-related complex subunit 7 OS=Homo sapiens OX=9606 GN=BORCS7-ASMT PE=3 SV=1;sp|Q96B45|BORC7_HUMAN BLOC-1-related complex subunit 7 OS=Homo sapiens OX=9606 GN=BORCS7 PE=3 SV=2	2	2	2	2	1	0	0	0	1	0	1	0	0	0	1	0	1	1	1	1	0	0	0	1	0	33	33	33	11.695	106	106;106	0	8.5207	By MS/MS				By MS/MS		17	0
	A0A0B4J1S3;O15392-5;O15392-4;O15392;K7EMW2;H3BLT4;O15392-2	A0A0B4J1S3;O15392-5;O15392-4;O15392;K7EMW2;H3BLT4;O15392-2	2;2;2;2;1;1;1	2;2;2;2;1;1;1	2;2;2;2;1;1;1	Baculoviral IAP repeat-containing protein 5	BIRC5	tr|A0A0B4J1S3|A0A0B4J1S3_HUMAN Baculoviral IAP repeat-containing protein 5 OS=Homo sapiens OX=9606 GN=BIRC5 PE=1 SV=1;sp|O15392-5|BIRC5_HUMAN Isoform 5 of Baculoviral IAP repeat-containing protein 5 OS=Homo sapiens OX=9606 GN=BIRC5;sp|O15392-4|BIRC5_HUMAN	7	2	2	2	1	2	1	0	1	0	1	2	1	0	1	0	1	1	2	1	2	1	0	1	0	19.7	19.7	19.7	16.389	142	142;117;120;142;121;165;165	0	3.3972	By MS/MS	By matching	By MS/MS		By MS/MS		7.7	19.7
	A0A0B4J1S8;Q9UBF8-2;Q9UBF8;Q9UBF8-3;A0A0A0MSL0;E9PL47;F8W860;H0Y4F8;H0YCW3;A6PVV8	A0A0B4J1S8;Q9UBF8-2;Q9UBF8;Q9UBF8-3	9;9;9;6;3;2;2;1;1;1	9;9;9;6;3;2;2;1;1;1	9;9;9;6;3;2;2;1;1;1	Phosphatidylinositol 4-kinase beta	PI4KB	tr|A0A0B4J1S8|A0A0B4J1S8_HUMAN Phosphatidylinositol 4-kinase beta OS=Homo sapiens OX=9606 GN=PI4KB PE=1 SV=1;sp|Q9UBF8-2|PI4KB_HUMAN Isoform 2 of Phosphatidylinositol 4-kinase beta OS=Homo sapiens OX=9606 GN=PI4KB;sp|Q9UBF8|PI4KB_HUMAN Phosphatidylinositol	10	9	9	9	8	6	7	6	5	5	8	6	7	6	5	5	3	3	3	8	6	7	6	5	5	13	13	13	92.723	828	828;801;816;484;280;95;191;73;183;227	0	46.747	By MS/MS	By MS/MS	By MS/MS	By MS/MS	By MS/MS	By MS/MS	11.6	8.6
	A0A0B4J1T5;Q9BX69	A0A0B4J1T5;Q9BX69	1;1	1;1	1;1	Caspase recruitment domain-containing protein 6	CARD6	tr|A0A0B4J1T5|A0A0B4J1T5_HUMAN Caspase recruitment domain-containing protein 6 OS=Homo sapiens OX=9606 GN=CARD6 PE=1 SV=1;sp|Q9BX69|CARD6_HUMAN Caspase recruitment domain-containing protein 6 OS=Homo sapiens OX=9606 GN=CARD6 PE=1 SV=2	2	1	1	1	0	0	0	1	0	0	0	0	0	1	0	0	1	0	0	0	0	0	1	0	0	6.1	6.1	6.1	35.314	310	310;1037	0	2.8004				By matching			0	0
	F5GY88;A0A0B4J1W0;O75448-2;O75448;F5H5K2;B4DDR8;B9TX62;E9PFL1;H0YEG1;J3KTL3	F5GY88;A0A0B4J1W0;O75448-2;O75448;F5H5K2;B4DDR8	12;12;12;12;9;6;5;3;1;1	12;12;12;12;9;6;5;3;1;1	12;12;12;12;9;6;5;3;1;1	Mediator of RNA polymerase II transcription subunit 24	MED24	tr|F5GY88|F5GY88_HUMAN Mediator complex subunit 24 OS=Homo sapiens OX=9606 GN=MED24 PE=1 SV=2;tr|A0A0B4J1W0|A0A0B4J1W0_HUMAN Mediator complex subunit 24 OS=Homo sapiens OX=9606 GN=MED24 PE=1 SV=1;sp|O75448-2|MED24_HUMAN Isoform 2 of Mediator of RNA polymer	10	12	12	12	5	5	5	6	3	5	5	5	5	6	3	5	6	5	7	5	5	5	6	3	5	17.9	17.9	17.9	112.18	1008	1008;1014;976;989;791;638;292;301;84;138	0	36.977	By MS/MS	By MS/MS	By MS/MS	By MS/MS	By MS/MS	By MS/MS	8.1	7.9
	A0A0B4J1Z1;C9JAB2;Q16629-3;Q16629-2;Q16629-4;Q16629;F8WEA1	A0A0B4J1Z1;C9JAB2;Q16629-3;Q16629-2;Q16629-4;Q16629	9;9;9;9;9;9;2	8;8;8;8;8;8;2	8;8;8;8;8;8;2	Serine/arginine-rich splicing factor 7	SRSF7	tr|A0A0B4J1Z1|A0A0B4J1Z1_HUMAN Serine/arginine-rich-splicing factor 7 OS=Homo sapiens OX=9606 GN=SRSF7 PE=1 SV=1;tr|C9JAB2|C9JAB2_HUMAN Serine/arginine-rich-splicing factor 7 OS=Homo sapiens OX=9606 GN=SRSF7 PE=1 SV=1;sp|Q16629-3|SRSF7_HUMAN Isoform 3 of S	7	9	8	8	8	9	9	7	8	9	7	8	8	6	7	8	6	7	7	7	8	8	6	7	8	53.3	53.3	53.3	15.763	137	137;235;132;135;226;238;51	0	62.454	By MS/MS	By MS/MS	By MS/MS	By MS/MS	By MS/MS	By MS/MS	49.6	53.3
	A0A0B4J254	A0A0B4J254	5	1	1		SNRPF	tr|A0A0B4J254|A0A0B4J254_HUMAN Small nuclear ribonucleoprotein F OS=Homo sapiens OX=9606 GN=SNRPF PE=1 SV=1	1	5	1	1	4	4	4	5	4	5	1	1	1	1	1	1	1	1	1	1	1	1	1	1	1	59.7	16.4	16.4	7.6953	67	67	1	-2	By matching	By MS/MS	By matching	By matching	By MS/MS	By MS/MS	47.8	47.8
	A0A0B4J291;Q8N8U2	A0A0B4J291;Q8N8U2	3;3	3;3	3;3	Chromodomain Y-like protein 2	CDYL2	tr|A0A0B4J291|A0A0B4J291_HUMAN Chromodomain Y-like protein 2 OS=Homo sapiens OX=9606 GN=CDYL2 PE=1 SV=1;sp|Q8N8U2|CDYL2_HUMAN Chromodomain Y-like protein 2 OS=Homo sapiens OX=9606 GN=CDYL2 PE=1 SV=2	2	3	3	3	1	1	1	2	1	3	1	1	1	2	1	3	0	0	0	1	1	1	2	1	3	6.1	6.1	6.1	56.557	507	507;506	0	7.8761	By MS/MS	By matching	By MS/MS	By matching	By MS/MS	By MS/MS	2.2	2.2
	A0A0B4J294;H3BP13;Q9UL33-2;Q9UL33;A0A0B4J286;H3BUK6;H3BQQ8;H3BPS1;H3BPN3	A0A0B4J294;H3BP13;Q9UL33-2;Q9UL33;A0A0B4J286;H3BUK6;H3BQQ8	5;5;5;5;4;3;3;2;2	5;5;5;5;4;3;3;2;2	5;5;5;5;4;3;3;2;2	Trafficking protein particle complex subunit 2-like protein	TRAPPC2L	tr|A0A0B4J294|A0A0B4J294_HUMAN Trafficking protein particle complex subunit 2-like protein OS=Homo sapiens OX=9606 GN=TRAPPC2L PE=1 SV=1;tr|H3BP13|H3BP13_HUMAN Trafficking protein particle complex subunit 2-like protein OS=Homo sapiens OX=9606 GN=TRAPPC2L	9	5	5	5	4	3	2	3	3	3	4	3	2	3	3	3	3	2	2	4	3	2	3	3	3	38.4	38.4	38.4	16.676	146	146;241;139;140;109;109;129;59;75	0	53.993	By MS/MS	By MS/MS	By MS/MS	By MS/MS	By MS/MS	By MS/MS	37.7	22.6
	A0A0B4J2A0;Q9UHJ6	A0A0B4J2A0;Q9UHJ6	13;12	13;12	13;12	Sedoheptulokinase	TRPV1;SHPK	tr|A0A0B4J2A0|A0A0B4J2A0_HUMAN FGGY_N domain-containing protein OS=Homo sapiens OX=9606 PE=1 SV=1;sp|Q9UHJ6|SHPK_HUMAN Sedoheptulokinase OS=Homo sapiens OX=9606 GN=SHPK PE=1 SV=3	2	13	13	13	11	9	11	9	8	8	11	9	11	9	8	8	7	7	5	11	9	11	9	8	8	38.3	38.3	38.3	51.504	478	478;478	0	87.17	By MS/MS	By MS/MS	By MS/MS	By MS/MS	By MS/MS	By MS/MS	36.2	30.1
	Q5W0H4;A0A0B4J2C3;P13693;J3KPG2;E9PJF7;P13693-2;H0YCX0;Q56UQ5;Q9HAU6	Q5W0H4;A0A0B4J2C3;P13693;J3KPG2;E9PJF7;P13693-2	11;11;11;10;8;8;4;3;1	11;11;11;10;8;8;4;3;1	11;11;11;10;8;8;4;3;1	Translationally-controlled tumor protein	TPT1	tr|Q5W0H4|Q5W0H4_HUMAN Translationally-controlled tumor protein OS=Homo sapiens OX=9606 GN=TPT1 PE=1 SV=1;tr|A0A0B4J2C3|A0A0B4J2C3_HUMAN Translationally-controlled tumor protein OS=Homo sapiens OX=9606 GN=TPT1 PE=1 SV=1;sp|P13693|TCTP_HUMAN Translationally	9	11	11	11	11	11	11	10	10	7	11	11	11	10	10	7	9	9	10	11	11	11	10	10	7	53.2	53.2	53.2	21.525	188	188;197;172;160;162;138;77;140;139	0	93.756	By MS/MS	By MS/MS	By MS/MS	By MS/MS	By MS/MS	By MS/MS	53.2	53.2
	A0A0B4J2E5;Q15269;A0A0J9YX21;C9J544	A0A0B4J2E5;Q15269	24;24;3;1	24;24;3;1	20;20;3;1	Periodic tryptophan protein 2 homolog	PWP2	tr|A0A0B4J2E5|A0A0B4J2E5_HUMAN Periodic tryptophan protein 2 homolog OS=Homo sapiens OX=9606 GN=LOC102724159 PE=1 SV=1;sp|Q15269|PWP2_HUMAN Periodic tryptophan protein 2 homolog OS=Homo sapiens OX=9606 GN=PWP2 PE=2 SV=2	4	24	24	20	19	15	18	16	14	16	19	15	18	16	14	16	19	19	20	15	12	14	12	11	12	33.9	33.9	29.5	102.45	919	919;919;79;186	0	188.21	By MS/MS	By MS/MS	By MS/MS	By MS/MS	By MS/MS	By MS/MS	27.7	21.3
	Q9H334-8;A0A0B4J2F3;Q9H334-4;Q9H334;Q9H334-7;A0A3B3IST0;A0A3B3IRS5;A0A3B3IUB6;A0A3B3IST6;C9J0F0;A0A3B3IT66;A0A3B3IRW5;A0A3B3IT14;G5E965;A0A3B3IS87;H0Y882;Q9H334-6;Q9H334-3;A0A3B3ISQ6;A0A3B3IU15;A0A087X2G3;A0A3B3IU08;C9J5T4;A0A3B3IT26;C9IYY1	Q9H334-8;A0A0B4J2F3;Q9H334-4;Q9H334;Q9H334-7;A0A3B3IST0;A0A3B3IRS5;A0A3B3IUB6;A0A3B3IST6;C9J0F0;A0A3B3IT66;A0A3B3IRW5;A0A3B3IT14;G5E965;A0A3B3IS87;H0Y882;Q9H334-6;Q9H334-3;A0A3B3ISQ6	5;5;5;5;5;5;5;5;5;5;5;5;5;5;4;4;4;4;3;1;1;1;1;1;1	5;5;5;5;5;5;5;5;5;5;5;5;5;5;4;4;4;4;3;1;1;1;1;1;1	5;5;5;5;5;5;5;5;5;5;5;5;5;5;4;4;4;4;3;1;1;1;1;1;1	Forkhead box protein P1	FOXP1	sp|Q9H334-8|FOXP1_HUMAN Isoform 8 of Forkhead box protein P1 OS=Homo sapiens OX=9606 GN=FOXP1;tr|A0A0B4J2F3|A0A0B4J2F3_HUMAN Forkhead box protein P1 OS=Homo sapiens OX=9606 GN=FOXP1 PE=1 SV=2;sp|Q9H334-4|FOXP1_HUMAN Isoform 4 of Forkhead box protein P1 OS=	25	5	5	5	4	4	3	3	5	4	4	4	3	3	5	4	3	3	3	4	4	3	3	5	4	12.3	12.3	12.3	77.362	693	693;576;679;677;676;676;675;672;628;612;577;576;410;566;468;490;601;603;210;335;207;334;231;210;123	0	53.304	By MS/MS	By MS/MS	By MS/MS	By MS/MS	By MS/MS	By MS/MS	10	7.6
	A0A0B4J2F8;F6S314;E2QRJ6;P52435;A6NFM0;Q9H1A7;Q9GZM3;D6RAG0;E7EP90;A0A0B4J1Z8;F8WF84;E7EWC6;H0Y980;Q9GZM3-2	A0A0B4J2F8;F6S314;E2QRJ6;P52435;A6NFM0;Q9H1A7;Q9GZM3;D6RAG0;E7EP90;A0A0B4J1Z8;F8WF84;E7EWC6;H0Y980	6;6;6;6;4;4;4;3;3;3;3;3;3;1	6;6;6;6;4;4;4;3;3;3;3;3;3;1	6;6;6;6;4;4;4;3;3;3;3;3;3;1	DNA-directed RNA polymerase II subunit RPB11-a;DNA-directed RNA polymerase II subunit RPB11-b2;DNA-directed RNA polymerase II subunit RPB11-b1	POLR2J3;POLR2J;POLR2J2	tr|A0A0B4J2F8|A0A0B4J2F8_HUMAN DNA-directed RNA polymerase II subunit RPB11-b2 OS=Homo sapiens OX=9606 GN=POLR2J3 PE=3 SV=1;tr|F6S314|F6S314_HUMAN DNA-directed RNA polymerase II subunit RPB11-a OS=Homo sapiens OX=9606 GN=POLR2J PE=3 SV=1;tr|E2QRJ6|E2QRJ6_H	14	6	6	6	4	5	5	4	3	4	4	5	5	4	3	4	3	2	1	4	5	5	4	3	4	60	60	60	13.074	115	115;158;158;117;158;115;115;73;76;116;128;274;304;116	0	33.435	By MS/MS	By MS/MS	By MS/MS	By MS/MS	By MS/MS	By MS/MS	53	53
	A0A0B4J2G4;Q15345;A0A087WTU1;Q15345-3;A0A087X0S7;A0A0C4DH00;A0A087WTI9	A0A0B4J2G4;Q15345;A0A087WTU1;Q15345-3;A0A087X0S7;A0A0C4DH00	8;8;7;7;5;4;1	8;8;7;7;5;4;1	8;8;7;7;5;4;1	Leucine-rich repeat-containing protein 41	LRRC41	tr|A0A0B4J2G4|A0A0B4J2G4_HUMAN Leucine-rich repeat-containing protein 41 OS=Homo sapiens OX=9606 GN=LRRC41 PE=1 SV=1;sp|Q15345|LRC41_HUMAN Leucine-rich repeat-containing protein 41 OS=Homo sapiens OX=9606 GN=LRRC41 PE=1 SV=3;tr|A0A087WTU1|A0A087WTU1_HUMAN	7	8	8	8	5	6	4	3	6	4	5	6	4	3	6	4	3	4	6	5	6	4	3	6	4	13.7	13.7	13.7	86.238	790	790;812;620;729;521;617;227	0	28.092	By MS/MS	By MS/MS	By MS/MS	By MS/MS	By MS/MS	By MS/MS	8.4	10.6
	A0A0C4DFL7;Q16850;Q16850-2;H7C0D0;C9IYR8	A0A0C4DFL7;Q16850;Q16850-2	15;14;10;5;1	15;14;10;5;1	13;12;10;5;0	Lanosterol 14-alpha demethylase	CYP51A1	tr|A0A0C4DFL7|A0A0C4DFL7_HUMAN Lanosterol 14-alpha demethylase OS=Homo sapiens OX=9606 GN=CYP51A1 PE=1 SV=1;sp|Q16850|CP51A_HUMAN Lanosterol 14-alpha demethylase OS=Homo sapiens OX=9606 GN=CYP51A1 PE=1 SV=3;sp|Q16850-2|CP51A_HUMAN Isoform 2 of Lanosterol 1	5	15	15	13	13	12	14	13	13	12	13	12	14	13	13	12	11	11	9	11	10	12	11	11	10	39.7	39.7	33.4	57.278	509	509;503;404;222;30	0	154.01	By MS/MS	By MS/MS	By MS/MS	By MS/MS	By MS/MS	By MS/MS	36.5	30.8
	A0A0C4DFL8;F5GX28;O94953;K7EQ54;O94953-2;K7ES23	A0A0C4DFL8;F5GX28;O94953;K7EQ54	7;7;7;5;3;1	7;7;7;5;3;1	7;7;7;5;3;1	Lysine-specific demethylase 4B	KDM4B	tr|A0A0C4DFL8|A0A0C4DFL8_HUMAN [Histone H3]-trimethyl-L-lysine(9) demethylase OS=Homo sapiens OX=9606 GN=KDM4B PE=1 SV=1;tr|F5GX28|F5GX28_HUMAN [Histone H3]-trimethyl-L-lysine(9) demethylase OS=Homo sapiens OX=9606 GN=KDM4B PE=1 SV=2;sp|O94953|KDM4B_HUMAN	6	7	7	7	0	2	0	1	0	1	0	2	0	1	0	1	2	4	5	0	2	0	1	0	1	9.3	9.3	9.3	121.9	1096	1096;1130;1096;623;448;120	0	17.308		By MS/MS		By MS/MS		By MS/MS	0	2.9
	G3V5T0;A0A0C4DFM0;A0A0A0MR33;G3V267;G3V4T6;O43708;O43708-3;O43708-2;G3V3B9;H0YJN8	G3V5T0;A0A0C4DFM0;A0A0A0MR33;G3V267;G3V4T6;O43708;O43708-3;O43708-2	9;9;8;8;8;8;7;5;4;1	9;9;8;8;8;8;7;5;4;1	9;9;8;8;8;8;7;5;4;1	Maleylacetoacetate isomerase	GSTZ1	tr|G3V5T0|G3V5T0_HUMAN Maleylacetoacetate isomerase OS=Homo sapiens OX=9606 GN=GSTZ1 PE=1 SV=1;tr|A0A0C4DFM0|A0A0C4DFM0_HUMAN Maleylacetoacetate isomerase OS=Homo sapiens OX=9606 GN=GSTZ1 PE=1 SV=1;tr|A0A0A0MR33|A0A0A0MR33_HUMAN Maleylacetoacetate isomeras	10	9	9	9	6	5	6	6	3	8	6	5	6	6	3	8	8	4	3	6	5	6	6	3	8	42.6	42.6	42.6	22.61	202	202;216;174;189;217;216;174;161;119;70	0	33.292	By MS/MS	By MS/MS	By MS/MS	By MS/MS	By MS/MS	By MS/MS	31.7	31.7
	A0A0C4DFM1;Q92544	A0A0C4DFM1;Q92544	8;8	8;8	8;8	Transmembrane 9 superfamily member 4	TM9SF4	tr|A0A0C4DFM1|A0A0C4DFM1_HUMAN Transmembrane 9 superfamily member OS=Homo sapiens OX=9606 GN=TM9SF4 PE=1 SV=1;sp|Q92544|TM9S4_HUMAN Transmembrane 9 superfamily member 4 OS=Homo sapiens OX=9606 GN=TM9SF4 PE=1 SV=2	2	8	8	8	7	6	6	5	6	5	7	6	6	5	6	5	7	6	6	7	6	6	5	6	5	14.6	14.6	14.6	72.54	625	625;642	0	37.199	By MS/MS	By MS/MS	By MS/MS	By MS/MS	By MS/MS	By MS/MS	11.2	9
	A0A0C4DFM2;Q6ZN55;Q6ZN55-2	A0A0C4DFM2;Q6ZN55;Q6ZN55-2	9;9;9	9;9;9	9;9;9	Zinc finger protein 574	ZNF574	tr|A0A0C4DFM2|A0A0C4DFM2_HUMAN HCG1643764, isoform CRA_b OS=Homo sapiens OX=9606 GN=ZNF574 PE=1 SV=1;sp|Q6ZN55|ZN574_HUMAN Zinc finger protein 574 OS=Homo sapiens OX=9606 GN=ZNF574 PE=1 SV=2;sp|Q6ZN55-2|ZN574_HUMAN Isoform 2 of Zinc finger protein 574 OS=H	3	9	9	9	6	6	6	6	8	8	6	6	6	6	8	8	4	4	5	6	6	6	6	8	8	9.4	9.4	9.4	108.7	986	986;896;985	0	60.54	By MS/MS	By MS/MS	By MS/MS	By MS/MS	By MS/MS	By MS/MS	7.1	7.4
	A0A0C4DFN3;Q99685-2;Q99685;A0A3B3ITT3;H7C599;E7EWX8;H7C4E0;C9JAM4;H7C5K5;C9J8Q3	A0A0C4DFN3;Q99685-2;Q99685;A0A3B3ITT3;H7C599;E7EWX8	9;9;9;7;6;6;4;3;3;2	9;9;9;7;6;6;4;3;3;2	9;9;9;7;6;6;4;3;3;2	Monoglyceride lipase	MGLL	tr|A0A0C4DFN3|A0A0C4DFN3_HUMAN Monoglyceride lipase OS=Homo sapiens OX=9606 GN=MGLL PE=1 SV=1;sp|Q99685-2|MGLL_HUMAN Isoform 2 of Monoglyceride lipase OS=Homo sapiens OX=9606 GN=MGLL;sp|Q99685|MGLL_HUMAN Monoglyceride lipase OS=Homo sapiens OX=9606 GN=MGLL	10	9	9	9	3	4	4	5	4	4	3	4	4	5	4	4	6	9	7	3	4	4	5	4	4	40.9	40.9	40.9	34.292	313	313;283;303;262;197;277;209;77;155;89	0	18.857	By matching	By matching	By MS/MS	By MS/MS	By MS/MS	By MS/MS	12.8	16.3
	A0A7P0TA64;A0A7P0TB57;A0A0C4DFN5;Q6NUS6-3;Q6NUS6-5;Q6NUS6	A0A7P0TA64;A0A7P0TB57;A0A0C4DFN5;Q6NUS6-3;Q6NUS6-5;Q6NUS6	1;1;1;1;1;1	1;1;1;1;1;1	1;1;1;1;1;1	Tectonic-3	TCTN3	tr|A0A7P0TA64|A0A7P0TA64_HUMAN Tectonic-3 OS=Homo sapiens OX=9606 GN=TCTN3 PE=4 SV=1;tr|A0A7P0TB57|A0A7P0TB57_HUMAN Tectonic-3 OS=Homo sapiens OX=9606 GN=TCTN3 PE=4 SV=1;tr|A0A0C4DFN5|A0A0C4DFN5_HUMAN Chromosome 10 open reading frame 61 OS=Homo sapiens OX=	6	1	1	1	0	1	0	1	0	0	0	1	0	1	0	0	0	0	0	0	1	0	1	0	0	3.3	3.3	3.3	57.128	523	523;575;625;429;459;607	0.0018555	1.8256		By MS/MS		By matching			0	3.3
	A0A0C4DFP4;A0A6Q8PF23;Q96IV0-5;Q96IV0-2;Q96IV0;Q96IV0-3;A0A6Q8PHJ3;Q96IV0-4;A0A6Q8PHH7;A0A6Q8PGC8;H0Y2P2	A0A0C4DFP4;A0A6Q8PF23;Q96IV0-5;Q96IV0-2;Q96IV0;Q96IV0-3	5;5;5;5;5;3;2;2;1;1;1	5;5;5;5;5;3;2;2;1;1;1	5;5;5;5;5;3;2;2;1;1;1	Peptide-N(4)-(N-acetyl-beta-glucosaminyl)asparagine amidase	NGLY1	tr|A0A0C4DFP4|A0A0C4DFP4_HUMAN N-glycanase 1 (Fragment) OS=Homo sapiens OX=9606 GN=NGLY1 PE=1 SV=1;tr|A0A6Q8PF23|A0A6Q8PF23_HUMAN Peptide-N(4)-(N-acetyl-beta-glucosaminyl)asparagine amidase OS=Homo sapiens OX=9606 GN=NGLY1 PE=1 SV=1;sp|Q96IV0-5|NGLY1_HUMAN	11	5	5	5	2	1	1	0	0	0	2	1	1	0	0	0	2	4	4	2	1	1	0	0	0	9	9	9	72.011	633	633;644;612;636;654;558;426;131;177;224;240	0	5.9638	By MS/MS	By matching	By MS/MS				3.5	1.3
	C9JKQ0;A0A0C4DFR3;Q9NQR1-2;Q9NQR1	C9JKQ0;A0A0C4DFR3;Q9NQR1-2;Q9NQR1	1;1;1;1	1;1;1;1	1;1;1;1	N-lysine methyltransferase SETD8	SETD8	tr|C9JKQ0|C9JKQ0_HUMAN [Histone H4]-lysine(20) N-methyltransferase (Fragment) OS=Homo sapiens OX=9606 GN=KMT5A PE=1 SV=1;tr|A0A0C4DFR3|A0A0C4DFR3_HUMAN [Histone H4]-lysine(20) N-methyltransferase OS=Homo sapiens OX=9606 GN=KMT5A PE=1 SV=1;sp|Q9NQR1-2|KMT5A	4	1	1	1	0	1	0	0	0	1	0	1	0	0	0	1	0	0	0	0	1	0	0	0	1	5	5	5	34.025	299	299;322;352;393	0.00027293	2.386		By MS/MS				By matching	0	5
	A0A0C4DFS6;Q9C004;Q9C004-2;D6RB56	A0A0C4DFS6;Q9C004;Q9C004-2	3;3;2;1	3;3;2;1	3;3;2;1	Protein sprouty homolog 4	SPRY4	tr|A0A0C4DFS6|A0A0C4DFS6_HUMAN Protein sprouty homolog 4 OS=Homo sapiens OX=9606 GN=SPRY4 PE=1 SV=1;sp|Q9C004|SPY4_HUMAN Protein sprouty homolog 4 OS=Homo sapiens OX=9606 GN=SPRY4 PE=1 SV=2;sp|Q9C004-2|SPY4_HUMAN Isoform C of Protein sprouty homolog 4 OS=H	4	3	3	3	0	0	1	0	1	0	0	0	1	0	1	0	2	2	3	0	0	1	0	1	0	14	14	14	34.929	322	322;299;106;50	0	11.13			By MS/MS		By matching		0	0
	G3XAC1;A0A0C4DFT5;Q9BXS9-5;Q9BXS9-7;Q9BXS9-4;Q9BXS9-2;Q9BXS9-3;Q9BXS9;F8W9I8;C9J6Y3;C9JKR6;Q9BXS9-6	G3XAC1;A0A0C4DFT5;Q9BXS9-5;Q9BXS9-7;Q9BXS9-4;Q9BXS9-2;Q9BXS9-3;Q9BXS9	3;3;3;3;3;3;3;3;1;1;1;1	3;3;3;3;3;3;3;3;1;1;1;1	3;3;3;3;3;3;3;3;1;1;1;1	Solute carrier family 26 member 6	SLC26A6	tr|G3XAC1|G3XAC1_HUMAN Solute carrier family 26 member 6 OS=Homo sapiens OX=9606 GN=SLC26A6 PE=1 SV=1;tr|A0A0C4DFT5|A0A0C4DFT5_HUMAN Solute carrier family 26 member 6 OS=Homo sapiens OX=9606 GN=SLC26A6 PE=1 SV=1;sp|Q9BXS9-5|S26A6_HUMAN Isoform 5 of Solute	12	3	3	3	2	1	0	1	1	1	2	1	0	1	1	1	1	0	0	2	1	0	1	1	1	6.8	6.8	6.8	71.535	651	651;738;699;723;737;740;758;759;120;169;180;671	0	6.2356	By MS/MS	By MS/MS		By MS/MS	By MS/MS	By matching	4	2.8
	X6RJB2;X6RGT4;X6RHD7;A0A0C4DFV0;Q9H469;X6RCZ8	X6RJB2;X6RGT4;X6RHD7;A0A0C4DFV0;Q9H469;X6RCZ8	4;4;4;4;4;2	4;4;4;4;4;2	4;4;4;4;4;2	F-box/LRR-repeat protein 15	FBXL15	tr|X6RJB2|X6RJB2_HUMAN F-box/LRR-repeat protein 15 (Fragment) OS=Homo sapiens OX=9606 GN=FBXL15 PE=1 SV=1;tr|X6RGT4|X6RGT4_HUMAN F-box/LRR-repeat protein 15 (Fragment) OS=Homo sapiens OX=9606 GN=FBXL15 PE=1 SV=1;tr|X6RHD7|X6RHD7_HUMAN F-box/LRR-repeat prot	6	4	4	4	1	3	3	3	3	4	1	3	3	3	3	4	0	1	1	1	3	3	3	3	4	37.4	37.4	37.4	21.048	190	190;203;208;296;300;157	0	19.068	By MS/MS	By matching	By MS/MS	By MS/MS	By matching	By MS/MS	7.9	22.6
	A0A0C4DFW4;Q5JUR7	A0A0C4DFW4;Q5JUR7	3;3	3;3	3;3	Testis-expressed sequence 30 protein	TEX30	tr|A0A0C4DFW4|A0A0C4DFW4_HUMAN Testis-expressed protein 30 OS=Homo sapiens OX=9606 GN=TEX30 PE=1 SV=1;sp|Q5JUR7|TEX30_HUMAN Testis-expressed protein 30 OS=Homo sapiens OX=9606 GN=TEX30 PE=2 SV=1	2	3	3	3	1	2	2	2	2	2	1	2	2	2	2	2	1	3	3	1	2	2	2	2	2	21	21	21	21.22	186	186;227	0	7.9725	By MS/MS	By MS/MS	By MS/MS	By MS/MS	By MS/MS	By MS/MS	7	11.3
	A0A0C4DFX4;Q6ZRS2-3;Q6ZRS2-2;Q6ZRS2;A0A0A0MS59;A0A087X0E3	A0A0C4DFX4;Q6ZRS2-3;Q6ZRS2-2;Q6ZRS2;A0A0A0MS59	11;11;11;11;10;5	10;10;10;10;9;4	10;10;10;10;9;4	Helicase SRCAP	SRCAP	tr|A0A0C4DFX4|A0A0C4DFX4_HUMAN Uncharacterized protein (Fragment) OS=Homo sapiens OX=9606 PE=4 SV=1;sp|Q6ZRS2-3|SRCAP_HUMAN Isoform 3 of Helicase SRCAP OS=Homo sapiens OX=9606 GN=SRCAP;sp|Q6ZRS2-2|SRCAP_HUMAN Isoform 2 of Helicase SRCAP OS=Homo sapiens OX=	6	11	10	10	8	8	8	8	6	5	7	7	7	7	5	4	1	2	3	7	7	7	7	5	4	6.1	5.8	5.8	325.77	3053	3053;3072;3168;3230;2971;1610	0	44.358	By MS/MS	By MS/MS	By MS/MS	By MS/MS	By MS/MS	By MS/MS	5.3	4.8
	Q9H967;A0A0C4DFX7;C9JE56	Q9H967;A0A0C4DFX7	7;7;1	7;7;1	7;7;1	WD repeat-containing protein 76	WDR76	sp|Q9H967|WDR76_HUMAN WD repeat-containing protein 76 OS=Homo sapiens OX=9606 GN=WDR76 PE=1 SV=2;tr|A0A0C4DFX7|A0A0C4DFX7_HUMAN WD repeat-containing protein 76 OS=Homo sapiens OX=9606 GN=WDR76 PE=1 SV=1	3	7	7	7	2	2	0	0	0	0	2	2	0	0	0	0	3	3	4	2	2	0	0	0	0	11.5	11.5	11.5	69.768	626	626;562;228	0	6.8898	By matching	By MS/MS					4.5	4
	C9JHL4;A0A0C4DFX9;Q9H3P2;F8W954;F8WF98;H7C0W2;C9JEM7;H0Y3X6;H7C2M8;H7C2C7;H7C3C2	C9JHL4;A0A0C4DFX9;Q9H3P2;F8W954;F8WF98;H7C0W2;C9JEM7;H0Y3X6	6;6;6;3;3;3;3;3;2;2;1	6;6;6;3;3;3;3;3;2;2;1	6;6;6;3;3;3;3;3;2;2;1	Negative elongation factor A	NELFA	tr|C9JHL4|C9JHL4_HUMAN Negative elongation factor A (Fragment) OS=Homo sapiens OX=9606 GN=NELFA PE=1 SV=2;tr|A0A0C4DFX9|A0A0C4DFX9_HUMAN Negative elongation factor A OS=Homo sapiens OX=9606 GN=NELFA PE=1 SV=1;sp|Q9H3P2|NELFA_HUMAN Negative elongation facto	11	6	6	6	3	4	3	6	4	4	3	4	3	6	4	4	5	5	4	3	4	3	6	4	4	33.9	33.9	33.9	31.178	283	283;539;528;86;102;187;208;532;125;246;65	0	41.295	By MS/MS	By MS/MS	By MS/MS	By MS/MS	By MS/MS	By MS/MS	16.6	25.8
	J9JIE0;A8MXZ4;A0A0C4DFY5;Q9NQ84;Q9NQ84-2	J9JIE0;A8MXZ4;A0A0C4DFY5;Q9NQ84;Q9NQ84-2	2;2;2;2;2	2;2;2;2;2	2;2;2;2;2	G-protein coupled receptor family C group 5 member C	GPRC5C	tr|J9JIE0|J9JIE0_HUMAN G-protein-coupled receptor family C group 5 member C OS=Homo sapiens OX=9606 GN=GPRC5C PE=1 SV=1;tr|A8MXZ4|A8MXZ4_HUMAN G-protein-coupled receptor family C group 5 member C OS=Homo sapiens OX=9606 GN=GPRC5C PE=1 SV=3;tr|A0A0C4DFY5|A0	5	2	2	2	1	1	2	1	0	0	1	1	2	1	0	0	0	0	0	1	1	2	1	0	0	32.5	32.5	32.5	13.955	126	126;442;486;441;453	0.00013782	2.6097	By MS/MS	By MS/MS	By MS/MS	By matching			10.3	10.3
	A0A0C4DFZ9;Q58A45-3;Q58A45;Q58A45-2;Q58A45-4	A0A0C4DFZ9;Q58A45-3;Q58A45;Q58A45-2;Q58A45-4	6;6;6;5;4	6;6;6;5;4	6;6;6;5;4	PAB-dependent poly(A)-specific ribonuclease subunit PAN3	PAN3	tr|A0A0C4DFZ9|A0A0C4DFZ9_HUMAN PAN2-PAN3 deadenylation complex subunit PAN3 OS=Homo sapiens OX=9606 GN=PAN3 PE=1 SV=1;sp|Q58A45-3|PAN3_HUMAN Isoform 3 of PAN2-PAN3 deadenylation complex subunit PAN3 OS=Homo sapiens OX=9606 GN=PAN3;sp|Q58A45|PAN3_HUMAN PAN2	5	6	6	6	4	4	4	3	5	4	4	4	4	3	5	4	2	3	4	4	4	4	3	5	4	18.2	18.2	18.2	75.972	687	687;833;887;575;687	0	48.17	By MS/MS	By MS/MS	By MS/MS	By MS/MS	By MS/MS	By MS/MS	15	11.1
	A0A0C4DG02;Q9Y6K1-2;Q9Y6K1;F8WE91	A0A0C4DG02;Q9Y6K1-2;Q9Y6K1;F8WE91	8;8;8;4	8;8;8;4	6;6;6;4	DNA (cytosine-5)-methyltransferase 3A	DNMT3A	tr|A0A0C4DG02|A0A0C4DG02_HUMAN DNA (cytosine-5-)-methyltransferase OS=Homo sapiens OX=9606 GN=DNMT3A PE=1 SV=1;sp|Q9Y6K1-2|DNM3A_HUMAN Isoform 2 of DNA (cytosine-5)-methyltransferase 3A OS=Homo sapiens OX=9606 GN=DNMT3A;sp|Q9Y6K1|DNM3A_HUMAN DNA (cytosine-	4	8	8	6	4	5	7	3	5	5	4	5	7	3	5	5	1	0	2	3	4	5	3	4	4	18.3	18.3	16.1	77.816	689	689;723;912;781	0	16.822	By MS/MS	By MS/MS	By MS/MS	By MS/MS	By MS/MS	By MS/MS	8.3	11.2
	H7C345;H7C2M3;A0A0C4DG10;A0A7I2V3X2;Q9NUZ1-2;Q9NUZ1;Q9NUZ1-4	H7C345;H7C2M3;A0A0C4DG10;A0A7I2V3X2;Q9NUZ1-2;Q9NUZ1;Q9NUZ1-4	1;1;1;1;1;1;1	1;1;1;1;1;1;1	1;1;1;1;1;1;1	Acyl-coenzyme A oxidase-like protein	ACOXL	tr|H7C345|H7C345_HUMAN Acyl-coenzyme A oxidase-like protein (Fragment) OS=Homo sapiens OX=9606 GN=ACOXL PE=4 SV=1;tr|H7C2M3|H7C2M3_HUMAN Acyl-coenzyme A oxidase-like protein (Fragment) OS=Homo sapiens OX=9606 GN=ACOXL PE=4 SV=1;tr|A0A0C4DG10|A0A0C4DG10_HUM	7	1	1	1	0	1	0	0	0	0	0	1	0	0	0	0	0	0	0	0	1	0	0	0	0	17	17	17	12.249	106	106;161;355;610;517;547;580	1	-2		By MS/MS					0	17
	C9J9K3;A0A0C4DG17;P08865;F8WD59	C9J9K3;A0A0C4DG17;P08865	18;18;18;8	18;18;18;8	18;18;18;8	40S ribosomal protein SA	RPSA	tr|C9J9K3|C9J9K3_HUMAN 40S ribosomal protein SA (Fragment) OS=Homo sapiens OX=9606 GN=RPSA PE=1 SV=8;tr|A0A0C4DG17|A0A0C4DG17_HUMAN 40S ribosomal protein SA OS=Homo sapiens OX=9606 GN=RPSA PE=1 SV=1;sp|P08865|RSSA_HUMAN 40S ribosomal protein SA OS=Homo sap	4	18	18	18	14	14	14	16	15	15	14	14	14	16	15	15	14	12	13	14	14	14	16	15	15	71.9	71.9	71.9	29.404	263	263;300;295;116	0	323.31	By MS/MS	By MS/MS	By MS/MS	By MS/MS	By MS/MS	By MS/MS	62.4	66.9
	F8WAL6;Q9NYB9;Q9NYB9-4;Q9NYB9-2;A0A7D9NKC8;A0A0C4DG21;E7EP65;E7EW77;E9PEZ7;Q9NYB9-3;F8WAU3;E7EUA1;H0Y6B5;F8WEB9;A0A0A0MQU9;F8WBL5;F8WAZ8;F8WCD7;H7C3Q7	F8WAL6;Q9NYB9;Q9NYB9-4;Q9NYB9-2;A0A7D9NKC8;A0A0C4DG21;E7EP65;E7EW77;E9PEZ7;Q9NYB9-3	9;9;9;9;9;9;9;9;9;5;2;2;2;2;2;2;2;2;2	5;5;5;5;5;5;5;5;5;3;2;2;1;2;2;2;2;2;2	5;5;5;5;5;5;5;5;5;3;2;2;1;2;2;2;2;2;2	Abl interactor 2	ABI2	tr|F8WAL6|F8WAL6_HUMAN Abl interactor 2 OS=Homo sapiens OX=9606 GN=ABI2 PE=1 SV=3;sp|Q9NYB9|ABI2_HUMAN Abl interactor 2 OS=Homo sapiens OX=9606 GN=ABI2 PE=1 SV=1;sp|Q9NYB9-4|ABI2_HUMAN Isoform 4 of Abl interactor 2 OS=Homo sapiens OX=9606 GN=ABI2;sp|Q9NYB9	19	9	5	5	6	8	7	7	8	8	2	4	3	3	4	4	3	3	3	2	4	3	3	4	4	19.2	12.5	12.5	58.777	542	542;513;507;475;513;507;486;480;458;401;53;44;293;108;104;87;75;59;201	0	19.169	By matching	By MS/MS	By MS/MS	By MS/MS	By MS/MS	By MS/MS	11.8	17.2
	A0A0C4DG33;O43933;O43933-2;H7BZH3	A0A0C4DG33;O43933;O43933-2	9;9;8;1	9;9;8;1	9;9;8;1	Peroxisome biogenesis factor 1	PEX1	tr|A0A0C4DG33|A0A0C4DG33_HUMAN Peroxin-1 OS=Homo sapiens OX=9606 GN=PEX1 PE=1 SV=1;sp|O43933|PEX1_HUMAN Peroxisome biogenesis factor 1 OS=Homo sapiens OX=9606 GN=PEX1 PE=1 SV=1;sp|O43933-2|PEX1_HUMAN Isoform 2 of Peroxisome biogenesis factor 1 OS=Homo sapi	4	9	9	9	8	6	7	6	7	7	8	6	7	6	7	7	4	4	3	8	6	7	6	7	7	11.3	11.3	11.3	136.58	1226	1226;1283;961;196	0	60.063	By MS/MS	By MS/MS	By MS/MS	By MS/MS	By MS/MS	By MS/MS	11.3	8.1
	A0A0C4DG42;Q8IZ26	A0A0C4DG42;Q8IZ26	1;1	1;1	1;1	Zinc finger protein 34	ZNF34	tr|A0A0C4DG42|A0A0C4DG42_HUMAN Zinc finger protein 34 OS=Homo sapiens OX=9606 GN=ZNF34 PE=1 SV=1;sp|Q8IZ26|ZNF34_HUMAN Zinc finger protein 34 OS=Homo sapiens OX=9606 GN=ZNF34 PE=1 SV=3	2	1	1	1	1	1	1	1	1	1	1	1	1	1	1	1	0	0	0	1	1	1	1	1	1	2.4	2.4	2.4	61.707	539	539;560	0.0051847	1.4282	By MS/MS	By MS/MS	By matching	By matching	By matching	By matching	2.4	2.4
	A0A0C4DG51;Q9NP80-3;Q9NP80-2;Q9NP80	A0A0C4DG51;Q9NP80-3;Q9NP80-2;Q9NP80	2;2;2;2	1;1;1;1	1;1;1;1	Calcium-independent phospholipase A2-gamma	PNPLA8	tr|A0A0C4DG51|A0A0C4DG51_HUMAN Calcium-independent phospholipase A2-gamma (Fragment) OS=Homo sapiens OX=9606 GN=PNPLA8 PE=1 SV=1;sp|Q9NP80-3|PLPL8_HUMAN Isoform 3 of Calcium-independent phospholipase A2-gamma OS=Homo sapiens OX=9606 GN=PNPLA8;sp|Q9NP80-2|P	4	2	1	1	1	2	1	2	2	1	0	1	0	1	1	0	0	0	0	0	1	0	1	1	0	5.5	4.4	4.4	71.877	639	639;682;720;782	0	3.752	By matching	By MS/MS	By matching	By matching	By matching	By matching	1.1	5.5
	A0A0C4DG62;F8WCT1;Q66PJ3-7;Q66PJ3-3;Q66PJ3-2;Q66PJ3;F8WEP2;A0A0C4DH18;F5GYV5;H7BZV4;Q66PJ3-5;Q66PJ3-4;F5H7X4	A0A0C4DG62;F8WCT1;Q66PJ3-7;Q66PJ3-3;Q66PJ3-2;Q66PJ3;F8WEP2;A0A0C4DH18;F5GYV5;H7BZV4;Q66PJ3-5;Q66PJ3-4	3;3;3;3;3;3;2;2;2;2;2;2;1	3;3;3;3;3;3;2;2;2;2;2;2;1	3;3;3;3;3;3;2;2;2;2;2;2;1	ADP-ribosylation factor-like protein 6-interacting protein 4	ARL6IP4	tr|A0A0C4DG62|A0A0C4DG62_HUMAN ADP-ribosylation factor-like protein 6-interacting protein 4 OS=Homo sapiens OX=9606 GN=ARL6IP4 PE=1 SV=1;tr|F8WCT1|F8WCT1_HUMAN ADP-ribosylation factor-like protein 6-interacting protein 4 OS=Homo sapiens OX=9606 GN=ARL6IP4	13	3	3	3	2	2	2	2	3	3	2	2	2	2	3	3	3	2	3	2	2	2	2	3	3	18.3	18.3	18.3	24.591	218	218;229;226;402;413;421;170;181;211;216;365;399;307	0	24.696	By MS/MS	By MS/MS	By MS/MS	By MS/MS	By MS/MS	By MS/MS	12.8	12.8
	A0A0C4DG89;D6RJA6;H0Y9U3	A0A0C4DG89	40;19;1	40;19;1	1;0;0		DDX46	tr|A0A0C4DG89|A0A0C4DG89_HUMAN RNA helicase OS=Homo sapiens OX=9606 GN=DDX46 PE=1 SV=1	3	40	40	1	28	30	29	30	32	29	28	30	29	30	32	29	29	32	33	1	1	1	1	1	1	37.8	37.8	1.9	117.46	1032	1032;471;70	0	323.31	By MS/MS	By MS/MS	By MS/MS	By MS/MS	By MS/MS	By MS/MS	31.8	32.7
	C9J9V6;A0A0C4DG91;O75414;A0A2R8Y547;A0A2R8Y7V2;C9JQB1;O75414-2;C9J867;F2Z2J2;C9J1J2;O75414-3	C9J9V6;A0A0C4DG91;O75414;A0A2R8Y547;A0A2R8Y7V2;C9JQB1;O75414-2	3;3;3;2;2;2;2;1;1;1;1	3;3;3;2;2;2;2;1;1;1;1	3;3;3;2;2;2;2;1;1;1;1	Nucleoside diphosphate kinase;Nucleoside diphosphate kinase 6	NME6	tr|C9J9V6|C9J9V6_HUMAN Nucleoside diphosphate kinase (Fragment) OS=Homo sapiens OX=9606 GN=NME6 PE=1 SV=1;tr|A0A0C4DG91|A0A0C4DG91_HUMAN Nucleoside diphosphate kinase OS=Homo sapiens OX=9606 GN=NME6 PE=1 SV=1;sp|O75414|NDK6_HUMAN Nucleoside diphosphate kin	11	3	3	3	2	2	2	1	1	2	2	2	2	1	1	2	3	3	3	2	2	2	1	1	2	29.9	29.9	29.9	20.061	174	174;194;186;88;114;141;119;61;82;111;163	0	8.5168	By MS/MS	By matching	By MS/MS	By MS/MS	By MS/MS	By MS/MS	10.3	24.1
	A0A0C4DGA2;O75521-2;O75521;F1LLU7;F8WAW4;C9JB63;F8W6J1	A0A0C4DGA2;O75521-2;O75521	14;14;14;6;5;5;3	14;14;14;6;5;5;3	14;14;14;6;5;5;3	Enoyl-CoA delta isomerase 2, mitochondrial	ECI2	tr|A0A0C4DGA2|A0A0C4DGA2_HUMAN Enoyl-CoA delta isomerase 2, mitochondrial OS=Homo sapiens OX=9606 GN=ECI2 PE=1 SV=1;sp|O75521-2|ECI2_HUMAN Isoform 2 of Enoyl-CoA delta isomerase 2 OS=Homo sapiens OX=9606 GN=ECI2;sp|O75521|ECI2_HUMAN Enoyl-CoA delta isomera	7	14	14	14	9	9	7	9	9	10	9	9	7	9	9	10	14	14	14	9	9	7	9	9	10	48.4	48.4	48.4	40.183	364	364;359;394;197;140;220;152	0	248.88	By MS/MS	By MS/MS	By MS/MS	By MS/MS	By MS/MS	By MS/MS	33.5	33.5
	A0A0C4DGA6;Q14527;Q14527-2;H7C5K0	A0A0C4DGA6;Q14527;Q14527-2	27;27;22;11	27;27;22;11	27;27;22;11	Helicase-like transcription factor	HLTF	tr|A0A0C4DGA6|A0A0C4DGA6_HUMAN Helicase-like transcription factor OS=Homo sapiens OX=9606 GN=HLTF PE=1 SV=1;sp|Q14527|HLTF_HUMAN Helicase-like transcription factor OS=Homo sapiens OX=9606 GN=HLTF PE=1 SV=2;sp|Q14527-2|HLTF_HUMAN Isoform 2 of Helicase-like	4	27	27	27	18	21	19	18	20	20	18	21	19	18	20	20	14	10	14	18	21	19	18	20	20	37.1	37.1	37.1	113.86	1008	1008;1009;887;425	0	135.77	By MS/MS	By MS/MS	By MS/MS	By MS/MS	By MS/MS	By MS/MS	25.2	29.5
	A0A0C4DGA7;O94929-2;O94929-3;O94929;D6RHE7;A0A0A0MRD5;O94929-4	A0A0C4DGA7;O94929-2;O94929-3;O94929	3;3;3;3;1;1;1	3;3;3;3;1;1;1	3;3;3;3;1;1;1	Actin-binding LIM protein 3	ABLIM3	tr|A0A0C4DGA7|A0A0C4DGA7_HUMAN Actin-binding LIM protein 3 OS=Homo sapiens OX=9606 GN=ABLIM3 PE=1 SV=1;sp|O94929-2|ABLM3_HUMAN Isoform 2 of Actin-binding LIM protein 3 OS=Homo sapiens OX=9606 GN=ABLIM3;sp|O94929-3|ABLM3_HUMAN Isoform 3 of Actin-binding LIM	7	3	3	3	0	0	0	0	0	0	0	0	0	0	0	0	1	2	2	0	0	0	0	0	0	5.5	5.5	5.5	74.167	650	650;544;588;683;151;170;169	0	5.7108							0	0
	A0A0C4DGB0;Q9UIL1-3;Q9UIL1-2;Q9UIL1;Q9UIL1-4	A0A0C4DGB0;Q9UIL1-3;Q9UIL1-2;Q9UIL1;Q9UIL1-4	4;4;4;4;3	4;4;4;4;3	4;4;4;4;3	Short coiled-coil protein	SCOC	tr|A0A0C4DGB0|A0A0C4DGB0_HUMAN Short coiled-coil protein OS=Homo sapiens OX=9606 GN=SCOC PE=1 SV=1;sp|Q9UIL1-3|SCOC_HUMAN Isoform 3 of Short coiled-coil protein OS=Homo sapiens OX=9606 GN=SCOC;sp|Q9UIL1-2|SCOC_HUMAN Isoform 2 of Short coiled-coil protein O	5	4	4	4	3	2	2	2	2	4	3	2	2	2	2	4	1	1	1	3	2	2	2	2	4	68.3	68.3	68.3	9.3544	82	82;121;122;159;131	0	76.744	By MS/MS	By MS/MS	By MS/MS	By MS/MS	By MS/MS	By MS/MS	65.9	53.7
	A0A0C4DGB9	A0A0C4DGB9	3	2	2		PPA2	tr|A0A0C4DGB9|A0A0C4DGB9_HUMAN Inorganic diphosphatase OS=Homo sapiens OX=9606 GN=PPA2 PE=1 SV=1	1	3	2	2	3	3	3	3	3	3	2	2	2	2	2	2	2	1	1	2	2	2	2	2	2	39.7	14.3	14.3	7.4054	63	63	0	3.2086	By MS/MS	By MS/MS	By MS/MS	By MS/MS	By MS/MS	By MS/MS	39.7	39.7
	A0A0C4DGE4;A0A286YF28;A0A0J9YW33;Q13277-2;Q13277-3;Q13277	A0A0C4DGE4;A0A286YF28;A0A0J9YW33;Q13277-2;Q13277-3;Q13277	5;5;5;5;5;5	5;5;5;5;5;5	5;5;5;5;5;5	Syntaxin-3	STX3	tr|A0A0C4DGE4|A0A0C4DGE4_HUMAN Syntaxin-3 (Fragment) OS=Homo sapiens OX=9606 GN=STX3 PE=1 SV=1;tr|A0A286YF28|A0A286YF28_HUMAN Syntaxin-3 OS=Homo sapiens OX=9606 GN=STX3 PE=1 SV=1;tr|A0A0J9YW33|A0A0J9YW33_HUMAN Syntaxin-3 OS=Homo sapiens OX=9606 GN=STX3 PE=	6	5	5	5	2	3	3	3	3	4	2	3	3	3	3	4	3	4	3	2	3	3	3	3	4	19.6	19.6	19.6	23.243	204	204;258;287;252;277;289	0	6.1798	By MS/MS	By MS/MS	By MS/MS	By MS/MS	By MS/MS	By MS/MS	7.8	15.2
	A0A0C4DGG1;Q9UKS6;E9PIY1;E9PJ75;E9PNM9;E9PJ33;E9PIZ6;H0YDM6	A0A0C4DGG1;Q9UKS6;E9PIY1	11;11;9;5;5;2;1;1	11;11;9;5;5;2;1;1	11;11;9;5;5;2;1;1	Protein kinase C and casein kinase substrate in neurons protein 3	PACSIN3	tr|A0A0C4DGG1|A0A0C4DGG1_HUMAN Protein kinase C and casein kinase substrate in neurons protein 3 (Fragment) OS=Homo sapiens OX=9606 GN=PACSIN3 PE=1 SV=1;sp|Q9UKS6|PACN3_HUMAN Protein kinase C and casein kinase substrate in neurons protein 3 OS=Homo sapiens	8	11	11	11	9	10	9	10	9	11	9	10	9	10	9	11	10	10	8	9	10	9	10	9	11	37.3	37.3	37.3	46.494	405	405;424;320;142;148;69;48;76	0	96.424	By MS/MS	By MS/MS	By MS/MS	By MS/MS	By MS/MS	By MS/MS	31.4	33.1
	Q14839-2;Q14839;A0A0C4DGG9;A0A2R8Y521;A0A2R8Y212;F5GWX5;A0A2U3TZM0;A0A2R8YFK9;A0A2R8Y5J0;A0A2R8Y425;A0A2R8YFD8;A0A2R8YDJ9;A0A2R8YD40;A0A2R8YER1;A0A2R8Y8C1;A0A2R8Y445;A0A2R8Y4X2;A0A2R8YDW2;A0A2R8Y5Z7;A0A2R8Y685;A0A2R8Y8B3;A0A2R8Y7I0;A0A2R8Y7M9;A0A2R8Y5M9;A0A2R8YE38;F5H6N4;K7EPV1;K7ESA5;F6T542;A0A2R8Y6G9;A0A2R8Y795	Q14839-2;Q14839;A0A0C4DGG9;A0A2R8Y521;A0A2R8Y212;F5GWX5;A0A2U3TZM0;A0A2R8YFK9;A0A2R8Y5J0;A0A2R8Y425;A0A2R8YFD8;A0A2R8YDJ9;A0A2R8YD40;A0A2R8YER1;A0A2R8Y8C1;A0A2R8Y445;A0A2R8Y4X2;A0A2R8YDW2;A0A2R8Y5Z7;A0A2R8Y685;A0A2R8Y8B3	78;78;78;78;78;78;78;78;78;78;77;69;67;64;64;64;57;57;51;48;40;28;27;23;18;9;1;1;1;1;1	78;78;78;78;78;78;78;78;78;78;77;69;67;64;64;64;57;57;51;48;40;28;27;23;18;9;1;1;1;1;1	58;58;58;58;58;58;58;58;58;58;57;49;47;47;47;47;38;38;39;37;34;19;19;13;11;9;0;0;0;1;1	Chromodomain-helicase-DNA-binding protein 4	CHD4	sp|Q14839-2|CHD4_HUMAN Isoform 2 of Chromodomain-helicase-DNA-binding protein 4 OS=Homo sapiens OX=9606 GN=CHD4;sp|Q14839|CHD4_HUMAN Chromodomain-helicase-DNA-binding protein 4 OS=Homo sapiens OX=9606 GN=CHD4 PE=1 SV=2;tr|A0A0C4DGG9|A0A0C4DGG9_HUMAN DNA he	31	78	78	58	64	61	63	62	59	54	64	61	63	62	59	54	57	55	55	45	42	45	42	41	36	47	47	35.7	220.85	1940	1940;1912;1937;1920;1914;1905;1902;1899;1892;1889;1903;1554;1484;1645;1669;1671;1262;1215;1425;1377;1147;605;560;554;458;354;63;127;110;103;48	0	323.31	By MS/MS	By MS/MS	By MS/MS	By MS/MS	By MS/MS	By MS/MS	40	37.2
	A0A0C4DGH0;Q5ZPR3;Q5ZPR3-3;Q5ZPR3-4;H0YN29;H0YL10;Q5ZPR3-2	A0A0C4DGH0;Q5ZPR3;Q5ZPR3-3;Q5ZPR3-4	5;5;4;4;2;2;2	5;5;4;4;2;2;2	5;5;4;4;2;2;2	CD276 antigen	CD276	tr|A0A0C4DGH0|A0A0C4DGH0_HUMAN CD276 antigen OS=Homo sapiens OX=9606 GN=CD276 PE=1 SV=1;sp|Q5ZPR3|CD276_HUMAN CD276 antigen OS=Homo sapiens OX=9606 GN=CD276 PE=1 SV=1;sp|Q5ZPR3-3|CD276_HUMAN Isoform 3 of CD276 antigen OS=Homo sapiens OX=9606 GN=CD276;sp|Q5	7	5	5	5	2	2	3	2	3	2	2	2	3	2	3	2	2	3	3	2	2	3	2	3	2	21.4	21.4	21.4	41.767	388	388;534;493;533;170;199;316	0	38.656	By MS/MS	By MS/MS	By MS/MS	By MS/MS	By MS/MS	By MS/MS	6.7	6.7
	A0A0C4DGH3;Q9Y6R0;M0QYC2;M0QXQ4;M0R0Q4;M0QZV7	A0A0C4DGH3;Q9Y6R0;M0QYC2;M0QXQ4	7;7;5;4;3;3	4;4;2;1;2;2	4;4;2;1;2;2	Numb-like protein	NUMBL	tr|A0A0C4DGH3|A0A0C4DGH3_HUMAN Numb-like protein OS=Homo sapiens OX=9606 GN=NUMBL PE=1 SV=1;sp|Q9Y6R0|NUMBL_HUMAN Numb-like protein OS=Homo sapiens OX=9606 GN=NUMBL PE=1 SV=1;tr|M0QYC2|M0QYC2_HUMAN Numb-like protein (Fragment) OS=Homo sapiens OX=9606 GN=NU	6	7	4	4	5	6	4	2	5	1	3	3	2	1	3	0	2	3	2	3	3	2	1	3	0	11.8	6.5	6.5	60.812	568	568;609;235;214;110;115	0.00040822	2.3324	By MS/MS	By MS/MS	By matching	By matching	By MS/MS	By matching	8.6	10
	A0A0C4DGL1;H0YNG5;P49641-2;P49641-1;P49641;H0YKT0;H0YLB9;H0YKM7;H0YMU0;H0YNC8;H0YL67;H0YKQ2;H0YK77	A0A0C4DGL1;H0YNG5;P49641-2;P49641-1;P49641;H0YKT0;H0YLB9	8;8;8;8;8;4;4;3;2;2;2;2;1	8;8;8;8;8;4;4;3;2;2;2;2;1	8;8;8;8;8;4;4;3;2;2;2;2;1	Alpha-mannosidase;Alpha-mannosidase 2x	MAN2A2	tr|A0A0C4DGL1|A0A0C4DGL1_HUMAN Alpha-mannosidase 2x OS=Homo sapiens OX=9606 GN=MAN2A2 PE=1 SV=1;tr|H0YNG5|H0YNG5_HUMAN Alpha-mannosidase OS=Homo sapiens OX=9606 GN=MAN2A2 PE=1 SV=1;sp|P49641-2|MA2A2_HUMAN Isoform 2 of Alpha-mannosidase 2x OS=Homo sapiens O	13	8	8	8	3	4	5	5	6	5	3	4	5	5	6	5	0	4	2	3	4	5	5	6	5	15.7	15.7	15.7	90.691	796	796;938;796;1139;1150;264;793;329;72;76;120;195;50	0	12.504	By MS/MS	By MS/MS	By MS/MS	By MS/MS	By MS/MS	By MS/MS	5.7	7.4
	A0A0C4DGM5;H3BSS6;Q9H2Y7-2;Q9H2Y7;H3BRD4;H3BS99;H3BNX5	A0A0C4DGM5;H3BSS6;Q9H2Y7-2;Q9H2Y7;H3BRD4;H3BS99	3;3;3;3;2;2;1	3;3;3;3;2;2;1	3;3;3;3;2;2;1	Zinc finger protein 106	ZNF106	tr|A0A0C4DGM5|A0A0C4DGM5_HUMAN Zinc finger protein 106 OS=Homo sapiens OX=9606 GN=ZNF106 PE=1 SV=1;tr|H3BSS6|H3BSS6_HUMAN Zinc finger protein 106 OS=Homo sapiens OX=9606 GN=ZNF106 PE=1 SV=2;sp|Q9H2Y7-2|ZN106_HUMAN Isoform 2 of Zinc finger protein 106 OS=Ho	7	3	3	3	2	2	2	0	0	1	2	2	2	0	0	1	0	1	0	2	2	2	0	0	1	5.2	5.2	5.2	117.61	1068	1068;1906;1111;1883;217;850;816	0	7.2429	By MS/MS	By MS/MS	By MS/MS			By MS/MS	2.7	4.2
	J3QRU8;A0A0C4DGN6;Q9Y2X7;Q9Y2X7-3;J3QL89;K7EN79;J3QLH1;Q9Y2X7-2;J3QQI0	J3QRU8;A0A0C4DGN6;Q9Y2X7;Q9Y2X7-3	17;17;17;17;4;3;3;3;2	17;17;17;17;4;3;3;3;2	15;15;15;15;4;3;3;3;2	ARF GTPase-activating protein GIT1	GIT1	tr|J3QRU8|J3QRU8_HUMAN ARF GTPase-activating protein GIT1 OS=Homo sapiens OX=9606 GN=GIT1 PE=1 SV=1;tr|A0A0C4DGN6|A0A0C4DGN6_HUMAN ARF GTPase-activating protein GIT1 OS=Homo sapiens OX=9606 GN=GIT1 PE=1 SV=1;sp|Q9Y2X7|GIT1_HUMAN ARF GTPase-activating prote	9	17	17	15	12	11	11	12	9	11	12	11	11	12	9	11	8	10	11	10	9	9	10	8	9	33.7	33.7	30.4	76.805	694	694;747;761;770;177;173;228;176;149	0	68.18	By MS/MS	By MS/MS	By MS/MS	By MS/MS	By MS/MS	By MS/MS	27.1	25.6
	A0A0C4DGQ5;P04632;K7ELJ7;A0A075B7C0;U3KQE2;K7EIV0;K7EKD8;K7EM73;U3KPR7;K7EMQ1;Q96L46;K7ES78	A0A0C4DGQ5;P04632;K7ELJ7;A0A075B7C0;U3KQE2;K7EIV0;K7EKD8;K7EM73	13;13;12;11;10;10;9;8;6;2;2;1	13;13;12;11;10;10;9;8;6;2;2;1	13;13;12;11;10;10;9;8;6;2;2;1	Calpain small subunit 1	CAPNS1	tr|A0A0C4DGQ5|A0A0C4DGQ5_HUMAN Calcium-activated neutral proteinase small subunit OS=Homo sapiens OX=9606 GN=CAPNS1 PE=1 SV=1;sp|P04632|CPNS1_HUMAN Calpain small subunit 1 OS=Homo sapiens OX=9606 GN=CAPNS1 PE=1 SV=1;tr|K7ELJ7|K7ELJ7_HUMAN Calcium-activated	12	13	13	13	12	11	10	12	11	11	12	11	10	12	11	11	11	11	11	12	11	10	12	11	11	54	54	54	33.786	322	322;268;278;197;161;196;238;163;100;94;248;72	0	323.31	By MS/MS	By MS/MS	By MS/MS	By MS/MS	By MS/MS	By MS/MS	51.2	49.1
	A0A0C4DGQ8;Q6IAN0;J3KRS1;J3QLJ8	A0A0C4DGQ8;Q6IAN0;J3KRS1	8;8;5;2	8;8;5;2	8;8;5;2	Dehydrogenase/reductase SDR family member 7B	DHRS7B	tr|A0A0C4DGQ8|A0A0C4DGQ8_HUMAN Dehydrogenase/reductase SDR family member 7B OS=Homo sapiens OX=9606 GN=DHRS7B PE=1 SV=1;sp|Q6IAN0|DRS7B_HUMAN Dehydrogenase/reductase SDR family member 7B OS=Homo sapiens OX=9606 GN=DHRS7B PE=1 SV=2;tr|J3KRS1|J3KRS1_HUMAN De	4	8	8	8	3	3	5	4	5	5	3	3	5	4	5	5	5	6	6	3	3	5	4	5	5	31	31	31	33.524	310	310;325;125;107	0	47.075	By MS/MS	By MS/MS	By MS/MS	By MS/MS	By MS/MS	By MS/MS	13.2	13.2
	A0A0C4DGR2;M0QY25;Q86YD1-2;Q86YD1;M0QYH6;Q86YD1-3	A0A0C4DGR2;M0QY25;Q86YD1-2;Q86YD1;M0QYH6;Q86YD1-3	3;3;3;3;2;2	2;2;2;2;2;2	2;2;2;2;2;2	Prostate tumor-overexpressed gene 1 protein	PTOV1	tr|A0A0C4DGR2|A0A0C4DGR2_HUMAN Prostate tumor overexpressed gene 1, isoform CRA_d OS=Homo sapiens OX=9606 GN=PTOV1 PE=1 SV=1;tr|M0QY25|M0QY25_HUMAN Prostate tumor-overexpressed gene 1 protein OS=Homo sapiens OX=9606 GN=PTOV1 PE=1 SV=1;sp|Q86YD1-2|PTOV1_HUM	6	3	2	2	3	2	2	2	2	2	2	1	1	1	1	1	1	0	0	2	1	1	1	1	1	11.2	6.1	6.1	41.515	374	374;384;384;416;111;227	0	6.0565	By MS/MS	By MS/MS	By MS/MS	By MS/MS	By MS/MS	By MS/MS	11.2	9.1
	A0A0C4DGS1;P39656;P39656-3;P39656-2;U3KQ84	A0A0C4DGS1;P39656;P39656-3;P39656-2	17;17;16;14;8	17;17;16;14;8	17;17;16;14;8	Dolichyl-diphosphooligosaccharide--protein glycosyltransferase 48 kDa subunit	DDOST	tr|A0A0C4DGS1|A0A0C4DGS1_HUMAN Dolichyl-diphosphooligosaccharide--protein glycosyltransferase 48 kDa subunit OS=Homo sapiens OX=9606 GN=DDOST PE=1 SV=1;sp|P39656|OST48_HUMAN Dolichyl-diphosphooligosaccharide--protein glycosyltransferase 48 kDa subunit OS=H	5	17	17	17	14	14	15	14	14	13	14	14	15	14	14	13	16	15	15	14	14	15	14	14	13	49.7	49.7	49.7	48.799	439	439;456;438;419;154	0	293.05	By MS/MS	By MS/MS	By MS/MS	By MS/MS	By MS/MS	By MS/MS	44	44
	A0A0C4DGU2;Q9Y4U1	A0A0C4DGU2;Q9Y4U1	3;3	3;3	3;3	Methylmalonic aciduria and homocystinuria type C protein	MMACHC	tr|A0A0C4DGU2|A0A0C4DGU2_HUMAN Alkylcobalamin:glutathione S-alkyltransferase OS=Homo sapiens OX=9606 GN=MMACHC PE=1 SV=1;sp|Q9Y4U1|MMAC_HUMAN Cyanocobalamin reductase / alkylcobalamin dealkylase OS=Homo sapiens OX=9606 GN=MMACHC PE=1 SV=3	2	3	3	3	2	2	3	1	3	1	2	2	3	1	3	1	0	0	0	2	2	3	1	3	1	12.4	12.4	12.4	25.331	225	225;282	0	15.018	By MS/MS	By MS/MS	By MS/MS	By matching	By MS/MS	By MS/MS	12.4	12.4
	A0A0C4DGW2;P57768-2;P57768;E5RH07;E5RGQ6	A0A0C4DGW2;P57768-2;P57768;E5RH07;E5RGQ6	4;4;4;2;2	4;4;4;2;2	4;4;4;2;2	Sorting nexin-16	SNX16	tr|A0A0C4DGW2|A0A0C4DGW2_HUMAN Sorting nexin-16 OS=Homo sapiens OX=9606 GN=SNX16 PE=1 SV=1;sp|P57768-2|SNX16_HUMAN Isoform 2 of Sorting nexin-16 OS=Homo sapiens OX=9606 GN=SNX16;sp|P57768|SNX16_HUMAN Sorting nexin-16 OS=Homo sapiens OX=9606 GN=SNX16 PE=1 S	5	4	4	4	2	2	1	1	1	2	2	2	1	1	1	2	4	2	2	2	2	1	1	1	2	12.8	12.8	12.8	39.153	343	343;315;344;174;203	0	8.5201	By matching	By MS/MS	By matching	By MS/MS	By MS/MS	By matching	6.4	6.4
	A0A0C4DGZ1;Q8N5P1	A0A0C4DGZ1;Q8N5P1	4;4	4;4	4;4	Zinc finger CCCH domain-containing protein 8	ZC3H8	tr|A0A0C4DGZ1|A0A0C4DGZ1_HUMAN Zinc finger CCCH domain-containing protein 8 OS=Homo sapiens OX=9606 GN=ZC3H8 PE=1 SV=1;sp|Q8N5P1|ZC3H8_HUMAN Zinc finger CCCH domain-containing protein 8 OS=Homo sapiens OX=9606 GN=ZC3H8 PE=1 SV=2	2	4	4	4	2	4	3	4	3	4	2	4	3	4	3	4	0	2	1	2	4	3	4	3	4	17.2	17.2	17.2	34.315	297	297;291	0	18.149	By MS/MS	By MS/MS	By MS/MS	By MS/MS	By MS/MS	By MS/MS	11.1	17.2
	A0A0C4DH52	A0A0C4DH52	12	1	1		FAM120A	tr|A0A0C4DH52|A0A0C4DH52_HUMAN Constitutive coactivator of PPAR-gamma-like protein 1 (Fragment) OS=Homo sapiens OX=9606 GN=FAM120A PE=1 SV=1	1	12	1	1	9	8	9	9	7	9	1	0	0	0	0	0	0	0	0	1	0	0	0	0	0	32.9	3.8	3.8	54.06	495	495	1	-2	By MS/MS	By matching	By matching	By matching	By matching	By matching	22.2	21.8
	P21127;P21127-6;A0A0D9SER5;A0A0D9SEI3;P21127-8;P21127-2;A0A0D9SEN2;P21127-3;P21127-9;P21127-10;P21127-5;P21127-4;P21127-12;Q9UQ88-9;Q9UQ88-8;J3KS35;E7ESP2	P21127;P21127-6;A0A0D9SER5;A0A0D9SEI3;P21127-8;P21127-2;A0A0D9SEN2;P21127-3;P21127-9;P21127-10;P21127-5;P21127-4;P21127-12	21;21;21;21;21;21;21;21;21;19;19;19;19;10;8;2;2	1;1;1;1;1;1;1;1;1;1;1;1;1;0;0;0;0	1;1;1;1;1;1;1;1;1;1;1;1;1;0;0;0;0	Cyclin-dependent kinase 11B	CDK11B	sp|P21127|CD11B_HUMAN Cyclin-dependent kinase 11B OS=Homo sapiens OX=9606 GN=CDK11B PE=1 SV=4;sp|P21127-6|CD11B_HUMAN Isoform SV5 of Cyclin-dependent kinase 11B OS=Homo sapiens OX=9606 GN=CDK11B;tr|A0A0D9SER5|A0A0D9SER5_HUMAN Cyclin-dependent kinase 11B OS	17	21	1	1	16	15	13	12	12	12	1	1	1	0	0	0	0	1	1	1	1	1	0	0	0	27.3	1.5	1.5	92.619	795	795;738;783;772;772;782;785;781;748;565;526;461;439;531;167;407;420	1	-2	By MS/MS	By MS/MS	By matching	By matching	By matching	By matching	20.4	19.2
	A0A0D9SEJ5;F5GY05;Q96EK7;Q96EK7-2;Q96EK7-3	A0A0D9SEJ5;F5GY05;Q96EK7;Q96EK7-2	9;9;9;7;3	9;9;9;7;3	9;9;9;7;3	Constitutive coactivator of peroxisome proliferator-activated receptor gamma	FAM120B	tr|A0A0D9SEJ5|A0A0D9SEJ5_HUMAN Constitutive coactivator of peroxisome proliferator-activated receptor gamma OS=Homo sapiens OX=9606 GN=FAM120B PE=1 SV=1;tr|F5GY05|F5GY05_HUMAN Constitutive coactivator of peroxisome proliferator-activated receptor gamma OS=	5	9	9	9	4	4	6	4	5	7	4	4	6	4	5	7	6	5	5	4	4	6	4	5	7	10.8	10.8	10.8	105.19	922	922;933;910;764;242	0	29.659	By MS/MS	By MS/MS	By MS/MS	By MS/MS	By MS/MS	By MS/MS	6.4	6.1
	A0A0D9SEM9	A0A0D9SEM9	7	1	1		DDX39A	tr|A0A0D9SEM9|A0A0D9SEM9_HUMAN ATP-dependent RNA helicase DDX39A (Fragment) OS=Homo sapiens OX=9606 GN=DDX39A PE=1 SV=1	1	7	1	1	6	5	5	6	4	4	1	1	1	1	0	1	0	1	1	1	1	1	1	0	1	59.4	10.4	10.4	10.925	96	96	1	-2	By MS/MS	By MS/MS	By MS/MS	By matching	By matching	By matching	53.1	46.9
	A0A0D9SEN7;Q13950-3;Q13950-2;Q13950;I3L354;A0A2R8Y7Z3;I3L0L0;Q13761;Q13761-2	A0A0D9SEN7;Q13950-3;Q13950-2;Q13950;I3L354;A0A2R8Y7Z3;I3L0L0	3;3;3;3;2;2;2;1;1	3;3;3;3;2;2;2;1;1	3;3;3;3;2;2;2;1;1	Runt-related transcription factor 2	RUNX2	tr|A0A0D9SEN7|A0A0D9SEN7_HUMAN Runt-related transcription factor OS=Homo sapiens OX=9606 GN=RUNX2 PE=1 SV=1;sp|Q13950-3|RUNX2_HUMAN Isoform 3 of Runt-related transcription factor 2 OS=Homo sapiens OX=9606 GN=RUNX2;sp|Q13950-2|RUNX2_HUMAN Isoform 2 of Runt-	9	3	3	3	0	0	0	0	0	1	0	0	0	0	0	1	3	3	3	0	0	0	0	0	1	8.2	8.2	8.2	52.655	485	485;499;507;521;276;334;542;415;429	0	18.619						By matching	0	0
	A0A0D9SES8;H0YL70;Q04726;H0YKN8;Q04726-2;H0YNT2;H0YNI7;Q04725-2;K7EJR7	A0A0D9SES8;H0YL70;Q04726;H0YKN8;Q04726-2;H0YNT2;H0YNI7	12;12;12;11;11;10;7;2;1	1;1;1;1;0;1;0;0;0	0;0;0;0;0;0;0;0;0	Transducin-like enhancer protein 3	TLE3	tr|A0A0D9SES8|A0A0D9SES8_HUMAN Transducin-like enhancer protein 3 OS=Homo sapiens OX=9606 GN=TLE3 PE=1 SV=1;tr|H0YL70|H0YL70_HUMAN Transducin-like enhancer protein 3 OS=Homo sapiens OX=9606 GN=TLE3 PE=1 SV=1;sp|Q04726|TLE3_HUMAN Transducin-like enhancer pr	9	12	1	0	6	7	2	6	7	6	1	0	0	0	0	0	0	1	1	0	0	0	0	0	0	25.9	2.6	0	83.183	772	772;782;772;778;760;716;353;621;280	1	-2	By matching	By matching	By matching	By matching	By matching	By matching	13.3	16.7
	A0A0D9SEU5;R4GMX8;Q6VN20-3;Q6VN20;Q6VN20-2	A0A0D9SEU5;R4GMX8;Q6VN20-3;Q6VN20;Q6VN20-2	2;2;2;2;1	1;1;1;1;1	1;1;1;1;1	Ran-binding protein 10	RANBP10	tr|A0A0D9SEU5|A0A0D9SEU5_HUMAN Ran-binding protein 10 OS=Homo sapiens OX=9606 GN=RANBP10 PE=1 SV=1;tr|R4GMX8|R4GMX8_HUMAN Ran-binding protein 10 OS=Homo sapiens OX=9606 GN=RANBP10 PE=1 SV=1;sp|Q6VN20-3|RBP10_HUMAN Isoform 3 of Ran-binding protein 10 OS=Hom	5	2	1	1	2	2	2	1	2	1	1	1	1	1	1	1	0	0	0	1	1	1	1	1	1	5.5	2.7	2.7	67.255	620	620;650;594;620;533	0.00053981	2.137	By MS/MS	By MS/MS	By matching	By MS/MS	By MS/MS	By MS/MS	5.5	5.5
	O00571;A0A2R8Y4A4;A0A0D9SF53;A0A2R8YFS5;A0A0D9SG12;A0A2R8YF78;A0A0D9SFB3;A0A2R8Y645;A0A2U3TZJ9;A0A2R8YFR4;A0A2R8YCW1;O00571-2;A0A2R8Y5G6;F6S8Q4;A0A2R8YDH3;A0A2R8Y7T2;A0A2R8YDT5;O15523-2;O15523;A0A0J9YVQ7;O15523-3;A0A2R8Y650;A0A2R8YCU0;A0A087WVZ1;C9J081;A0A2R8YF89;C9J8G5;A0A087WX09;A0A2R8Y770;H0Y960	O00571;A0A2R8Y4A4;A0A0D9SF53;A0A2R8YFS5;A0A0D9SG12;A0A2R8YF78;A0A0D9SFB3;A0A2R8Y645;A0A2U3TZJ9;A0A2R8YFR4;A0A2R8YCW1;O00571-2;A0A2R8Y5G6;F6S8Q4;A0A2R8YDH3;A0A2R8Y7T2;A0A2R8YDT5;O15523-2;O15523	40;40;40;40;40;40;40;39;39;39;39;38;38;36;34;31;31;30;30;11;11;9;9;8;7;5;5;4;2;1	39;39;39;39;39;39;39;38;38;38;38;37;37;35;33;30;30;29;29;11;11;9;9;8;7;5;5;4;2;1	35;35;35;35;35;35;35;34;34;34;34;33;33;31;29;26;26;25;25;11;8;9;9;8;4;5;3;4;2;0	ATP-dependent RNA helicase DDX3X;ATP-dependent RNA helicase DDX3Y	DDX3X;DDX3Y	sp|O00571|DDX3X_HUMAN ATP-dependent RNA helicase DDX3X OS=Homo sapiens OX=9606 GN=DDX3X PE=1 SV=3;tr|A0A2R8Y4A4|A0A2R8Y4A4_HUMAN RNA helicase OS=Homo sapiens OX=9606 GN=DDX3X PE=1 SV=1;tr|A0A0D9SF53|A0A0D9SF53_HUMAN RNA helicase OS=Homo sapiens OX=9606 GN=	30	40	39	35	34	35	35	33	36	36	33	34	34	32	35	35	28	29	32	30	31	31	30	32	32	63.3	61.6	57.9	73.243	662	662;662;733;661;647;641;640;716;661;660;647;646;622;629;503;476;475;657;660;222;291;193;181;189;250;96;224;98;61;305	0	296.21	By MS/MS	By MS/MS	By MS/MS	By MS/MS	By MS/MS	By MS/MS	55.7	55.3
	A0A0D9SF60;Q99569-2;Q99569;B4DRK2;E9PHB5;E7EPC8;Q9UQB3-2;Q9UQB3	A0A0D9SF60;Q99569-2;Q99569	8;8;8;1;1;1;1;1	8;8;8;1;1;1;1;1	8;8;8;1;1;1;1;1	Plakophilin-4	PKP4	tr|A0A0D9SF60|A0A0D9SF60_HUMAN Plakophilin-4 OS=Homo sapiens OX=9606 GN=PKP4 PE=1 SV=1;sp|Q99569-2|PKP4_HUMAN Isoform 2 of Plakophilin-4 OS=Homo sapiens OX=9606 GN=PKP4;sp|Q99569|PKP4_HUMAN Plakophilin-4 OS=Homo sapiens OX=9606 GN=PKP4 PE=1 SV=2	8	8	8	8	3	4	4	6	3	5	3	4	4	6	3	5	5	3	5	3	4	4	6	3	5	8.9	8.9	8.9	133.97	1208	1208;1149;1192;888;912;1134;1167;1225	0	71.966	By MS/MS	By MS/MS	By MS/MS	By MS/MS	By MS/MS	By MS/MS	2.6	4
	A0A0D9SFB1;A0A0U1RQP1;A0A0D9SFE4;Q05193-5;Q05193-3;Q05193-2;Q05193;A0A1B0GU67;A0A1B0GUX5	A0A0D9SFB1;A0A0U1RQP1;A0A0D9SFE4;Q05193-5;Q05193-3;Q05193-2;Q05193;A0A1B0GU67;A0A1B0GUX5	12;12;12;12;12;12;12;9;7	1;1;1;1;1;1;1;1;1	1;1;1;1;1;1;1;1;1	Dynamin-1	DNM1	tr|A0A0D9SFB1|A0A0D9SFB1_HUMAN Dynamin GTPase OS=Homo sapiens OX=9606 GN=DNM1 PE=1 SV=1;tr|A0A0U1RQP1|A0A0U1RQP1_HUMAN Dynamin GTPase OS=Homo sapiens OX=9606 GN=DNM1 PE=1 SV=1;tr|A0A0D9SFE4|A0A0D9SFE4_HUMAN Dynamin GTPase OS=Homo sapiens OX=9606 GN=DNM1 PE	9	12	1	1	8	4	8	5	6	5	0	0	0	0	0	0	1	1	1	0	0	0	0	0	0	15.1	2.3	2.3	94.016	835	835;856;864;851;851;864;864;356;320	0	2.9798	By matching	By matching	By matching	By matching	By matching	By matching	8.4	4.3
	H0YG99;A0A0D9SFF0;Q08050-2;Q08050;Q08050-3	H0YG99;A0A0D9SFF0;Q08050-2;Q08050;Q08050-3	1;1;1;1;1	1;1;1;1;1	1;1;1;1;1	Forkhead box protein M1	FOXM1	tr|H0YG99|H0YG99_HUMAN Forkhead box protein M1 (Fragment) OS=Homo sapiens OX=9606 GN=FOXM1 PE=1 SV=1;tr|A0A0D9SFF0|A0A0D9SFF0_HUMAN Forkhead box protein M1 OS=Homo sapiens OX=9606 GN=FOXM1 PE=1 SV=1;sp|Q08050-2|FOXM1_HUMAN Isoform 2 of Forkhead box protein	5	1	1	1	0	0	0	0	0	0	0	0	0	0	0	0	0	1	1	0	0	0	0	0	0	7.8	7.8	7.8	22.942	206	206;748;748;763;801	0.0089036	1.1587							0	0
	A0A0D9SFG6;Q99418-2;Q99418;F8W8E2;A0A286YF81;G5E9B7;M0QZ92;K7ERV8;M0R2J0;K7ENQ8;O43739-2;O43739;K7EKA2	A0A0D9SFG6;Q99418-2;Q99418;F8W8E2;A0A286YF81;G5E9B7	7;7;7;4;4;4;2;2;2;2;2;2;1	7;7;7;4;4;4;2;2;2;2;2;2;1	4;4;4;2;2;2;2;0;0;0;0;0;0	Cytohesin-2	CYTH2	tr|A0A0D9SFG6|A0A0D9SFG6_HUMAN Cytohesin-2 OS=Homo sapiens OX=9606 GN=CYTH2 PE=1 SV=1;sp|Q99418-2|CYH2_HUMAN Isoform 2 of Cytohesin-2 OS=Homo sapiens OX=9606 GN=CYTH2;sp|Q99418|CYH2_HUMAN Cytohesin-2 OS=Homo sapiens OX=9606 GN=CYTH2 PE=1 SV=2;tr|F8W8E2|F8W	13	7	7	4	5	2	4	3	2	4	5	2	4	3	2	4	3	3	3	3	1	3	2	1	2	21	21	14.5	46.56	400	400;399;400;254;274;292;97;194;214;272;399;400;104	0	51.782	By MS/MS	By matching	By MS/MS	By MS/MS	By MS/MS	By MS/MS	16.5	4.2
	A0A0D9SFK2;Q92614-3;Q92614-4;Q92614;Q92614-2;Q92614-5;H0YEV9	A0A0D9SFK2;Q92614-3;Q92614-4;Q92614;Q92614-2;Q92614-5	27;27;27;27;25;23;3	27;27;27;27;25;23;3	27;27;27;27;25;23;3	Unconventional myosin-XVIIIa	MYO18A	tr|A0A0D9SFK2|A0A0D9SFK2_HUMAN Unconventional myosin-XVIIIa OS=Homo sapiens OX=9606 GN=MYO18A PE=1 SV=1;sp|Q92614-3|MY18A_HUMAN Isoform 3 of Unconventional myosin-XVIIIa OS=Homo sapiens OX=9606 GN=MYO18A;sp|Q92614-4|MY18A_HUMAN Isoform 4 of Unconventional	7	27	27	27	10	9	12	12	11	10	10	9	12	12	11	10	18	16	18	10	9	12	12	11	10	19.9	19.9	19.9	231.1	2038	2038;2002;2039;2054;1723;1581;172	0	101.68	By MS/MS	By MS/MS	By MS/MS	By MS/MS	By MS/MS	By MS/MS	7.1	6.2
	A0A0D9SFM0;Q149N8-4;Q149N8;Q149N8-2	A0A0D9SFM0;Q149N8-4;Q149N8;Q149N8-2	2;2;2;1	2;2;2;1	2;2;2;1	E3 ubiquitin-protein ligase SHPRH	SHPRH	tr|A0A0D9SFM0|A0A0D9SFM0_HUMAN E3 ubiquitin-protein ligase SHPRH OS=Homo sapiens OX=9606 GN=SHPRH PE=1 SV=1;sp|Q149N8-4|SHPRH_HUMAN Isoform 3 of E3 ubiquitin-protein ligase SHPRH OS=Homo sapiens OX=9606 GN=SHPRH;sp|Q149N8|SHPRH_HUMAN E3 ubiquitin-protein l	4	2	2	2	1	1	1	1	1	1	1	1	1	1	1	1	2	1	2	1	1	1	1	1	1	1	1	1	193.46	1687	1687;1659;1683;929	0.0063023	1.3162	By MS/MS	By MS/MS	By MS/MS	By MS/MS	By MS/MS	By MS/MS	0.4	0.4
	H0YM90;A0A0D9SFP6;Q16288-2;Q16288-5;Q16288-3;Q16288-4;Q16288	H0YM90;A0A0D9SFP6;Q16288-2;Q16288-5;Q16288-3;Q16288-4;Q16288	1;1;1;1;1;1;1	1;1;1;1;1;1;1	1;1;1;1;1;1;1	Tyrosine-protein kinase receptor;NT-3 growth factor receptor	NTRK3	tr|H0YM90|H0YM90_HUMAN Tyrosine-protein kinase receptor OS=Homo sapiens OX=9606 GN=NTRK3 PE=1 SV=1;tr|A0A0D9SFP6|A0A0D9SFP6_HUMAN Tyrosine-protein kinase receptor OS=Homo sapiens OX=9606 GN=NTRK3 PE=1 SV=1;sp|Q16288-2|NTRK3_HUMAN Isoform 2 of NT-3 growth f	7	1	1	1	1	1	1	1	1	1	1	1	1	1	1	1	0	0	0	1	1	1	1	1	1	1.6	1.6	1.6	78.648	705	705;864;612;817;825;831;839	0.0059263	1.3455	By MS/MS	By MS/MS	By MS/MS	By MS/MS	By MS/MS	By MS/MS	1.6	1.6
	A0A0X1KG75;A0A0D9SG04;Q53SF7;Q53SF7-3;Q53SF7-2;C9JWZ0;C9JAU3;C9J5Y6;C9JK90;C9J8C4;A0A0B4J1Z0	A0A0X1KG75;A0A0D9SG04;Q53SF7;Q53SF7-3;Q53SF7-2	3;3;3;3;3;1;1;1;1;1;1	3;3;3;3;3;1;1;1;1;1;1	3;3;3;3;3;1;1;1;1;1;1	Cordon-bleu protein-like 1	COBLL1	tr|A0A0X1KG75|A0A0X1KG75_HUMAN Cordon-bleu protein-like 1 OS=Homo sapiens OX=9606 GN=COBLL1 PE=1 SV=2;tr|A0A0D9SG04|A0A0D9SG04_HUMAN Cordon-bleu protein-like 1 OS=Homo sapiens OX=9606 GN=COBLL1 PE=1 SV=2;sp|Q53SF7|COBL1_HUMAN Cordon-bleu protein-like 1 OS=	11	3	3	3	2	1	1	1	2	1	2	1	1	1	2	1	0	0	0	2	1	1	1	2	1	4	4	4	128.61	1174	1174;1233;1128;1166;1166;138;157;163;170;226;424	0	10.417	By MS/MS	By MS/MS	By MS/MS	By MS/MS	By MS/MS	By MS/MS	2.8	1.7
	A0A0D9SG71;P49459;A0A0R4J2E5;P49459-3;P49459-2;A0A0D9SEZ6	A0A0D9SG71;P49459;A0A0R4J2E5;P49459-3;P49459-2	5;5;4;4;3;2	5;5;4;4;3;2	3;3;3;2;2;1	Ubiquitin-conjugating enzyme E2 A	UBE2A	tr|A0A0D9SG71|A0A0D9SG71_HUMAN Ubiquitin-conjugating enzyme E2 A OS=Homo sapiens OX=9606 GN=UBE2A PE=1 SV=1;sp|P49459|UBE2A_HUMAN Ubiquitin-conjugating enzyme E2 A OS=Homo sapiens OX=9606 GN=UBE2A PE=1 SV=2;tr|A0A0R4J2E5|A0A0R4J2E5_HUMAN Ubiquitin-conjugat	6	5	5	3	4	4	5	3	4	3	4	4	5	3	4	3	2	2	2	2	3	3	2	2	2	73.9	73.9	23.5	13.635	119	119;152;149;77;122;123	0	146.6	By MS/MS	By MS/MS	By MS/MS	By MS/MS	By MS/MS	By MS/MS	73.9	40.3
	Q5JRC6;A0A0D9SGE8;Q8IWS0-3;Q8IWS0;Q8IWS0-5;Q8IWS0-4;Q8IWS0-2	Q5JRC6;A0A0D9SGE8;Q8IWS0-3;Q8IWS0;Q8IWS0-5;Q8IWS0-4;Q8IWS0-2	8;8;8;8;7;6;6	8;8;8;8;7;6;6	8;8;8;8;7;6;6	PHD finger protein 6	PHF6	tr|Q5JRC6|Q5JRC6_HUMAN PHD finger protein 6 OS=Homo sapiens OX=9606 GN=PHF6 PE=1 SV=1;tr|A0A0D9SGE8|A0A0D9SGE8_HUMAN PHD finger protein 6 OS=Homo sapiens OX=9606 GN=PHF6 PE=1 SV=1;sp|Q8IWS0-3|PHF6_HUMAN Isoform 3 of PHD finger protein 6 OS=Homo sapiens OX=	7	8	8	8	3	5	3	4	4	4	3	5	3	4	4	4	5	6	7	3	5	3	4	4	4	25.6	25.6	25.6	36.43	324	324;366;364;365;331;310;312	0	37.488	By MS/MS	By MS/MS	By MS/MS	By MS/MS	By MS/MS	By MS/MS	9	14.5
	A0A0D9SGH0;A0A7I2V2B0;Q92581-3;Q92581-2;A0A1B0GV11;Q92581;A0A0D9SFM4;A0A6Q8PFS7;A0A6Q8PGY5	A0A0D9SGH0;A0A7I2V2B0;Q92581-3;Q92581-2;A0A1B0GV11;Q92581	4;4;4;4;3;3;1;1;1	4;4;4;4;3;3;1;1;1	4;4;4;4;3;3;1;1;1	Sodium/hydrogen exchanger 6	SLC9A6	tr|A0A0D9SGH0|A0A0D9SGH0_HUMAN Sodium/hydrogen exchanger OS=Homo sapiens OX=9606 GN=SLC9A6 PE=1 SV=5;tr|A0A7I2V2B0|A0A7I2V2B0_HUMAN Sodium/hydrogen exchanger OS=Homo sapiens OX=9606 GN=SLC9A6 PE=1 SV=1;sp|Q92581-3|SL9A6_HUMAN Isoform 3 of Sodium/hydrogen e	9	4	4	4	1	1	1	1	0	1	1	1	1	1	0	1	4	3	3	1	1	1	1	0	1	8.8	8.8	8.8	75.839	679	679;731;649;701;617;669;184;198;288	0	38.889	By MS/MS	By MS/MS	By MS/MS	By MS/MS		By MS/MS	1.8	1.8
	A0A0D9SGJ6;J3KQV8;O43426;J3KPK1;C9JFZ1;O43426-4;O43426-2;C9JW66;O43426-5;C9J1Z6;H7BZ56;H7BZC2	A0A0D9SGJ6;J3KQV8;O43426;J3KPK1;C9JFZ1;O43426-4;O43426-2;C9JW66;O43426-5	11;11;11;9;9;9;9;7;7;2;1;1	10;10;10;8;8;8;8;7;7;2;1;1	10;10;10;8;8;8;8;7;7;2;1;1	Synaptojanin-1	SYNJ1	tr|A0A0D9SGJ6|A0A0D9SGJ6_HUMAN Phosphoinositide 5-phosphatase OS=Homo sapiens OX=9606 GN=SYNJ1 PE=1 SV=1;tr|J3KQV8|J3KQV8_HUMAN Phosphoinositide 5-phosphatase OS=Homo sapiens OX=9606 GN=SYNJ1 PE=1 SV=1;sp|O43426|SYNJ1_HUMAN Synaptojanin-1 OS=Homo sapiens O	12	11	10	10	3	3	3	2	2	2	3	3	3	2	2	2	8	5	6	3	3	3	2	2	2	10.4	9.9	9.9	168.16	1526	1526;1612;1573;1264;1350;1295;1311;695;519;178;131;187	0	38.809	By MS/MS	By MS/MS	By MS/MS	By MS/MS	By MS/MS	By MS/MS	2.8	2.8
	Q30118;A0A0G2JH46;A0A0G2JMH6;P01903;A0A1W2PP70;Q08AS3;Q5Y7H0;A0A140TA34;P01906	Q30118;A0A0G2JH46;A0A0G2JMH6;P01903	3;3;3;3;1;1;1;1;1	3;3;3;3;1;1;1;1;1	3;3;3;3;1;1;1;1;1	HLA class II histocompatibility antigen, DR alpha chain	HLA-DRA	tr|Q30118|Q30118_HUMAN HLA class II histocompatibility antigen, DR alpha chain OS=Homo sapiens OX=9606 GN=HLA-DRA PE=1 SV=1;tr|A0A0G2JH46|A0A0G2JH46_HUMAN HLA class II histocompatibility antigen, DR alpha chain OS=Homo sapiens OX=9606 GN=HLA-DRA PE=1 SV=1;	9	3	3	3	0	0	0	0	1	0	0	0	0	0	1	0	3	3	3	0	0	0	0	1	0	20.1	20.1	20.1	25.859	229	229;229;254;254;190;254;255;255;255	0	7.3065					By matching		0	0
	A0A0G2JH68;O60610;A0A2R8Y5N1;A0A140T8Z0;O60610-2;O60610-3;H9KV28;B4E2I7;A0A2R8YEF8;H7C2W8	A0A0G2JH68;O60610;A0A2R8Y5N1;A0A140T8Z0;O60610-2;O60610-3;H9KV28	48;48;46;46;46;46;45;9;7;2	48;48;46;46;46;46;45;9;7;2	48;48;46;46;46;46;45;9;7;2	Protein diaphanous homolog 1	DIAPH1	tr|A0A0G2JH68|A0A0G2JH68_HUMAN Protein diaphanous homolog 1 OS=Homo sapiens OX=9606 GN=DIAPH1 PE=1 SV=1;sp|O60610|DIAP1_HUMAN Protein diaphanous homolog 1 OS=Homo sapiens OX=9606 GN=DIAPH1 PE=1 SV=2;tr|A0A2R8Y5N1|A0A2R8Y5N1_HUMAN Protein diaphanous homolog	10	48	48	48	38	37	39	37	38	40	38	37	39	37	38	40	35	40	39	38	37	39	37	38	40	43.9	43.9	43.9	141.36	1272	1272;1272;1250;1263;1248;1263;1228;201;249;74	0	323.31	By MS/MS	By MS/MS	By MS/MS	By MS/MS	By MS/MS	By MS/MS	35.6	35.8
	B4E0K6;A0A140T8Y0;A0A0G2JIA5;A0A140TA36;A0A140TA35;A0A0G2JL52;Q5ST30;Q5ST30-4;B7ZL25;A0A140TA45;A0A140TA40;A0A0A0MTG1;Q5ST30-3;Q5ST30-2;A2ABL6;B7ZCJ6	B4E0K6;A0A140T8Y0;A0A0G2JIA5;A0A140TA36;A0A140TA35;A0A0G2JL52;Q5ST30;Q5ST30-4;B7ZL25;A0A140TA45;A0A140TA40;A0A0A0MTG1;Q5ST30-3	9;9;9;9;9;9;9;9;8;8;8;8;8;4;1;1	9;9;9;9;9;9;9;9;8;8;8;8;8;4;1;1	9;9;9;9;9;9;9;9;8;8;8;8;8;4;1;1	Valine--tRNA ligase, mitochondrial	VARS2	tr|B4E0K6|B4E0K6_HUMAN Valyl-tRNA synthetase OS=Homo sapiens OX=9606 GN=VARS2 PE=1 SV=1;tr|A0A140T8Y0|A0A140T8Y0_HUMAN Valyl-tRNA synthetase OS=Homo sapiens OX=9606 GN=VARS2 PE=1 SV=1;tr|A0A0G2JIA5|A0A0G2JIA5_HUMAN Valyl-tRNA synthetase OS=Homo sapiens OX=	16	9	9	9	6	6	6	8	6	6	6	6	6	8	6	6	6	6	7	6	6	6	8	6	6	15.1	15.1	15.1	118.5	1063	1063;1063;1063;1093;1093;1093;1063;1093;1061;1061;1061;1061;923;501;115;326	0	48.582	By MS/MS	By MS/MS	By MS/MS	By MS/MS	By MS/MS	By MS/MS	10.7	10.3
	A0A0G2JII1;A0A0G2JJV3;A0A182DWE9;H0Y5P2;A0A182DWF5;A0A140T9Y2;A0A140T9Y0;A0A140T9Q1;A0A140T9I3;A0A140T9P7;A0A140T928;A0A140T9P1;A0A140T976;A0A140T966;A0A140T915;A0A140T8Z7;A0A182DWG2;H0Y7G7;A0A140T9A5;A0A140T9T6;A0A182DWF4;A0A140T8Z3;Q5EP54;P04440	A0A0G2JII1;A0A0G2JJV3;A0A182DWE9;H0Y5P2;A0A182DWF5;A0A140T9Y2;A0A140T9Y0;A0A140T9Q1;A0A140T9I3;A0A140T9P7;A0A140T928;A0A140T9P1;A0A140T976;A0A140T966;A0A140T915;A0A140T8Z7;A0A182DWG2;H0Y7G7;A0A140T9A5;A0A140T9T6;A0A182DWF4;A0A140T8Z3;Q5EP54;P04440	2;2;2;2;2;2;2;2;2;2;2;2;2;2;2;2;2;2;2;2;2;2;2;2	1;1;1;1;1;1;1;1;1;1;1;1;1;1;1;1;1;1;1;1;1;1;1;1	1;1;1;1;1;1;1;1;1;1;1;1;1;1;1;1;1;1;1;1;1;1;1;1	HLA class II histocompatibility antigen, DP beta 1 chain	HLA-DPB1	tr|A0A0G2JII1|A0A0G2JII1_HUMAN HLA class II histocompatibility antigen, DP beta 1 chain OS=Homo sapiens OX=9606 GN=HLA-DPB1 PE=1 SV=1;tr|A0A0G2JJV3|A0A0G2JJV3_HUMAN HLA class II histocompatibility antigen, DP beta 1 chain OS=Homo sapiens OX=9606 GN=HLA-DPB	24	2	1	1	0	0	0	0	0	0	0	0	0	0	0	0	0	1	1	0	0	0	0	0	0	12.3	8.3	8.3	25.766	228	228;228;258;235;235;235;235;235;235;235;235;229;229;229;229;229;229;229;229;228;228;228;258;258	0.0012029	1.9669							0	0
	A0A0G2JIS2;A2ABF8;A0A0G2JIR1;A2ABF9;A0A0G2JK64;Q96KQ7-2;Q96KQ7;A0A0G2JRR0;A0A0G2JRN8;H0Y4K5;Q96KQ7-3	A0A0G2JIS2;A2ABF8;A0A0G2JIR1;A2ABF9;A0A0G2JK64;Q96KQ7-2;Q96KQ7;A0A0G2JRR0;A0A0G2JRN8	6;6;6;6;6;6;6;4;4;1;1	6;6;6;6;6;6;6;4;4;1;1	6;6;6;6;6;6;6;4;4;1;1	Histone-lysine N-methyltransferase EHMT2	EHMT2	tr|A0A0G2JIS2|A0A0G2JIS2_HUMAN Histone-lysine N-methyltransferase EHMT2 OS=Homo sapiens OX=9606 GN=EHMT2 PE=1 SV=1;tr|A2ABF8|A2ABF8_HUMAN Histone-lysine N-methyltransferase EHMT2 OS=Homo sapiens OX=9606 GN=EHMT2 PE=1 SV=1;tr|A0A0G2JIR1|A0A0G2JIR1_HUMAN His	11	6	6	6	4	4	4	4	4	4	4	4	4	4	4	4	5	5	5	4	4	4	4	4	4	6	6	6	129.03	1176	1176;1233;1233;1267;1267;1176;1210;888;922;298;202	0	17.595	By MS/MS	By MS/MS	By MS/MS	By MS/MS	By MS/MS	By MS/MS	4.3	4.3
	A0A0G2JIW1;P0DMV9;P0DMV8;P0DMV8-2;V9GZ37	A0A0G2JIW1;P0DMV9;P0DMV8;P0DMV8-2;V9GZ37	39;39;39;33;24	35;35;35;29;23	21;21;21;16;12	Heat shock 70 kDa protein 1B;Heat shock 70 kDa protein 1A	HSPA1B;HSPA1A	tr|A0A0G2JIW1|A0A0G2JIW1_HUMAN Heat shock 70 kDa protein 1B OS=Homo sapiens OX=9606 GN=HSPA1B PE=1 SV=1;sp|P0DMV9|HS71B_HUMAN Heat shock 70 kDa protein 1B OS=Homo sapiens OX=9606 GN=HSPA1B PE=1 SV=1;sp|P0DMV8|HS71A_HUMAN Heat shock 70 kDa protein 1A OS=Hom	5	39	35	21	32	36	33	32	35	33	29	32	30	29	32	30	27	28	26	15	18	16	15	18	17	69.6	65.4	44.9	70.108	642	642;641;641;586;476	0	323.31	By MS/MS	By MS/MS	By MS/MS	By MS/MS	By MS/MS	By MS/MS	67.4	68.7
	A0A0G2JJD3;O95870;O95870-2;A0A0G2JI89;F2Z3H2;F2Z3G6	A0A0G2JJD3;O95870;O95870-2;A0A0G2JI89	16;16;14;9;2;1	16;16;14;9;2;1	16;16;14;9;2;1	Abhydrolase domain-containing protein 16A	ABHD16A	tr|A0A0G2JJD3|A0A0G2JJD3_HUMAN Alpha/beta hydrolase domain-containing protein 16A OS=Homo sapiens OX=9606 GN=ABHD16A PE=1 SV=1;sp|O95870|ABHGA_HUMAN Phosphatidylserine lipase ABHD16A OS=Homo sapiens OX=9606 GN=ABHD16A PE=1 SV=3;sp|O95870-2|ABHGA_HUMAN Isof	6	16	16	16	7	10	8	8	7	6	7	10	8	8	7	6	12	13	12	7	10	8	8	7	6	35.3	35.3	35.3	67.518	601	601;558;525;263;65;46	0	85.178	By MS/MS	By MS/MS	By MS/MS	By MS/MS	By MS/MS	By MS/MS	19.1	22.8
	P25440-2;P25440;A0A0G2JK44;A0A140T9E9;H0Y6K2;P25440-3;A0A0G2JHL0;P25440-4;A0A140T9V2;A0A140T9F7;U3KQA6;E9PIQ3;A0A140T9I1;A0A0G2JHN8;A0A140T9X8;H0Y799;U3KPW0;H0YDJ7;E9PKQ9	P25440-2;P25440;A0A0G2JK44;A0A140T9E9;H0Y6K2;P25440-3;A0A0G2JHL0;P25440-4;A0A140T9V2;A0A140T9F7;U3KQA6;E9PIQ3	20;20;20;20;20;19;16;16;16;16;16;10;6;6;5;5;5;5;3	18;18;18;18;18;17;14;14;14;14;14;9;6;6;5;5;4;4;3	17;17;17;17;17;16;13;13;13;13;13;8;6;6;5;5;3;3;3	Bromodomain-containing protein 2	BRD2	sp|P25440-2|BRD2_HUMAN Isoform 2 of Bromodomain-containing protein 2 OS=Homo sapiens OX=9606 GN=BRD2;sp|P25440|BRD2_HUMAN Bromodomain-containing protein 2 OS=Homo sapiens OX=9606 GN=BRD2 PE=1 SV=2;tr|A0A0G2JK44|A0A0G2JK44_HUMAN Bromodomain-containing prote	19	20	18	17	12	13	11	8	11	9	10	11	9	6	9	7	13	15	14	9	10	8	6	8	6	27.8	26.8	25.7	92.032	836	836;801;836;807;807;754;613;681;648;619;552;401;363;328;296;296;159;137;147	0	40.793	By MS/MS	By MS/MS	By MS/MS	By MS/MS	By MS/MS	By MS/MS	16.7	15.4
	A0A0G2JLR5;A0A0G2JMW4;Q02833-3;Q02833-2;Q02833;E9PM39;F8W7Q0;A0A0J9YYE4;H0YEI0	A0A0G2JLR5;A0A0G2JMW4;Q02833-3;Q02833-2;Q02833;E9PM39;F8W7Q0;A0A0J9YYE4;H0YEI0	2;2;2;2;2;1;1;1;1	2;2;2;2;2;1;1;1;1	2;2;2;2;2;1;1;1;1	Ras association domain-containing protein 7	RASSF7	tr|A0A0G2JLR5|A0A0G2JLR5_HUMAN Ras association domain-containing protein 7 OS=Homo sapiens OX=9606 GN=RASSF7 PE=1 SV=1;tr|A0A0G2JMW4|A0A0G2JMW4_HUMAN Ras association domain-containing protein 7 OS=Homo sapiens OX=9606 GN=RASSF7 PE=1 SV=1;sp|Q02833-3|RASF7_	9	2	2	2	0	1	0	1	1	2	0	1	0	1	1	2	2	1	0	0	1	0	1	1	2	5.3	5.3	5.3	36.317	337	337;373;320;337;373;83;120;120;194	0	3.0909		By matching		By MS/MS	By MS/MS	By MS/MS	0	2.4
	A0A0G2JMG8;Q9NX02-5;A0A0G2JPB6;A0A0G2JLQ8;A0A0G2JP37;A0A0G2JNC8;A0A0G2JLX3;J3KN39;A0A0G2JPQ2;Q9NX02-3;Q9NX02-4;Q9NX02-2;Q9NX02;F5GYZ4	A0A0G2JMG8;Q9NX02-5;A0A0G2JPB6;A0A0G2JLQ8;A0A0G2JP37;A0A0G2JNC8;A0A0G2JLX3;J3KN39;A0A0G2JPQ2;Q9NX02-3;Q9NX02-4;Q9NX02-2;Q9NX02	4;4;3;3;3;3;3;3;3;3;3;3;3;1	4;4;3;3;3;3;3;3;3;3;3;3;3;1	4;4;3;3;3;3;3;3;3;3;3;3;3;1	NACHT, LRR and PYD domains-containing protein 2	NLRP2	tr|A0A0G2JMG8|A0A0G2JMG8_HUMAN NACHT, LRR and PYD domains-containing protein 2 OS=Homo sapiens OX=9606 GN=NLRP2 PE=1 SV=1;sp|Q9NX02-5|NALP2_HUMAN Isoform 5 of NACHT, LRR and PYD domains-containing protein 2 OS=Homo sapiens OX=9606 GN=NLRP2;tr|A0A0G2JPB6|A0	14	4	4	4	1	0	0	0	0	0	1	0	0	0	0	0	1	2	3	1	0	0	0	0	0	5.7	5.7	5.7	117.85	1039	1039;1039;846;879;881;903;1040;1059;1062;846;1038;1040;1062;165	0	5.3424	By MS/MS						1	0
	P10636-8;A0A7I2PJZ2;A0A0G2JMX7;A0A0G2JS76;A0A0G2JPD5;A0A0G2JQJ7;P10636-7;P10636;P10636-6;P10636-9;P10636-5;A0A7P0T936;A0A7I2PLE3;P10636-4;P10636-2;P10636-3;I3L170;I3L2Z2	P10636-8;A0A7I2PJZ2;A0A0G2JMX7;A0A0G2JS76;A0A0G2JPD5;A0A0G2JQJ7;P10636-7;P10636;P10636-6;P10636-9;P10636-5;A0A7P0T936;A0A7I2PLE3;P10636-4;P10636-2;P10636-3;I3L170	7;7;7;7;7;7;7;7;7;7;6;6;6;6;6;5;5;1	7;7;7;7;7;7;7;7;7;7;6;6;6;6;6;5;5;1	7;7;7;7;7;7;7;7;7;7;6;6;6;6;6;5;5;1	Microtubule-associated protein tau;Microtubule-associated protein	MAPT	sp|P10636-8|TAU_HUMAN Isoform Tau-F of Microtubule-associated protein tau OS=Homo sapiens OX=9606 GN=MAPT;tr|A0A7I2PJZ2|A0A7I2PJZ2_HUMAN Microtubule-associated protein OS=Homo sapiens OX=9606 GN=MAPT PE=1 SV=1;tr|A0A0G2JMX7|A0A0G2JMX7_HUMAN Microtubule-ass	18	7	7	7	5	6	4	7	6	6	5	6	4	7	6	6	1	0	0	5	6	4	7	6	6	26.5	26.5	26.5	45.849	441	441;833;776;776;758;758;412;758;383;776;410;424;736;381;352;316;341;59	0	30.508	By MS/MS	By MS/MS	By MS/MS	By MS/MS	By MS/MS	By MS/MS	23.8	26.5
	A0A0G2JMZ8;Q16625;Q16625-2;Q16625-4;Q16625-3;Q16625-5;A0A7P0T9T6;A0A0G2JPF2;A0A7P0TB95;Q16625-6;Q16625-7	A0A0G2JMZ8;Q16625;Q16625-2;Q16625-4;Q16625-3;Q16625-5	9;9;8;7;7;6;4;2;2;1;1	9;9;8;7;7;6;4;2;2;1;1	9;9;8;7;7;6;4;2;2;1;1	Occludin	OCLN	tr|A0A0G2JMZ8|A0A0G2JMZ8_HUMAN Occludin OS=Homo sapiens OX=9606 GN=OCLN PE=1 SV=1;sp|Q16625|OCLN_HUMAN Occludin OS=Homo sapiens OX=9606 GN=OCLN PE=1 SV=1;sp|Q16625-2|OCLN_HUMAN Isoform 2 of Occludin OS=Homo sapiens OX=9606 GN=OCLN;sp|Q16625-4|OCLN_HUMAN Is	11	9	9	9	6	8	6	6	7	7	6	8	6	6	7	7	0	0	1	6	8	6	6	7	7	28.5	28.5	28.5	59.129	522	522;522;468;271;479;200;464;130;323;69;70	0	64.287	By MS/MS	By MS/MS	By MS/MS	By MS/MS	By MS/MS	By MS/MS	21.1	27.2
	A0A0G2JN23;A0A0G2JQ38;D6RA09;Q8N4S9-3;Q8N4S9;A1BQX2;A0A0G2JN00;Q8N4S9-2;D6RAH8	A0A0G2JN23;A0A0G2JQ38;D6RA09;Q8N4S9-3;Q8N4S9;A1BQX2	5;4;4;4;4;3;2;2;1	5;4;4;4;4;3;2;2;1	5;4;4;4;4;3;2;2;1	MARVEL domain-containing protein 2	MARVELD2	tr|A0A0G2JN23|A0A0G2JN23_HUMAN MARVEL domain-containing protein 2 (Fragment) OS=Homo sapiens OX=9606 GN=MARVELD2 PE=1 SV=1;tr|A0A0G2JQ38|A0A0G2JQ38_HUMAN MARVEL domain-containing protein 2 OS=Homo sapiens OX=9606 GN=MARVELD2 PE=1 SV=1;tr|D6RA09|D6RA09_HUMA	9	5	5	5	5	4	2	3	5	4	5	4	2	3	5	4	0	0	0	5	4	2	3	5	4	13.2	13.2	13.2	59.008	516	516;442;516;546;558;442;145;457;145	0	21.016	By MS/MS	By MS/MS	By MS/MS	By MS/MS	By MS/MS	By MS/MS	13.2	9.5
	A0A1W2PRR3;A0A1W2PPV8;A0A1W2PRB5;A0A0J9YVS1;A0A0G2JQF5;A0A3B3IT55;A0A0G2JNB1;A0A0G2JQF4;A0A0G2JNT7;Q7Z3B3;A0A1W2PRA9;A0A1W2PQT4;I3L233	A0A1W2PRR3;A0A1W2PPV8;A0A1W2PRB5;A0A0J9YVS1;A0A0G2JQF5;A0A3B3IT55;A0A0G2JNB1;A0A0G2JQF4;A0A0G2JNT7;Q7Z3B3;A0A1W2PRA9;A0A1W2PQT4;I3L233	2;2;2;2;2;2;2;2;2;2;1;1;1	2;2;2;2;2;2;2;2;2;2;1;1;1	2;2;2;2;2;2;2;2;2;2;1;1;1	KAT8 regulatory NSL complex subunit 1	KANSL1	tr|A0A1W2PRR3|A0A1W2PRR3_HUMAN KAT8 regulatory NSL complex subunit 1 (Fragment) OS=Homo sapiens OX=9606 GN=KANSL1 PE=1 SV=1;tr|A0A1W2PPV8|A0A1W2PPV8_HUMAN KAT8 regulatory NSL complex subunit 1 (Fragment) OS=Homo sapiens OX=9606 GN=KANSL1 PE=1 SV=1;tr|A0A1W	13	2	2	2	0	1	1	0	1	0	0	1	1	0	1	0	1	2	1	0	1	1	0	1	0	8.6	8.6	8.6	52.534	475	475;897;1041;1041;1041;1061;1104;1105;1105;1105;202;523;678	0	5.4687		By MS/MS	By MS/MS		By MS/MS		0	6.1
	A0A0G2JNW7;Q9Y666;A0A0U1RR18;A0A0G2JQE3;H0YB78	A0A0G2JNW7;Q9Y666;A0A0U1RR18	3;3;2;1;1	2;2;1;0;0	1;1;0;0;0	Solute carrier family 12 member 7	SLC12A7	tr|A0A0G2JNW7|A0A0G2JNW7_HUMAN Solute carrier family 12 member 7 OS=Homo sapiens OX=9606 GN=SLC12A7 PE=1 SV=1;sp|Q9Y666|S12A7_HUMAN Solute carrier family 12 member 7 OS=Homo sapiens OX=9606 GN=SLC12A7 PE=1 SV=3;tr|A0A0U1RR18|A0A0U1RR18_HUMAN Solute carrier	5	3	2	1	1	1	2	1	2	2	0	0	1	0	1	1	0	1	2	0	0	0	0	0	0	3.1	2.5	1.2	119.13	1083	1083;1083;989;347;355	0	2.8519	By matching	By matching	By MS/MS	By matching	By MS/MS	By MS/MS	0.6	0.6
	E9PNT2;E9PIR1;A0A0G2JRG8;A0A0G2JNY3;Q6ZUM4-2;Q6ZUM4;E9PNX6;A0A0C4DGE6;Q6ZUM4-3	E9PNT2;E9PIR1;A0A0G2JRG8;A0A0G2JNY3;Q6ZUM4-2;Q6ZUM4;E9PNX6;A0A0C4DGE6;Q6ZUM4-3	4;4;4;4;4;4;2;2;2	4;4;4;4;4;4;2;2;2	4;4;4;4;4;4;2;2;2	Rho GTPase-activating protein 27	ARHGAP27	tr|E9PNT2|E9PNT2_HUMAN Rho GTPase-activating protein 27 OS=Homo sapiens OX=9606 GN=ARHGAP27 PE=1 SV=1;tr|E9PIR1|E9PIR1_HUMAN Rho GTPase-activating protein 27 OS=Homo sapiens OX=9606 GN=ARHGAP27 PE=1 SV=1;tr|A0A0G2JRG8|A0A0G2JRG8_HUMAN Rho GTPase-activating	9	4	4	4	0	1	3	3	2	3	0	1	3	3	2	3	0	0	0	0	1	3	3	2	3	9.1	9.1	9.1	75.029	667	667;867;867;889;548;889;214;521;862	0	7.5045		By matching	By MS/MS	By MS/MS	By MS/MS	By MS/MS	0	1.2
	A0A0G2JNZ2;A0A0G2JPP5;A0A669KB89;Q14160;Q14160-3;A0A0G2JMS7;Q14160-2;H0YCG0;A0A669KAX5;H0YDF9	A0A0G2JNZ2;A0A0G2JPP5;A0A669KB89;Q14160;Q14160-3;A0A0G2JMS7;Q14160-2	34;34;34;34;34;28;28;9;5;4	34;34;34;34;34;28;28;9;5;4	31;31;31;31;31;28;28;9;5;4	Protein scribble homolog	SCRIB	tr|A0A0G2JNZ2|A0A0G2JNZ2_HUMAN Protein scribble homolog OS=Homo sapiens OX=9606 GN=SCRIB PE=1 SV=1;tr|A0A0G2JPP5|A0A0G2JPP5_HUMAN Protein scribble homolog OS=Homo sapiens OX=9606 GN=SCRIB PE=1 SV=1;tr|A0A669KB89|A0A669KB89_HUMAN Protein scribble homolog OS	10	34	34	31	28	26	28	27	25	26	28	26	28	27	25	26	19	21	23	27	24	28	25	23	24	35.1	35.1	33.6	174.91	1630	1630;1655;1658;1630;1655;1549;1549;650;214;140	0	323.31	By MS/MS	By MS/MS	By MS/MS	By MS/MS	By MS/MS	By MS/MS	29.9	27.5
	Q8TD31-2;Q8TD31;A0A0G2JP87;A0A0G2JPU2;B0S7V6;A0A0G2JII5;A2ABH1;A0A0G2JJ47;Q8TD31-3;A0A494C023;A0A494C0D7;A0A0G2JJZ1;A0A0G2JJK2;A0A0G2JHN4;A0A140T9J5;A2ABH5;E7EPK4;D6RD84;D6RBG1;A2ABH3;D6R9W9;D6RB88;D6RDI7;B0V092;A0A0G2JI86;Q5STF0;E7EQE8;A2ABH4;A0A0G2JJK7;E9PGB6;A0A0G2JIL2;A0A0G2JI40;A0A0G2JIT9	Q8TD31-2;Q8TD31;A0A0G2JP87;A0A0G2JPU2;B0S7V6;A0A0G2JII5;A2ABH1;A0A0G2JJ47;Q8TD31-3;A0A494C023;A0A494C0D7	4;4;4;4;4;3;3;3;3;2;2;1;1;1;1;1;1;1;1;1;1;1;1;1;1;1;1;1;1;1;1;1;1	4;4;4;4;4;3;3;3;3;2;2;1;1;1;1;1;1;1;1;1;1;1;1;1;1;1;1;1;1;1;1;1;1	4;4;4;4;4;3;3;3;3;2;2;1;1;1;1;1;1;1;1;1;1;1;1;1;1;1;1;1;1;1;1;1;1	Coiled-coil alpha-helical rod protein 1	CCHCR1	sp|Q8TD31-2|CCHCR_HUMAN Isoform 2 of Coiled-coil alpha-helical rod protein 1 OS=Homo sapiens OX=9606 GN=CCHCR1;sp|Q8TD31|CCHCR_HUMAN Coiled-coil alpha-helical rod protein 1 OS=Homo sapiens OX=9606 GN=CCHCR1 PE=1 SV=2;tr|A0A0G2JP87|A0A0G2JP87_HUMAN Alpha-he	33	4	4	4	0	0	0	0	0	0	0	0	0	0	0	0	1	4	1	0	0	0	0	0	0	6	6	6	99.006	871	871;782;870;870;782;729;729;729;835;379;365;188;316;316;316;216;191;36;41;188;80;96;115;118;118;126;139;152;152;158;171;171;188	0	2.8517							0	0
	Q8MH48;Q5RJ85;A0A0G2JPQ3;P17693-4;P17693-5;P17693;Q31611;A0A0G2JNX1;P17693-7;P17693-3;P17693-6;P17693-2	Q8MH48;Q5RJ85;A0A0G2JPQ3;P17693-4;P17693-5;P17693;Q31611;A0A0G2JNX1;P17693-7;P17693-3;P17693-6;P17693-2	2;2;2;2;2;2;1;1;1;1;1;1	2;2;2;2;2;2;1;1;1;1;1;1	2;2;2;2;2;2;1;1;1;1;1;1	HLA class I histocompatibility antigen, alpha chain G	HLA-G;HLA-G2.2	tr|Q8MH48|Q8MH48_HUMAN HLA class I histocompatibility antigen, alpha chain G OS=Homo sapiens OX=9606 GN=HLA-G PE=1 SV=1;tr|Q5RJ85|Q5RJ85_HUMAN HLA class I histocompatibility antigen, alpha chain G OS=Homo sapiens OX=9606 GN=HLA-G PE=1 SV=1;tr|A0A0G2JPQ3|A0	12	2	2	2	0	0	0	0	0	0	0	0	0	0	0	0	1	2	1	0	0	0	0	0	0	7.1	7.1	7.1	38.254	338	338;343;343;246;319;338;246;246;116;154;227;246	0.00054076	2.1725							0	0
	A0A0G2JPT5;O75943-2;O75943;A0A0G2JP78;O75943-4;A0A0G2JNH5;O75943-3;D6RAW6;H0Y9T7;A0A0G2JP31	A0A0G2JPT5;O75943-2;O75943;A0A0G2JP78;O75943-4;A0A0G2JNH5;O75943-3	5;5;5;4;4;3;3;2;1;1	5;5;5;4;4;3;3;2;1;1	5;5;5;4;4;3;3;2;1;1	Cell cycle checkpoint protein RAD17	RAD17	tr|A0A0G2JPT5|A0A0G2JPT5_HUMAN Cell cycle checkpoint protein RAD17 OS=Homo sapiens OX=9606 GN=RAD17 PE=1 SV=1;sp|O75943-2|RAD17_HUMAN Isoform 2 of Cell cycle checkpoint protein RAD17 OS=Homo sapiens OX=9606 GN=RAD17;sp|O75943|RAD17_HUMAN Cell cycle checkpo	10	5	5	5	3	3	3	3	2	2	3	3	3	3	2	2	2	2	2	3	3	3	3	2	2	9.3	9.3	9.3	77.097	681	681;670;681;584;584;505;505;169;184;184	0	26.927	By MS/MS	By MS/MS	By MS/MS	By MS/MS	By MS/MS	By MS/MS	6.6	5.3
	Q12979;Q12979-2;Q12979-4;A0A1C7CYZ0;A0A0G2JQ41;B7Z683;Q12979-3;I3NI05;I3L2P5;I3L3W0;I3L1U8;A0A0G2JRJ1;I3L4Y1;A0A0G2JQT5;A0A0G2JQB5;I3L379;I3L2C0	Q12979;Q12979-2;Q12979-4;A0A1C7CYZ0;A0A0G2JQ41;B7Z683;Q12979-3	14;14;14;14;14;11;8;5;4;3;3;3;2;2;2;2;2	14;14;14;14;14;11;8;5;4;3;3;3;2;2;2;2;2	12;12;12;12;12;9;7;5;3;3;2;3;2;2;2;1;1	Active breakpoint cluster region-related protein	ABR	sp|Q12979|ABR_HUMAN Active breakpoint cluster region-related protein OS=Homo sapiens OX=9606 GN=ABR PE=1 SV=2;sp|Q12979-2|ABR_HUMAN Isoform Short of Active breakpoint cluster region-related protein OS=Homo sapiens OX=9606 GN=ABR;sp|Q12979-4|ABR_HUMAN Isofo	17	14	14	12	8	9	9	5	6	5	8	9	9	5	6	5	12	11	12	6	7	7	4	4	4	21.7	21.7	19.4	97.597	859	859;822;813;871;777;641;310;191;168;133;165;97;434;93;129;117;153	0	38.292	By MS/MS	By MS/MS	By MS/MS	By MS/MS	By MS/MS	By MS/MS	13	14.3
	A0A0G2JQW1;A0A0J9YXQ9;Q53QD4;Q8WVT3;H0Y550;H7C0K3;H7C373;H7C1E5;H7C0T3	A0A0G2JQW1;A0A0J9YXQ9;Q53QD4;Q8WVT3;H0Y550;H7C0K3;H7C373;H7C1E5;H7C0T3	2;2;2;2;1;1;1;1;1	2;2;2;2;1;1;1;1;1	2;2;2;2;1;1;1;1;1	Trafficking protein particle complex subunit 12	CGI-87;TRAPPC12	tr|A0A0G2JQW1|A0A0G2JQW1_HUMAN Trafficking protein particle complex subunit 12 (Fragment) OS=Homo sapiens OX=9606 GN=TRAPPC12 PE=1 SV=1;tr|A0A0J9YXQ9|A0A0J9YXQ9_HUMAN Trafficking protein particle complex subunit 12 OS=Homo sapiens OX=9606 GN=TRAPPC12 PE=1	9	2	2	2	2	2	2	2	2	2	2	2	2	2	2	2	2	1	2	2	2	2	2	2	2	4.9	4.9	4.9	40.703	364	364;379;386;735;109;122;192;212;234	0.004679	1.4725	By matching	By MS/MS	By MS/MS	By matching	By MS/MS	By matching	4.9	4.9
	B5MCY4;A0A0G2JRX7;E7EMH2;H7C2P3;E7EW99;P78395	B5MCY4;A0A0G2JRX7;E7EMH2;H7C2P3;E7EW99;P78395	1;1;1;1;1;1	1;1;1;1;1;1	1;1;1;1;1;1	Melanoma antigen preferentially expressed in tumors	PRAME	tr|B5MCY4|B5MCY4_HUMAN Melanoma antigen preferentially-expressed in tumors OS=Homo sapiens OX=9606 GN=PRAME PE=1 SV=1;tr|A0A0G2JRX7|A0A0G2JRX7_HUMAN Melanoma antigen preferentially-expressed in tumors (Fragment) OS=Homo sapiens OX=9606 GN=PRAME PE=1 SV=1;t	6	1	1	1	0	0	1	0	0	0	0	0	1	0	0	0	0	0	0	0	0	1	0	0	0	14.8	14.8	14.8	13.081	115	115;149;152;189;201;509	0.0005401	2.1482			By MS/MS				0	0
	A0A0J9YYL3;A0A0J9YVP6;Q9UHX1-4;Q9UHX1-6;Q9UHX1-2;A0A0J9YVR6;E9PQ56;E9PN18;E9PMU7;H0YCP8	A0A0J9YYL3;A0A0J9YVP6;Q9UHX1-4;Q9UHX1-6;Q9UHX1-2;A0A0J9YVR6;E9PQ56	21;21;21;21;21;14;14;10;9;7	21;21;21;21;21;14;14;10;9;7	1;1;1;1;1;1;1;1;1;0	Poly(U)-binding-splicing factor PUF60	PUF60	tr|A0A0J9YYL3|A0A0J9YYL3_HUMAN 60 kDa poly(U)-binding-splicing factor (Fragment) OS=Homo sapiens OX=9606 GN=PUF60 PE=1 SV=1;tr|A0A0J9YVP6|A0A0J9YVP6_HUMAN 60 kDa poly(U)-binding-splicing factor (Fragment) OS=Homo sapiens OX=9606 GN=PUF60 PE=1 SV=1;sp|Q9UHX	10	21	21	1	17	17	19	17	16	18	17	17	19	17	16	18	17	17	16	0	1	1	1	0	1	60.4	60.4	3.8	54.626	505	505;534;499;513;542;314;322;263;247;273	0	237.83	By MS/MS	By MS/MS	By MS/MS	By MS/MS	By MS/MS	By MS/MS	46.1	46.1
	F6RP06;A0A0J9YW18;Q12983	F6RP06;A0A0J9YW18;Q12983	2;2;2	1;1;1	1;1;1	BCL2/adenovirus E1B 19 kDa protein-interacting protein 3	BNIP3	tr|F6RP06|F6RP06_HUMAN BCL2/adenovirus E1B 19 kDa protein-interacting protein 3 (Fragment) OS=Homo sapiens OX=9606 GN=BNIP3 PE=1 SV=1;tr|A0A0J9YW18|A0A0J9YW18_HUMAN BCL2/adenovirus E1B 19 kDa protein-interacting protein 3 (Fragment) OS=Homo sapiens OX=9606	3	2	1	1	0	0	1	2	0	1	0	0	0	1	0	1	1	1	1	0	0	0	1	0	1	9.6	5	5	23.728	219	219;243;259	0	2.7955			By matching	By matching		By matching	0	0
	A0A0J9YW64;A6NIW2;Q5JSL3	A0A0J9YW64;A6NIW2;Q5JSL3	5;5;5	2;2;2	2;2;2	Dedicator of cytokinesis protein 11	DOCK11	tr|A0A0J9YW64|A0A0J9YW64_HUMAN Dedicator of cytokinesis protein 11 (Fragment) OS=Homo sapiens OX=9606 GN=DOCK11 PE=1 SV=1;tr|A6NIW2|A6NIW2_HUMAN Dedicator of cytokinesis protein 11 OS=Homo sapiens OX=9606 GN=DOCK11 PE=1 SV=2;sp|Q5JSL3|DOC11_HUMAN Dedicator	3	5	2	2	2	1	2	1	2	0	1	0	1	0	1	0	0	1	1	1	0	1	0	1	0	3.6	2.2	2.2	218.19	1902	1902;2077;2073	1	-2	By matching	By matching	By MS/MS	By matching	By matching		1.1	0.4
	A0A0J9YY42;A0A0J9YXD8;P0DTE0;A0A0J9YXF7;A0A0J9YWB3;A0A0J9YWI7;P59539;P59543;P59540;P59538;P59537;P59541	A0A0J9YY42;A0A0J9YXD8;P0DTE0;A0A0J9YXF7;A0A0J9YWB3;A0A0J9YWI7;P59539;P59543;P59540;P59538;P59537;P59541	1;1;1;1;1;1;1;1;1;1;1;1	1;1;1;1;1;1;1;1;1;1;1;1	1;1;1;1;1;1;1;1;1;1;1;1	Taste receptor type 2 member 45;Taste receptor type 2 member 20;Taste receptor type 2 member 46;Taste receptor type 2 member 31;Taste receptor type 2 member 43;Taste receptor type 2 member 30	TAS2R45;TAS2R20;TAS2R46;TAS2R31;TAS2R43;TAS2R30	tr|A0A0J9YY42|A0A0J9YY42_HUMAN Taste receptor type 2 member 46 OS=Homo sapiens OX=9606 GN=TAS2R46 PE=3 SV=1;tr|A0A0J9YXD8|A0A0J9YXD8_HUMAN Taste receptor type 2 OS=Homo sapiens OX=9606 GN=TAS2R43 PE=3 SV=1;sp|P0DTE0|T2R36_HUMAN Putative taste receptor type	12	1	1	1	1	0	0	0	0	0	1	0	0	0	0	0	0	1	0	1	0	0	0	0	0	4	4	4	28.434	249	249;299;309;309;309;319;299;309;309;309;309;319	1	-2	By MS/MS						4	0
	A0A0J9YWB6;Q9Y5B0-4;Q9Y5B0;A0A0J9YWJ4;K7EJD2;A0A0A0MR03	A0A0J9YWB6;Q9Y5B0-4;Q9Y5B0;A0A0J9YWJ4;K7EJD2;A0A0A0MR03	9;9;9;8;8;8	9;9;9;8;8;8	9;9;9;8;8;8	RNA polymerase II subunit A C-terminal domain phosphatase	CTDP1	tr|A0A0J9YWB6|A0A0J9YWB6_HUMAN RNA polymerase II subunit A C-terminal domain phosphatase (Fragment) OS=Homo sapiens OX=9606 GN=CTDP1 PE=1 SV=1;sp|Q9Y5B0-4|CTDP1_HUMAN Isoform 4 of RNA polymerase II subunit A C-terminal domain phosphatase OS=Homo sapiens OX	6	9	9	9	7	7	5	6	6	2	7	7	5	6	6	2	5	4	4	7	7	5	6	6	2	12	12	12	87.191	805	805;867;961;737;799;842	0	21.094	By MS/MS	By MS/MS	By MS/MS	By MS/MS	By MS/MS	By MS/MS	11.1	11.1
	A0A0J9YX88;E9PJ24;B7ZM65;F8WEF5;A0A0J9YYB5;A0A0J9YWD5;Q9P1Y6-2;Q9P1Y6-3;Q9P1Y6	A0A0J9YX88;E9PJ24;B7ZM65;F8WEF5;A0A0J9YYB5;A0A0J9YWD5;Q9P1Y6-2;Q9P1Y6-3;Q9P1Y6	6;6;6;6;6;6;6;6;6	6;6;6;6;6;6;6;6;6	6;6;6;6;6;6;6;6;6	PHD and RING finger domain-containing protein 1	PHRF1	tr|A0A0J9YX88|A0A0J9YX88_HUMAN PHD and RING finger domain-containing protein 1 OS=Homo sapiens OX=9606 GN=PHRF1 PE=1 SV=1;tr|E9PJ24|E9PJ24_HUMAN PHD and RING finger domain-containing protein 1 OS=Homo sapiens OX=9606 GN=PHRF1 PE=1 SV=1;tr|B7ZM65|B7ZM65_HUM	9	6	6	6	1	1	2	1	1	2	1	1	2	1	1	2	3	3	6	1	1	2	1	1	2	7.4	7.4	7.4	161.91	1494	1494;1645;1645;1647;1647;1648;1494;1648;1649	0	22.477	By MS/MS	By MS/MS	By MS/MS	By MS/MS	By MS/MS	By MS/MS	1.6	1.6
	A0A0J9YWI0;Q4VXZ8;Q9NUI1;G3V0I9;A0A0J9YXZ6;Q9NUI1-2;Q9NUI1-3	A0A0J9YWI0;Q4VXZ8;Q9NUI1;G3V0I9;A0A0J9YXZ6;Q9NUI1-2	3;3;3;2;2;2;1	3;3;3;2;2;2;1	1;1;1;0;0;0;1	Peroxisomal 2,4-dienoyl-CoA reductase	DECR2	tr|A0A0J9YWI0|A0A0J9YWI0_HUMAN Peroxisomal 2,4-dienoyl-CoA reductase [(3E)-enoyl-CoA-producing] (Fragment) OS=Homo sapiens OX=9606 GN=DECR2 PE=1 SV=1;tr|Q4VXZ8|Q4VXZ8_HUMAN Peroxisomal 2,4-dienoyl-CoA reductase [(3E)-enoyl-CoA-producing] OS=Homo sapiens OX	7	3	3	1	3	3	3	3	3	3	3	3	3	3	3	3	0	2	1	1	1	1	1	1	1	11.8	11.8	5	25.141	238	238;280;292;81;82;211;244	0	5.9297	By MS/MS	By MS/MS	By MS/MS	By MS/MS	By MS/MS	By MS/MS	11.8	11.8
	A0A0J9YWL0;Q9Y4K1;Q9Y4K1-2;Q96QW7;A0A494C1M5	A0A0J9YWL0;Q9Y4K1	16;15;7;3;1	16;15;7;3;1	16;15;7;3;1	Absent in melanoma 1 protein	AIM1	tr|A0A0J9YWL0|A0A0J9YWL0_HUMAN Beta/gamma crystallin domain-containing protein 1 OS=Homo sapiens OX=9606 GN=CRYBG1 PE=1 SV=1;sp|Q9Y4K1|CRBG1_HUMAN Beta/gamma crystallin domain-containing protein 1 OS=Homo sapiens OX=9606 GN=CRYBG1 PE=1 SV=3	5	16	16	16	3	5	4	4	4	4	3	5	4	4	4	4	9	12	10	3	5	4	4	4	4	10.9	10.9	10.9	231.71	2131	2131;1723;542;316;587	0	80.443	By MS/MS	By MS/MS	By matching	By MS/MS	By MS/MS	By MS/MS	2.6	4
	A0A0J9YWQ2;Q9BVG9	A0A0J9YWQ2;Q9BVG9	4;4	4;4	4;4	Phosphatidylserine synthase 2	PTDSS2	tr|A0A0J9YWQ2|A0A0J9YWQ2_HUMAN L-serine-phosphatidylethanolamine phosphatidyltransferase (Fragment) OS=Homo sapiens OX=9606 GN=PTDSS2 PE=1 SV=1;sp|Q9BVG9|PTSS2_HUMAN Phosphatidylserine synthase 2 OS=Homo sapiens OX=9606 GN=PTDSS2 PE=1 SV=1	2	4	4	4	0	0	0	0	0	0	0	0	0	0	0	0	4	3	2	0	0	0	0	0	0	11.7	11.7	11.7	45.902	393	393;487	0	3.2609							0	0
	A0A0J9YXF2;Q15165-3;Q15165;Q15165-1;G3XAK4;A0A0J9YXU7;A0A2Q2SAK4;A0A0J9YXM1;A0A0J9YYJ1	A0A0J9YXF2;Q15165-3;Q15165;Q15165-1;G3XAK4	12;11;11;10;7;3;2;2;2	12;11;11;10;7;3;2;2;2	12;11;11;10;7;3;2;2;2	Serum paraoxonase/arylesterase 2	PON2	tr|A0A0J9YXF2|A0A0J9YXF2_HUMAN Paraoxonase OS=Homo sapiens OX=9606 GN=PON2 PE=1 SV=1;sp|Q15165-3|PON2_HUMAN Isoform 3 of Serum paraoxonase/arylesterase 2 OS=Homo sapiens OX=9606 GN=PON2;sp|Q15165|PON2_HUMAN Serum paraoxonase/arylesterase 2 OS=Homo sapiens	9	12	12	12	11	12	12	11	12	12	11	12	12	11	12	12	7	6	8	11	12	12	11	12	12	56.3	56.3	56.3	41.527	375	375;342;354;354;219;113;50;84;122	0	163.36	By MS/MS	By MS/MS	By MS/MS	By MS/MS	By MS/MS	By MS/MS	49.9	56.3
	A0A0J9YXJ8;A0A0J9YXX5;Q9UHX1-3;Q9UHX1-5;Q9UHX1;A0A0J9YWM1;H0YEM1;E9PL19	A0A0J9YXJ8;A0A0J9YXX5;Q9UHX1-3;Q9UHX1-5;Q9UHX1;A0A0J9YWM1;H0YEM1	21;21;21;21;21;14;14;7	1;1;1;1;1;1;1;1	1;1;1;1;1;1;1;1	Poly(U)-binding-splicing factor PUF60	PUF60	tr|A0A0J9YXJ8|A0A0J9YXJ8_HUMAN 60 kDa poly(U)-binding-splicing factor (Fragment) OS=Homo sapiens OX=9606 GN=PUF60 PE=1 SV=1;tr|A0A0J9YXX5|A0A0J9YXX5_HUMAN 60 kDa poly(U)-binding-splicing factor (Fragment) OS=Homo sapiens OX=9606 GN=PUF60 PE=1 SV=1;sp|Q9UHX	8	21	1	1	18	17	19	17	17	18	1	1	1	1	1	1	1	1	1	1	1	1	1	1	1	61.7	6.9	6.9	56.33	522	522;551;516;530;559;329;336;228	0	33.918	By MS/MS	By MS/MS	By MS/MS	By MS/MS	By MS/MS	By MS/MS	51.5	47.9
	E9PDG3;A0A0J9YXM6;Q562E7-2;Q562E7-6;Q562E7-5;Q562E7-3;Q562E7-4;Q562E7	E9PDG3;A0A0J9YXM6;Q562E7-2;Q562E7-6;Q562E7-5;Q562E7-3;Q562E7-4;Q562E7	1;1;1;1;1;1;1;1	1;1;1;1;1;1;1;1	1;1;1;1;1;1;1;1	WD repeat-containing protein 81	WDR81	tr|E9PDG3|E9PDG3_HUMAN WD repeat-containing protein 81 OS=Homo sapiens OX=9606 GN=WDR81 PE=1 SV=1;tr|A0A0J9YXM6|A0A0J9YXM6_HUMAN WD repeat-containing protein 81 OS=Homo sapiens OX=9606 GN=WDR81 PE=1 SV=1;sp|Q562E7-2|WDR81_HUMAN Isoform 2 of WD repeat-conta	8	1	1	1	1	0	1	0	0	0	1	0	1	0	0	0	0	0	0	1	0	1	0	0	0	4.7	4.7	4.7	62.689	580	580;1940;692;714;738;890;1811;1941	0.0039211	1.5772	By MS/MS		By matching				4.7	0
	Q8N129;A0A0J9YYJ0;A0A0J9YXE1	Q8N129;A0A0J9YYJ0	5;5;1	5;5;1	5;5;1	Protein canopy homolog 4	CNPY4	sp|Q8N129|CNPY4_HUMAN Protein canopy homolog 4 OS=Homo sapiens OX=9606 GN=CNPY4 PE=1 SV=1;tr|A0A0J9YYJ0|A0A0J9YYJ0_HUMAN Protein canopy homolog 4 (Fragment) OS=Homo sapiens OX=9606 GN=CNPY4 PE=1 SV=1	3	5	5	5	4	5	5	5	5	4	4	5	5	5	5	4	4	3	2	4	5	5	5	5	4	27.4	27.4	27.4	28.309	248	248;118;36	0	21.886	By MS/MS	By MS/MS	By MS/MS	By MS/MS	By MS/MS	By MS/MS	19	27.4
	A0A0J9YYJ3;Q9Y519	A0A0J9YYJ3;Q9Y519	1;1	1;1	1;1	Transmembrane protein 184B	TMEM184B	tr|A0A0J9YYJ3|A0A0J9YYJ3_HUMAN Transmembrane protein 184B (Fragment) OS=Homo sapiens OX=9606 GN=TMEM184B PE=1 SV=1;sp|Q9Y519|T184B_HUMAN Transmembrane protein 184B OS=Homo sapiens OX=9606 GN=TMEM184B PE=1 SV=2	2	1	1	1	1	1	1	1	1	0	1	1	1	1	1	0	1	0	1	1	1	1	1	1	0	10.3	10.3	10.3	39.361	348	348;407	0	18.461	By MS/MS	By MS/MS	By MS/MS	By matching	By matching		10.3	10.3
	P43243;A8MXP9;A0A0R4J2E8;D6REM6;D6R991;H0Y8T4;P43243-2;B3KM87;D6R8Z5;D6RBK5;D6RIA2;D6RE02;D6RBI2;D6REK4;D6RCM3;A0A1B0GX04;D6RBS2;D6RAY2;D6RAM9;D6R9F3;D6RB45	P43243;A8MXP9;A0A0R4J2E8;D6REM6;D6R991	38;38;38;35;28;17;13;13;4;3;3;3;3;3;3;2;2;2;2;2;2	38;38;38;35;28;17;13;13;4;3;3;3;3;3;3;2;2;2;2;2;2	38;38;38;35;28;17;13;13;4;3;3;3;3;3;3;2;2;2;2;2;2	Matrin-3	MATR3	sp|P43243|MATR3_HUMAN Matrin-3 OS=Homo sapiens OX=9606 GN=MATR3 PE=1 SV=2;tr|A8MXP9|A8MXP9_HUMAN Matrin-3 OS=Homo sapiens OX=9606 GN=MATR3 PE=1 SV=1;tr|A0A0R4J2E8|A0A0R4J2E8_HUMAN Matrin-3 OS=Homo sapiens OX=9606 GN=MATR3 PE=1 SV=1;tr|D6REM6|D6REM6_HUMAN M	21	38	38	38	32	33	31	35	31	36	32	33	31	35	31	36	35	32	33	32	33	31	35	31	36	49.6	49.6	49.6	94.622	847	847;895;847;794;433;334;559;509;107;121;172;124;109;100;99;77;87;86;81;78;47	0	323.31	By MS/MS	By MS/MS	By MS/MS	By MS/MS	By MS/MS	By MS/MS	46.3	49.4
	Q9NY35;H0Y8T9;D6RCR8;D6RDI6;D6RFX6;D6RCE6;D6R9S8;D6RC11;D6RA76;D6RDY1;D6RHU6;D6RDP6;D6RIU2;A0A0R4J2F2;Q9NY35-2;D6RD48;D6RCP3;D6RAZ7;D6RB31;Q9NY35-3;D6R9K1	Q9NY35;H0Y8T9;D6RCR8;D6RDI6;D6RFX6;D6RCE6;D6R9S8;D6RC11;D6RA76;D6RDY1;D6RHU6;D6RDP6;D6RIU2;A0A0R4J2F2;Q9NY35-2;D6RD48;D6RCP3;D6RAZ7;D6RB31;Q9NY35-3;D6R9K1	2;2;2;2;2;2;2;2;2;2;2;2;2;2;2;1;1;1;1;1;1	2;2;2;2;2;2;2;2;2;2;2;2;2;2;2;1;1;1;1;1;1	2;2;2;2;2;2;2;2;2;2;2;2;2;2;2;1;1;1;1;1;1	Claudin domain-containing protein 1	CLDND1	sp|Q9NY35|CLDN1_HUMAN Claudin domain-containing protein 1 OS=Homo sapiens OX=9606 GN=CLDND1 PE=1 SV=1;tr|H0Y8T9|H0Y8T9_HUMAN Claudin domain-containing protein 1 (Fragment) OS=Homo sapiens OX=9606 GN=CLDND1 PE=1 SV=1;tr|D6RCR8|D6RCR8_HUMAN Claudin domain-co	21	2	2	2	1	1	1	1	1	0	1	1	1	1	1	0	1	2	2	1	1	1	1	1	0	11.5	11.5	11.5	28.603	253	253;155;244;239;236;223;213;210;180;177;172;145;138;276;184;89;121;106;100;158;87	0.00067367	2.105	By matching	By MS/MS	By matching	By MS/MS	By matching		5.9	5.9
	A0A0R4J2F3;P0DPB6	A0A0R4J2F3;P0DPB6	5;5	5;5	5;5			tr|A0A0R4J2F3|A0A0R4J2F3_HUMAN DNA-directed RNA polymerase I subunit D OS=Homo sapiens OX=9606 GN=POLR1D PE=1 SV=1;sp|P0DPB6|RPAC2_HUMAN DNA-directed RNA polymerases I and III subunit RPAC2 OS=Homo sapiens OX=9606 GN=POLR1D PE=1 SV=1	2	5	5	5	4	4	3	4	3	3	4	4	3	4	3	3	3	4	4	4	4	3	4	3	3	61.2	61.2	61.2	13.262	116	116;133	0	97.015	By MS/MS	By MS/MS	By MS/MS	By MS/MS	By MS/MS	By MS/MS	45.7	45.7
	A0A0R4J2F6;Q12894;Q12894-2;H7C2Z4;H7C444	A0A0R4J2F6;Q12894;Q12894-2	7;7;7;3;3	7;7;7;3;3	7;7;7;3;3	Interferon-related developmental regulator 2	IFRD2	tr|A0A0R4J2F6|A0A0R4J2F6_HUMAN Interferon-related developmental regulator 2 OS=Homo sapiens OX=9606 GN=IFRD2 PE=1 SV=1;sp|Q12894|IFRD2_HUMAN Interferon-related developmental regulator 2 OS=Homo sapiens OX=9606 GN=IFRD2 PE=1 SV=3;sp|Q12894-2|IFRD2_HUMAN Iso	5	7	7	7	6	6	6	5	5	5	6	6	6	5	5	5	6	5	5	6	6	6	5	5	5	23.1	23.1	23.1	48.047	442	442;506;608;71;170	0	28.201	By MS/MS	By MS/MS	By MS/MS	By MS/MS	By MS/MS	By MS/MS	20.1	20.1
	P04637;P04637-4;A0A0U1RQC9;P04637-3;P04637-2;P04637-6;P04637-5;J3KP33;P04637-7;E7EQX7;P04637-9;P04637-8;E7ESS1;A0A087X1Q1;A0A087WXZ1;A0A087WT22;E9PFT5;E7EMR6;S4R334;E9PCY9	P04637;P04637-4;A0A0U1RQC9;P04637-3;P04637-2;P04637-6;P04637-5;J3KP33;P04637-7;E7EQX7;P04637-9;P04637-8;E7ESS1;A0A087X1Q1;A0A087WXZ1;A0A087WT22;E9PFT5	11;11;11;10;10;10;10;10;9;8;8;8;8;8;7;7;6;3;2;2	11;11;11;10;10;10;10;10;9;8;8;8;8;8;7;7;6;3;2;2	11;11;11;10;10;10;10;10;9;8;8;8;8;8;7;7;6;3;2;2	Cellular tumor antigen p53	TP53	sp|P04637|P53_HUMAN Cellular tumor antigen p53 OS=Homo sapiens OX=9606 GN=TP53 PE=1 SV=4;sp|P04637-4|P53_HUMAN Isoform 4 of Cellular tumor antigen p53 OS=Homo sapiens OX=9606 GN=TP53;tr|A0A0U1RQC9|A0A0U1RQC9_HUMAN Cellular tumor antigen p53 OS=Homo sapiens	20	11	11	11	1	1	0	1	0	0	1	1	0	1	0	0	10	8	9	1	1	0	1	0	0	34.1	34.1	34.1	43.653	393	393;354;410;346;341;307;302;343;261;285;214;209;199;234;182;187;155;165;143;127	0	37.586	By matching	By matching		By matching			2.5	2.5
	Q6ZUS6-3;Q6ZUS6-2;Q6ZUS6-5;Q6ZUS6-4;A0A0U1RQD2	Q6ZUS6-3;Q6ZUS6-2;Q6ZUS6-5;Q6ZUS6-4;A0A0U1RQD2	1;1;1;1;1	1;1;1;1;1	1;1;1;1;1			sp|Q6ZUS6-3|CC149_HUMAN Isoform 3 of Coiled-coil domain-containing protein 149 OS=Homo sapiens OX=9606 GN=CCDC149;sp|Q6ZUS6-2|CC149_HUMAN Isoform 2 of Coiled-coil domain-containing protein 149 OS=Homo sapiens OX=9606 GN=CCDC149;sp|Q6ZUS6-5|CC149_HUMAN Isof	5	1	1	1	0	0	0	0	0	0	0	0	0	0	0	0	0	1	1	0	0	0	0	0	0	6.4	6.4	6.4	16.656	141	141;322;529;529;540	1	-2							0	0
	A0A494C1M0;A0A0U1RQE4;Q5HYK7-3;Q5HYK7-2;Q5HYK7;Q5HYK7-5;Q5HYK7-4	A0A494C1M0;A0A0U1RQE4;Q5HYK7-3;Q5HYK7-2;Q5HYK7;Q5HYK7-5;Q5HYK7-4	2;2;2;2;2;1;1	2;2;2;2;2;1;1	2;2;2;2;2;1;1	SH3 domain-containing protein 19	SH3D19	tr|A0A494C1M0|A0A494C1M0_HUMAN SH3 domain-containing protein 19 OS=Homo sapiens OX=9606 GN=SH3D19 PE=1 SV=1;tr|A0A0U1RQE4|A0A0U1RQE4_HUMAN SH3 domain-containing protein 19 OS=Homo sapiens OX=9606 GN=SH3D19 PE=1 SV=1;sp|Q5HYK7-3|SH319_HUMAN Isoform 3 of SH3	7	2	2	2	0	1	1	0	1	1	0	1	1	0	1	1	1	1	1	0	1	1	0	1	1	2.5	2.5	2.5	110.41	1011	1011;1047;731;767;790;397;420	0	5.0958		By MS/MS	By MS/MS		By MS/MS	By MS/MS	0	1
	A0A0U1RRI8;A0A0U1RQJ1;F2Z2V1;A0A0U1RRB9;Q96C11-2;Q96C11-6;Q96C11-4;Q96C11-5;Q96C11;Q96C11-3	A0A0U1RRI8;A0A0U1RQJ1;F2Z2V1;A0A0U1RRB9;Q96C11-2;Q96C11-6;Q96C11-4;Q96C11-5;Q96C11;Q96C11-3	1;1;1;1;1;1;1;1;1;1	1;1;1;1;1;1;1;1;1;1	1;1;1;1;1;1;1;1;1;1	FGGY carbohydrate kinase domain-containing protein	FGGY	tr|A0A0U1RRI8|A0A0U1RRI8_HUMAN FGGY carbohydrate kinase domain-containing protein OS=Homo sapiens OX=9606 GN=FGGY PE=1 SV=1;tr|A0A0U1RQJ1|A0A0U1RQJ1_HUMAN FGGY carbohydrate kinase domain-containing protein OS=Homo sapiens OX=9606 GN=FGGY PE=1 SV=1;tr|F2Z2V	10	1	1	1	0	1	0	1	1	1	0	1	0	1	1	1	0	0	0	0	1	0	1	1	1	11.8	11.8	11.8	15.672	153	153;249;507;514;246;252;439;463;551;575	0.0013353	1.9435		By matching		By matching	By MS/MS	By MS/MS	0	11.8
	A0A0U1RQK7;A0A0A0MSA7;O43432-4;O43432;O43432-3;A0A7P0TBQ8;Q68DC6	A0A0U1RQK7;A0A0A0MSA7;O43432-4;O43432;O43432-3	20;19;19;19;19;3;1	15;14;14;14;14;3;1	14;13;13;13;13;3;0	Eukaryotic translation initiation factor 4 gamma 3	EIF4G3	tr|A0A0U1RQK7|A0A0U1RQK7_HUMAN Eukaryotic translation initiation factor 4 gamma 3 OS=Homo sapiens OX=9606 GN=EIF4G3 PE=1 SV=2;tr|A0A0A0MSA7|A0A0A0MSA7_HUMAN Eukaryotic translation initiation factor 4 gamma 3 OS=Homo sapiens OX=9606 GN=EIF4G3 PE=1 SV=1;sp|O	7	20	15	14	13	14	12	13	11	13	9	10	8	9	7	9	13	12	12	8	9	7	8	6	8	12.7	10	9.6	195.3	1774	1774;1621;1305;1585;1591;59;152	0	65.959	By MS/MS	By MS/MS	By MS/MS	By MS/MS	By MS/MS	By MS/MS	8.3	9.2
	A0A0U1RR38;A0A0U1RR03;A0A0U1RQL4;A0A0U1RQY9;A0A0U1RRC9;P57075-3;P57075-2;P57075	A0A0U1RR38;A0A0U1RR03;A0A0U1RQL4;A0A0U1RQY9;A0A0U1RRC9;P57075-3;P57075-2;P57075	1;1;1;1;1;1;1;1	1;1;1;1;1;1;1;1	1;1;1;1;1;1;1;1	Ubiquitin-associated and SH3 domain-containing protein A	UBASH3A	tr|A0A0U1RR38|A0A0U1RR38_HUMAN Ubiquitin-associated and SH3 domain-containing protein A OS=Homo sapiens OX=9606 GN=UBASH3A PE=1 SV=1;tr|A0A0U1RR03|A0A0U1RR03_HUMAN Ubiquitin-associated and SH3 domain-containing protein A OS=Homo sapiens OX=9606 GN=UBASH3A	8	1	1	1	1	1	1	1	1	1	1	1	1	1	1	1	0	1	1	1	1	1	1	1	1	28.9	28.9	28.9	4.0447	38	38;55;169;451;521;526;623;661	0.0071611	1.2495	By MS/MS	By MS/MS	By MS/MS	By matching	By MS/MS	By MS/MS	28.9	28.9
	A0A0U1RQL9;A0A0U1RQS5;B3KNS4;A0A0U1RQV1;A0A0U1RQN3;Q96A10	A0A0U1RQL9;A0A0U1RQS5;B3KNS4;A0A0U1RQV1;A0A0U1RQN3	3;3;3;3;2;1	3;3;3;3;2;1	3;3;3;3;2;1		hCG_2043597	tr|A0A0U1RQL9|A0A0U1RQL9_HUMAN Endogenous retrovirus group K3 member 1 (Fragment) OS=Homo sapiens OX=9606 GN=ERVK3-1 PE=1 SV=1;tr|A0A0U1RQS5|A0A0U1RQS5_HUMAN Endogenous retrovirus group K3 member 1 (Fragment) OS=Homo sapiens OX=9606 GN=ERVK3-1 PE=1 SV=1;tr	6	3	3	3	2	2	2	2	2	2	2	2	2	2	2	2	3	3	3	2	2	2	2	2	2	45.6	45.6	45.6	8.6748	79	79;98;109;116;85;74	0	13.944	By MS/MS	By MS/MS	By MS/MS	By MS/MS	By MS/MS	By MS/MS	19	19
	H0YKX3;H0YMA4;A0A0U1RQM0;Q15004	H0YKX3;H0YMA4;A0A0U1RQM0;Q15004	2;2;2;2	2;2;2;2	2;2;2;2	PCNA-associated factor	KIAA0101	tr|H0YKX3|H0YKX3_HUMAN PCNA-associated factor OS=Homo sapiens OX=9606 GN=PCLAF PE=1 SV=1;tr|H0YMA4|H0YMA4_HUMAN PCNA-associated factor OS=Homo sapiens OX=9606 GN=PCLAF PE=1 SV=1;tr|A0A0U1RQM0|A0A0U1RQM0_HUMAN PCNA-associated factor OS=Homo sapiens OX=9606	4	2	2	2	2	1	1	1	1	2	2	1	1	1	1	2	2	2	2	2	1	1	1	1	2	25	25	25	9.2863	84	84;115;116;111	0	6.1316	By MS/MS	By MS/MS	By MS/MS	By MS/MS	By MS/MS	By MS/MS	25	8.3
	A0A0U1RQQ4;Q9UNN8	A0A0U1RQQ4;Q9UNN8	2;2	2;2	2;2	Endothelial protein C receptor	PROCR	tr|A0A0U1RQQ4|A0A0U1RQQ4_HUMAN Endothelial protein C receptor (Fragment) OS=Homo sapiens OX=9606 GN=PROCR PE=1 SV=1;sp|Q9UNN8|EPCR_HUMAN Endothelial protein C receptor OS=Homo sapiens OX=9606 GN=PROCR PE=1 SV=1	2	2	2	2	1	1	1	2	1	2	1	1	1	2	1	2	2	2	2	1	1	1	2	1	2	12.2	12.2	12.2	24.284	213	213;238	0	6.3841	By MS/MS	By MS/MS	By MS/MS	By MS/MS	By MS/MS	By MS/MS	8	8
	A0A0U1RQQ9;Q6P3W7;F8VSC5;F8VPW3;H0YIK6	A0A0U1RQQ9;Q6P3W7;F8VSC5	16;16;14;1;1	16;16;14;1;1	16;16;14;1;1	SCY1-like protein 2	SCYL2	tr|A0A0U1RQQ9|A0A0U1RQQ9_HUMAN SCY1-like protein 2 OS=Homo sapiens OX=9606 GN=SCYL2 PE=1 SV=1;sp|Q6P3W7|SCYL2_HUMAN SCY1-like protein 2 OS=Homo sapiens OX=9606 GN=SCYL2 PE=1 SV=1;tr|F8VSC5|F8VSC5_HUMAN SCY1-like protein 2 (Fragment) OS=Homo sapiens OX=9606	5	16	16	16	9	10	10	11	9	9	9	10	10	11	9	9	14	10	14	9	10	10	11	9	9	26.6	26.6	26.6	104.11	933	933;929;681;76;114	0	50.714	By MS/MS	By MS/MS	By MS/MS	By MS/MS	By MS/MS	By MS/MS	13.9	13.9
	Q9HCP0;Q9HCP0-2;U3KQB3;A0A0U1RQY7;Q8IXA3;A0A0U1RQT7;U3KQA5;A0A0U1RR14;A0A0U1RQK2;K7ESB6;A0A087WWF5;K7EP38;A0A087WXD7;A0A0U1RRH5;A0A0U1RQG9;A0A0U1RR31;A0A0U1RQH9;K7EJC0;A0A0U1RQK6	Q9HCP0;Q9HCP0-2;U3KQB3;A0A0U1RQY7;Q8IXA3;A0A0U1RQT7;U3KQA5;A0A0U1RR14	5;5;5;5;5;5;5;3;2;2;1;1;1;1;1;1;1;1;1	2;2;2;2;2;2;2;0;0;0;0;0;0;0;1;1;0;0;1	2;2;2;2;2;2;2;0;0;0;0;0;0;0;1;1;0;0;1	Casein kinase I isoform gamma-1	CSNK1G1;hCG_2004507	sp|Q9HCP0|KC1G1_HUMAN Casein kinase I isoform gamma-1 OS=Homo sapiens OX=9606 GN=CSNK1G1 PE=1 SV=1;sp|Q9HCP0-2|KC1G1_HUMAN Isoform 1S of Casein kinase I isoform gamma-1 OS=Homo sapiens OX=9606 GN=CSNK1G1;tr|U3KQB3|U3KQB3_HUMAN Non-specific serine/threonine	19	5	2	2	4	4	3	5	3	3	2	2	2	2	2	1	2	2	2	2	2	2	2	2	1	12.3	5.2	5.2	48.511	422	422;393;475;459;438;430;422;183;138;299;235;76;206;77;173;158;114;83;204	0	9.31	By MS/MS	By MS/MS	By MS/MS	By MS/MS	By MS/MS	By MS/MS	9.7	9.7
	A0A0U1RQT8;Q8TCZ2-3;Q8TCZ2-2;Q8TCZ2;Q8TCZ2-5;H0Y4H3;Q8TCZ2-6	A0A0U1RQT8;Q8TCZ2-3;Q8TCZ2-2;Q8TCZ2;Q8TCZ2-5;H0Y4H3	3;3;3;3;3;2;1	3;3;3;3;3;2;1	3;3;3;3;3;2;1	CD99 antigen-like protein 2	CD99L2	tr|A0A0U1RQT8|A0A0U1RQT8_HUMAN CD99 antigen-like protein 2 (Fragment) OS=Homo sapiens OX=9606 GN=CD99L2 PE=1 SV=1;sp|Q8TCZ2-3|C99L2_HUMAN Isoform 3 of CD99 antigen-like protein 2 OS=Homo sapiens OX=9606 GN=CD99L2;sp|Q8TCZ2-2|C99L2_HUMAN Isoform 2 of CD99 a	7	3	3	3	0	0	0	0	0	0	0	0	0	0	0	0	3	3	3	0	0	0	0	0	0	26	26	26	18.663	177	177;190;213;262;272;157;189	0	46.35							0	0
	A0A0U1RQW3;Q8WXE1-5;Q8WXE1-3;Q8WXE1-2;Q8WXE1;A0A0U1RQR9;A0A0U1RRM7;A0A0U1RQJ8	A0A0U1RQW3;Q8WXE1-5;Q8WXE1-3;Q8WXE1-2;Q8WXE1;A0A0U1RQR9;A0A0U1RRM7;A0A0U1RQJ8	2;2;2;2;2;1;1;1	2;2;2;2;2;1;1;1	2;2;2;2;2;1;1;1	ATR-interacting protein	ATRIP	tr|A0A0U1RQW3|A0A0U1RQW3_HUMAN ATR-interacting protein OS=Homo sapiens OX=9606 GN=ATRIP PE=1 SV=1;sp|Q8WXE1-5|ATRIP_HUMAN Isoform 4 of ATR-interacting protein OS=Homo sapiens OX=9606 GN=ATRIP;sp|Q8WXE1-3|ATRIP_HUMAN Isoform 3 of ATR-interacting protein OS=	8	2	2	2	0	0	0	0	0	0	0	0	0	0	0	0	1	0	1	0	0	0	0	0	0	6	6	6	50.303	464	464;664;698;764;791;131;196;604	0	3.3185							0	0
	E7EPU2;A0A0U1RQW6;Q9Y2E4;Q9Y2E4-2	E7EPU2;A0A0U1RQW6;Q9Y2E4;Q9Y2E4-2	4;4;4;2	1;1;1;1	1;1;1;1	Disco-interacting protein 2 homolog C	DIP2C	tr|E7EPU2|E7EPU2_HUMAN Disco-interacting protein 2 homolog C OS=Homo sapiens OX=9606 GN=DIP2C PE=1 SV=2;tr|A0A0U1RQW6|A0A0U1RQW6_HUMAN Disco-interacting protein 2 homolog C OS=Homo sapiens OX=9606 GN=DIP2C PE=1 SV=1;sp|Q9Y2E4|DIP2C_HUMAN Disco-interacting	4	4	1	1	1	1	2	2	1	3	0	0	0	0	0	0	0	1	1	0	0	0	0	0	0	4.7	1.4	1.4	168.64	1537	1537;1622;1556;371	0	7.7585	By matching	By matching	By matching	By matching	By matching	By matching	1.7	1.7
	A0A1B0GW38;A0A0U1RQX8;P22681;A0A0U1RR39;A0A2R8YDW4	A0A1B0GW38;A0A0U1RQX8;P22681;A0A0U1RR39	14;14;14;13;1	14;14;14;13;1	13;13;13;12;0	E3 ubiquitin-protein ligase CBL	CBL	tr|A0A1B0GW38|A0A1B0GW38_HUMAN E3 ubiquitin-protein ligase CBL (Fragment) OS=Homo sapiens OX=9606 GN=CBL PE=1 SV=1;tr|A0A0U1RQX8|A0A0U1RQX8_HUMAN E3 ubiquitin-protein ligase CBL OS=Homo sapiens OX=9606 GN=CBL PE=1 SV=1;sp|P22681|CBL_HUMAN E3 ubiquitin-prot	5	14	14	13	12	12	9	12	12	10	12	12	9	12	12	10	10	13	12	12	11	9	11	11	9	21.2	21.2	20.3	95.95	869	869;882;906;862;131	0	85.959	By MS/MS	By MS/MS	By MS/MS	By MS/MS	By MS/MS	By MS/MS	18.6	17
	Q9Y484-2;Q9Y484-3;Q9Y484;A0A0U1RR06;C9JYH8;G8JLI5;H0Y329;A0A0U1RQR1;C9J0A8;A0A0U1RQM7;A0A0U1RQG6;C9J471;C9JBX7;C9JUS5;C9J7Q8;C9J5L0;C9JE01;A0A0U1RQS7;C9JVT3;H7C5B4;A0A0U1RRJ9;H7C4N7;A0A0U1RR42	Q9Y484-2;Q9Y484-3;Q9Y484;A0A0U1RR06;C9JYH8;G8JLI5;H0Y329;A0A0U1RQR1;C9J0A8;A0A0U1RQM7;A0A0U1RQG6;C9J471;C9JBX7;C9JUS5;C9J7Q8;C9J5L0;C9JE01	5;5;5;5;4;4;4;4;3;3;3;3;3;3;3;3;3;2;2;1;1;1;1	5;5;5;5;4;4;4;4;3;3;3;3;3;3;3;3;3;2;2;1;1;1;1	4;4;4;4;3;3;3;3;2;2;2;3;3;3;3;3;3;2;2;1;0;0;1	WD repeat domain phosphoinositide-interacting protein 4	WDR45	sp|Q9Y484-2|WIPI4_HUMAN Isoform 2 of WD repeat domain phosphoinositide-interacting protein 4 OS=Homo sapiens OX=9606 GN=WDR45;sp|Q9Y484-3|WIPI4_HUMAN Isoform 3 of WD repeat domain phosphoinositide-interacting protein 4 OS=Homo sapiens OX=9606 GN=WDR45;sp|Q	23	5	5	4	2	3	2	1	2	3	2	3	2	1	2	3	4	4	3	2	2	2	1	2	3	15.4	15.4	12.9	41.043	371	371;361;360;346;325;321;287;276;241;293;289;256;213;208;194;175;158;162;138;86;196;122;80	0	12.824	By MS/MS	By MS/MS	By matching	By MS/MS	By MS/MS	By MS/MS	7	9.4
	A0A0U1RR07;Q9HCH5-8;Q9HCH5-7;Q9HCH5-11;Q9HCH5-13;Q9HCH5;Q9HCH5-6;Q9HCH5-14;A0A0U1RQP0;Q9HCH5-15;Q9HCH5-12;A0A0U1RQH1;Q9HCH5-9;Q9HCH5-4;Q9HCH5-2;A0A0U1RRJ3;E9PPL3;E9PQL8;E9PS29;E9PRW5;E9PIB5	A0A0U1RR07;Q9HCH5-8;Q9HCH5-7;Q9HCH5-11;Q9HCH5-13;Q9HCH5;Q9HCH5-6;Q9HCH5-14;A0A0U1RQP0;Q9HCH5-15;Q9HCH5-12	22;14;14;14;14;14;14;14;14;13;11;10;8;8;8;6;3;2;2;1;1	22;14;14;14;14;14;14;14;14;13;11;10;8;8;8;6;3;2;2;1;1	22;14;14;14;14;14;14;14;14;13;11;10;8;8;8;6;3;2;2;1;1	Synaptotagmin-like protein 2	SYTL2	tr|A0A0U1RR07|A0A0U1RR07_HUMAN Synaptotagmin-like protein 2 OS=Homo sapiens OX=9606 GN=SYTL2 PE=1 SV=1;sp|Q9HCH5-8|SYTL2_HUMAN Isoform 6 of Synaptotagmin-like protein 2 OS=Homo sapiens OX=9606 GN=SYTL2;sp|Q9HCH5-7|SYTL2_HUMAN Isoform 5 of Synaptotagmin-lik	21	22	22	22	16	20	18	17	17	18	16	20	18	17	17	18	2	1	3	16	20	18	17	17	18	11.6	11.6	11.6	247.31	2223	2223;1272;1256;1232;935;934;910;902;1276;752;893;651;365;336;376;866;160;124;155;103;100	0	86.594	By MS/MS	By MS/MS	By MS/MS	By MS/MS	By MS/MS	By MS/MS	8.8	10.7
	A0A0U1RR32;A0A0U1RRH7;Q99878;Q96KK5;P20671;P0C0S8;Q9BTM1;H0YFX9;Q93077;Q7L7L0;P04908;Q9BTM1-2;A0A3B3IS11	A0A0U1RR32;A0A0U1RRH7;Q99878;Q96KK5;P20671;P0C0S8;Q9BTM1;H0YFX9;Q93077;Q7L7L0;P04908;Q9BTM1-2	11;11;11;11;11;11;10;9;8;8;8;6;5	11;11;11;11;11;11;10;9;8;8;8;6;5	0;0;0;0;0;0;0;0;0;0;0;0;0	Histone H2A type 1-J;Histone H2A type 1-H;Histone H2A type 1-D;Histone H2A type 1;Histone H2A.J;Histone H2A;Histone H2A type 1-C;Histone H2A type 3;Histone H2A type 1-B/E	HIST1H2AJ;HIST1H2AH;HIST1H2AD;HIST1H2AG;H2AFJ;HIST1H2AC;HIST3H2A;HIST1H2AB	tr|A0A0U1RR32|A0A0U1RR32_HUMAN Histone H2A OS=Homo sapiens OX=9606 GN=hCG_2039566 PE=3 SV=1;tr|A0A0U1RRH7|A0A0U1RRH7_HUMAN Histone H2A OS=Homo sapiens OX=9606 PE=3 SV=1;sp|Q99878|H2A1J_HUMAN Histone H2A type 1-J OS=Homo sapiens OX=9606 GN=H2AC14 PE=1 SV=3;	13	11	11	0	9	9	9	9	9	8	9	9	9	9	9	8	8	8	9	0	0	0	0	0	0	50.3	50.3	0	18.481	169	169;170;128;128;130;130;129;92;130;130;130;151;140	0	155.2	By MS/MS	By MS/MS	By MS/MS	By MS/MS	By MS/MS	By MS/MS	48.5	48.5
	A0A0U1RR66;A0A0U1RRJ7	A0A0U1RR66	11;3	1;1	1;1			tr|A0A0U1RR66|A0A0U1RR66_HUMAN Glutaminyl-tRNA synthetase (Fragment) OS=Homo sapiens OX=9606 GN=QARS1 PE=1 SV=1	2	11	1	1	5	6	8	8	8	9	1	0	1	1	1	1	0	1	1	1	0	1	1	1	1	76.3	4	4	19.52	173	173;68	1	-2	By matching	By matching	By MS/MS	By matching	By matching	By matching	32.4	39.3
	A0A0U1RRB6;Q9Y2D4;J3QT38;Q9Y2D4-2	A0A0U1RRB6;Q9Y2D4;J3QT38;Q9Y2D4-2	11;11;9;9	11;11;9;9	9;9;7;7	Exocyst complex component 6B	EXOC6B	tr|A0A0U1RRB6|A0A0U1RRB6_HUMAN Exocyst complex component OS=Homo sapiens OX=9606 GN=EXOC6B PE=1 SV=1;sp|Q9Y2D4|EXC6B_HUMAN Exocyst complex component 6B OS=Homo sapiens OX=9606 GN=EXOC6B PE=1 SV=3;tr|J3QT38|J3QT38_HUMAN Exocyst complex component OS=Homo sap	4	11	11	9	2	4	3	4	3	4	2	4	3	4	3	4	8	11	9	1	2	1	2	1	2	17.4	17.4	16.4	94.685	815	815;811;681;672	0	59.865	By matching	By MS/MS	By MS/MS	By MS/MS	By MS/MS	By MS/MS	2.6	5
	D6RD88;D6RIA4;D6RAS0;D6RA25;D6RAI1;H0YA95;D6RI04;A0A0U1RRE6;D6RA78;Q53HV7-2;Q53HV7	D6RD88;D6RIA4;D6RAS0;D6RA25;D6RAI1;H0YA95;D6RI04;A0A0U1RRE6;D6RA78;Q53HV7-2;Q53HV7	1;1;1;1;1;1;1;1;1;1;1	1;1;1;1;1;1;1;1;1;1;1	1;1;1;1;1;1;1;1;1;1;1	Single-strand selective monofunctional uracil DNA glycosylase	SMUG1	tr|D6RD88|D6RD88_HUMAN Single-strand selective monofunctional uracil DNA glycosylase (Fragment) OS=Homo sapiens OX=9606 GN=SMUG1 PE=1 SV=1;tr|D6RIA4|D6RIA4_HUMAN Single-strand selective monofunctional uracil DNA glycosylase (Fragment) OS=Homo sapiens OX=96	11	1	1	1	0	1	1	1	1	1	0	1	1	1	1	1	0	0	0	0	1	1	1	1	1	35.4	35.4	35.4	9.2915	82	82;90;95;108;126;143;159;161;172;177;270	0	6.2576		By MS/MS	By MS/MS	By matching	By MS/MS	By MS/MS	0	35.4
	A0A0U1RRH6;O94880-2;B4DG57;O94880	A0A0U1RRH6;O94880-2;B4DG57;O94880	7;7;6;6	7;7;6;6	7;7;6;6	PHD finger protein 14	PHF14	tr|A0A0U1RRH6|A0A0U1RRH6_HUMAN PHD finger protein 14 OS=Homo sapiens OX=9606 GN=PHF14 PE=1 SV=1;sp|O94880-2|PHF14_HUMAN Isoform 2 of PHD finger protein 14 OS=Homo sapiens OX=9606 GN=PHF14;tr|B4DG57|B4DG57_HUMAN PHD finger protein 14 OS=Homo sapiens OX=9606	4	7	7	7	4	4	5	4	6	4	4	4	5	4	6	4	6	6	7	4	4	5	4	6	4	9	9	9	106.99	948	948;663;603;888	0	36.461	By MS/MS	By MS/MS	By MS/MS	By MS/MS	By MS/MS	By MS/MS	6.3	4.9
	F6XEV2;A0A0U1RRK1;A0A286YF11;Q9BPX6-2;Q9BPX6;Q9BPX6-3;E9PQV6;Q9BPX6-5;Q9BPX6-4;S4R3W3;S4R3D7;S4R3V1	F6XEV2;A0A0U1RRK1;A0A286YF11;Q9BPX6-2;Q9BPX6;Q9BPX6-3;E9PQV6;Q9BPX6-5;Q9BPX6-4;S4R3W3	9;9;9;9;9;9;7;6;6;5;4;4	9;9;9;9;9;9;7;6;6;5;4;4	9;9;9;9;9;9;7;6;6;5;4;4	Calcium uptake protein 1, mitochondrial	MICU1	tr|F6XEV2|F6XEV2_HUMAN Calcium uptake protein 1, mitochondrial OS=Homo sapiens OX=9606 GN=MICU1 PE=1 SV=2;tr|A0A0U1RRK1|A0A0U1RRK1_HUMAN Calcium uptake protein 1, mitochondrial OS=Homo sapiens OX=9606 GN=MICU1 PE=1 SV=1;tr|A0A286YF11|A0A286YF11_HUMAN Calci	12	9	9	9	3	1	3	6	3	4	3	1	3	6	3	4	6	5	5	3	1	3	6	3	4	22.2	22.2	22.2	54.578	478	478;480;482;403;476;478;246;278;278;154;212;388	0	19.319	By matching	By MS/MS	By MS/MS	By MS/MS	By MS/MS	By MS/MS	7.3	4
	A0A0U1RRL7	A0A0U1RRL7	1	1	1			sp|A0A0U1RRL7|MMPOS_HUMAN Protein MMP24OS OS=Homo sapiens OX=9606 GN=MMP24OS PE=1 SV=1	1	1	1	1	0	0	0	0	0	0	0	0	0	0	0	0	1	1	1	0	0	0	0	0	0	38	38	38	7.6794	71	71	0	18.78							0	0
	A0A0U1RRL8;Q8TB22-3;Q8TB22;Q8TB22-2;Q8TB22-4;H0Y9W3	A0A0U1RRL8;Q8TB22-3;Q8TB22;Q8TB22-2	5;5;5;5;2;1	5;5;5;5;2;1	5;5;5;5;2;1	Spermatogenesis-associated protein 20	SPATA20	tr|A0A0U1RRL8|A0A0U1RRL8_HUMAN Spermatogenesis-associated protein 20 OS=Homo sapiens OX=9606 GN=SPATA20 PE=1 SV=1;sp|Q8TB22-3|SPT20_HUMAN Isoform 3 of Spermatogenesis-associated protein 20 OS=Homo sapiens OX=9606 GN=SPATA20;sp|Q8TB22|SPT20_HUMAN Spermatoge	6	5	5	5	4	4	3	2	3	2	4	4	3	2	3	2	1	1	1	4	4	3	2	3	2	10.2	10.2	10.2	88.051	786	786;742;786;802;521;110	0	4.8851	By MS/MS	By MS/MS	By MS/MS	By MS/MS	By MS/MS	By MS/MS	7.4	8.3
	A0A0U1RRM1;Q8WXI9;A0A0U1RRK3;A0A0U1RR34;A0A0U1RR30	A0A0U1RRM1;Q8WXI9	11;11;4;4;3	10;10;4;4;3	10;10;4;4;3	Transcriptional repressor p66-beta	GATAD2B	tr|A0A0U1RRM1|A0A0U1RRM1_HUMAN Transcriptional repressor p66-beta OS=Homo sapiens OX=9606 GN=GATAD2B PE=1 SV=1;sp|Q8WXI9|P66B_HUMAN Transcriptional repressor p66-beta OS=Homo sapiens OX=9606 GN=GATAD2B PE=1 SV=1	5	11	10	10	6	7	10	6	8	6	6	7	9	5	7	5	7	5	7	6	7	9	5	7	5	29.1	27.4	27.4	63.461	577	577;593;149;187;263	0	83.666	By MS/MS	By MS/MS	By MS/MS	By MS/MS	By MS/MS	By MS/MS	17.9	21
	A6NLN1;A0A7I2V621;A0A0U1RRM4;P26599;P26599-2;P26599-3;A0A7I2V4H6;A0A6Q8PEX4;A0A0D9SF20;K7EK45;K7EKJ7;K7ES59;A0A087WU68;K7ELW5;A0A087WUW5	A6NLN1;A0A7I2V621;A0A0U1RRM4;P26599;P26599-2;P26599-3;A0A7I2V4H6;A0A6Q8PEX4	20;20;20;20;20;20;10;10;9;8;7;5;5;4;3	20;20;20;20;20;20;10;10;9;8;7;5;5;4;3	17;17;17;17;17;17;8;8;8;7;6;4;4;3;2	Polypyrimidine tract-binding protein 1	PTBP1	tr|A6NLN1|A6NLN1_HUMAN Polypyrimidine tract-binding protein 1 OS=Homo sapiens OX=9606 GN=PTBP1 PE=1 SV=4;tr|A0A7I2V621|A0A7I2V621_HUMAN Polypyrimidine tract-binding protein 1 OS=Homo sapiens OX=9606 GN=PTBP1 PE=1 SV=1;tr|A0A0U1RRM4|A0A0U1RRM4_HUMAN Polypyr	15	20	20	17	20	19	19	19	20	19	20	19	19	19	20	19	19	19	19	17	17	16	16	17	16	63.2	63.2	58.4	56.51	527	527;559;588;531;550;557;313;339;197;256;237;149;227;105;81	0	323.31	By MS/MS	By MS/MS	By MS/MS	By MS/MS	By MS/MS	By MS/MS	63.2	61.3
	B7ZLI8;A0A140TA37;A0A140T8X5;P49842-4;P49842-3;P49842-2;P49842	B7ZLI8;A0A140TA37;A0A140T8X5;P49842-4;P49842-3;P49842-2;P49842	2;2;2;2;2;2;2	2;2;2;2;2;2;2	2;2;2;2;2;2;2	Serine/threonine-protein kinase 19	STK19	tr|B7ZLI8|B7ZLI8_HUMAN Serine/threonine kinase 19 OS=Homo sapiens OX=9606 GN=STK19 PE=1 SV=1;tr|A0A140TA37|A0A140TA37_HUMAN Serine/threonine-protein kinase 19 OS=Homo sapiens OX=9606 GN=STK19 PE=1 SV=1;tr|A0A140T8X5|A0A140T8X5_HUMAN STK19 OS=Homo sapiens O	7	2	2	2	0	0	1	0	0	0	0	0	1	0	0	0	2	1	1	0	0	1	0	0	0	7.8	7.8	7.8	35.54	321	321;321;364;254;258;364;368	0	2.6702			By MS/MS				0	0
	A0A140T8Y5	A0A140T8Y5	12	1	1			tr|A0A140T8Y5|A0A140T8Y5_HUMAN RNA helicase OS=Homo sapiens OX=9606 GN=DHX16 PE=1 SV=1	1	12	1	1	6	6	5	7	6	6	0	0	0	0	0	0	1	1	1	0	0	0	0	0	0	23.4	2.1	2.1	63.455	560	560	0	5.7554	By matching	By matching	By matching	By matching	By matching	By matching	14.8	14.8
	A0A140T913;A0A140T9X5;A0A140T9I0;Q53Z42;A0A140T933;A0A140T955;A0A1W2PRT9;A0A1W2PPQ2;A0A140T975;Q9GJ45;A0A1W2PS39;Q5RJ27;Q5SRN7;Q5SRN5;B0UXQ0;A0A140T9Z6;A0A1W2PQS8;A0A1W2PS24;A0A140T941;P04439;P04439-2;Q5SUL5;A0A0G2JI36;A0A1W2PSE7;A0A0G2JIF2;A0A0G2JL56	A0A140T913;A0A140T9X5;A0A140T9I0;Q53Z42;A0A140T933;A0A140T955;A0A1W2PRT9;A0A1W2PPQ2	17;17;17;17;16;16;16;15;7;7;7;7;6;6;6;6;6;6;6;6;6;4;4;4;4;4	17;17;17;17;16;16;16;15;7;7;7;7;6;6;6;6;6;6;6;6;6;4;4;4;4;4	10;10;10;10;9;9;9;8;1;1;1;1;2;2;0;0;0;2;0;2;2;1;1;1;1;1		HLA-A	tr|A0A140T913|A0A140T913_HUMAN HLA class I histocompatibility antigen, A alpha chain OS=Homo sapiens OX=9606 GN=HLA-A PE=1 SV=1;tr|A0A140T9X5|A0A140T9X5_HUMAN HLA class I histocompatibility antigen, A alpha chain (Fragment) OS=Homo sapiens OX=9606 GN=HLA-A	26	17	17	10	11	10	12	10	7	7	11	10	12	10	7	7	16	17	17	8	6	8	7	3	4	55.5	55.5	28.6	41.449	371	371;371;365;365;299;299;362;339;299;326;339;365;299;371;365;342;325;325;299;365;371;365;299;367;371;394	0	229.19	By MS/MS	By MS/MS	By MS/MS	By MS/MS	By MS/MS	By MS/MS	29.4	27.5
	O19617;A0A140T921;A0A140T9H5;A0A140T9U8;A2AEA2;P10321;P10321-2;A0A140TA05;A0A140T9L3	O19617;A0A140T921;A0A140T9H5;A0A140T9U8;A2AEA2;P10321;P10321-2;A0A140TA05;A0A140T9L3	9;9;9;9;8;8;7;6;6	6;6;6;6;5;5;4;5;5	1;1;1;1;1;1;1;0;0	HLA class I histocompatibility antigen, Cw-7 alpha chain	HLA-C	tr|O19617|O19617_HUMAN HLA class I antigen OS=Homo sapiens OX=9606 GN=HLA-C PE=1 SV=1;tr|A0A140T921|A0A140T921_HUMAN HLA class I histocompatibility antigen, C alpha chain OS=Homo sapiens OX=9606 GN=HLA-C PE=1 SV=1;tr|A0A140T9H5|A0A140T9H5_HUMAN HLA class I	9	9	6	1	3	5	4	3	3	3	3	3	2	2	2	2	6	6	6	1	1	1	1	1	1	34.7	21.3	4.4	40.71	366	366;368;372;397;372;366;326;224;261	0	52.993	By MS/MS	By MS/MS	By MS/MS	By MS/MS	By MS/MS	By MS/MS	12	18.9
	A0A140T958;D7RIG5;A0A182DWH4;P79483	A0A140T958;D7RIG5;A0A182DWH4;P79483	2;2;2;2	1;1;1;1	0;0;0;0	HLA class II histocompatibility antigen, DR beta 3 chain	HLA-DRB1;HLA-DRB3	tr|A0A140T958|A0A140T958_HUMAN HLA class II histocompatibility antigen, DRB1 beta chain (Fragment) OS=Homo sapiens OX=9606 GN=HLA-DRB1 PE=1 SV=1;tr|D7RIG5|D7RIG5_HUMAN HLA class II histocompatibility antigen DR beta chain OS=Homo sapiens OX=9606 GN=HLA-DRB	4	2	1	0	0	0	0	0	0	0	0	0	0	0	0	0	1	1	1	0	0	0	0	0	0	15.2	5.2	0	28.937	250	250;266;266;266	0	6.696							0	0
	A0A1W2PR11;Q5QT33;A0A140T962;A0A140T9J9;A0A140T9B3;A0A140T9E1;A0A140T942;F8W9Z8;A0A140TA12;A0A140T9Z7;P01893	A0A1W2PR11;Q5QT33;A0A140T962;A0A140T9J9;A0A140T9B3;A0A140T9E1;A0A140T942	8;8;8;8;8;5;5;3;3;3;3	2;2;2;2;2;0;0;0;0;0;1	0;0;0;0;0;0;0;0;0;0;0		HLA-C	tr|A0A1W2PR11|A0A1W2PR11_HUMAN HLA class I histocompatibility antigen, C alpha chain OS=Homo sapiens OX=9606 GN=HLA-C PE=1 SV=1;tr|Q5QT33|Q5QT33_HUMAN HLA class I antigen OS=Homo sapiens OX=9606 GN=HLA-C PE=1 SV=1;tr|A0A140T962|A0A140T962_HUMAN HLA class I	11	8	2	0	4	5	4	4	4	4	2	2	2	2	2	2	2	2	2	0	0	0	0	0	0	36.9	10.2	0	36.848	325	325;366;368;372;397;261;261;131;131;131;362	0	25.105	By MS/MS	By MS/MS	By MS/MS	By MS/MS	By MS/MS	By MS/MS	18.8	22.5
	A0A140T9L0	A0A140T9L0	8	1	1			tr|A0A140T9L0|A0A140T9L0_HUMAN WD repeat-containing protein 46 (Fragment) OS=Homo sapiens OX=9606 GN=WDR46 PE=1 SV=1	1	8	1	1	6	5	6	4	6	6	0	1	1	0	1	1	0	0	1	0	1	1	0	1	1	30.7	9.3	9.3	35.759	322	322	0	3.0151	By matching	By MS/MS	By MS/MS	By matching	By MS/MS	By matching	21.1	23
	A0A140T9W2;Q53YP1;A0A140T9U0;A0A140T9M0;A0A140T9T1;A0A140TA03;A0A1W2PNZ7	A0A140T9W2;Q53YP1;A0A140T9U0;A0A140T9M0;A0A140T9T1;A0A140TA03;A0A1W2PNZ7	8;8;8;8;6;4;4	3;3;3;3;3;2;1	1;1;1;1;1;1;0		HLA-C	tr|A0A140T9W2|A0A140T9W2_HUMAN HLA class I histocompatibility antigen, C alpha chain OS=Homo sapiens OX=9606 GN=HLA-C PE=1 SV=1;tr|Q53YP1|Q53YP1_HUMAN HLA class I histocompatibility antigen OS=Homo sapiens OX=9606 GN=HLA-C PE=1 SV=1;tr|A0A140T9U0|A0A140T9U	7	8	3	1	3	3	3	3	3	3	0	0	0	0	0	0	3	3	2	0	0	0	0	0	0	30.1	10.4	5.1	39.94	355	355;366;368;372;261;131;244	0	4.4184	By matching	By matching	By matching	By matching	By matching	By matching	13.2	13.2
	Q03518;A0A140T9T7;A0A2R8Y4Y0	Q03518;A0A140T9T7	15;15;7	15;15;7	15;15;7	Antigen peptide transporter 1	TAP1	sp|Q03518|TAP1_HUMAN Antigen peptide transporter 1 OS=Homo sapiens OX=9606 GN=TAP1 PE=1 SV=2;tr|A0A140T9T7|A0A140T9T7_HUMAN Antigen peptide transporter 1 OS=Homo sapiens OX=9606 GN=TAP1 PE=1 SV=1	3	15	15	15	3	5	7	6	4	5	3	5	7	6	4	5	14	15	14	3	5	7	6	4	5	30	30	30	87.217	808	808;808;263	0	207.05	By MS/MS	By MS/MS	By MS/MS	By MS/MS	By MS/MS	By MS/MS	5.4	9
	CON__Q9D646;CON__O76011;CON__Q8IUT8;A0A140TA69;A0A140TA62;O76011	CON__Q9D646;CON__O76011;CON__Q8IUT8;A0A140TA69;A0A140TA62;O76011	1;1;1;1;1;1	1;1;1;1;1;1	1;1;1;1;1;1	Keratin, type I cuticular Ha4	KRT34	;;;tr|A0A140TA69|A0A140TA69_HUMAN Keratin, type I cuticular Ha4 OS=Homo sapiens OX=9606 GN=KRT34 PE=3 SV=1;tr|A0A140TA62|A0A140TA62_HUMAN IF rod domain-containing protein OS=Homo sapiens OX=9606 PE=3 SV=2;sp|O76011|KRT34_HUMAN Keratin, type I cuticular Ha4	6	1	1	1	0	0	1	0	0	0	0	0	1	0	0	0	0	0	0	0	0	1	0	0	0	2.8	2.8	2.8	44.56	392	392;394;436;436;436;436	0.00013706	2.502			By MS/MS				0	0
	A0A140TA86;Q5XKP0;K7EIR2;A0A140TA84	A0A140TA86;Q5XKP0	3;3;1;1	3;3;1;1	3;3;1;1	Protein QIL1	QIL1	tr|A0A140TA86|A0A140TA86_HUMAN MICOS complex subunit MIC13 OS=Homo sapiens OX=9606 GN=MICOS13 PE=1 SV=1;sp|Q5XKP0|MIC13_HUMAN MICOS complex subunit MIC13 OS=Homo sapiens OX=9606 GN=MICOS13 PE=1 SV=1	4	3	3	3	1	1	1	1	1	1	1	1	1	1	1	1	3	2	3	1	1	1	1	1	1	42.1	42.1	42.1	15.436	140	140;118;88;110	0	10.626	By MS/MS	By MS/MS	By MS/MS	By MS/MS	By MS/MS	By MS/MS	5	5
	A0A1B0GTC3;A0A1B0GVH5;Q9C0B1;A0A1B0GUC3;A0A1B0GV98;A0A1B0GTC5;A0A1B0GU26;A0A1B0GTY1;A0A1B0GTI3;A0A1B0GUY7;Q9C0B1-4;A0A1B0GTZ8;Q9C0B1-2;X6R3I0;Q9C0B1-3	A0A1B0GTC3;A0A1B0GVH5;Q9C0B1;A0A1B0GUC3;A0A1B0GV98;A0A1B0GTC5;A0A1B0GU26;A0A1B0GTY1;A0A1B0GTI3	10;10;10;9;9;9;9;7;5;4;3;2;2;1;1	10;10;10;9;9;9;9;7;5;4;3;2;2;1;1	10;10;10;9;9;9;9;7;5;4;3;2;2;1;1	Alpha-ketoglutarate-dependent dioxygenase FTO	FTO	tr|A0A1B0GTC3|A0A1B0GTC3_HUMAN Alpha-ketoglutarate-dependent dioxygenase FTO OS=Homo sapiens OX=9606 GN=FTO PE=1 SV=1;tr|A0A1B0GVH5|A0A1B0GVH5_HUMAN Alpha-ketoglutarate-dependent dioxygenase FTO OS=Homo sapiens OX=9606 GN=FTO PE=1 SV=1;sp|Q9C0B1|FTO_HUMAN	15	10	10	10	5	4	5	6	4	4	5	4	5	6	4	4	9	7	7	5	4	5	6	4	4	24.2	24.2	24.2	61.313	533	533;559;505;450;455;457;481;421;275;173;106;66;127;129;60	0	63.518	By MS/MS	By MS/MS	By MS/MS	By MS/MS	By MS/MS	By MS/MS	13.1	10.3
	A0A6I8PL32;A0A6I8PIT5;A0A6I8PIW1;A0A6I8PLB1;A0A1B0GTF3;O43301;Q5JX83;Q96MM6	A0A6I8PL32;A0A6I8PIT5;A0A6I8PIW1;A0A6I8PLB1;A0A1B0GTF3;O43301	4;4;4;4;4;4;1;1	4;4;4;4;4;4;1;1	4;4;4;4;4;4;1;1	Heat shock 70 kDa protein 12A	HSPA12A	tr|A0A6I8PL32|A0A6I8PL32_HUMAN Heat shock 70 kDa protein 12A OS=Homo sapiens OX=9606 GN=HSPA12A PE=1 SV=1;tr|A0A6I8PIT5|A0A6I8PIT5_HUMAN Heat shock 70 kDa protein 12A OS=Homo sapiens OX=9606 GN=HSPA12A PE=1 SV=1;tr|A0A6I8PIW1|A0A6I8PIW1_HUMAN Heat shock 70	8	4	4	4	0	0	2	2	4	2	0	0	2	2	4	2	1	2	1	0	0	2	2	4	2	10.8	10.8	10.8	51.226	461	461;592;646;691;692;675;600;686	0	4.8393			By MS/MS	By matching	By MS/MS	By MS/MS	0	0
	Q8TEK8;A0A1B0GTG4;Q8WWW0-2;Q8WWW0	Q8TEK8;A0A1B0GTG4;Q8WWW0-2;Q8WWW0	1;1;1;1	1;1;1;1	1;1;1;1	Ras association domain-containing protein 5	FLJ00186;RASSF5	tr|Q8TEK8|Q8TEK8_HUMAN FLJ00186 protein (Fragment) OS=Homo sapiens OX=9606 GN=RASSF5 PE=1 SV=1;tr|A0A1B0GTG4|A0A1B0GTG4_HUMAN Ras association domain-containing protein 5 OS=Homo sapiens OX=9606 GN=RASSF5 PE=1 SV=1;sp|Q8WWW0-2|RASF5_HUMAN Isoform 2 of Ras a	4	1	1	1	0	0	0	0	0	0	0	0	0	0	0	0	1	1	1	0	0	0	0	0	0	8.1	8.1	8.1	20.905	185	185;318;265;418	0	3.7797							0	0
	A0A1B0GTL5	A0A1B0GTL5	21	21	5			tr|A0A1B0GTL5|A0A1B0GTL5_HUMAN Rab11 family-interacting protein 5 OS=Homo sapiens OX=9606 GN=RAB11FIP5 PE=1 SV=1	1	21	21	5	1	0	0	0	1	0	1	0	0	0	1	0	19	18	21	1	0	0	0	1	0	25.5	25.5	8.4	138.41	1324	1324	0	154.5	By matching				By MS/MS		1	0
	Q13510-2;Q13510;A0A1B0GUH5;A0A1B0GTZ5;A0A1B0GTM3;A0A1B0GUA4;A0A1B0GW68;E7EMM4;Q13510-3;A0A1B0GUG1;A0A1B0GTP7;A0A1B0GUW4;A0A1B0GUE3;A0A1B0GVG2;A0A1B0GV06;A0A1B0GUB3;A0A1B0GU62;A0A1B0GU06;A0A1B0GVE7;A0A1B0GVJ1;A0A1B0GW48;A0A1B0GV95;A0A1B0GVC9;A0A1B0GUJ3;A0A1B0GV88;A0A1B0GVA3;A0A1B0GW66	Q13510-2;Q13510;A0A1B0GUH5;A0A1B0GTZ5;A0A1B0GTM3;A0A1B0GUA4;A0A1B0GW68;E7EMM4;Q13510-3;A0A1B0GUG1;A0A1B0GTP7;A0A1B0GUW4;A0A1B0GUE3;A0A1B0GVG2;A0A1B0GV06;A0A1B0GUB3	14;14;14;14;14;14;14;14;13;13;12;10;10;8;8;7;6;5;5;5;5;5;4;2;2;1;1	14;14;14;14;14;14;14;14;13;13;12;10;10;8;8;7;6;5;5;5;5;5;4;2;2;1;1	14;14;14;14;14;14;14;14;13;13;12;10;10;8;8;7;6;5;5;5;5;5;4;2;2;1;1	Acid ceramidase;Acid ceramidase subunit alpha;Acid ceramidase subunit beta	ASAH1	sp|Q13510-2|ASAH1_HUMAN Isoform 2 of Acid ceramidase OS=Homo sapiens OX=9606 GN=ASAH1;sp|Q13510|ASAH1_HUMAN Acid ceramidase OS=Homo sapiens OX=9606 GN=ASAH1 PE=1 SV=5;tr|A0A1B0GUH5|A0A1B0GUH5_HUMAN Ceramidase OS=Homo sapiens OX=9606 GN=ASAH1 PE=1 SV=1;tr|A	27	14	14	14	11	12	11	11	12	14	11	12	11	11	12	14	9	8	8	11	12	11	11	12	14	39.4	39.4	39.4	46.503	411	411;395;393;386;376;375;374;370;389;366;288;368;330;341;200;246;185;191;184;175;173;140;187;151;62;110;125	0	81.906	By MS/MS	By MS/MS	By MS/MS	By MS/MS	By MS/MS	By MS/MS	34.1	33.1
	A0A1B0GTU3;Q96L93-6;Q96L93-4;Q96L93;Q96L93-5;Q96L93-2;H0Y534;A0A0A0MRC9	A0A1B0GTU3;Q96L93-6;Q96L93-4;Q96L93;Q96L93-5;Q96L93-2	5;5;5;5;4;4;1;1	4;4;4;4;3;3;1;1	4;4;4;4;3;3;1;1	Kinesin-like protein KIF16B	KIF16B	tr|A0A1B0GTU3|A0A1B0GTU3_HUMAN Kinesin-like protein KIF16B OS=Homo sapiens OX=9606 GN=KIF16B PE=1 SV=1;sp|Q96L93-6|KI16B_HUMAN Isoform 5 of Kinesin-like protein KIF16B OS=Homo sapiens OX=9606 GN=KIF16B;sp|Q96L93-4|KI16B_HUMAN Isoform 3 of Kinesin-like prot	8	5	4	4	2	3	2	4	3	4	1	2	1	3	2	3	1	1	1	1	2	1	3	2	3	5.1	4.4	4.4	146.32	1266	1266;1276;1287;1317;1161;1392;185;201	0	54.902	By MS/MS	By MS/MS	By MS/MS	By MS/MS	By MS/MS	By MS/MS	2.7	3.3
	A0A1B0GTU4;P49023;F5GZ78;P49023-2;P49023-3;P49023-4;A0A1B0GU60;F5H836;A0A1B0GV30	A0A1B0GTU4;P49023;F5GZ78;P49023-2;P49023-3;P49023-4	19;19;18;18;18;14;6;3;2	19;19;18;18;18;14;6;3;2	19;19;18;18;18;14;6;3;2	Paxillin	PXN	tr|A0A1B0GTU4|A0A1B0GTU4_HUMAN Paxillin OS=Homo sapiens OX=9606 GN=PXN PE=1 SV=1;sp|P49023|PAXI_HUMAN Paxillin OS=Homo sapiens OX=9606 GN=PXN PE=1 SV=3;tr|F5GZ78|F5GZ78_HUMAN Paxillin OS=Homo sapiens OX=9606 GN=PXN PE=1 SV=1;sp|P49023-2|PAXI_HUMAN Isoform	9	19	19	19	14	14	14	13	15	12	14	14	14	13	15	12	15	17	16	14	14	14	13	15	12	28.1	28.1	28.1	115.9	1081	1081;591;589;557;605;424;706;176;207	0	219.19	By MS/MS	By MS/MS	By MS/MS	By MS/MS	By MS/MS	By MS/MS	21.1	20.9
	Q9UDY2-7;Q9UDY2;Q9UDY2-3;A0A2R8YDH4;A0A1B0GTW1;A0A3B3ITE1;Q9UDY2-6;A0A3B3IRI3;A0A3B3ISZ5;Q9UDY2-2;Q9UDY2-4;A0A3B3IU51;A0A3B3ISF1;Q9UDY2-5;A0A3B3IRV6;A0A3B3IT83;A0A3B3IS03;A0A3B3IU26;B1AN86;U3KQJ2	Q9UDY2-7;Q9UDY2;Q9UDY2-3;A0A2R8YDH4;A0A1B0GTW1;A0A3B3ITE1;Q9UDY2-6;A0A3B3IRI3;A0A3B3ISZ5;Q9UDY2-2;Q9UDY2-4;A0A3B3IU51;A0A3B3ISF1;Q9UDY2-5;A0A3B3IRV6;A0A3B3IT83;A0A3B3IS03	34;34;34;34;34;34;33;33;32;31;31;31;30;29;27;22;21;3;3;3	34;34;34;34;34;34;33;33;32;31;31;31;30;29;27;22;21;3;3;3	34;34;34;34;34;34;33;33;32;31;31;31;30;29;27;22;21;3;3;3	Tight junction protein ZO-2	TJP2	sp|Q9UDY2-7|ZO2_HUMAN Isoform 7 of Tight junction protein ZO-2 OS=Homo sapiens OX=9606 GN=TJP2;sp|Q9UDY2|ZO2_HUMAN Tight junction protein ZO-2 OS=Homo sapiens OX=9606 GN=TJP2 PE=1 SV=2;sp|Q9UDY2-3|ZO2_HUMAN Isoform C1 of Tight junction protein ZO-2 OS=Homo	20	34	34	34	10	13	12	9	9	10	10	13	12	9	9	10	29	31	31	10	13	12	9	9	10	36.1	36.1	36.1	137.34	1221	1221;1190;1167;1319;1249;1191;1157;1128;1099;1043;1020;1047;989;993;851;621;652;156;161;134	0	199.96	By MS/MS	By MS/MS	By MS/MS	By MS/MS	By MS/MS	By MS/MS	12	13.1
	A0A1B0GTX1	A0A1B0GTX1	21	1	1			tr|A0A1B0GTX1|A0A1B0GTX1_HUMAN Dynamin-binding protein OS=Homo sapiens OX=9606 GN=DNMBP PE=1 SV=1	1	21	1	1	3	1	1	2	3	3	0	0	0	0	0	0	1	0	1	0	0	0	0	0	0	22.3	0.7	0.7	137.87	1209	1209	0.0087842	1.1718	By matching	By matching	By matching	By matching	By matching	By matching	3.3	1
	A0A1B0GU92;A0A1B0GU03	A0A1B0GU92;A0A1B0GU03	16;16	1;1	0;0			tr|A0A1B0GU92|A0A1B0GU92_HUMAN Peptidase A1 domain-containing protein OS=Homo sapiens OX=9606 PE=1 SV=1;tr|A0A1B0GU03|A0A1B0GU03_HUMAN Peptidase A1 domain-containing protein OS=Homo sapiens OX=9606 PE=1 SV=1	2	16	1	0	10	13	11	11	13	14	0	0	0	0	1	1	0	0	0	0	0	0	0	0	0	39.1	3.2	0	59.859	557	557;582	1	-2	By matching	By matching	By matching	By matching	By MS/MS	By matching	22.8	28.7
	A0A1B0GU24;Q9HCJ0;Q9HCJ0-2	A0A1B0GU24;Q9HCJ0;Q9HCJ0-2	1;1;1	1;1;1	1;1;1	Trinucleotide repeat-containing gene 6C protein	TNRC6C	tr|A0A1B0GU24|A0A1B0GU24_HUMAN Trinucleotide repeat-containing gene 6C protein OS=Homo sapiens OX=9606 GN=TNRC6C PE=1 SV=1;sp|Q9HCJ0|TNR6C_HUMAN Trinucleotide repeat-containing gene 6C protein OS=Homo sapiens OX=9606 GN=TNRC6C PE=1 SV=3;sp|Q9HCJ0-2|TNR6C_H	3	1	1	1	0	0	0	0	0	0	0	0	0	0	0	0	0	1	1	0	0	0	0	0	0	1.5	1.5	1.5	202.72	1944	1944;1690;1726	0.0077876	1.2208							0	0
	A0A1B0GW37;A0A1B0GU97;A0A1B0GWJ4;A0A2R8Y7V8;O00712-5;O00712;O00712-4;Q5VW26;U3KQE8;A0A1B0GVN4;A0A1B0GWB8;A0A0A0MRX8;A0A1B0GWI9;Q5VW27;Q5VW30;Q5VW31;O00712-6	A0A1B0GW37;A0A1B0GU97;A0A1B0GWJ4;A0A2R8Y7V8;O00712-5;O00712;O00712-4;Q5VW26;U3KQE8;A0A1B0GVN4;A0A1B0GWB8;A0A0A0MRX8;A0A1B0GWI9;Q5VW27;Q5VW30;Q5VW31;O00712-6	4;4;3;3;3;3;3;3;3;3;3;3;3;3;3;2;2	3;3;3;3;3;3;3;3;3;3;3;3;3;3;3;2;2	3;3;3;3;3;3;3;3;3;3;3;3;3;3;3;2;2	Nuclear factor 1 B-type;Nuclear factor 1	NFIB	tr|A0A1B0GW37|A0A1B0GW37_HUMAN Nuclear factor 1 OS=Homo sapiens OX=9606 GN=NFIB PE=1 SV=1;tr|A0A1B0GU97|A0A1B0GU97_HUMAN Nuclear factor 1 OS=Homo sapiens OX=9606 GN=NFIB PE=1 SV=1;tr|A0A1B0GWJ4|A0A1B0GWJ4_HUMAN Nuclear factor 1 OS=Homo sapiens OX=9606 GN=N	17	4	3	3	3	2	2	2	2	1	2	1	1	1	1	0	2	0	2	2	1	1	1	1	0	20.9	17	17	46.404	411	411;478;445;566;494;420;471;570;416;424;308;446;480;487;561;168;309	0	12.551	By MS/MS	By matching	By MS/MS	By matching	By MS/MS	By matching	17.5	9.5
	A0A6Q8PHL8;A0A6Q8PH45;A0A1B0GUA3;Q96EK5;A0A6Q8PGG2;A0A1B0GUH6;A0A0D9SFK7;A0A1B0GU96;A0A6Q8PHE6;A0A1B0GTE2;A0A1B0GVY9;A0A6Q8PH08;A0A1B0GTE6;A0A1B0GW21;A0A1B0GTX3	A0A6Q8PHL8;A0A6Q8PH45;A0A1B0GUA3;Q96EK5;A0A6Q8PGG2	13;13;13;13;12;4;3;1;1;1;1;1;1;1;1	13;13;13;13;12;4;3;1;1;1;1;1;1;1;1	13;13;13;13;12;4;3;1;1;1;1;1;1;1;1	KIF1-binding protein	KIAA1279	tr|A0A6Q8PHL8|A0A6Q8PHL8_HUMAN KIF-binding protein OS=Homo sapiens OX=9606 GN=KIFBP PE=1 SV=1;tr|A0A6Q8PH45|A0A6Q8PH45_HUMAN KIF-binding protein OS=Homo sapiens OX=9606 GN=KIFBP PE=1 SV=1;tr|A0A1B0GUA3|A0A1B0GUA3_HUMAN KIF-binding protein OS=Homo sapiens O	15	13	13	13	9	10	11	11	11	9	9	10	11	11	11	9	13	12	12	9	10	11	11	11	9	29.9	29.9	29.9	67.908	588	588;604;646;621;449;379;297;136;146;152;189;204;267;270;312	0	259.7	By MS/MS	By MS/MS	By MS/MS	By MS/MS	By MS/MS	By MS/MS	22.3	24.1
	A0A1B0GUA8;Q9H1H9-3;Q9H1H9-4;Q9H1H9-2;Q9H1H9;H0Y9Z7;H0Y307;H0Y925	A0A1B0GUA8;Q9H1H9-3;Q9H1H9-4;Q9H1H9-2;Q9H1H9;H0Y9Z7;H0Y307	8;8;8;8;8;5;4;3	6;6;6;6;6;5;4;3	6;6;6;6;6;5;4;3	Kinesin-like protein KIF13A	KIF13A	tr|A0A1B0GUA8|A0A1B0GUA8_HUMAN Kinesin-like protein KIF13A OS=Homo sapiens OX=9606 GN=KIF13A PE=1 SV=1;sp|Q9H1H9-3|KI13A_HUMAN Isoform 3 of Kinesin-like protein KIF13A OS=Homo sapiens OX=9606 GN=KIF13A;sp|Q9H1H9-4|KI13A_HUMAN Isoform 4 of Kinesin-like prot	8	8	6	6	1	2	2	3	2	2	0	1	0	1	0	0	6	5	5	0	1	0	1	0	0	5.7	4.7	4.7	207.22	1845	1845;1749;1757;1770;1805;801;889;270	0	11.489	By matching	By matching	By matching	By matching	By matching	By matching	0.5	1.3
	A0A1B0GUI1;A0A7P0TAR5;Q6GYQ0;Q6GYQ0-7;Q6GYQ0-6;H0YJB5;Q6GYQ0-5;Q6GYQ0-2;Q6GYQ0-4;Q6GYQ0-3;H0YJ04	A0A1B0GUI1;A0A7P0TAR5;Q6GYQ0;Q6GYQ0-7;Q6GYQ0-6;H0YJB5;Q6GYQ0-5;Q6GYQ0-2;Q6GYQ0-4	8;8;8;8;8;7;7;7;5;3;2	8;8;8;8;8;7;7;7;5;3;2	8;8;8;8;8;7;7;7;5;3;2	Ral GTPase-activating protein subunit alpha-1	RALGAPA1	tr|A0A1B0GUI1|A0A1B0GUI1_HUMAN Ral GTPase-activating protein subunit alpha-1 OS=Homo sapiens OX=9606 GN=RALGAPA1 PE=1 SV=1;tr|A0A7P0TAR5|A0A7P0TAR5_HUMAN Ral GTPase-activating protein subunit alpha-1 OS=Homo sapiens OX=9606 GN=RALGAPA1 PE=4 SV=1;sp|Q6GYQ0|	11	8	8	8	6	5	7	3	6	7	6	5	7	3	6	7	1	0	3	6	5	7	3	6	7	5.1	5.1	5.1	280.41	2495	2495;2542;2036;2049;2083;2131;2073;2083;1961;1104;356	0	15.328	By MS/MS	By MS/MS	By MS/MS	By MS/MS	By MS/MS	By MS/MS	3.6	3.3
	A0A1B0GUL2;A0A5S8K7B6;Q6DHV5	A0A1B0GUL2;A0A5S8K7B6;Q6DHV5	1;1;1	1;1;1	1;1;1	Protein CC2D2B	CC2D2B	tr|A0A1B0GUL2|A0A1B0GUL2_HUMAN Protein CC2D2B (Fragment) OS=Homo sapiens OX=9606 GN=CC2D2B PE=4 SV=1;tr|A0A5S8K7B6|A0A5S8K7B6_HUMAN Protein CC2D2B OS=Homo sapiens OX=9606 GN=CC2D2B PE=4 SV=1;sp|Q6DHV5|C2D2B_HUMAN Protein CC2D2B OS=Homo sapiens OX=9606 GN=C	3	1	1	1	0	0	0	0	0	0	0	0	0	0	0	0	0	1	0	0	0	0	0	0	0	5.2	5.2	5.2	19.631	172	172;1058;1437	1	-2							0	0
	A0A1B0GUL7	A0A1B0GUL7	15	2	2			tr|A0A1B0GUL7|A0A1B0GUL7_HUMAN Protein kinase domain-containing protein OS=Homo sapiens OX=9606 PE=1 SV=1	1	15	2	2	11	13	12	13	11	10	1	2	1	1	0	0	0	1	1	1	2	1	1	0	0	31.1	5.4	5.4	45.208	405	405	0	6.6178	By matching	By MS/MS	By MS/MS	By matching	By matching	By matching	23.2	26.4
	Q5VTI5;A0A1B0GUN5;Q9Y2H5;A0A5F9ZH45	Q5VTI5;A0A1B0GUN5;Q9Y2H5	3;3;3;1	3;3;3;1	3;3;3;1	Pleckstrin homology domain-containing family A member 6	PLEKHA6	tr|Q5VTI5|Q5VTI5_HUMAN Pleckstrin homology domain-containing family A member 6 OS=Homo sapiens OX=9606 GN=PLEKHA6 PE=1 SV=1;tr|A0A1B0GUN5|A0A1B0GUN5_HUMAN Pleckstrin homology domain-containing family A member 6 OS=Homo sapiens OX=9606 GN=PLEKHA6 PE=1 SV=1;	4	3	3	3	0	1	0	1	1	2	0	1	0	1	1	2	0	1	0	0	1	0	1	1	2	5.1	5.1	5.1	119.29	1068	1068;1172;1048;377	1	-2		By matching		By MS/MS	By matching	By MS/MS	0	1.2
	A0A1B0GUN9;B1AK53;A0A1B0GUS9;A0A0J9YY76;H0Y7L4;A0A2R8YG57;A0A0J9YWQ8;A0A0A0MSQ4;B1AK53-2	A0A1B0GUN9;B1AK53	3;3;1;1;1;1;1;1;1	3;3;1;1;1;1;1;1;1	3;3;1;1;1;1;1;1;1	Espin	ESPN	tr|A0A1B0GUN9|A0A1B0GUN9_HUMAN Espin OS=Homo sapiens OX=9606 GN=ESPN PE=1 SV=1;sp|B1AK53|ESPN_HUMAN Espin OS=Homo sapiens OX=9606 GN=ESPN PE=1 SV=1	9	3	3	3	1	1	1	1	1	0	1	1	1	1	1	0	0	0	0	1	1	1	1	1	0	3.3	3.3	3.3	147.39	1362	1362;854;176;179;188;206;237;288;288	1	-2	By MS/MS	By matching	By matching	By MS/MS	By MS/MS		0.7	0.7
	A0A1B0GUS4	A0A1B0GUS4	5	1	0			sp|A0A1B0GUS4|UB2L5_HUMAN Ubiquitin-conjugating enzyme E2 L5 OS=Homo sapiens OX=9606 GN=UBE2L5 PE=2 SV=1	1	5	1	0	4	4	4	4	3	3	0	0	0	0	0	0	0	0	0	0	0	0	0	0	0	48.1	16.2	0	17.875	154	154	1	-2	By matching	By matching	By matching	By matching	By matching	By matching	31.8	31.8
	B1AM27;A0A1B0GUS7;O14795;O14795-2;I6L9J0;F8W8M9;A0A1B0GVW8;A0A0U1RRL2;F8VZH8;F8W0P6;F8W059;A0A3B3ISZ1;Q9UPW8;Q8NB66	B1AM27;A0A1B0GUS7;O14795;O14795-2;I6L9J0;F8W8M9;A0A1B0GVW8	3;3;3;3;2;2;2;1;1;1;1;1;1;1	3;3;3;3;2;2;2;1;1;1;1;1;1;1	3;3;3;3;2;2;2;1;1;1;1;1;1;1	Protein unc-13 homolog B	UNC13B	tr|B1AM27|B1AM27_HUMAN Protein unc-13 homolog B OS=Homo sapiens OX=9606 GN=UNC13B PE=1 SV=1;tr|A0A1B0GUS7|A0A1B0GUS7_HUMAN Protein unc-13 homolog B OS=Homo sapiens OX=9606 GN=UNC13B PE=1 SV=1;sp|O14795|UN13B_HUMAN Protein unc-13 homolog B OS=Homo sapiens O	14	3	3	3	1	1	1	1	2	1	1	1	1	1	2	1	0	2	2	1	1	1	1	2	1	2.1	2.1	2.1	184.34	1622	1622;4340;1591;1610;1197;1197;1990;465;1676;1697;1722;2212;1703;2214	0	3.3288	By matching	By matching	By matching	By matching	By MS/MS	By MS/MS	0.6	0.6
	A0A1B0GUT5;A0A6E2AE84;Q8IYJ2;A0A6E1W0W4;A0A3B3IRX4;Q5SXQ8;Q8IYJ2-2	A0A1B0GUT5;A0A6E2AE84;Q8IYJ2;A0A6E1W0W4;A0A3B3IRX4;Q5SXQ8;Q8IYJ2-2	2;2;2;1;1;1;1	2;2;2;1;1;1;1	2;2;2;1;1;1;1	Uncharacterized protein C10orf67	C10orf67	tr|A0A1B0GUT5|A0A1B0GUT5_HUMAN Uncharacterized protein C10orf67, mitochondrial (Fragment) OS=Homo sapiens OX=9606 GN=C10orf67 PE=1 SV=1;tr|A0A6E2AE84|A0A6E2AE84_HUMAN Uncharacterized protein C10orf67, mitochondrial OS=Homo sapiens OX=9606 GN=C10orf67 PE=1	7	2	2	2	0	0	0	1	1	1	0	0	0	1	1	1	1	0	0	0	0	0	1	1	1	5.5	5.5	5.5	50.276	433	433;550;551;184;204;296;185	1	-2				By matching	By MS/MS	By matching	0	0
	C9J9B2;C9JIJ9;A0A1B0GUW5;Q6XE24-3;Q6XE24-4;Q6XE24-5;Q6XE24-2;Q6XE24	C9J9B2;C9JIJ9;A0A1B0GUW5;Q6XE24-3;Q6XE24-4;Q6XE24-5;Q6XE24-2;Q6XE24	2;2;2;2;2;2;2;2	1;1;1;1;1;1;1;1	1;1;1;1;1;1;1;1	RNA-binding motif, single-stranded-interacting protein 3	RBMS3	tr|C9J9B2|C9J9B2_HUMAN RNA-binding motif, single-stranded-interacting protein 3 OS=Homo sapiens OX=9606 GN=RBMS3 PE=1 SV=1;tr|C9JIJ9|C9JIJ9_HUMAN RNA-binding motif, single-stranded-interacting protein 3 OS=Homo sapiens OX=9606 GN=RBMS3 PE=1 SV=1;tr|A0A1B0G	8	2	1	1	0	1	0	0	1	1	0	0	0	0	0	0	1	1	1	0	0	0	0	0	0	9.1	3.4	3.4	29.08	264	264;436;563;419;420;421;433;437	0.0065485	1.2973		By matching			By matching	By matching	0	5.7
	A0A1B0GUZ7;Q14156-2;Q14156;Q14156-3;E5RJS1;H7BXG9;E7ESK9;Q9Y2G0-3;Q9Y2G0	A0A1B0GUZ7;Q14156-2;Q14156;Q14156-3	13;13;13;12;2;1;1;1;1	13;13;13;12;2;1;1;1;1	13;13;13;12;2;1;1;1;1	Protein EFR3 homolog A	EFR3A	tr|A0A1B0GUZ7|A0A1B0GUZ7_HUMAN Protein EFR3 homolog A OS=Homo sapiens OX=9606 GN=EFR3A PE=1 SV=1;sp|Q14156-2|EFR3A_HUMAN Isoform 2 of Protein EFR3 homolog A OS=Homo sapiens OX=9606 GN=EFR3A;sp|Q14156|EFR3A_HUMAN Protein EFR3 homolog A OS=Homo sapiens OX=96	9	13	13	13	7	10	10	8	7	7	7	10	10	8	7	7	8	8	10	7	10	10	8	7	7	21.7	21.7	21.7	96.13	848	848;785;821;777;133;652;782;728;817	0	17.545	By MS/MS	By MS/MS	By MS/MS	By MS/MS	By MS/MS	By MS/MS	11.1	14.9
	A0A1B0GV09;Q9H9B1;Q9H9B1-3;A0A0C4DGF8;A0A1B0GU48;Q9H9B1-4;A0A1W2PPZ7;A0A1B0GWF6;A0A0D9SEQ1;A0A1B0GVZ8;A0A1B0GUD1;A0A1B0GW12;A0A0D9SER9;A0A0D9SFX4;A0A1B0GW79	A0A1B0GV09;Q9H9B1;Q9H9B1-3;A0A0C4DGF8;A0A1B0GU48;Q9H9B1-4	12;12;9;7;7;7;4;2;2;2;2;1;1;1;1	12;12;9;7;7;7;4;2;2;2;2;1;1;1;1	12;12;9;7;7;7;4;2;2;2;2;1;1;1;1	Histone-lysine N-methyltransferase EHMT1	EHMT1	tr|A0A1B0GV09|A0A1B0GV09_HUMAN Histone-lysine N-methyltransferase EHMT1 OS=Homo sapiens OX=9606 GN=EHMT1 PE=1 SV=1;sp|Q9H9B1|EHMT1_HUMAN Histone-lysine N-methyltransferase EHMT1 OS=Homo sapiens OX=9606 GN=EHMT1 PE=1 SV=4;sp|Q9H9B1-3|EHMT1_HUMAN Isoform 3 o	15	12	12	12	7	7	5	6	8	6	7	7	5	6	8	6	5	7	5	7	7	5	6	8	6	11.8	11.8	11.8	138.25	1267	1267;1298;1184;803;981;808;394;370;432;543;556;126;230;268;277	0	25.753	By MS/MS	By MS/MS	By MS/MS	By MS/MS	By MS/MS	By MS/MS	5.3	6.6
	A0A1B0GV47;Q7Z4S6-6;Q7Z4S6-3;Q7Z4S6-5;Q7Z4S6-2;Q7Z4S6;Q7Z4S6-4;H0YHT2;H0YI78;H0YIM7;H0YIM6;H0YHG9;Q86VH2-3;Q86VH2-2;Q86VH2	A0A1B0GV47;Q7Z4S6-6;Q7Z4S6-3;Q7Z4S6-5;Q7Z4S6-2;Q7Z4S6;Q7Z4S6-4;H0YHT2	16;16;16;16;16;16;16;8;6;4;2;1;1;1;1	16;16;16;16;16;16;16;8;6;4;2;1;1;1;1	14;14;14;14;14;14;14;8;6;2;2;1;0;0;0	Kinesin-like protein KIF21A	KIF21A	tr|A0A1B0GV47|A0A1B0GV47_HUMAN Kinesin-like protein KIF21A (Fragment) OS=Homo sapiens OX=9606 GN=KIF21A PE=1 SV=1;sp|Q7Z4S6-6|KI21A_HUMAN Isoform 6 of Kinesin-like protein KIF21A OS=Homo sapiens OX=9606 GN=KIF21A;sp|Q7Z4S6-3|KI21A_HUMAN Isoform 3 of Kinesi	15	16	16	14	12	11	10	10	11	10	12	11	10	10	11	10	4	7	6	10	9	8	9	9	8	18.5	18.5	15.8	184.71	1653	1653;1621;1627;1637;1661;1674;1675;975;655;290;475;138;1304;1335;1401	0	92.464	By MS/MS	By MS/MS	By MS/MS	By MS/MS	By MS/MS	By MS/MS	14.3	13.3
	A0A1B0GV70;Q96N21;Q96N21-2;I3L4S7	A0A1B0GV70;Q96N21;Q96N21-2	4;4;3;1	4;4;3;1	4;4;3;1	AP-4 complex accessory subunit tepsin	ENTHD2	tr|A0A1B0GV70|A0A1B0GV70_HUMAN AP-4 complex accessory subunit Tepsin OS=Homo sapiens OX=9606 GN=TEPSIN PE=1 SV=1;sp|Q96N21|AP4AT_HUMAN AP-4 complex accessory subunit Tepsin OS=Homo sapiens OX=9606 GN=TEPSIN PE=1 SV=1;sp|Q96N21-2|AP4AT_HUMAN Isoform 2 of AP	4	4	4	4	2	2	2	1	1	0	2	2	2	1	1	0	1	2	2	2	2	2	1	1	0	12.3	12.3	12.3	62.041	593	593;525;441;113	0	12.227	By matching	By MS/MS	By MS/MS	By matching	By MS/MS		6.9	5.4
	Q13286;H3BNK7;Q13286-3;Q13286-2;A0A1B0GWD3;Q13286-4;Q13286-5;A0A1B0GV71;A0A1B0GW34;H3BR00;Q9UBD8;Q13286-7;B4DFF3;O95086;Q2TA70;H3BPL0;A0A1B0GWH8;A0A1B0GV41;H3BQ48;A0A1B0GUU4;O95090;Q9UP10;Q9UBH5;A0A0D9SF04;Q13286-6;H3BR84	Q13286;H3BNK7;Q13286-3;Q13286-2;A0A1B0GWD3;Q13286-4;Q13286-5;A0A1B0GV71;A0A1B0GW34;H3BR00;Q9UBD8;Q13286-7;B4DFF3;O95086	3;3;3;3;3;3;3;3;3;3;3;2;2;2;1;1;1;1;1;1;1;1;1;1;1;1	3;3;3;3;3;3;3;3;3;3;3;2;2;2;1;1;1;1;1;1;1;1;1;1;1;1	3;3;3;3;3;3;3;3;3;3;3;2;2;2;1;1;1;1;1;1;1;1;1;1;1;1	Battenin	CLN3	sp|Q13286|CLN3_HUMAN Battenin OS=Homo sapiens OX=9606 GN=CLN3 PE=1 SV=1;tr|H3BNK7|H3BNK7_HUMAN Battenin (Fragment) OS=Homo sapiens OX=9606 GN=CLN3 PE=1 SV=2;sp|Q13286-3|CLN3_HUMAN Isoform 3 of Battenin OS=Homo sapiens OX=9606 GN=CLN3;sp|Q13286-2|CLN3_HUMAN	26	3	3	3	2	3	3	3	3	3	2	3	3	3	3	3	2	1	1	2	3	3	3	3	3	11.4	11.4	11.4	47.622	438	438;228;421;390;399;321;253;370;363;155;181;414;384;336;360;74;52;269;176;182;167;131;105;82;339;176	0	18.687	By MS/MS	By MS/MS	By MS/MS	By MS/MS	By MS/MS	By MS/MS	8.7	11.4
	A0A1B0GV75;A0A1B0GVF3;P23786;A0A1B0GTB8;A0A1B0GWC0;A0A1B0GUD9;A0A1B0GTM0;A0A1B0GTL9;A0A1B0GUB8	A0A1B0GV75;A0A1B0GVF3;P23786;A0A1B0GTB8;A0A1B0GWC0	12;12;12;11;11;2;2;1;1	12;12;12;11;11;2;2;1;1	12;12;12;11;11;2;2;1;1	Carnitine O-palmitoyltransferase 2, mitochondrial	CPT2	tr|A0A1B0GV75|A0A1B0GV75_HUMAN Carnitine O-palmitoyltransferase 2, mitochondrial OS=Homo sapiens OX=9606 GN=CPT2 PE=1 SV=1;tr|A0A1B0GVF3|A0A1B0GVF3_HUMAN Carnitine O-palmitoyltransferase 2, mitochondrial OS=Homo sapiens OX=9606 GN=CPT2 PE=1 SV=1;sp|P23786|	9	12	12	12	8	11	8	9	9	10	8	11	8	9	9	10	7	7	8	8	11	8	9	9	10	26.9	26.9	26.9	67.171	598	598;670;658;635;647;81;223;54;72	0	79.723	By MS/MS	By MS/MS	By MS/MS	By MS/MS	By MS/MS	By MS/MS	20.9	25.1
	A0A1B0GVD5;A0A1B0GWE8;P07339;F8W787;A0A1B0GW44;A0A1B0GV23;C9JH19;A0A1B0GVP3;F8WD96;A0A1B0GVF1	A0A1B0GVD5;A0A1B0GWE8;P07339;F8W787;A0A1B0GW44;A0A1B0GV23;C9JH19;A0A1B0GVP3;F8WD96	18;18;18;17;17;17;17;16;10;1	18;18;18;17;17;17;17;16;10;1	1;1;1;1;1;1;1;1;0;0	Cathepsin D;Cathepsin D light chain;Cathepsin D heavy chain	CTSD	tr|A0A1B0GVD5|A0A1B0GVD5_HUMAN Cathepsin D OS=Homo sapiens OX=9606 GN=CTSD PE=1 SV=1;tr|A0A1B0GWE8|A0A1B0GWE8_HUMAN Cathepsin D OS=Homo sapiens OX=9606 GN=CTSD PE=1 SV=1;sp|P07339|CATD_HUMAN Cathepsin D OS=Homo sapiens OX=9606 GN=CTSD PE=1 SV=1;tr|F8W787|F	10	18	18	1	13	16	14	14	15	16	13	16	14	14	15	16	16	15	15	1	1	1	1	1	1	53.5	53.5	2	44.237	409	409;410;412;377;405;406;451;405;276;73	0	147.29	By MS/MS	By MS/MS	By MS/MS	By MS/MS	By MS/MS	By MS/MS	35.7	43.8
	CON__P13645;A0A1B0GVI3;P13645;CON__Q148H6;CON__Q7Z3Y7;Q7Z3Y7;CON__Q7Z3Z0;CON__Q7Z3Y8;Q7Z3Z0;Q7Z3Y8	CON__P13645;A0A1B0GVI3;P13645	8;8;8;3;3;3;2;2;2;2	5;5;5;1;1;1;1;1;1;1	5;5;5;1;1;1;1;1;1;1	Keratin, type I cytoskeletal 10	KRT10	;tr|A0A1B0GVI3|A0A1B0GVI3_HUMAN Keratin, type I cytoskeletal 10 OS=Homo sapiens OX=9606 GN=KRT10 PE=1 SV=2;sp|P13645|K1C10_HUMAN Keratin, type I cytoskeletal 10 OS=Homo sapiens OX=9606 GN=KRT10 PE=1 SV=6	10	8	5	5	5	5	3	5	5	6	3	3	1	2	2	3	4	1	1	3	3	1	2	2	3	16.7	12.8	12.8	59.51	593	593;624;584;464;486;464;450;459;450;459	0	23.137	By MS/MS	By MS/MS	By matching	By MS/MS	By MS/MS	By MS/MS	9.1	9.1
	A0A1B0GVI7;A0A2R8Y7G1;P35869;E5RGQ2;A0A494BZY4;G3V143;E5RFG4;A0A7I2PK40;A9YTQ3;A9YTQ3-3;A9YTQ3-2	A0A1B0GVI7;A0A2R8Y7G1;P35869	7;7;7;1;1;1;1;1;1;1;1	7;7;7;1;1;1;1;1;1;1;1	7;7;7;1;1;1;1;1;1;1;1	Aryl hydrocarbon receptor	AHR	tr|A0A1B0GVI7|A0A1B0GVI7_HUMAN Aryl hydrocarbon receptor (Fragment) OS=Homo sapiens OX=9606 PE=4 SV=1;tr|A0A2R8Y7G1|A0A2R8Y7G1_HUMAN Aryl hydrocarbon receptor OS=Homo sapiens OX=9606 GN=AHR PE=1 SV=1;sp|P35869|AHR_HUMAN Aryl hydrocarbon receptor OS=Homo sa	11	7	7	7	2	3	6	3	2	1	2	3	6	3	2	1	4	6	5	2	3	6	3	2	1	15.3	15.3	15.3	90.58	797	797;833;848;81;92;139;157;697;701;715;719	0	40.353	By MS/MS	By MS/MS	By MS/MS	By MS/MS	By MS/MS	By matching	5.8	7.7
	A0A1B0GVL4;E7EUR8;P78312-4;P78312-6;P78312-2;P78312-5;P78312;D6RFZ4;P78312-3	A0A1B0GVL4;E7EUR8;P78312-4;P78312-6;P78312-2;P78312-5;P78312	5;4;4;4;4;4;4;2;2	5;4;4;4;4;4;4;2;2	5;4;4;4;4;4;4;2;2	Protein FAM193A	FAM193A	tr|A0A1B0GVL4|A0A1B0GVL4_HUMAN Protein FAM193A OS=Homo sapiens OX=9606 GN=FAM193A PE=1 SV=1;tr|E7EUR8|E7EUR8_HUMAN Protein FAM193A (Fragment) OS=Homo sapiens OX=9606 GN=FAM193A PE=1 SV=1;sp|P78312-4|F193A_HUMAN Isoform 4 of Protein FAM193A OS=Homo sapiens	9	5	5	5	1	2	3	3	3	2	1	2	3	3	3	2	1	2	1	1	2	3	3	3	2	5.4	5.4	5.4	166.37	1515	1515;1006;1119;1211;1224;1246;1265;804;792	0	34.011	By MS/MS	By MS/MS	By MS/MS	By MS/MS	By MS/MS	By MS/MS	0.7	2.9
	A0A1B0GVP4	A0A1B0GVP4	1	1	1			tr|A0A1B0GVP4|A0A1B0GVP4_HUMAN Ligand-dependent nuclear receptor corepressor-like protein OS=Homo sapiens OX=9606 GN=LCORL PE=1 SV=1	1	1	1	1	0	0	0	0	0	0	0	0	0	0	0	0	0	1	0	0	0	0	0	0	0	0.8	0.8	0.8	211.48	1871	1871	0.0010727	2.0214							0	0
	A0A1B0GVQ2;Q96MI9	A0A1B0GVQ2;Q96MI9	1;1	1;1	1;1	Cytosolic carboxypeptidase 4	AGBL1	tr|A0A1B0GVQ2|A0A1B0GVQ2_HUMAN Cytosolic carboxypeptidase 4 OS=Homo sapiens OX=9606 GN=AGBL1 PE=3 SV=2;sp|Q96MI9|CBPC4_HUMAN Cytosolic carboxypeptidase 4 OS=Homo sapiens OX=9606 GN=AGBL1 PE=1 SV=3	2	1	1	1	0	0	0	0	1	0	0	0	0	0	1	0	0	0	0	0	0	0	0	1	0	1.5	1.5	1.5	125.67	1121	1121;1112	1	-2					By MS/MS		0	0
	A0A1B0GWF2;A0A1B0GVQ5;P61764;P61764-2;A0A2R8Y5D4;A0A0D9SG72;A0A1B0GTP9;A0A1B0GW76;A0A0D9SFQ7;A0A0D9SFW6;A0A0D9SEP9;A0A0D9SEH5;A0A1B0GTD8;A0A1B0GVV9;A0A096LP33;A0A096LP52	A0A1B0GWF2;A0A1B0GVQ5;P61764;P61764-2;A0A2R8Y5D4;A0A0D9SG72;A0A1B0GTP9;A0A1B0GW76	16;16;16;16;15;15;15;11;5;5;4;4;2;2;1;1	16;16;16;16;15;15;15;11;5;5;4;4;2;2;1;1	16;16;16;16;15;15;15;11;5;5;4;4;2;2;1;1	Syntaxin-binding protein 1	STXBP1	tr|A0A1B0GWF2|A0A1B0GWF2_HUMAN Syntaxin-binding protein 1 OS=Homo sapiens OX=9606 GN=STXBP1 PE=1 SV=1;tr|A0A1B0GVQ5|A0A1B0GVQ5_HUMAN Syntaxin-binding protein 1 OS=Homo sapiens OX=9606 GN=STXBP1 PE=1 SV=1;sp|P61764|STXB1_HUMAN Syntaxin-binding protein 1 OS=	16	16	16	16	10	11	9	11	10	10	10	11	9	11	10	10	13	12	11	10	11	9	11	10	10	38.9	38.9	38.9	65.215	574	574;577;594;603;580;580;589;360;147;149;100;102;69;126;75;119	0	62.575	By MS/MS	By MS/MS	By MS/MS	By MS/MS	By MS/MS	By MS/MS	25.6	28.4
	A0A1B0GW05;Q2PZI1;H7C3M5;H7C1I8;Q6NUT2	A0A1B0GW05;Q2PZI1	6;5;1;1;1	6;5;1;1;1	6;5;1;1;1	Probable C-mannosyltransferase DPY19L1	DPY19L1	tr|A0A1B0GW05|A0A1B0GW05_HUMAN Probable C-mannosyltransferase DPY19L1 OS=Homo sapiens OX=9606 GN=DPY19L1 PE=1 SV=1;sp|Q2PZI1|D19L1_HUMAN Probable C-mannosyltransferase DPY19L1 OS=Homo sapiens OX=9606 GN=DPY19L1 PE=2 SV=1	5	6	6	6	3	4	5	3	3	4	3	4	5	3	3	4	3	3	3	3	4	5	3	3	4	10.8	10.8	10.8	84.533	748	748;675;83;206;758	0	13.38	By MS/MS	By MS/MS	By MS/MS	By MS/MS	By MS/MS	By MS/MS	4.8	7.5
	A0A1B0GW23;Q03154;A0A1B0GU86;Q03154-4;C9JMV9;Q03154-2;Q03154-3;A0A1B0GV31;A0A1B0GVA5;F8WC59;C9JYZ0;A0A1B0GTG3;A0A1B0GVZ3;A0A1B0GVG0;A0A1B0GU36;A0A1B0GUT4	A0A1B0GW23;Q03154;A0A1B0GU86;Q03154-4;C9JMV9;Q03154-2;Q03154-3;A0A1B0GV31	13;13;12;12;11;11;10;7;6;5;5;2;1;1;1;1	13;13;12;12;11;11;10;7;6;5;5;2;1;1;1;1	13;13;12;12;11;11;10;7;6;5;5;2;1;1;1;1	Aminoacylase-1	ACY1;ABHD14A-ACY1	tr|A0A1B0GW23|A0A1B0GW23_HUMAN N-acyl-L-amino-acid amidohydrolase (Fragment) OS=Homo sapiens OX=9606 GN=ABHD14A-ACY1 PE=3 SV=1;sp|Q03154|ACY1_HUMAN Aminoacylase-1 OS=Homo sapiens OX=9606 GN=ACY1 PE=1 SV=1;tr|A0A1B0GU86|A0A1B0GU86_HUMAN N-acyl-L-amino-acid	16	13	13	13	10	8	10	10	10	10	10	8	10	10	10	10	12	12	12	10	8	10	10	10	10	33.8	33.8	33.8	65.332	586	586;408;373;373;509;336;343;275;264;201;228;113;39;66;74;103	0	108.65	By MS/MS	By MS/MS	By MS/MS	By MS/MS	By MS/MS	By MS/MS	28.5	24.1
	A0A1C7CYX1;A0A0A0MSU2;Q6PJG2;H7C1L3	A0A1C7CYX1;A0A0A0MSU2;Q6PJG2	7;6;6;2	7;6;6;2	7;6;6;2	ELM2 and SANT domain-containing protein 1	ELMSAN1	tr|A0A1C7CYX1|A0A1C7CYX1_HUMAN Mitotic deacetylase-associated SANT domain protein OS=Homo sapiens OX=9606 GN=MIDEAS PE=1 SV=1;tr|A0A0A0MSU2|A0A0A0MSU2_HUMAN Mitotic deacetylase-associated SANT domain protein (Fragment) OS=Homo sapiens OX=9606 GN=MIDEAS PE=	4	7	7	7	5	4	4	4	4	4	5	4	4	4	4	4	3	3	3	5	4	4	4	4	4	10.8	10.8	10.8	120.73	1099	1099;1018;1045;445	0	12.359	By MS/MS	By MS/MS	By MS/MS	By matching	By MS/MS	By MS/MS	7.6	6
	A0A1C7CYX9;Q16555;Q16555-2;E5RFU4;D6RF19	A0A1C7CYX9;Q16555;Q16555-2	28;24;23;4;1	28;24;23;4;1	24;20;20;2;0	Dihydropyrimidinase-related protein 2	DPYSL2	tr|A0A1C7CYX9|A0A1C7CYX9_HUMAN Dihydropyrimidinase-related protein 2 OS=Homo sapiens OX=9606 GN=DPYSL2 PE=1 SV=1;sp|Q16555|DPYL2_HUMAN Dihydropyrimidinase-related protein 2 OS=Homo sapiens OX=9606 GN=DPYSL2 PE=1 SV=1;sp|Q16555-2|DPYL2_HUMAN Isoform 2 of Di	5	28	28	24	16	13	12	14	12	15	16	13	12	14	12	15	26	27	26	14	11	11	13	12	14	62.5	62.5	55.4	73.502	677	677;572;536;170;92	0	323.31	By MS/MS	By MS/MS	By MS/MS	By MS/MS	By MS/MS	By MS/MS	36	28.5
	A0A1C7CYZ1;Q8TD08-2;Q8TD08-3;Q8TD08	A0A1C7CYZ1;Q8TD08-2;Q8TD08-3;Q8TD08	1;1;1;1	1;1;1;1	1;1;1;1	Mitogen-activated protein kinase 15	MAPK15	tr|A0A1C7CYZ1|A0A1C7CYZ1_HUMAN Mitogen-activated protein kinase 15 (Fragment) OS=Homo sapiens OX=9606 GN=MAPK15 PE=1 SV=1;sp|Q8TD08-2|MK15_HUMAN Isoform 2 of Mitogen-activated protein kinase 15 OS=Homo sapiens OX=9606 GN=MAPK15;sp|Q8TD08-3|MK15_HUMAN Isofo	4	1	1	1	1	1	1	1	1	1	1	1	1	1	1	1	1	1	1	1	1	1	1	1	1	2.9	2.9	2.9	30.955	276	276;254;277;544	0.0013351	1.9429	By MS/MS	By MS/MS	By MS/MS	By MS/MS	By MS/MS	By MS/MS	2.9	2.9
	Q9BWM7;A0A1P0AYU5;S4R3N9	Q9BWM7;A0A1P0AYU5;S4R3N9	14;14;8	14;14;8	13;13;8	Sideroflexin-3	SFXN3	sp|Q9BWM7|SFXN3_HUMAN Sideroflexin-3 OS=Homo sapiens OX=9606 GN=SFXN3 PE=1 SV=3;tr|A0A1P0AYU5|A0A1P0AYU5_HUMAN Sidoreflexin OS=Homo sapiens OX=9606 GN=SFXN3 PE=1 SV=1;tr|S4R3N9|S4R3N9_HUMAN Sideroflexin-3 OS=Homo sapiens OX=9606 GN=SFXN3 PE=1 SV=1	3	14	14	13	8	8	7	8	7	7	8	8	7	8	7	7	14	14	13	7	7	6	7	6	6	60.4	60.4	54.5	35.503	321	321;325;177	0	136.58	By MS/MS	By MS/MS	By MS/MS	By MS/MS	By MS/MS	By MS/MS	31.8	31.8
	A0A1W2PR66;A0A1W2PNF0;A0A1W2PQ13;A0A1W2PQ60;A0A1W2PNY6;A0A1W2PPH4;A0A1W2PPG9;A0A1W2PPE6;A0A1W2PQD6;A0A1W2PQH2;A0A1W2PRT7;A0A1W2PSD1;A0A1W2PS45;A0A1W2PRN3;A0A1W2PS77;A0A1W2PQL8;A0A1W2PSA9;Q9Y2D2;Q9Y2D2-2;Q9Y2D2-3	A0A1W2PR66;A0A1W2PNF0;A0A1W2PQ13;A0A1W2PQ60;A0A1W2PNY6;A0A1W2PPH4;A0A1W2PPG9;A0A1W2PPE6;A0A1W2PQD6;A0A1W2PQH2;A0A1W2PRT7;A0A1W2PSD1;A0A1W2PS45;A0A1W2PRN3;A0A1W2PS77;A0A1W2PQL8;A0A1W2PSA9;Q9Y2D2;Q9Y2D2-2;Q9Y2D2-3	1;1;1;1;1;1;1;1;1;1;1;1;1;1;1;1;1;1;1;1	1;1;1;1;1;1;1;1;1;1;1;1;1;1;1;1;1;1;1;1	1;1;1;1;1;1;1;1;1;1;1;1;1;1;1;1;1;1;1;1	UDP-N-acetylglucosamine transporter	SLC35A3	tr|A0A1W2PR66|A0A1W2PR66_HUMAN UDP-N-acetylglucosamine transporter OS=Homo sapiens OX=9606 GN=SLC35A3 PE=1 SV=1;tr|A0A1W2PNF0|A0A1W2PNF0_HUMAN UDP-N-acetylglucosamine transporter OS=Homo sapiens OX=9606 GN=SLC35A3 PE=1 SV=1;tr|A0A1W2PQ13|A0A1W2PQ13_HUMAN U	20	1	1	1	1	1	1	1	1	1	1	1	1	1	1	1	1	1	1	1	1	1	1	1	1	9.7	9.7	9.7	17.39	155	155;287;689;328;318;315;307;299;218;296;284;269;266;257;243;228;713;325;367;220	0	19.101	By matching	By MS/MS	By matching	By MS/MS	By MS/MS	By MS/MS	9.7	9.7
	Q969N2;A0A1W2PNP0;Q969N2-5;A0A1W2PPS0;A0A1W2PPC3;A0A1W2PP57;A0A1W2PP53;Q969N2-4;Q969N2-2;A0A1W2PPR6;A0A1W2PPQ7;A0A1W2PQ52;Q969N2-6;A0A1W2PQN1;A0A1W2PRZ8;A0A1W2PR92;A0A1W2PP13;A0A1W2PQY1;A0A1W2PPK4;A0A1W2PRH2;A0A1W2PRV7;Q969N2-3;A0A1W2PNW9;H7C2Y2;A0A1W2PSC5;A0A1W2PRG1;A0A1W2PQ29;A0A1W2PPI8;A0A1W2PPU8;A0A1W2PRH8;A0A1W2PQL3;A0A1W2PP98;A0A1W2PNS2;A0A1W2PNZ5;A0A1W2PP03;B7Z7C5;A0A1W2PR22;A0A1W2PRB4;A0A…	Q969N2;A0A1W2PNP0;Q969N2-5;A0A1W2PPS0;A0A1W2PPC3;A0A1W2PP57;A0A1W2PP53;Q969N2-4;Q969N2-2;A0A1W2PPR6;A0A1W2PPQ7;A0A1W2PQ52;Q969N2-6;A0A1W2PQN1;A0A1W2PRZ8;A0A1W2PR92;A0A1W2PP13;A0A1W2PQY1	14;14;14;13;13;13;13;13;12;10;10;9;9;9;9;8;8;8;6;5;5;5;5;5;5;5;5;5;4;4;4;4;4;4;4;4;4;3;3;3;3;3;2;1;1	14;14;14;13;13;13;13;13;12;10;10;9;9;9;9;8;8;8;6;5;5;5;5;5;5;5;5;5;4;4;4;4;4;4;4;4;4;3;3;3;3;3;2;1;1	14;14;14;13;13;13;13;13;12;10;10;9;9;9;9;8;8;8;6;5;5;5;5;5;5;5;5;5;4;4;4;4;4;4;4;4;4;3;3;3;3;3;2;1;1	GPI transamidase component PIG-T	PIGT	sp|Q969N2|PIGT_HUMAN GPI transamidase component PIG-T OS=Homo sapiens OX=9606 GN=PIGT PE=1 SV=1;tr|A0A1W2PNP0|A0A1W2PNP0_HUMAN GPI transamidase component PIG-T (Fragment) OS=Homo sapiens OX=9606 GN=PIGT PE=1 SV=1;sp|Q969N2-5|PIGT_HUMAN Isoform 5 of GPI tra	45	14	14	14	10	4	9	8	6	5	10	4	9	8	6	5	9	9	8	10	4	9	8	6	5	32	32	32	65.699	578	578;580;522;505;499;495;441;476;384;532;393;318;511;329;429;432;354;213;144;316;331;367;240;275;128;232;300;314;242;203;198;191;183;140;128;123;116;96;171;145;136;101;78;77;61	0	53.407	By MS/MS	By MS/MS	By MS/MS	By MS/MS	By MS/MS	By MS/MS	22.3	9
	A0A1W2PNR9;Q9Y5U9	A0A1W2PNR9;Q9Y5U9	2;2	2;2	2;2	Immediate early response 3-interacting protein 1	IER3IP1	tr|A0A1W2PNR9|A0A1W2PNR9_HUMAN Immediate early response 3-interacting protein 1 OS=Homo sapiens OX=9606 GN=IER3IP1 PE=1 SV=1;sp|Q9Y5U9|IR3IP_HUMAN Immediate early response 3-interacting protein 1 OS=Homo sapiens OX=9606 GN=IER3IP1 PE=1 SV=1	2	2	2	2	1	1	1	1	1	0	1	1	1	1	1	0	1	2	1	1	1	1	1	1	0	40.6	40.6	40.6	7.6079	69	69;82	0	31.978	By matching	By matching	By matching	By matching	By matching		29	29
	A0A1W2PNV4;E9PF58;F8WFD3	A0A1W2PNV4	31;14;1	31;14;1	0;0;0			tr|A0A1W2PNV4|A0A1W2PNV4_HUMAN Uncharacterized protein OS=Homo sapiens OX=9606 PE=3 SV=1	3	31	31	0	24	21	21	21	23	22	24	21	21	21	23	22	28	26	28	0	0	0	0	0	0	50.9	50.9	0	75.872	684	684;279;53	0	323.31	By MS/MS	By MS/MS	By MS/MS	By MS/MS	By MS/MS	By MS/MS	47.5	43
	A0A494C0T4;A0A1W2PNW1;H0YJH6;P42226;P42226-3;P42226-2;G3V5I8;G3V370;G3V5K5;G3V568;Q5FBW6;G3V2L2;G3V2M3;G3V2H4	A0A494C0T4;A0A1W2PNW1;H0YJH6;P42226;P42226-3;P42226-2	11;11;11;11;10;8;3;3;3;2;1;1;1;1	11;11;11;11;10;8;3;3;3;2;1;1;1;1	11;11;11;11;10;8;3;3;3;2;1;1;1;1	Signal transducer and activator of transcription 6	STAT6	tr|A0A494C0T4|A0A494C0T4_HUMAN Signal transducer and activator of transcription OS=Homo sapiens OX=9606 GN=STAT6 PE=1 SV=1;tr|A0A1W2PNW1|A0A1W2PNW1_HUMAN Signal transducer and activator of transcription (Fragment) OS=Homo sapiens OX=9606 GN=STAT6 PE=1 SV=2	14	11	11	11	5	8	8	7	6	7	5	8	8	7	6	7	9	11	8	5	8	8	7	6	7	20.6	20.6	20.6	80.305	720	720;797;865;847;737;673;141;154;159;144;38;64;74;104	0	54.332	By MS/MS	By MS/MS	By MS/MS	By MS/MS	By MS/MS	By MS/MS	10	15.8
	A0A1W2PNX8;Q9H3U1-2;Q9H3U1;Q9H3U1-3	A0A1W2PNX8;Q9H3U1-2;Q9H3U1	32;32;32;9	32;32;32;9	32;32;32;9	Protein unc-45 homolog A	UNC45A	tr|A0A1W2PNX8|A0A1W2PNX8_HUMAN Protein unc-45 homolog A OS=Homo sapiens OX=9606 GN=UNC45A PE=1 SV=1;sp|Q9H3U1-2|UN45A_HUMAN Isoform 2 of Protein unc-45 homolog A OS=Homo sapiens OX=9606 GN=UNC45A;sp|Q9H3U1|UN45A_HUMAN Protein unc-45 homolog A OS=Homo sapie	4	32	32	32	24	18	23	21	21	19	24	18	23	21	21	19	19	22	18	24	18	23	21	21	19	36.9	36.9	36.9	118.39	1084	1084;929;944;222	0	190.55	By MS/MS	By MS/MS	By MS/MS	By MS/MS	By MS/MS	By MS/MS	31.1	23.3
	Q96EB1;A0A1W2PRF0;A0A1W2PRF5;A0A1W2PR08;A0A1X7SBS0;A0A1W2PS93;A0A1W2PPP6;G5E9D4;A0A1W2PRJ0;A0A1W2PQZ6;A0A1W2PNY5;Q96EB1-3;Q96EB1-2;A0A1W2PP47;A0A1W2PNW2;A0A1W2PQA7;E9PPJ9	Q96EB1;A0A1W2PRF0;A0A1W2PRF5;A0A1W2PR08;A0A1X7SBS0;A0A1W2PS93;A0A1W2PPP6;G5E9D4;A0A1W2PRJ0;A0A1W2PQZ6;A0A1W2PNY5;Q96EB1-3;Q96EB1-2;A0A1W2PP47;A0A1W2PNW2;A0A1W2PQA7	6;6;6;6;6;6;6;6;6;6;6;6;6;5;3;3;1	6;6;6;6;6;6;6;6;6;6;6;6;6;5;3;3;1	6;6;6;6;6;6;6;6;6;6;6;6;6;5;3;3;1	Elongator complex protein 4	ELP4	sp|Q96EB1|ELP4_HUMAN Elongator complex protein 4 OS=Homo sapiens OX=9606 GN=ELP4 PE=1 SV=2;tr|A0A1W2PRF0|A0A1W2PRF0_HUMAN Elongator complex protein 4 OS=Homo sapiens OX=9606 GN=ELP4 PE=1 SV=1;tr|A0A1W2PRF5|A0A1W2PRF5_HUMAN Elongator complex protein 4 OS=Ho	17	6	6	6	3	4	4	3	4	4	3	4	4	3	4	4	3	4	4	3	4	4	3	4	4	20.5	20.5	20.5	46.587	424	424;395;475;450;425;425;424;535;396;392;386;476;535;359;234;265;185	0	10.535	By MS/MS	By MS/MS	By MS/MS	By MS/MS	By MS/MS	By MS/MS	8.7	13.7
	A0A1W2PNZ9;Q15652-3;Q15652;H7BXU7;Q15652-2	A0A1W2PNZ9;Q15652-3;Q15652;H7BXU7;Q15652-2	6;6;6;3;3	6;6;6;3;3	6;6;6;3;3	Probable JmjC domain-containing histone demethylation protein 2C	JMJD1C	tr|A0A1W2PNZ9|A0A1W2PNZ9_HUMAN Probable JmjC domain-containing histone demethylation protein 2C OS=Homo sapiens OX=9606 GN=JMJD1C PE=1 SV=1;sp|Q15652-3|JHD2C_HUMAN Isoform 3 of Probable JmjC domain-containing histone demethylation protein 2C OS=Homo sapien	5	6	6	6	1	1	1	1	0	1	1	1	1	1	0	1	5	4	3	1	1	1	1	0	1	4	4	4	263.14	2358	2358;2358;2540;956;1480	0	8.8457	By matching	By MS/MS	By matching	By matching		By matching	0.9	0.3
	Q9Y388;A0A1W2PP04;Q5JY83	Q9Y388;A0A1W2PP04;Q5JY83	2;2;1	2;2;1	2;2;1	RNA-binding motif protein, X-linked 2	RBMX2	sp|Q9Y388|RBMX2_HUMAN RNA-binding motif protein, X-linked 2 OS=Homo sapiens OX=9606 GN=RBMX2 PE=1 SV=2;tr|A0A1W2PP04|A0A1W2PP04_HUMAN RNA-binding motif protein, X-linked 2 OS=Homo sapiens OX=9606 GN=RBMX2 PE=1 SV=1;tr|Q5JY83|Q5JY83_HUMAN RNA-binding motif	3	2	2	2	0	1	0	0	0	0	0	1	0	0	0	0	1	2	1	0	1	0	0	0	0	5	5	5	37.335	322	322;276;58	0.0019878	1.8197		By MS/MS					0	2.5
	F8WCQ4;A0A1W2PS40;C9JNP8;A0A1W2PP11;Q9H300-2;Q9H300;H7C0U0	F8WCQ4;A0A1W2PS40;C9JNP8;A0A1W2PP11;Q9H300-2;Q9H300;H7C0U0	4;4;4;4;4;4;2	4;4;4;4;4;4;2	4;4;4;4;4;4;2	Presenilins-associated rhomboid-like protein, mitochondrial;P-beta	PARL	tr|F8WCQ4|F8WCQ4_HUMAN Presenilins-associated rhomboid-like protein, mitochondrial OS=Homo sapiens OX=9606 GN=PARL PE=1 SV=1;tr|A0A1W2PS40|A0A1W2PS40_HUMAN Presenilins-associated rhomboid-like protein, mitochondrial OS=Homo sapiens OX=9606 GN=PARL PE=4 SV=	7	4	4	4	0	3	0	1	1	1	0	3	0	1	1	1	3	2	2	0	3	0	1	1	1	28.9	28.9	28.9	19.605	173	173;177;295;408;329;379;159	0	4.9813		By MS/MS		By matching	By MS/MS	By matching	0	22.5
	A0A1W2PP54;A0A3B3IS63;Q6PF05-2;Q6PF05;Q6PF05-3	A0A1W2PP54;A0A3B3IS63;Q6PF05-2;Q6PF05;Q6PF05-3	1;1;1;1;1	1;1;1;1;1	1;1;1;1;1	Tetratricopeptide repeat protein 23-like	TTC23L	tr|A0A1W2PP54|A0A1W2PP54_HUMAN Tetratricopeptide repeat protein 23-like (Fragment) OS=Homo sapiens OX=9606 GN=TTC23L PE=1 SV=1;tr|A0A3B3IS63|A0A3B3IS63_HUMAN Tetratricopeptide repeat protein 23-like OS=Homo sapiens OX=9606 GN=TTC23L PE=1 SV=1;sp|Q6PF05-2|T	5	1	1	1	1	1	1	1	1	1	1	1	1	1	1	1	0	0	0	1	1	1	1	1	1	3.1	3.1	3.1	40.593	359	359;413;287;361;397	1	-2	By matching	By MS/MS	By matching	By matching	By MS/MS	By MS/MS	3.1	3.1
	A0A1W2PPC6;Q9H3H5-2;Q9H3H5;Q9H3H5-3;F8W681;A0A1W2PQD1;F8WE55;A0A1W2PRR6;A0A1W2PQH0	A0A1W2PPC6;Q9H3H5-2;Q9H3H5;Q9H3H5-3	3;3;3;2;1;1;1;1;1	3;3;3;2;1;1;1;1;1	3;3;3;2;1;1;1;1;1	UDP-N-acetylglucosamine--dolichyl-phosphate N-acetylglucosaminephosphotransferase	DPAGT1	tr|A0A1W2PPC6|A0A1W2PPC6_HUMAN GlcNAc-1-P transferase OS=Homo sapiens OX=9606 GN=DPAGT1 PE=1 SV=1;sp|Q9H3H5-2|GPT_HUMAN Isoform 2 of UDP-N-acetylglucosamine--dolichyl-phosphate N-acetylglucosaminephosphotransferase OS=Homo sapiens OX=9606 GN=DPAGT1;sp|Q9H3	9	3	3	3	2	2	2	2	2	2	2	2	2	2	2	2	2	3	2	2	2	2	2	2	2	6.9	6.9	6.9	42.587	377	377;400;408;301;57;69;95;102;173	0	2.7145	By MS/MS	By MS/MS	By MS/MS	By MS/MS	By MS/MS	By MS/MS	4	4
	A0A1W2PQT3;A0A1W2PPH1;A0A1W2PQY8;P23368;A0A1W2PR68;A0A1W2PQF8;A0A1W2PQH3;P23368-2;A0A1W2PQ37;A0A1W2PRS2;A0A1W2PRY9;A0A1W2PQH4;A0A1W2PRH1;A0A1W2PPY2	A0A1W2PQT3;A0A1W2PPH1;A0A1W2PQY8;P23368;A0A1W2PR68;A0A1W2PQF8;A0A1W2PQH3;P23368-2;A0A1W2PQ37	18;18;18;18;17;16;16;16;14;5;5;5;4;1	18;18;18;18;17;16;16;16;14;5;5;5;4;1	18;18;18;18;17;16;16;16;14;5;5;5;4;1	NAD-dependent malic enzyme, mitochondrial	ME2	tr|A0A1W2PQT3|A0A1W2PQT3_HUMAN Malic enzyme OS=Homo sapiens OX=9606 GN=ME2 PE=1 SV=1;tr|A0A1W2PPH1|A0A1W2PPH1_HUMAN Malic enzyme OS=Homo sapiens OX=9606 GN=ME2 PE=1 SV=1;tr|A0A1W2PQY8|A0A1W2PQY8_HUMAN Malic enzyme OS=Homo sapiens OX=9606 GN=ME2 PE=1 SV=1;s	14	18	18	18	12	9	11	9	11	11	12	9	11	9	11	11	14	12	14	12	9	11	9	11	11	47.9	47.9	47.9	59.787	536	536;546;565;584;530;480;547;479;443;132;133;133;83;55	0	124.27	By MS/MS	By MS/MS	By MS/MS	By MS/MS	By MS/MS	By MS/MS	38.4	27.2
	J3QT87;A0A1W2PPJ5;Q96SW2-2;Q96SW2;J3QT51	J3QT87;A0A1W2PPJ5;Q96SW2-2;Q96SW2	3;3;3;3;1	3;3;3;3;1	3;3;3;3;1	Protein cereblon	CRBN	tr|J3QT87|J3QT87_HUMAN Protein cereblon (Fragment) OS=Homo sapiens OX=9606 GN=CRBN PE=1 SV=1;tr|A0A1W2PPJ5|A0A1W2PPJ5_HUMAN Protein cereblon OS=Homo sapiens OX=9606 GN=CRBN PE=1 SV=1;sp|Q96SW2-2|CRBN_HUMAN Isoform 2 of Protein cereblon OS=Homo sapiens OX=9	5	3	3	3	2	2	3	3	3	2	2	2	3	3	3	2	1	3	3	2	2	3	3	3	2	13.5	13.5	13.5	45.341	394	394;490;441;442;228	0	29.783	By MS/MS	By MS/MS	By MS/MS	By matching	By MS/MS	By MS/MS	10.7	9.9
	Q7RTN6;Q7RTN6-5;A0A1W2PPJ9;Q7RTN6-3;Q7RTN6-2;A0A1W2PQF1;A0A1W2PPM8;Q7RTN6-4;Q7RTN6-6;J3QS66;A0A1W2PPG2;A0A1W2PNV7;A0A1W2PP78;A0A1W2PNV1;A0A1W2PR00;A0A1W2PS04;A0A1W2PQE8;Q86YC8;A0A1W2PQ00;J3QRH3;J3QKR7;A0A1W2PRQ6;A0A1W2PR44;A0A1W2PPI1;J3KSK5;J3QQS3;J3KSA2;A0A1W2PRW9;A0A1W2PR65;A0A1W2PQ20	Q7RTN6;Q7RTN6-5;A0A1W2PPJ9;Q7RTN6-3;Q7RTN6-2;A0A1W2PQF1;A0A1W2PPM8;Q7RTN6-4;Q7RTN6-6;J3QS66;A0A1W2PPG2;A0A1W2PNV7;A0A1W2PP78;A0A1W2PNV1;A0A1W2PR00;A0A1W2PS04;A0A1W2PQE8;Q86YC8;A0A1W2PQ00	6;6;6;6;5;5;5;4;4;4;4;4;4;4;4;4;4;3;3;2;1;1;1;1;1;1;1;1;1;1	6;6;6;6;5;5;5;4;4;4;4;4;4;4;4;4;4;3;3;2;1;1;1;1;1;1;1;1;1;1	6;6;6;6;5;5;5;4;4;4;4;4;4;4;4;4;4;3;3;2;1;1;1;1;1;1;1;1;1;1	STE20-related kinase adapter protein alpha	STRADA	sp|Q7RTN6|STRAA_HUMAN STE20-related kinase adapter protein alpha OS=Homo sapiens OX=9606 GN=STRADA PE=1 SV=1;sp|Q7RTN6-5|STRAA_HUMAN Isoform 5 of STE20-related kinase adapter protein alpha OS=Homo sapiens OX=9606 GN=STRADA;tr|A0A1W2PPJ9|A0A1W2PPJ9_HUMAN ST	30	6	6	6	2	4	3	2	1	1	2	4	3	2	1	1	4	3	2	2	4	3	2	1	1	18.1	18.1	18.1	48.368	431	431;373;402;394;348;403;345;299;314;266;343;336;325;154;306;295;285;234;265;55;78;265;194;166;173;234;188;196;231;149	0	7.1043	By MS/MS	By MS/MS	By MS/MS	By MS/MS	By MS/MS	By matching	5.6	11.8
	A0A1W2PPN1;A0A140T9M1;A0A1W2PRA6;A0A140T986;Q29983;A0A024RCL3;A0A140T8Z6;A0A140T9I5;A0A140T9B8;Q96QC4;Q29983-2	A0A1W2PPN1;A0A140T9M1;A0A1W2PRA6;A0A140T986;Q29983	3;2;2;2;2;1;1;1;1;1;1	3;2;2;2;2;1;1;1;1;1;1	3;2;2;2;2;1;1;1;1;1;1	MHC class I polypeptide-related sequence A	MICA	tr|A0A1W2PPN1|A0A1W2PPN1_HUMAN MHC class I polypeptide-related sequence A OS=Homo sapiens OX=9606 GN=MICA PE=1 SV=1;tr|A0A140T9M1|A0A140T9M1_HUMAN MHC class I polypeptide-related sequence A OS=Homo sapiens OX=9606 GN=MICA PE=1 SV=1;tr|A0A1W2PRA6|A0A1W2PRA6	11	3	3	3	0	1	1	0	1	1	0	1	1	0	1	1	3	3	3	0	1	1	0	1	1	11.7	11.7	11.7	43.149	385	385;247;332;342;383;235;245;274;276;332;287	0	9.5485		By matching	By matching		By matching	By MS/MS	0	2.6
	A0A1W2PPX5;A0A1W2PQR6;A0A1W2PQB7;A0A1W2PS43;A0A1W2PRS1;Q14108;A0A1W2PRF6;A0A1W2PPU6;Q14108-2;D6RDG0;A0A1W2PS70;A0A1W2PNX7;A0A1W2PSE4	A0A1W2PPX5;A0A1W2PQR6;A0A1W2PQB7;A0A1W2PS43;A0A1W2PRS1;Q14108;A0A1W2PRF6;A0A1W2PPU6;Q14108-2	6;6;6;6;6;6;5;5;4;1;1;1;1	6;6;6;6;6;6;5;5;4;1;1;1;1	6;6;6;6;6;6;5;5;4;1;1;1;1	Lysosome membrane protein 2	SCARB2	tr|A0A1W2PPX5|A0A1W2PPX5_HUMAN Lysosome membrane protein 2 OS=Homo sapiens OX=9606 GN=SCARB2 PE=1 SV=1;tr|A0A1W2PQR6|A0A1W2PQR6_HUMAN Lysosome membrane protein 2 OS=Homo sapiens OX=9606 GN=SCARB2 PE=1 SV=1;tr|A0A1W2PQB7|A0A1W2PQB7_HUMAN Lysosome membrane p	13	6	6	6	4	4	3	6	6	5	4	4	3	6	6	5	3	3	3	4	4	3	6	6	5	20.1	20.1	20.1	49.204	432	432;449;470;475;519;478;320;438;335;106;141;145;206	0	85.317	By MS/MS	By MS/MS	By MS/MS	By MS/MS	By MS/MS	By MS/MS	16.2	16.2
	A0A1W2PPZ5;P23193;A0A1W2PRL9;P23193-2;E5RIS7;E5RJ93	A0A1W2PPZ5;P23193;A0A1W2PRL9;P23193-2;E5RIS7	6;6;5;5;3;2	6;6;5;5;3;2	6;6;5;5;3;2	Transcription elongation factor A protein 1	TCEA1	tr|A0A1W2PPZ5|A0A1W2PPZ5_HUMAN Transcription elongation factor A protein 1 OS=Homo sapiens OX=9606 GN=TCEA1 PE=1 SV=1;sp|P23193|TCEA1_HUMAN Transcription elongation factor A protein 1 OS=Homo sapiens OX=9606 GN=TCEA1 PE=1 SV=2;tr|A0A1W2PRL9|A0A1W2PRL9_HUMA	6	6	6	6	5	4	4	5	4	5	5	4	4	5	4	5	3	5	4	5	4	4	5	4	5	20.9	20.9	20.9	33.935	301	301;301;280;280;111;90	0	11.082	By MS/MS	By MS/MS	By MS/MS	By MS/MS	By MS/MS	By MS/MS	17.6	15.3
	A0A6Q8PH19;A0A1W2PQA1;Q13127-4;Q13127	A0A6Q8PH19;A0A1W2PQA1;Q13127-4;Q13127	1;1;1;1	1;1;1;1	1;1;1;1	RE1-silencing transcription factor	REST	tr|A0A6Q8PH19|A0A6Q8PH19_HUMAN RE1-silencing transcription factor OS=Homo sapiens OX=9606 GN=REST PE=1 SV=1;tr|A0A1W2PQA1|A0A1W2PQA1_HUMAN RE1-silencing transcription factor OS=Homo sapiens OX=9606 GN=REST PE=1 SV=2;sp|Q13127-4|REST_HUMAN Isoform 4 of RE1-	4	1	1	1	1	0	1	1	1	1	1	0	1	1	1	1	0	0	0	1	0	1	1	1	1	0.9	0.9	0.9	104.26	948	948;1069;1074;1097	0.0009396	2.0417	By matching		By MS/MS	By MS/MS	By MS/MS	By MS/MS	0.9	0
	X6R6F3;A0A1W2PQP6;X6R6S3;Q9BWL3-5;Q9BWL3-3;Q9BWL3-4;Q9BWL3-2;Q9BWL3	X6R6F3;A0A1W2PQP6;X6R6S3;Q9BWL3-5;Q9BWL3-3;Q9BWL3-4;Q9BWL3-2;Q9BWL3	1;1;1;1;1;1;1;1	1;1;1;1;1;1;1;1	1;1;1;1;1;1;1;1	Uncharacterized protein C1orf43	C1orf43	tr|X6R6F3|X6R6F3_HUMAN Protein C1orf43 OS=Homo sapiens OX=9606 GN=C1orf43 PE=1 SV=1;tr|A0A1W2PQP6|A0A1W2PQP6_HUMAN Protein C1orf43 OS=Homo sapiens OX=9606 GN=C1orf43 PE=1 SV=1;tr|X6R6S3|X6R6S3_HUMAN Protein C1orf43 OS=Homo sapiens OX=9606 GN=C1orf43 PE=1 S	8	1	1	1	0	1	0	1	1	1	0	1	0	1	1	1	0	0	0	0	1	0	1	1	1	9	9	9	17.622	155	155;170;235;152;189;201;219;253	0	2.7267		By matching		By MS/MS	By matching	By MS/MS	0	9
	A0A1W2PQS6;A0A2R8Y6L3;F6U211;A0A2R8Y7H1;S4R435;A0A2R8YFH6	A0A1W2PQS6;A0A2R8Y6L3;F6U211;A0A2R8Y7H1;S4R435;A0A2R8YFH6	10;6;6;6;6;6	10;6;6;6;6;6	0;0;0;0;0;0		RPS10;RPS10-NUDT3	tr|A0A1W2PQS6|A0A1W2PQS6_HUMAN RPS10-NUDT3 readthrough OS=Homo sapiens OX=9606 GN=RPS10-NUDT3 PE=3 SV=1;tr|A0A2R8Y6L3|A0A2R8Y6L3_HUMAN RPS10-NUDT3 readthrough (Fragment) OS=Homo sapiens OX=9606 GN=RPS10-NUDT3 PE=3 SV=1;tr|F6U211|F6U211_HUMAN 40S ribosomal	6	10	10	0	9	10	8	9	9	10	9	10	8	9	9	10	8	7	7	0	0	0	0	0	0	36.1	36.1	0	33.14	291	291;121;172;186;198;213	0	51.463	By MS/MS	By MS/MS	By MS/MS	By MS/MS	By MS/MS	By MS/MS	35.7	36.1
	A0A1W2PQV2;P23434;H3BUH9;H3BNV1;A0A1W2PRH4;A0A1W2PPE4;A0A1W2PNX3;A0A1W2PPQ1;A0A1W2PS29	A0A1W2PQV2;P23434;H3BUH9	3;3;2;1;1;1;1;1;1	3;3;2;1;1;1;1;1;1	3;3;2;1;1;1;1;1;1	Glycine cleavage system H protein, mitochondrial	GCSH	tr|A0A1W2PQV2|A0A1W2PQV2_HUMAN Glycine cleavage system H protein, mitochondrial (Fragment) OS=Homo sapiens OX=9606 GN=GCSH PE=1 SV=1;sp|P23434|GCSH_HUMAN Glycine cleavage system H protein, mitochondrial OS=Homo sapiens OX=9606 GN=GCSH PE=1 SV=2;tr|H3BUH9|H	9	3	3	3	3	3	3	3	3	3	3	3	3	3	3	3	2	2	3	3	3	3	3	3	3	67	67	67	10.999	100	100;173;118;105;149;151;162;181;197	0	93.579	By MS/MS	By MS/MS	By MS/MS	By MS/MS	By MS/MS	By MS/MS	67	67
	A0A1W2PQX5;A0A075B739;A0A096LP49-2;A0A096LP49	A0A1W2PQX5;A0A075B739;A0A096LP49-2;A0A096LP49	2;1;1;1	2;1;1;1	2;1;1;1		MGC50722	tr|A0A1W2PQX5|A0A1W2PQX5_HUMAN Coiled-coil domain-containing protein 187 OS=Homo sapiens OX=9606 GN=CCDC187 PE=1 SV=1;tr|A0A075B739|A0A075B739_HUMAN Coiled-coil domain-containing protein 187 OS=Homo sapiens OX=9606 GN=CCDC187 PE=1 SV=2;sp|A0A096LP49-2|CC18	4	2	2	2	1	1	2	0	1	0	1	1	2	0	1	0	1	0	1	1	1	2	0	1	0	0.9	0.9	0.9	221.58	2077	2077;953;965;1063	0.0050571	1.4424	By MS/MS	By MS/MS	By MS/MS		By matching		0.5	0.5
	A0A1W2PR06;P52569;P52569-3	A0A1W2PR06;P52569;P52569-3	9;9;9	9;9;9	1;1;1	Cationic amino acid transporter 2	SLC7A2	tr|A0A1W2PR06|A0A1W2PR06_HUMAN Cationic amino acid transporter 2 (Fragment) OS=Homo sapiens OX=9606 GN=SLC7A2 PE=1 SV=1;sp|P52569|CTR2_HUMAN Cationic amino acid transporter 2 OS=Homo sapiens OX=9606 GN=SLC7A2 PE=1 SV=2;sp|P52569-3|CTR2_HUMAN Isoform 3 of C	3	9	9	1	8	7	9	6	8	6	8	7	9	6	8	6	2	1	3	1	1	1	1	1	1	16.5	16.5	3.5	74.301	683	683;658;698	0	45.102	By MS/MS	By MS/MS	By MS/MS	By MS/MS	By MS/MS	By MS/MS	16.5	15.5
	F5GYH1;A0A1W2PRM0;A0A1W2PRL5;A0A1W2PR09;Q8NC96;A0A1W2PR27;A0A1W2PPF5;A0A1W2PRQ7;Q8NC96-2;A0A1W2PNT6;F5H2U7	F5GYH1;A0A1W2PRM0;A0A1W2PRL5;A0A1W2PR09;Q8NC96;A0A1W2PR27;A0A1W2PPF5;A0A1W2PRQ7;Q8NC96-2;A0A1W2PNT6	4;4;4;4;4;3;3;3;3;2;1	4;4;4;4;4;3;3;3;3;2;1	4;4;4;4;4;3;3;3;3;2;1	Adaptin ear-binding coat-associated protein 1	NECAP1	tr|F5GYH1|F5GYH1_HUMAN Adaptin ear-binding coat-associated protein 1 (Fragment) OS=Homo sapiens OX=9606 GN=NECAP1 PE=1 SV=2;tr|A0A1W2PRM0|A0A1W2PRM0_HUMAN Adaptin ear-binding coat-associated protein 1 OS=Homo sapiens OX=9606 GN=NECAP1 PE=1 SV=1;tr|A0A1W2PR	11	4	4	4	1	1	1	1	1	2	1	1	1	1	1	2	2	2	1	1	1	1	1	1	2	27.5	27.5	27.5	25.948	240	240;250;254;271;275;110;110;121;102;179;116	0	10.229	By matching	By MS/MS	By matching	By matching	By matching	By MS/MS	3.8	3.8
	F2Z2I2;Q5W015;Q5VX20;A0A1W2PR17;Q16875-2;Q16875;Q16875-3;Q16875-4;A0A1W2PNV9;H0Y483	F2Z2I2;Q5W015;Q5VX20;A0A1W2PR17;Q16875-2;Q16875;Q16875-3;Q16875-4;A0A1W2PNV9	4;4;4;4;4;4;3;3;2;1	4;4;4;4;4;4;3;3;2;1	4;4;4;4;4;4;3;3;2;1	6-phosphofructo-2-kinase/fructose-2,6-bisphosphatase 3;6-phosphofructo-2-kinase;Fructose-2,6-bisphosphatase	PFKFB3	tr|F2Z2I2|F2Z2I2_HUMAN 6-phosphofructo-2-kinase OS=Homo sapiens OX=9606 GN=PFKFB3 PE=1 SV=1;tr|Q5W015|Q5W015_HUMAN 6-phosphofructo-2-kinase OS=Homo sapiens OX=9606 GN=PFKFB3 PE=1 SV=1;tr|Q5VX20|Q5VX20_HUMAN 6-phosphofructo-2-kinase OS=Homo sapiens OX=9606	10	4	4	4	1	3	2	1	1	1	1	3	2	1	1	1	1	1	0	1	3	2	1	1	1	9.7	9.7	9.7	52.584	455	455;513;526;568;514;520;500;534;122;143	0	3.2908	By MS/MS	By MS/MS	By MS/MS	By MS/MS	By matching	By MS/MS	1.8	6.4
	A0A1W2PRJ5;A0A1W2PR28;A0A6Q8PFR7;Q5JU85-3;Q5JU85;A0A1W2PPU7;A0A1W2PPE7;A0A1W2PQS2;A0A1W2PQ34	A0A1W2PRJ5;A0A1W2PR28;A0A6Q8PFR7;Q5JU85-3;Q5JU85	7;7;7;7;7;3;2;1;1	5;5;5;5;5;2;2;1;1	5;5;5;5;5;2;2;1;1	IQ motif and SEC7 domain-containing protein 2	IQSEC2	tr|A0A1W2PRJ5|A0A1W2PRJ5_HUMAN IQ motif and SEC7 domain-containing protein 2 (Fragment) OS=Homo sapiens OX=9606 GN=IQSEC2 PE=1 SV=1;tr|A0A1W2PR28|A0A1W2PR28_HUMAN IQ motif and SEC7 domain-containing protein 2 OS=Homo sapiens OX=9606 GN=IQSEC2 PE=1 SV=1;tr|	9	7	5	5	2	3	1	1	1	1	2	3	1	1	1	0	2	4	2	2	3	1	1	1	0	13.8	10.8	10.8	59.663	530	530;1154;1478;949;1488;334;189;111;195	0	7.9218	By matching	By MS/MS	By matching	By matching	By matching	By matching	4.7	7.5
	A0A1W2PRB8;Q9NVC6;A0A1W2PS69;E9PM72;A0A1W2PNW7;A0A1W2PS27;A0A1W2PQ48;A0A1W2PRX4;A0A1W2PPP8;A0A1W2PR99;A0A1W2PNF3;A0A1W2PQE4;A0A1W2PPC8;E9PKQ4;Q9NVC6-2	A0A1W2PRB8;Q9NVC6;A0A1W2PS69;E9PM72;A0A1W2PNW7;A0A1W2PS27	12;7;6;6;6;6;5;5;3;3;2;2;1;1;1	12;7;6;6;6;6;5;5;3;3;2;2;1;1;1	7;7;6;6;6;6;5;5;3;3;2;2;1;1;1	Mediator of RNA polymerase II transcription subunit 17	MED17	tr|A0A1W2PRB8|A0A1W2PRB8_HUMAN Cofactor required for Sp1 transcriptional activation subunit 6 OS=Homo sapiens OX=9606 PE=3 SV=1;sp|Q9NVC6|MED17_HUMAN Mediator of RNA polymerase II transcription subunit 17 OS=Homo sapiens OX=9606 GN=MED17 PE=1 SV=2;tr|A0A1W	15	12	12	7	7	7	6	6	6	5	7	7	6	6	6	5	8	9	10	5	5	4	3	3	3	22.1	22.1	13.1	93.444	838	838;651;500;509;605;652;386;530;233;287;185;219;123;231;145	0	62.69	By MS/MS	By MS/MS	By MS/MS	By MS/MS	By MS/MS	By MS/MS	14.1	11.2
	F8WCX1;K7ELY4;A0A1W2PRQ8;B5MCQ4;Q14129-2;Q9BY27;Q14129	F8WCX1;K7ELY4;A0A1W2PRQ8;B5MCQ4;Q14129-2;Q9BY27;Q14129	1;1;1;1;1;1;1	1;1;1;1;1;1;1	1;1;1;1;1;1;1	Protein DGCR6;Protein DGCR6L	DGCR6L;DGCR6	tr|F8WCX1|F8WCX1_HUMAN Protein DGCR6L OS=Homo sapiens OX=9606 GN=DGCR6L PE=1 SV=1;tr|K7ELY4|K7ELY4_HUMAN Protein DGCR6 OS=Homo sapiens OX=9606 GN=DGCR6 PE=3 SV=1;tr|A0A1W2PRQ8|A0A1W2PRQ8_HUMAN Uncharacterized protein OS=Homo sapiens OX=9606 PE=3 SV=1;tr|B5	7	1	1	1	1	1	0	0	1	1	1	1	0	0	1	1	0	0	0	1	1	0	0	1	1	13.4	13.4	13.4	11.065	97	97;144;180;182;162;220;220	0	4.9538	By MS/MS	By MS/MS			By MS/MS	By matching	13.4	13.4
	A0A1W2PRV5;E7EQZ4;Q16637-3;Q16637;Q16637-4;Q16637-2;B4DP61;H0YBZ9;A0A0G2JRX5;A0A0G2JRY6	A0A1W2PRV5;E7EQZ4;Q16637-3;Q16637;Q16637-4;Q16637-2;B4DP61	6;6;6;6;5;5;4;1;1;1	6;6;6;6;5;5;4;1;1;1	6;6;6;6;5;5;4;1;1;1	Survival motor neuron protein	SMN1;SMN2	tr|A0A1W2PRV5|A0A1W2PRV5_HUMAN Survival motor neuron protein OS=Homo sapiens OX=9606 GN=SMN2 PE=1 SV=1;tr|E7EQZ4|E7EQZ4_HUMAN Survival motor neuron protein OS=Homo sapiens OX=9606 GN=SMN1 PE=1 SV=1;sp|Q16637-3|SMN_HUMAN Isoform SMN-delta7 of Survival motor	10	6	6	6	5	5	5	4	5	5	5	5	5	4	5	5	4	3	3	5	5	5	4	5	5	25.9	25.9	25.9	30.415	282	282;294;282;294;250;262;227;79;143;180	0	27.673	By MS/MS	By MS/MS	By MS/MS	By MS/MS	By MS/MS	By MS/MS	25.9	25.9
	A0A1W2PRW4;P53816	A0A1W2PRW4;P53816	1;1	1;1	1;1	HRAS-like suppressor 3	PLA2G16	tr|A0A1W2PRW4|A0A1W2PRW4_HUMAN Phospholipase A and acyltransferase 3 OS=Homo sapiens OX=9606 GN=PLAAT3 PE=1 SV=1;sp|P53816|PLAT3_HUMAN Phospholipase A and acyltransferase 3 OS=Homo sapiens OX=9606 GN=PLAAT3 PE=1 SV=2	2	1	1	1	0	0	0	0	0	0	0	0	0	0	0	0	1	1	1	0	0	0	0	0	0	8.7	8.7	8.7	17.787	161	161;162	0	13.506							0	0
	A8MYT4;A0A1W2PS05;Q8NEB9;M0R308;M0R386;A0A0B4J2B1;K7ENH3;K7EIV6;K7EKH3	A8MYT4;A0A1W2PS05;Q8NEB9	7;7;7;3;1;1;1;1;1	7;7;7;3;1;1;1;1;1	7;7;7;3;1;1;1;1;1	Phosphatidylinositol 3-kinase;Phosphatidylinositol 3-kinase catalytic subunit type 3	PIK3C3	tr|A8MYT4|A8MYT4_HUMAN Phosphatidylinositol 3-kinase catalytic subunit type 3 OS=Homo sapiens OX=9606 GN=PIK3C3 PE=1 SV=2;tr|A0A1W2PS05|A0A1W2PS05_HUMAN Phosphatidylinositol 3-kinase catalytic subunit type 3 OS=Homo sapiens OX=9606 GN=PIK3C3 PE=1 SV=1;sp|Q	9	7	7	7	3	2	3	2	1	3	3	2	3	2	1	3	7	4	6	3	2	3	2	1	3	12.9	12.9	12.9	94.399	824	824;888;887;183;103;104;134;178;201	0	20.79	By MS/MS	By MS/MS	By MS/MS	By MS/MS	By matching	By MS/MS	5.2	4
	A0A1W2PS81;A0A1W2PPP5;O14653;A0A1W2PPG1;A0A1W2PQM3;E7EQ34;A0A1W2PPG5;O14653-2;I3NI02;I3L4Z6;A0A1W2PPW8;A0A1W2PRC2;A0A1W2PR23;A0A1W2PR02;A0A1W2PRP7;O14653-3;A0A1W2PRL0;A0A1W2PQP2;A0A1W2PRV0;A0A1W2PS12;A0A1W2PQ77;A0A1W2PPJ0;I3L0K1;A0A1W2PNV3;I3L1K7;A0A1X7SBU8;A0A1W2PQE0;A0A1W2PRE6;A0A1W2PQ06;A0A1W2PQ38;A0A1W2PRD0;A0A1W2PQS3;A0A1W2PQ12;A0A1W2PQQ4;A0A1W2PP28	A0A1W2PS81;A0A1W2PPP5;O14653;A0A1W2PPG1;A0A1W2PQM3;E7EQ34;A0A1W2PPG5;O14653-2;I3NI02;I3L4Z6;A0A1W2PPW8;A0A1W2PRC2;A0A1W2PR23;A0A1W2PR02;A0A1W2PRP7;O14653-3;A0A1W2PRL0;A0A1W2PQP2;A0A1W2PRV0;A0A1W2PS12;A0A1W2PQ77;A0A1W2PPJ0;I3L0K1;A0A1W2PNV3;I3L1K7;A0A1X7SBU8;A0A1W2PQE0;A0A1W2PRE6;A0A1W2PQ06;A0A1W2PQ38	10;9;9;9;9;9;9;9;9;8;8;8;8;8;8;7;7;7;7;7;7;6;6;6;6;6;6;5;5;5;4;3;2;1;1	10;9;9;9;9;9;9;9;9;8;8;8;8;8;8;7;7;7;7;7;7;6;6;6;6;6;6;5;5;5;4;3;2;1;1	10;9;9;9;9;9;9;9;9;8;8;8;8;8;8;7;7;7;7;7;7;6;6;6;6;6;6;5;5;5;4;3;2;1;1	Golgi SNAP receptor complex member 2	GOSR2	tr|A0A1W2PS81|A0A1W2PS81_HUMAN Golgi SNAP receptor complex member 2 OS=Homo sapiens OX=9606 GN=GOSR2 PE=1 SV=1;tr|A0A1W2PPP5|A0A1W2PPP5_HUMAN Golgi SNAP receptor complex member 2 OS=Homo sapiens OX=9606 GN=GOSR2 PE=1 SV=1;sp|O14653|GOSR2_HUMAN Golgi SNAP r	35	10	10	10	6	9	6	7	8	7	6	9	6	7	8	7	4	8	7	6	9	6	7	8	7	49.1	49.1	49.1	26.502	226	226;202;212;210;214;232;199;213;257;210;163;211;155;165;197;195;194;214;196;192;164;157;197;153;143;194;147;177;141;125;108;93;53;99;76	0	102.02	By MS/MS	By MS/MS	By MS/MS	By MS/MS	By MS/MS	By MS/MS	35.8	44.2
	A0A494C0S2;A0A1W2PS85;R4GMW8;P28715;A0A494C113;A0A090HNM7;P28715-3	A0A494C0S2;A0A1W2PS85;R4GMW8;P28715;A0A494C113;A0A090HNM7;P28715-3	4;4;4;4;2;2;2	4;4;4;4;2;2;2	4;4;4;4;2;2;2	DNA repair protein complementing XP-G cells	BIVM-ERCC5;ERCC5;ERCC5-201	tr|A0A494C0S2|A0A494C0S2_HUMAN DNA repair protein-complementing XP-G cells OS=Homo sapiens OX=9606 GN=ERCC5 PE=1 SV=1;tr|A0A1W2PS85|A0A1W2PS85_HUMAN BIVM-ERCC5 readthrough OS=Homo sapiens OX=9606 GN=BIVM-ERCC5 PE=1 SV=1;tr|R4GMW8|R4GMW8_HUMAN BIVM-ERCC5 re	7	4	4	4	3	3	3	1	1	3	3	3	3	1	1	3	1	2	1	3	3	3	1	1	3	6.3	6.3	6.3	101.35	904	904;1411;1640;1186;127;1018;232	0	10.451	By MS/MS	By MS/MS	By MS/MS	By MS/MS	By MS/MS	By MS/MS	5	4.6
	A0A1X7SBR9;Q8TE59	A0A1X7SBR9;Q8TE59	1;1	1;1	1;1	A disintegrin and metalloproteinase with thrombospondin motifs 19	ADAMTS19	tr|A0A1X7SBR9|A0A1X7SBR9_HUMAN A disintegrin and metalloproteinase with thrombospondin motifs 19 OS=Homo sapiens OX=9606 GN=ADAMTS19 PE=1 SV=1;sp|Q8TE59|ATS19_HUMAN A disintegrin and metalloproteinase with thrombospondin motifs 19 OS=Homo sapiens OX=9606 G	2	1	1	1	0	1	1	0	0	0	0	1	1	0	0	0	0	0	0	0	1	1	0	0	0	1.5	1.5	1.5	134.76	1213	1213;1207	0.00040766	2.3086		By MS/MS	By MS/MS				0	1.5
	F8WEJ3;H7C0F2;C9JF71;C9JFU3;C9JLT7;A0A1X7SBT4;H0Y2P9;Q8TBF5;Q8TBF5-2	F8WEJ3;H7C0F2;C9JF71;C9JFU3;C9JLT7;A0A1X7SBT4;H0Y2P9;Q8TBF5;Q8TBF5-2	1;1;1;1;1;1;1;1;1	1;1;1;1;1;1;1;1;1	1;1;1;1;1;1;1;1;1	Phosphatidylinositol-glycan biosynthesis class X protein	PIGX	tr|F8WEJ3|F8WEJ3_HUMAN Phosphatidylinositol-glycan biosynthesis class X protein OS=Homo sapiens OX=9606 GN=PIGX PE=1 SV=1;tr|H7C0F2|H7C0F2_HUMAN Phosphatidylinositol-glycan biosynthesis class X protein (Fragment) OS=Homo sapiens OX=9606 GN=PIGX PE=1 SV=1;t	9	1	1	1	1	1	0	0	0	1	1	1	0	0	0	1	0	0	0	1	1	0	0	0	1	15.2	15.2	15.2	9.3557	79	79;111;127;150;170;258;276;258;276	0	3.6122	By MS/MS	By MS/MS				By matching	15.2	15.2
	H7BZH7;A0A1X7SBT5;Q92664-2;Q92664;H7C326	H7BZH7;A0A1X7SBT5;Q92664-2;Q92664;H7C326	2;2;2;2;1	2;2;2;2;1	2;2;2;2;1	Transcription factor IIIA	GTF3A	tr|H7BZH7|H7BZH7_HUMAN Transcription factor IIIA OS=Homo sapiens OX=9606 GN=GTF3A PE=1 SV=1;tr|A0A1X7SBT5|A0A1X7SBT5_HUMAN Transcription factor IIIA OS=Homo sapiens OX=9606 GN=GTF3A PE=1 SV=1;sp|Q92664-2|TF3A_HUMAN Isoform 2 of Transcription factor IIIA OS	5	2	2	2	2	1	2	1	1	1	2	1	2	1	1	1	1	1	1	2	1	2	1	1	1	15.4	15.4	15.4	21.369	188	188;365;340;365;134	0	13.894	By MS/MS	By MS/MS	By MS/MS	By MS/MS	By matching	By MS/MS	15.4	6.9
	A0A1X7SBZ2;A0A5H1ZRQ2;Q92841;Q92841-1;Q92841-3;Q92841-2;A0A0U1RQJ0	A0A1X7SBZ2;A0A5H1ZRQ2;Q92841;Q92841-1;Q92841-3;Q92841-2	29;29;29;28;28;28;3	21;21;21;20;20;20;2	21;21;21;20;20;20;2	Probable ATP-dependent RNA helicase DDX17	DDX17	tr|A0A1X7SBZ2|A0A1X7SBZ2_HUMAN RNA helicase OS=Homo sapiens OX=9606 GN=DDX17 PE=1 SV=1;tr|A0A5H1ZRQ2|A0A5H1ZRQ2_HUMAN RNA helicase OS=Homo sapiens OX=9606 GN=DDX17 PE=1 SV=2;sp|Q92841|DDX17_HUMAN Probable ATP-dependent RNA helicase DDX17 OS=Homo sapiens OX	7	29	21	21	22	25	25	24	22	25	16	18	17	16	15	17	18	17	19	16	18	17	16	15	17	40.6	29.9	29.9	80.253	729	729;731;729;650;652;652;56	0	162.62	By MS/MS	By MS/MS	By MS/MS	By MS/MS	By MS/MS	By MS/MS	28.3	33.6
	A0A1X7SC65;K7EP04;O14558	A0A1X7SC65;K7EP04;O14558	1;1;1	1;1;1	1;1;1	Heat shock protein beta-6	HSPB6	tr|A0A1X7SC65|A0A1X7SC65_HUMAN Heat shock protein beta-6 (Fragment) OS=Homo sapiens OX=9606 GN=HSPB6 PE=1 SV=1;tr|K7EP04|K7EP04_HUMAN Heat shock protein beta-6 OS=Homo sapiens OX=9606 GN=HSPB6 PE=1 SV=1;sp|O14558|HSPB6_HUMAN Heat shock protein beta-6 OS=Ho	3	1	1	1	1	1	1	1	1	1	1	1	1	1	1	1	0	0	1	1	1	1	1	1	1	8.2	8.2	8.2	13.634	122	122;137;160	0.0039226	1.5821	By MS/MS	By matching	By matching	By MS/MS	By matching	By matching	8.2	8.2
	D6R9Q5;A0A3B3ISY7;A0A286YEY6;D6RD74;D6RA92;Q9UM13	D6R9Q5;A0A3B3ISY7;A0A286YEY6;D6RD74;D6RA92;Q9UM13	1;1;1;1;1;1	1;1;1;1;1;1	1;1;1;1;1;1	Anaphase-promoting complex subunit 10	ANAPC10	tr|D6R9Q5|D6R9Q5_HUMAN Anaphase-promoting complex subunit 10 (Fragment) OS=Homo sapiens OX=9606 GN=ANAPC10 PE=1 SV=1;tr|A0A3B3ISY7|A0A3B3ISY7_HUMAN Anaphase-promoting complex subunit 10 OS=Homo sapiens OX=9606 PE=3 SV=1;tr|A0A286YEY6|A0A286YEY6_HUMAN Anaph	6	1	1	1	1	1	1	1	1	1	1	1	1	1	1	1	1	1	1	1	1	1	1	1	1	11	11	11	12.346	109	109;119;121;126;158;185	0	24.797	By MS/MS	By MS/MS	By MS/MS	By MS/MS	By MS/MS	By MS/MS	11	11
	A0A286YF22;O43175;A0A2C9F2M7;A0A286YFA2;A0A286YFL2;A0A286YFM8;A0A286YF78;A0A286YFC8;A0A286YFB2;A0A286YER3;A0A286YF34;A0A286YFE1;A0A286YFF3;A0A286YFK5	A0A286YF22;O43175;A0A2C9F2M7;A0A286YFA2;A0A286YFL2	30;30;27;22;21;13;10;9;9;7;6;5;4;4	30;30;27;22;21;13;10;9;9;7;6;5;4;4	30;30;27;22;21;13;10;9;9;7;6;5;4;4	D-3-phosphoglycerate dehydrogenase	PHGDH	tr|A0A286YF22|A0A286YF22_HUMAN D-3-phosphoglycerate dehydrogenase OS=Homo sapiens OX=9606 GN=PHGDH PE=1 SV=1;sp|O43175|SERA_HUMAN D-3-phosphoglycerate dehydrogenase OS=Homo sapiens OX=9606 GN=PHGDH PE=1 SV=4;tr|A0A2C9F2M7|A0A2C9F2M7_HUMAN D-3-phosphoglycer	14	30	30	30	24	24	22	22	26	23	24	24	22	22	26	23	5	2	4	24	24	22	22	26	23	64.4	64.4	64.4	55.938	526	526;533;532;445;429;239;276;123;165;97;72;89;63;145	0	323.31	By MS/MS	By MS/MS	By MS/MS	By MS/MS	By MS/MS	By MS/MS	54.6	55.9
	A0A2Q3DP09;Q7Z3E5-2;Q7Z3E5;H7BZY2;H7BZA2;C9J535;C9JW07	A0A2Q3DP09;Q7Z3E5-2;Q7Z3E5	13;13;13;4;3;2;2	13;13;13;4;3;2;2	13;13;13;4;3;2;2	LisH domain-containing protein ARMC9	ARMC9	tr|A0A2Q3DP09|A0A2Q3DP09_HUMAN LisH domain-containing protein ARMC9 OS=Homo sapiens OX=9606 GN=ARMC9 PE=1 SV=1;sp|Q7Z3E5-2|ARMC9_HUMAN Isoform 2 of LisH domain-containing protein ARMC9 OS=Homo sapiens OX=9606 GN=ARMC9;sp|Q7Z3E5|ARMC9_HUMAN LisH domain-cont	7	13	13	13	6	6	7	5	6	6	6	6	7	5	6	6	9	9	5	6	6	7	5	6	6	32.8	32.8	32.8	75.578	665	665;666;818;208;172;158;166	0	65.416	By MS/MS	By MS/MS	By MS/MS	By MS/MS	By MS/MS	By MS/MS	18	18.9
	Q5SWX3;A0A2Q3DQE3;H0Y6G2;Q13555-10;Q13555-3;Q13555-5;Q13555-4;Q13555-7;Q13555-11;Q13555-9;Q13555-2;Q13555-8;Q13555;Q13555-6;Q8WU40	Q5SWX3;A0A2Q3DQE3;H0Y6G2;Q13555-10;Q13555-3;Q13555-5;Q13555-4;Q13555-7;Q13555-11;Q13555-9;Q13555-2;Q13555-8;Q13555;Q13555-6;Q8WU40	14;14;14;14;14;14;14;14;14;14;14;14;14;14;13	14;14;14;14;14;14;14;14;14;14;14;14;14;14;13	5;5;5;5;5;5;5;5;5;5;5;5;5;5;5	Calcium/calmodulin-dependent protein kinase type II subunit gamma	CAMK2G	tr|Q5SWX3|Q5SWX3_HUMAN Calcium/calmodulin-dependent protein kinase OS=Homo sapiens OX=9606 GN=CAMK2G PE=1 SV=1;tr|A0A2Q3DQE3|A0A2Q3DQE3_HUMAN Calcium/calmodulin-dependent protein kinase OS=Homo sapiens OX=9606 GN=CAMK2G PE=1 SV=1;tr|H0Y6G2|H0Y6G2_HUMAN Cal	15	14	14	5	9	10	11	12	12	11	9	10	11	12	12	11	12	10	10	3	5	5	5	5	5	40.1	40.1	19.4	57.796	516	516;556;588;495;524;527;529;533;539;542;547;556;558;588;453	0	61.593	By MS/MS	By MS/MS	By MS/MS	By MS/MS	By MS/MS	By MS/MS	24.8	28.5
	A0A2R8Y2F6;P42336;C9JAM9;A0A6Q8PGN9	A0A2R8Y2F6;P42336	5;5;1;1	5;5;1;1	5;5;1;1	Phosphatidylinositol 4,5-bisphosphate 3-kinase catalytic subunit alpha isoform	PIK3CA	tr|A0A2R8Y2F6|A0A2R8Y2F6_HUMAN Phosphatidylinositol-4,5-bisphosphate 3-kinase OS=Homo sapiens OX=9606 GN=PIK3CA PE=1 SV=1;sp|P42336|PK3CA_HUMAN Phosphatidylinositol 4,5-bisphosphate 3-kinase catalytic subunit alpha isoform OS=Homo sapiens OX=9606 GN=PIK3CA	4	5	5	5	2	2	1	1	2	1	2	2	1	1	2	1	3	2	1	2	2	1	1	2	1	9	9	9	116.1	1000	1000;1068;118;483	0	8.2713	By MS/MS	By MS/MS	By MS/MS	By MS/MS	By MS/MS	By MS/MS	4	2.9
	A0A2R8Y5L4;A0A2R8Y6S4;A0A2R8Y4E3;A0A2R8Y4X1;A0A2R8Y6U6;A0A2R8YH84;A0A2R8Y5X5;A0A2R8Y5J3;A0A2R8Y4P8;B7Z2R4;A0A2R8YGQ3;A0A2R8YD68;A0A2R8Y652;A0A2R8YEY2;A0A2R8Y5J6;A0A2R8Y5X0;A0A2R8Y638;A0A2R8Y5R7;A0A2R8Y5M2;A0A2R8YE48;A0A2R8YFA5;A0A2R8Y5Q3;A0A2R8Y504;A0A2R8Y7J1;A0A2R8Y2R1;A0A2R8Y6Y5;A0A2R8Y7Q5;A0A2R8Y6G8;A0A2R8Y448;A0A2R8Y6D4;E9PEH6;A0A2R8Y5H7;A0A2R8YE16;A0A2R8YE99;A0A2R8Y821;A0A2R8Y416;A0A2R8Y628;…	A0A2R8Y5L4;A0A2R8Y6S4;A0A2R8Y4E3;A0A2R8Y4X1;A0A2R8Y6U6;A0A2R8YH84;A0A2R8Y5X5;A0A2R8Y5J3;A0A2R8Y4P8;B7Z2R4;A0A2R8YGQ3;A0A2R8YD68;A0A2R8Y652;A0A2R8YEY2;A0A2R8Y5J6;A0A2R8Y5X0;A0A2R8Y638;A0A2R8Y5R7;A0A2R8Y5M2;A0A2R8YE48;A0A2R8YFA5;A0A2R8Y5Q3;A0A2R8Y504;A0A2R8Y7J1;A0A2R8Y2R1;A0A2R8Y6Y5;A0A2R8Y7Q5;A0A2R8Y6G8;A0A2R8Y448;A0A2R8Y6D4;E9PEH6;A0A2R8Y5H7;A0A2R8YE16;A0A2R8YE99;A0A2R8Y821;A0A2R8Y416;A0A2R8Y628;…	1;1;1;1;1;1;1;1;1;1;1;1;1;1;1;1;1;1;1;1;1;1;1;1;1;1;1;1;1;1;1;1;1;1;1;1;1;1;1;1;1;1;1;1;1	1;1;1;1;1;1;1;1;1;1;1;1;1;1;1;1;1;1;1;1;1;1;1;1;1;1;1;1;1;1;1;1;1;1;1;1;1;1;1;1;1;1;1;1;1	1;1;1;1;1;1;1;1;1;1;1;1;1;1;1;1;1;1;1;1;1;1;1;1;1;1;1;1;1;1;1;1;1;1;1;1;1;1;1;1;1;1;1;1;1	Epsilon-sarcoglycan	SGCE	tr|A0A2R8Y5L4|A0A2R8Y5L4_HUMAN Epsilon-sarcoglycan (Fragment) OS=Homo sapiens OX=9606 GN=SGCE PE=1 SV=1;tr|A0A2R8Y6S4|A0A2R8Y6S4_HUMAN Epsilon-sarcoglycan (Fragment) OS=Homo sapiens OX=9606 GN=SGCE PE=1 SV=1;tr|A0A2R8Y4E3|A0A2R8Y4E3_HUMAN Epsilon-sarcoglyc	45	1	1	1	0	0	0	0	0	0	0	0	0	0	0	0	1	0	0	0	0	0	0	0	0	9.3	9.3	9.3	18.182	161	161;309;454;454;455;458;460;464;464;471;473;473;476;478;481;482;482;485;487;489;491;453;500;450;450;324;360;370;387;388;396;402;409;410;418;420;426;428;429;444;446;447;462;437;451	1	-2							0	0
	A0A2R8Y2X6;A1A5D9;A1A5D9-2	A0A2R8Y2X6;A1A5D9;A1A5D9-2	3;3;2	3;3;2	3;3;2	Bicaudal D-related protein 2	CCDC64B	tr|A0A2R8Y2X6|A0A2R8Y2X6_HUMAN BICD family-like cargo adapter 2 OS=Homo sapiens OX=9606 GN=BICDL2 PE=1 SV=1;sp|A1A5D9|BICL2_HUMAN BICD family-like cargo adapter 2 OS=Homo sapiens OX=9606 GN=BICDL2 PE=1 SV=2;sp|A1A5D9-2|BICL2_HUMAN Isoform 2 of BICD family-	3	3	3	3	2	2	3	2	2	2	2	2	3	2	2	2	1	1	1	2	2	3	2	2	2	5.7	5.7	5.7	60.717	541	541;508;301	0	6.1387	By MS/MS	By MS/MS	By MS/MS	By MS/MS	By MS/MS	By MS/MS	4.1	4.1
	A0A2R8Y2Y1;A0A7P0Z4K1;Q8TF01;A0A7P0T9Z6;Q8TF01-2	A0A2R8Y2Y1;A0A7P0Z4K1;Q8TF01;A0A7P0T9Z6	3;3;3;2;1	3;3;3;2;1	3;3;3;2;1	Arginine/serine-rich protein PNISR	PNISR	tr|A0A2R8Y2Y1|A0A2R8Y2Y1_HUMAN Arginine/serine-rich protein PNISR OS=Homo sapiens OX=9606 GN=PNISR PE=1 SV=2;tr|A0A7P0Z4K1|A0A7P0Z4K1_HUMAN Arginine/serine-rich protein PNISR OS=Homo sapiens OX=9606 GN=PNISR PE=4 SV=1;sp|Q8TF01|PNISR_HUMAN Arginine/serine-	5	3	3	3	3	3	2	2	1	2	3	3	2	2	1	2	2	2	2	3	3	2	2	1	2	3.1	3.1	3.1	86.427	753	753;814;805;454;413	0.0014632	1.8757	By MS/MS	By MS/MS	By MS/MS	By MS/MS	By MS/MS	By MS/MS	3.1	3.1
	A0A2R8Y690;A0A2R8YG59;A0A2R8Y5R1;A0A2R8YEX0;A0A2R8Y362;A0A2R8YD49;Q9H1P3-2;Q9H1P3;A0A2R8YG95;A0A2R8YFT0;E7ET92;A0A2R8YDU7;A0A087WTV1;H0Y7X4;A0A2R8YG53	A0A2R8Y690;A0A2R8YG59;A0A2R8Y5R1;A0A2R8YEX0;A0A2R8Y362;A0A2R8YD49;Q9H1P3-2;Q9H1P3;A0A2R8YG95;A0A2R8YFT0;E7ET92;A0A2R8YDU7;A0A087WTV1	6;6;6;6;6;6;6;6;5;5;5;5;4;2;2	6;6;6;6;6;6;6;6;5;5;5;5;4;2;2	6;6;6;6;6;6;6;6;5;5;5;5;4;2;2	Oxysterol-binding protein-related protein 2;Oxysterol-binding protein	OSBPL2	tr|A0A2R8Y690|A0A2R8Y690_HUMAN Oxysterol-binding protein OS=Homo sapiens OX=9606 GN=OSBPL2 PE=1 SV=1;tr|A0A2R8YG59|A0A2R8YG59_HUMAN Oxysterol-binding protein OS=Homo sapiens OX=9606 GN=OSBPL2 PE=1 SV=1;tr|A0A2R8Y5R1|A0A2R8Y5R1_HUMAN Oxysterol-binding prote	15	6	6	6	3	4	4	4	5	4	3	4	4	4	5	4	3	3	2	3	4	4	4	5	4	34.4	34.4	34.4	33.088	291	291;369;370;413;439;448;468;480;225;243;370;388;180;76;163	0	26.391	By MS/MS	By MS/MS	By MS/MS	By matching	By MS/MS	By MS/MS	23	27.8
	A0A2R8Y3N3;A0A2R8Y5P7;P49590-2;P49590;A0A2R8Y6I1;D6RJE6;D6RB22;B4DQ67;A0A2R8Y5E8;A0A2R8Y4X6	A0A2R8Y3N3;A0A2R8Y5P7;P49590-2;P49590;A0A2R8Y6I1;D6RJE6;D6RB22;B4DQ67	9;9;9;9;8;6;6;5;4;3	4;4;4;4;3;2;3;2;2;1	4;4;4;4;3;2;3;2;2;1	Probable histidine--tRNA ligase, mitochondrial	HARS2	tr|A0A2R8Y3N3|A0A2R8Y3N3_HUMAN Histidine--tRNA ligase OS=Homo sapiens OX=9606 GN=HARS2 PE=1 SV=1;tr|A0A2R8Y5P7|A0A2R8Y5P7_HUMAN Histidine--tRNA ligase OS=Homo sapiens OX=9606 GN=HARS2 PE=1 SV=1;sp|P49590-2|SYHM_HUMAN Isoform 2 of Histidine--tRNA ligase, mi	10	9	4	4	6	5	5	6	5	4	1	1	1	2	1	2	3	2	2	1	1	1	2	1	2	21.1	11	11	53.235	473	473;512;481;506;436;293;399;334;219;160	0	3.9462	By MS/MS	By MS/MS	By MS/MS	By MS/MS	By matching	By MS/MS	12.3	10.4
	P11171;A0A2R8Y5G2;P11171-4;P11171-7;A0A2R8YCW8;P11171-3;P11171-2;A0A2R8YD30;A0A2R8Y420;A0A2R8Y5Z6;A0A2R8Y570;A0A3B3IU06;A0A2R8Y6G5;A0A2R8YFR9;A0A3B3IUD6;A0A2R8Y7N0;A0A2U3TZH6;A0A2R8Y7Y3;A0A2R8Y6D0;A0A3B3ITP0;P11171-5;P11171-6;A0A1B0GWG0;A0A2R8Y4N6;A0A2R8Y6T6;A0A3B3ITC5;A0A2R8Y5C8	P11171;A0A2R8Y5G2;P11171-4;P11171-7;A0A2R8YCW8;P11171-3;P11171-2;A0A2R8YD30;A0A2R8Y420;A0A2R8Y5Z6;A0A2R8Y570;A0A3B3IU06;A0A2R8Y6G5;A0A2R8YFR9;A0A3B3IUD6;A0A2R8Y7N0;A0A2U3TZH6;A0A2R8Y7Y3;A0A2R8Y6D0;A0A3B3ITP0;P11171-5;P11171-6;A0A1B0GWG0;A0A2R8Y4N6	7;7;7;7;7;7;7;7;7;7;6;6;6;6;6;6;6;6;6;6;6;6;5;5;3;3;1	7;7;7;7;7;7;7;7;7;7;6;6;6;6;6;6;6;6;6;6;6;6;5;5;3;3;1	6;6;6;6;6;6;6;6;6;6;5;5;5;5;5;5;5;5;5;5;5;5;4;4;3;3;1	Protein 4.1	EPB41	sp|P11171|EPB41_HUMAN Protein 4.1 OS=Homo sapiens OX=9606 GN=EPB41 PE=1 SV=4;tr|A0A2R8Y5G2|A0A2R8Y5G2_HUMAN Band 4.1 OS=Homo sapiens OX=9606 GN=EPB41 PE=1 SV=1;sp|P11171-4|EPB41_HUMAN Isoform 4 of Protein 4.1 OS=Homo sapiens OX=9606 GN=EPB41;sp|P11171-7|EP	27	7	7	6	4	4	4	3	2	2	4	4	4	3	2	2	0	1	1	3	4	3	2	1	1	8.6	8.6	7.4	97.016	864	864;782;588;720;748;641;831;655;544;787;766;807;680;675;607;565;841;601;542;542;775;566;483;387;364;481;227	0	8.9776	By MS/MS	By MS/MS	By MS/MS	By MS/MS	By MS/MS	By MS/MS	4.2	5.7
	A0A2R8Y427;A0A2R8YE85;A0A3B3IT77;Q96DW6;A0A2R8Y823;A0A2R8Y553	A0A2R8Y427;A0A2R8YE85;A0A3B3IT77;Q96DW6;A0A2R8Y823;A0A2R8Y553	2;2;2;2;1;1	2;2;2;2;1;1	2;2;2;2;1;1	Solute carrier family 25 member 38	SLC25A38	tr|A0A2R8Y427|A0A2R8Y427_HUMAN Mitochondrial glycine transporter (Fragment) OS=Homo sapiens OX=9606 GN=SLC25A38 PE=1 SV=1;tr|A0A2R8YE85|A0A2R8YE85_HUMAN Mitochondrial glycine transporter (Fragment) OS=Homo sapiens OX=9606 GN=SLC25A38 PE=1 SV=1;tr|A0A3B3IT7	6	2	2	2	1	2	0	2	1	2	1	2	0	2	1	2	1	2	1	1	2	0	2	1	2	23.2	23.2	23.2	16.722	151	151;248;252;304;286;287	0	8.5381	By matching	By MS/MS		By MS/MS	By matching	By MS/MS	7.9	23.2
	A0A2R8Y430;P48637;A0A2R8Y5T7;P48637-2;A0A2R8Y6Q7;A0A2R8Y7I7;A0A2R8YF34;A0A2R8Y790;A0A2R8Y446;A0A0S2Z4J7	A0A2R8Y430;P48637;A0A2R8Y5T7;P48637-2	19;19;16;12;9;7;3;1;1;1	19;19;16;12;9;7;3;1;1;1	19;19;16;12;9;7;3;1;1;1	Glutathione synthetase	GSS	tr|A0A2R8Y430|A0A2R8Y430_HUMAN Glutathione synthetase OS=Homo sapiens OX=9606 GN=GSS PE=1 SV=1;sp|P48637|GSHB_HUMAN Glutathione synthetase OS=Homo sapiens OX=9606 GN=GSS PE=1 SV=1;tr|A0A2R8Y5T7|A0A2R8Y5T7_HUMAN Glutathione synthase (Fragment) OS=Homo sapie	10	19	19	19	14	11	12	12	12	14	14	11	12	12	12	14	15	14	15	14	11	12	12	12	14	46	46	46	49.976	450	450;474;360;363;169;155;134;112;124;132	0	65.361	By MS/MS	By MS/MS	By MS/MS	By MS/MS	By MS/MS	By MS/MS	33.6	21.6
	A0A2R8Y589;A0A2R8Y7U5;A8MST6;A0A2U3TZI9;A0A2R8Y5W6;A0A2R8Y432;A0A2R8YCP0;A0A2R8Y7A4;Q5JTW2;Q5JTW2-3;Q5JTW2-5;Q5JTW2-2;A0A2R8Y4C1;A0A2R8YFB0;A0A2R8Y7M8	A0A2R8Y589;A0A2R8Y7U5;A8MST6;A0A2U3TZI9;A0A2R8Y5W6;A0A2R8Y432;A0A2R8YCP0;A0A2R8Y7A4;Q5JTW2;Q5JTW2-3;Q5JTW2-5;Q5JTW2-2;A0A2R8Y4C1	6;6;6;6;6;6;6;6;6;6;6;6;5;1;1	6;6;6;6;6;6;6;6;6;6;6;6;5;1;1	6;6;6;6;6;6;6;6;6;6;6;6;5;1;1	Centrosomal protein of 78 kDa	CEP78	tr|A0A2R8Y589|A0A2R8Y589_HUMAN Centrosomal protein of 78 kDa OS=Homo sapiens OX=9606 GN=CEP78 PE=1 SV=1;tr|A0A2R8Y7U5|A0A2R8Y7U5_HUMAN Centrosomal protein of 78 kDa OS=Homo sapiens OX=9606 GN=CEP78 PE=1 SV=1;tr|A8MST6|A8MST6_HUMAN Centrosomal protein of 78	15	6	6	6	2	2	2	3	3	3	2	2	2	3	3	3	4	3	5	2	2	2	3	3	3	14.3	14.3	14.3	74.926	673	673;696;705;711;711;717;721;727;689;705;706;722;685;79;86	0	22.665	By MS/MS	By MS/MS	By MS/MS	By MS/MS	By MS/MS	By MS/MS	4.2	4.2
	A0A2R8Y620;A0A2R8Y7U2;A0A2R8Y600;A0A2R8Y455;Q86VX2-2;Q86VX2;V9GY66	A0A2R8Y620;A0A2R8Y7U2;A0A2R8Y600;A0A2R8Y455;Q86VX2-2;Q86VX2;V9GY66	2;2;2;2;2;2;1	2;2;2;2;2;2;1	2;2;2;2;2;2;1	COMM domain-containing protein 7	COMMD7	tr|A0A2R8Y620|A0A2R8Y620_HUMAN COMM domain-containing protein OS=Homo sapiens OX=9606 PE=4 SV=1;tr|A0A2R8Y7U2|A0A2R8Y7U2_HUMAN COMM domain-containing protein OS=Homo sapiens OX=9606 PE=4 SV=1;tr|A0A2R8Y600|A0A2R8Y600_HUMAN COMM domain-containing protein OS	7	2	2	2	2	1	1	2	1	1	2	1	1	2	1	1	2	2	2	2	1	1	2	1	1	15.9	15.9	15.9	20.151	182	182;211;230;272;199;200;157	0	30.577	By MS/MS	By MS/MS	By MS/MS	By MS/MS	By MS/MS	By MS/MS	15.9	11
	A0A2R8Y484;Q08722-2;Q08722-3;Q08722-4;Q08722	A0A2R8Y484;Q08722-2;Q08722-3;Q08722-4;Q08722	1;1;1;1;1	1;1;1;1;1	1;1;1;1;1	Leukocyte surface antigen CD47	CD47	tr|A0A2R8Y484|A0A2R8Y484_HUMAN Integrin-associated protein (Fragment) OS=Homo sapiens OX=9606 GN=CD47 PE=1 SV=1;sp|Q08722-2|CD47_HUMAN Isoform OA3-293 of Leukocyte surface antigen CD47 OS=Homo sapiens OX=9606 GN=CD47;sp|Q08722-3|CD47_HUMAN Isoform OA3-305	5	1	1	1	1	1	1	1	1	1	1	1	1	1	1	1	1	1	1	1	1	1	1	1	1	4.4	4.4	4.4	20.313	183	183;292;305;311;323	0.0071602	1.2486	By MS/MS	By MS/MS	By MS/MS	By matching	By MS/MS	By matching	4.4	4.4
	A0A2R8Y8C4;P56945-3;A0A2R8Y4C2;P56945;P56945-6;A0A2R8YFK2;A0A2R8Y5C9;A0A2R8YFS8;A0A2R8Y5E4;A0A2R8Y596;A0A2R8Y6M6;P56945-8;P56945-2;P56945-7;P56945-5;P56945-4;H3BN62	A0A2R8Y8C4;P56945-3;A0A2R8Y4C2;P56945;P56945-6;A0A2R8YFK2;A0A2R8Y5C9;A0A2R8YFS8;A0A2R8Y5E4;A0A2R8Y596;A0A2R8Y6M6;P56945-8;P56945-2;P56945-7;P56945-5;P56945-4	14;14;14;14;13;13;13;13;13;13;13;13;13;13;13;13;3	14;14;14;14;13;13;13;13;13;13;13;13;13;13;13;13;3	13;13;13;13;12;12;12;12;12;12;12;12;12;12;12;12;3	Breast cancer anti-estrogen resistance protein 1	BCAR1	tr|A0A2R8Y8C4|A0A2R8Y8C4_HUMAN Breast cancer anti-estrogen resistance protein 1 OS=Homo sapiens OX=9606 GN=BCAR1 PE=1 SV=1;sp|P56945-3|BCAR1_HUMAN Isoform 3 of Breast cancer anti-estrogen resistance protein 1 OS=Homo sapiens OX=9606 GN=BCAR1;tr|A0A2R8Y4C2|	17	14	14	13	11	14	12	14	12	13	11	14	12	14	12	13	8	10	9	11	13	12	13	12	12	27.7	27.7	26.8	95.483	888	888;888;870;870;916;868;888;888;722;916;870;870;888;888;868;722;238	0	245.94	By MS/MS	By MS/MS	By MS/MS	By MS/MS	By MS/MS	By MS/MS	22.2	27.7
	A0A2R8Y4D7;Q96PE2	A0A2R8Y4D7;Q96PE2	2;2	2;2	2;2	Rho guanine nucleotide exchange factor 17	ARHGEF17	tr|A0A2R8Y4D7|A0A2R8Y4D7_HUMAN Rho guanine nucleotide exchange factor 17 OS=Homo sapiens OX=9606 GN=ARHGEF17 PE=1 SV=1;sp|Q96PE2|ARHGH_HUMAN Rho guanine nucleotide exchange factor 17 OS=Homo sapiens OX=9606 GN=ARHGEF17 PE=1 SV=1	2	2	2	2	1	1	1	1	1	1	1	1	1	1	1	1	1	1	1	1	1	1	1	1	1	3.3	3.3	3.3	114.17	1044	1044;2063	0	3.5205	By matching	By MS/MS	By matching	By MS/MS	By matching	By MS/MS	1.6	1.6
	F8W154;F8W1C0;F8VWB0;F8W1F2;A0A2R8YDL2;A0A2R8Y4F9;F8W1P7;A0A2R8YD71;P49281-5;P49281-2;P49281;P49281-3;P49281-4	F8W154;F8W1C0;F8VWB0;F8W1F2;A0A2R8YDL2;A0A2R8Y4F9;F8W1P7;A0A2R8YD71;P49281-5;P49281-2;P49281;P49281-3;P49281-4	1;1;1;1;1;1;1;1;1;1;1;1;1	1;1;1;1;1;1;1;1;1;1;1;1;1	1;1;1;1;1;1;1;1;1;1;1;1;1	Natural resistance-associated macrophage protein 2	SLC11A2	tr|F8W154|F8W154_HUMAN Natural resistance-associated macrophage protein 2 (Fragment) OS=Homo sapiens OX=9606 GN=SLC11A2 PE=1 SV=1;tr|F8W1C0|F8W1C0_HUMAN Natural resistance-associated macrophage protein 2 (Fragment) OS=Homo sapiens OX=9606 GN=SLC11A2 PE=1 S	13	1	1	1	1	1	1	1	1	1	1	1	1	1	1	1	1	1	0	1	1	1	1	1	1	15.3	15.3	15.3	10.575	98	98;147;149;150;161;253;482;573;557;561;568;590;597	0	4.2198	By MS/MS	By MS/MS	By MS/MS	By MS/MS	By MS/MS	By MS/MS	15.3	15.3
	B1AHR1;A0A2R8Y4H2;Q9UH03-2;Q9UH03	B1AHR1;A0A2R8Y4H2;Q9UH03-2;Q9UH03	2;2;2;2	2;2;2;2	2;2;2;2	Neuronal-specific septin-3	2023-09-03	tr|B1AHR1|B1AHR1_HUMAN Neuronal-specific septin-3 OS=Homo sapiens OX=9606 GN=SEPTIN3 PE=1 SV=1;tr|A0A2R8Y4H2|A0A2R8Y4H2_HUMAN Neuronal-specific septin-3 OS=Homo sapiens OX=9606 GN=SEPTIN3 PE=1 SV=1;sp|Q9UH03-2|SEPT3_HUMAN Isoform 2 of Neuronal-specific sep	4	2	2	2	1	2	1	1	1	1	1	2	1	1	1	1	1	1	1	1	2	1	1	1	1	8.2	8.2	8.2	33.601	294	294;856;350;358	0.0014626	1.8709	By MS/MS	By MS/MS	By MS/MS	By MS/MS	By MS/MS	By MS/MS	2.7	8.2
	A0A2R8Y5N9;A0A2R8YFW8;A0A2R8YCL5;A0A2R8Y4I8;A0A2U3TZR0;Q9UBP0-4;Q9UBP0-3;Q9UBP0-2;Q9UBP0;A0A2R8YEA0;A0A2R8Y7K2;A0A2R8Y481;A0A2R8YGN6	A0A2R8Y5N9;A0A2R8YFW8;A0A2R8YCL5;A0A2R8Y4I8;A0A2U3TZR0;Q9UBP0-4;Q9UBP0-3;Q9UBP0-2;Q9UBP0;A0A2R8YEA0;A0A2R8Y7K2;A0A2R8Y481;A0A2R8YGN6	3;3;3;3;3;3;3;3;3;2;2;2;2	2;2;2;2;2;2;2;2;2;1;2;1;1	2;2;2;2;2;2;2;2;2;1;2;1;1	Spastin	SPAST	tr|A0A2R8Y5N9|A0A2R8Y5N9_HUMAN Spastin (Fragment) OS=Homo sapiens OX=9606 GN=SPAST PE=1 SV=1;tr|A0A2R8YFW8|A0A2R8YFW8_HUMAN Spastin (Fragment) OS=Homo sapiens OX=9606 GN=SPAST PE=1 SV=1;tr|A0A2R8YCL5|A0A2R8YCL5_HUMAN Spastin (Fragment) OS=Homo sapiens OX=9	13	3	2	2	2	2	2	2	2	2	2	2	2	2	2	2	2	2	2	2	2	2	2	2	2	12.8	10.9	10.9	40.166	368	368;476;530;583;615;498;530;584;616;166;343;450;529	0	16.457	By MS/MS	By MS/MS	By MS/MS	By MS/MS	By MS/MS	By MS/MS	10.9	10.9
	A0A2R8Y4L2;A0A7I2V2Z4;A0A7I2V4M0;A0A7I2YQV3;A0A7I2V3C7;A0A7I2V5H0;A0A7I2V3W4;F8VYN5;A0A7I2V5T1;A0A7I2V5L7	A0A2R8Y4L2	13;2;2;2;2;2;2;2;2;1	1;0;0;0;0;0;0;0;0;0	1;0;0;0;0;0;0;0;0;0			tr|A0A2R8Y4L2|A0A2R8Y4L2_HUMAN Heterogeneous nuclear ribonucleoprotein A1 pseudogene 48 OS=Homo sapiens OX=9606 GN=HNRNPA1P48 PE=1 SV=1	10	13	1	1	13	13	13	12	12	12	1	1	1	1	1	1	1	1	1	1	1	1	1	1	1	46.9	4.7	4.7	29.173	275	275;48;53;54;54;56;58;69;83;83	1	-2	By MS/MS	By MS/MS	By MS/MS	By MS/MS	By matching	By matching	46.9	46.9
	F5H777;A0A2R8Y4L3;A0A7P0TAG3;A0A2R8YE98;A0A7P0TBN6;A0A7P0T881;A0A7P0T8E7;A0A2R8Y7C3;Q8N4S0-2;Q8N4S0	F5H777;A0A2R8Y4L3;A0A7P0TAG3;A0A2R8YE98;A0A7P0TBN6;A0A7P0T881;A0A7P0T8E7;A0A2R8Y7C3;Q8N4S0-2;Q8N4S0	1;1;1;1;1;1;1;1;1;1	1;1;1;1;1;1;1;1;1;1	1;1;1;1;1;1;1;1;1;1	Coiled-coil domain-containing protein 82	CCDC82	tr|F5H777|F5H777_HUMAN Coiled-coil domain-containing protein 82 (Fragment) OS=Homo sapiens OX=9606 GN=CCDC82 PE=1 SV=1;tr|A0A2R8Y4L3|A0A2R8Y4L3_HUMAN Coiled-coil domain-containing protein 82 OS=Homo sapiens OX=9606 GN=CCDC82 PE=1 SV=1;tr|A0A7P0TAG3|A0A7P0T	10	1	1	1	0	0	0	0	0	0	0	0	0	0	0	0	1	1	1	0	0	0	0	0	0	8.4	8.4	8.4	30.485	262	262;495;508;517;521;524;535;537;344;544	0	9.2986							0	0
	Q969G3;J3QR61;B4DGM3;A0A2R8Y855;A0A2R8Y4T4;A0A2R8Y7I9;A0A2U3TZQ7;J3QKS7;A0A2R8Y7U4;A0A2R8Y765;Q969G3-6;Q969G3-5;Q969G3-3;Q969G3-2;Q969G3-4;A0A2R8YES3;A0A2R8YD78;J3KT85;J3QKX6;A0A2R8YEB8;A0A2R8YFC8	Q969G3;J3QR61;B4DGM3;A0A2R8Y855;A0A2R8Y4T4;A0A2R8Y7I9;A0A2U3TZQ7;J3QKS7;A0A2R8Y7U4;A0A2R8Y765;Q969G3-6;Q969G3-5;Q969G3-3;Q969G3-2;Q969G3-4;A0A2R8YES3;A0A2R8YD78;J3KT85	8;8;8;8;8;8;8;8;8;8;8;8;8;8;8;7;4;4;2;2;2	8;8;8;8;8;8;8;8;8;8;8;8;8;8;8;7;4;4;2;2;2	8;8;8;8;8;8;8;8;8;8;8;8;8;8;8;7;4;4;2;2;2	SWI/SNF-related matrix-associated actin-dependent regulator of chromatin subfamily E member 1	SMARCE1	sp|Q969G3|SMCE1_HUMAN SWI/SNF-related matrix-associated actin-dependent regulator of chromatin subfamily E member 1 OS=Homo sapiens OX=9606 GN=SMARCE1 PE=1 SV=2;tr|J3QR61|J3QR61_HUMAN SWI/SNF-related matrix-associated actin-dependent regulator of chromatin	21	8	8	8	8	6	8	5	6	6	8	6	8	5	6	6	6	6	5	8	6	8	5	6	6	19	19	19	46.649	411	411;259;393;367;335;332;311;287;297;277;293;328;341;363;376;347;115;109;135;96;58	0	42.477	By MS/MS	By MS/MS	By MS/MS	By MS/MS	By MS/MS	By MS/MS	19	17.3
	A0A2R8YFL3;A0A2R8Y7R1;A0A2R8Y4U4;P15260	A0A2R8YFL3;A0A2R8Y7R1;A0A2R8Y4U4;P15260	2;2;2;2	2;2;2;2	2;2;2;2	Interferon gamma receptor 1	IFNGR1	tr|A0A2R8YFL3|A0A2R8YFL3_HUMAN Interferon gamma receptor 1 OS=Homo sapiens OX=9606 GN=IFNGR1 PE=1 SV=1;tr|A0A2R8Y7R1|A0A2R8Y7R1_HUMAN Interferon gamma receptor 1 OS=Homo sapiens OX=9606 GN=IFNGR1 PE=1 SV=1;tr|A0A2R8Y4U4|A0A2R8Y4U4_HUMAN Interferon gamma re	4	2	2	2	1	1	1	1	0	1	1	1	1	1	0	1	0	0	0	1	1	1	1	0	1	6.7	6.7	6.7	50.1	448	448;470;479;489	0	9.2013	By MS/MS	By MS/MS	By matching	By matching		By MS/MS	1.6	5.1
	A0A2R8Y4W2;A0A2R8YE63;Q12929;Q12929-2;F5GYM8;F5H3Q6;F5H0R8	A0A2R8Y4W2;A0A2R8YE63;Q12929;Q12929-2	16;16;16;12;2;2;2	16;16;16;12;2;2;2	16;16;16;12;2;2;2	Epidermal growth factor receptor kinase substrate 8	EPS8	tr|A0A2R8Y4W2|A0A2R8Y4W2_HUMAN Epidermal growth factor receptor kinase substrate 8 OS=Homo sapiens OX=9606 GN=EPS8 PE=1 SV=1;tr|A0A2R8YE63|A0A2R8YE63_HUMAN Epidermal growth factor receptor kinase substrate 8 OS=Homo sapiens OX=9606 GN=EPS8 PE=1 SV=1;sp|Q12	7	16	16	16	10	12	9	6	9	6	10	12	9	6	9	6	9	8	9	10	12	9	6	9	6	28.9	28.9	28.9	92.75	830	830;839;822;562;120;128;200	0	88.303	By MS/MS	By MS/MS	By MS/MS	By MS/MS	By MS/MS	By MS/MS	22.2	26.4
	Q3V6T2;Q3V6T2-2;A0A2U3TZV9;A0A2R8YG73;A0A2R8Y4X4;Q3V6T2-3;Q3V6T2-4;Q3V6T2-5;A0A2R8Y4W8;A0A2R8Y7B1;A0A2R8YGU1;A0A087WXD9;A0A2R8YG52;A0A2R8Y885;H7C2C6;A0A2R8Y820;A0A2R8YDS8;A0A2R8Y7D4;A0A2R8Y6B2;A0A2R8Y7D9;A0A2R8YCU9;H0Y470;H0Y7U8;A0A2R8Y5D7;A0A2R8YD81;A0A2R8Y846;A0A2R8YD99	Q3V6T2;Q3V6T2-2;A0A2U3TZV9;A0A2R8YG73;A0A2R8Y4X4;Q3V6T2-3;Q3V6T2-4;Q3V6T2-5;A0A2R8Y4W8;A0A2R8Y7B1;A0A2R8YGU1;A0A087WXD9;A0A2R8YG52	13;13;13;13;13;12;12;12;12;11;8;7;7;6;6;6;6;6;6;6;5;4;4;3;2;1;1	13;13;13;13;13;12;12;12;12;11;8;7;7;6;6;6;6;6;6;6;5;4;4;3;2;1;1	12;12;12;12;12;11;11;11;11;11;7;6;6;6;6;6;6;6;5;6;5;4;4;3;1;1;1	Girdin	CCDC88A	sp|Q3V6T2|GRDN_HUMAN Girdin OS=Homo sapiens OX=9606 GN=CCDC88A PE=1 SV=2;sp|Q3V6T2-2|GRDN_HUMAN Isoform 2 of Girdin OS=Homo sapiens OX=9606 GN=CCDC88A;tr|A0A2U3TZV9|A0A2U3TZV9_HUMAN Girdin OS=Homo sapiens OX=9606 GN=CCDC88A PE=1 SV=1;tr|A0A2R8YG73|A0A2R8YG	27	13	13	12	1	1	0	1	1	2	1	1	0	1	1	2	11	9	11	1	1	0	1	1	2	6.8	6.8	6.4	216.04	1871	1871;1843;1797;1494;1406;1870;1842;1796;1493;1604;974;741;828;1113;1202;1135;930;939;526;495;1108;888;736;708;317;268;213	0	58.574	By matching	By matching		By MS/MS	By matching	By MS/MS	0.4	0.4
	Q9UQ90;A0A2U3TZH1;A0A2R8YFW4;A0A2R8Y4Y7;A0A2R8Y7B8;A0A2R8Y726;A0A2R8Y3M4;A0A2R8Y6K2;A0A2R8Y7E2;A0A2R8YDQ1;A0A2R8YGZ0;A0A2R8YEH4;J3KRF6;H3BTR8;H3BTY6;A0A2R8Y6Z7;A0A2R8Y6E8;A0A2R8YFF4;Q9UQ90-2;A0A2R8Y729;A0A2R8YG79;A0A2R8YFJ7;A0A2R8Y632;A0A2R8Y7N2;A0A2R8Y4M0;A0A2R8Y617;A0A2R8YGV4;A0A2R8Y4L0;A0A2R8Y4L7;H3BMP1;A0A2R8YFQ9;A0A2R8Y4Z7;A0A2R8YFN9;A0A2R8Y4M8	Q9UQ90;A0A2U3TZH1;A0A2R8YFW4;A0A2R8Y4Y7;A0A2R8Y7B8;A0A2R8Y726;A0A2R8Y3M4;A0A2R8Y6K2;A0A2R8Y7E2;A0A2R8YDQ1;A0A2R8YGZ0;A0A2R8YEH4;J3KRF6;H3BTR8	9;9;9;9;9;9;8;8;8;7;7;6;5;5;4;2;2;2;2;2;2;2;2;2;2;1;1;1;1;1;1;1;1;1	9;9;9;9;9;9;8;8;8;7;7;6;5;5;4;2;2;2;2;2;2;2;2;2;2;1;1;1;1;1;1;1;1;1	9;9;9;9;9;9;8;8;8;7;7;6;5;5;4;2;2;2;2;2;2;2;2;2;2;1;1;1;1;1;1;1;1;1	Paraplegin	SPG7	sp|Q9UQ90|SPG7_HUMAN Paraplegin OS=Homo sapiens OX=9606 GN=SPG7 PE=1 SV=2;tr|A0A2U3TZH1|A0A2U3TZH1_HUMAN Paraplegin OS=Homo sapiens OX=9606 GN=SPG7 PE=1 SV=1;tr|A0A2R8YFW4|A0A2R8YFW4_HUMAN Paraplegin OS=Homo sapiens OX=9606 GN=SPG7 PE=1 SV=1;tr|A0A2R8Y4Y7|	34	9	9	9	5	5	7	4	7	7	5	5	7	4	7	7	5	4	4	5	5	7	4	7	7	17.5	17.5	17.5	88.234	795	795;788;780;751;681;659;809;641;617;758;415;493;357;106;210;339;485;421;489;507;358;511;463;456;383;162;258;278;250;238;208;206;181;320	0	52.353	By MS/MS	By MS/MS	By MS/MS	By MS/MS	By MS/MS	By MS/MS	9.6	11.1
	A0A2R8Y4Z8;M0QZR0;M0QYB4	A0A2R8Y4Z8	8;1;1	1;0;0	1;0;0			tr|A0A2R8Y4Z8|A0A2R8Y4Z8_HUMAN Coiled-coil domain-containing protein 9 OS=Homo sapiens OX=9606 GN=CCDC9 PE=1 SV=1	3	8	1	1	5	5	6	5	5	5	0	1	0	0	0	0	1	1	1	0	1	0	0	0	0	18.7	4.6	4.6	65.306	587	587;56;128	0.00040911	2.3759	By matching	By MS/MS	By matching	By matching	By matching	By matching	11.8	14.1
	A0A2R8Y543;A0A2R8YCH5;A0A2R8Y7Z0;A0A2R8Y5A3;P35222;A0A2R8Y804;A0A2R8Y750;B4DGU4;A0A2R8Y5C3;A0A2R8Y5Z1;A0A2R8Y6G0;A0A2R8Y815;A0A2R8YG06;C9IZ65	A0A2R8Y543;A0A2R8YCH5;A0A2R8Y7Z0;A0A2R8Y5A3;P35222;A0A2R8Y804;A0A2R8Y750;B4DGU4;A0A2R8Y5C3;A0A2R8Y5Z1;A0A2R8Y6G0	27;27;27;27;27;26;26;26;25;24;16;8;2;1	22;22;22;22;22;21;21;21;20;19;12;8;2;1	22;22;22;22;22;21;21;21;20;19;12;8;2;1	Catenin beta-1	CTNNB1	tr|A0A2R8Y543|A0A2R8Y543_HUMAN Catenin beta-1 OS=Homo sapiens OX=9606 GN=CTNNB1 PE=1 SV=1;tr|A0A2R8YCH5|A0A2R8YCH5_HUMAN Catenin beta-1 (Fragment) OS=Homo sapiens OX=9606 GN=CTNNB1 PE=1 SV=1;tr|A0A2R8Y7Z0|A0A2R8Y7Z0_HUMAN Catenin beta-1 OS=Homo sapiens OX=	14	27	22	22	19	21	23	22	22	21	14	16	18	17	17	16	15	15	14	14	16	18	17	17	16	59.7	52	52	78.404	715	715;779;780;783;781;702;744;774;737;752;367;186;146;59	0	234.33	By MS/MS	By MS/MS	By MS/MS	By MS/MS	By MS/MS	By MS/MS	38.2	43.4
	A0A2R8Y544;Q9BR61	A0A2R8Y544;Q9BR61	9;9	9;9	9;9	Acyl-CoA-binding domain-containing protein 6	ACBD6	tr|A0A2R8Y544|A0A2R8Y544_HUMAN Acyl-CoA-binding domain-containing protein 6 OS=Homo sapiens OX=9606 GN=ACBD6 PE=1 SV=1;sp|Q9BR61|ACBD6_HUMAN Acyl-CoA-binding domain-containing protein 6 OS=Homo sapiens OX=9606 GN=ACBD6 PE=1 SV=1	2	9	9	9	5	5	5	4	4	4	5	5	5	4	4	4	7	8	8	5	5	5	4	4	4	42.4	42.4	42.4	28.129	255	255;282	0	16.563	By MS/MS	By MS/MS	By MS/MS	By MS/MS	By MS/MS	By MS/MS	21.6	21.6
	A0A2R8Y549;Q8NI35-4;Q8NI35-3;Q8NI35-2;Q8NI35;A0A0X1KG69;A0A087WUZ6;A0A0U1RR46;Q8NI35-5;B4DE90;A0A0U1RQT2;A0A2R8Y5I3;A0A0U1RRD7;A0A0U1RQW4	A0A2R8Y549;Q8NI35-4;Q8NI35-3;Q8NI35-2;Q8NI35;A0A0X1KG69;A0A087WUZ6;A0A0U1RR46	12;12;12;12;12;9;9;8;5;2;2;2;1;1	12;12;12;12;12;9;9;8;5;2;2;2;1;1	12;12;12;12;12;9;9;8;5;2;2;2;1;1	InaD-like protein	INADL	tr|A0A2R8Y549|A0A2R8Y549_HUMAN InaD-like protein OS=Homo sapiens OX=9606 GN=PATJ PE=1 SV=1;sp|Q8NI35-4|INADL_HUMAN Isoform 4 of InaD-like protein OS=Homo sapiens OX=9606 GN=PATJ;sp|Q8NI35-3|INADL_HUMAN Isoform 3 of InaD-like protein OS=Homo sapiens OX=9606	14	12	12	12	10	8	10	11	7	9	10	8	10	11	7	9	1	3	2	10	8	10	11	7	9	10.5	10.5	10.5	204.7	1882	1882;1524;1552;1582;1801;1181;1182;683;1134;452;593;666;111;146	0	52.987	By MS/MS	By MS/MS	By MS/MS	By MS/MS	By MS/MS	By MS/MS	8.6	6.6
	A0A2R8Y566;Q9P260-2;A0A075B785;A0A075B768	A0A2R8Y566;Q9P260-2;A0A075B785	22;22;16;3	22;22;16;3	1;1;0;0	LisH domain and HEAT repeat-containing protein KIAA1468	KIAA1468	tr|A0A2R8Y566|A0A2R8Y566_HUMAN RAB11-binding protein RELCH OS=Homo sapiens OX=9606 GN=RELCH PE=1 SV=1;sp|Q9P260-2|RELCH_HUMAN Isoform 2 of RAB11-binding protein RELCH OS=Homo sapiens OX=9606 GN=RELCH;tr|A0A075B785|A0A075B785_HUMAN RAB11-binding protein REL	4	22	22	1	13	13	13	13	13	15	13	13	13	13	13	15	11	11	10	0	0	0	0	0	0	24.2	24.2	0.6	134.59	1216	1216;1250;1017;255	0	49.294	By MS/MS	By MS/MS	By MS/MS	By MS/MS	By MS/MS	By MS/MS	16	15.4
	A0A2R8Y595;A0A2R8YFL0;P49711;P49711-2;A0A2R8Y6Z6;A0A2R8Y6C1;V9GY73;Q8NI51-11;Q8NI51-5;Q8NI51-2	A0A2R8Y595;A0A2R8YFL0;P49711;P49711-2	12;12;12;9;1;1;1;1;1;1	12;12;12;9;1;1;1;1;1;1	11;11;11;8;1;1;0;0;0;0	Transcriptional repressor CTCF	CTCF	tr|A0A2R8Y595|A0A2R8Y595_HUMAN Transcriptional repressor CTCF OS=Homo sapiens OX=9606 GN=CTCF PE=1 SV=1;tr|A0A2R8YFL0|A0A2R8YFL0_HUMAN Transcriptional repressor CTCF OS=Homo sapiens OX=9606 GN=CTCF PE=1 SV=1;sp|P49711|CTCF_HUMAN Transcriptional repressor C	10	12	12	11	12	8	10	9	11	9	12	8	10	9	11	9	9	9	10	11	7	9	8	10	8	20.7	20.7	19.4	72.999	638	638;725;727;399;135;163;627;299;422;573	0	57.08	By MS/MS	By MS/MS	By MS/MS	By MS/MS	By MS/MS	By MS/MS	20.7	12.4
	Q99700;V9GY86;Q99700-4;Q99700-2;A0A5F9ZHW5;H0YH87;A0A5F9ZHX3;A0A2R8Y7P6;A0A2R8YDM9;A0A2R8Y5A6;A0A2R8Y7E6;A0A5F9ZI57;F8VQP2;F8WB06;A0A5F9ZHH4;Q99700-5;F8W0B5;A0A5F9ZH85;F8VRK6	Q99700;V9GY86;Q99700-4;Q99700-2;A0A5F9ZHW5;H0YH87;A0A5F9ZHX3;A0A2R8Y7P6;A0A2R8YDM9;A0A2R8Y5A6;A0A2R8Y7E6;A0A5F9ZI57;F8VQP2;F8WB06;A0A5F9ZHH4;Q99700-5;F8W0B5;A0A5F9ZH85	10;10;10;10;10;10;10;10;10;10;10;10;9;9;9;8;6;5;3	10;10;10;10;10;10;10;10;10;10;10;10;9;9;9;8;6;5;3	10;10;10;10;10;10;10;10;10;10;10;10;9;9;9;8;6;5;3	Ataxin-2	ATXN2	sp|Q99700|ATX2_HUMAN Ataxin-2 OS=Homo sapiens OX=9606 GN=ATXN2 PE=1 SV=2;tr|V9GY86|V9GY86_HUMAN Ataxin-2 OS=Homo sapiens OX=9606 GN=ATXN2 PE=1 SV=1;sp|Q99700-4|ATX2_HUMAN Isoform 4 of Ataxin-2 OS=Homo sapiens OX=9606 GN=ATXN2;sp|Q99700-2|ATX2_HUMAN Isoform	19	10	10	10	4	3	2	4	1	3	4	3	2	4	1	3	9	8	8	4	3	2	4	1	3	10.7	10.7	10.7	140.28	1313	1313;1153;1243;995;1178;835;1167;957;968;1166;1158;1155;1073;1087;1065;1006;908;347;235	0	48.675	By MS/MS	By MS/MS	By MS/MS	By MS/MS	By MS/MS	By MS/MS	3.4	3.7
	A0A2R8Y5B5;O60779	A0A2R8Y5B5;O60779	1;1	1;1	1;1	Thiamine transporter 1	SLC19A2	tr|A0A2R8Y5B5|A0A2R8Y5B5_HUMAN Thiamine transporter 1 OS=Homo sapiens OX=9606 GN=SLC19A2 PE=1 SV=1;sp|O60779|S19A2_HUMAN Thiamine transporter 1 OS=Homo sapiens OX=9606 GN=SLC19A2 PE=1 SV=2	2	1	1	1	1	1	1	1	1	0	1	1	1	1	1	0	0	0	0	1	1	1	1	1	0	2.8	2.8	2.8	51.943	464	464;497	0	2.88	By MS/MS	By MS/MS	By MS/MS	By MS/MS	By MS/MS		2.8	2.8
	A0A2R8Y5C4	A0A2R8Y5C4	7	1	1			tr|A0A2R8Y5C4|A0A2R8Y5C4_HUMAN 182 kDa tankyrase-1-binding protein (Fragment) OS=Homo sapiens OX=9606 GN=TNKS1BP1 PE=1 SV=1	1	7	1	1	4	4	4	4	4	4	0	0	0	0	0	0	1	0	0	0	0	0	0	0	0	37.1	2.8	2.8	30.925	283	283	1	-2	By matching	By matching	By matching	By matching	By matching	By matching	16.6	16.6
	P49815;A0A2R8YGD6;A0A2R8YGU4;A0A2R8YDZ2;A0A2R8Y5F1;A0A2R8Y7X5;A0A2R8YDR3;H3BMQ0;A0A2R8Y7C8;P49815-5;P49815-3;P49815-2;P49815-4;X5D2U8;P49815-7;P49815-6;A0A2R8YEJ8;A0A2R8YGE6;A0A2R8Y5B2;P49815-8;A0A2R8Y6C9;H3BQY7;A0A2R8YCR8;A0A2R8Y670;C9JX95;Q5HYF7;A0A2R8Y692;H3BQK4	P49815;A0A2R8YGD6;A0A2R8YGU4;A0A2R8YDZ2;A0A2R8Y5F1;A0A2R8Y7X5;A0A2R8YDR3;H3BMQ0;A0A2R8Y7C8;P49815-5;P49815-3;P49815-2;P49815-4;X5D2U8;P49815-7;P49815-6;A0A2R8YEJ8	13;13;13;13;13;13;13;13;13;13;13;13;13;13;12;10;9;6;5;4;4;1;1;1;1;1;1;1	13;13;13;13;13;13;13;13;13;13;13;13;13;13;12;10;9;6;5;4;4;1;1;1;1;1;1;1	13;13;13;13;13;13;13;13;13;13;13;13;13;13;12;10;9;6;5;4;4;1;1;1;1;1;1;1	Tuberin	TSC2	sp|P49815|TSC2_HUMAN Tuberin OS=Homo sapiens OX=9606 GN=TSC2 PE=1 SV=2;tr|A0A2R8YGD6|A0A2R8YGD6_HUMAN Tuberin OS=Homo sapiens OX=9606 GN=TSC2 PE=1 SV=1;tr|A0A2R8YGU4|A0A2R8YGU4_HUMAN Tuberin OS=Homo sapiens OX=9606 GN=TSC2 PE=1 SV=1;tr|A0A2R8YDZ2|A0A2R8YDZ	28	13	13	13	6	9	9	8	7	6	6	9	9	8	7	6	8	6	8	6	9	9	8	7	6	10.7	10.7	10.7	200.61	1807	1807;1805;1739;1760;1738;1769;1781;1751;1782;1740;1763;1764;1784;1741;1692;1704;572;384;237;239;1359;30;86;180;136;108;88;316	0	55.369	By MS/MS	By MS/MS	By MS/MS	By MS/MS	By MS/MS	By MS/MS	4.9	7.7
	Q92574;A0A2R8Y5S3;A0A2R8Y5N2;A0A2R8YFV7;Q92574-2;Q86WV8;Q59IT9;A0A2R8Y6W1;A0A2R8Y7E9;A0A2R8YD74;A0A2R8YGX7;A0A2R8Y5M3;A0A2R8Y6S1;A0A2R8Y5J1;A0A2R8Y5F8;A0A2R8YGL0;A0A2R8YEH9;A0A2R8Y6N1;A0A2R8Y5Q4;A0A2R8Y6S8	Q92574;A0A2R8Y5S3;A0A2R8Y5N2;A0A2R8YFV7;Q92574-2;Q86WV8;Q59IT9;A0A2R8Y6W1;A0A2R8Y7E9;A0A2R8YD74;A0A2R8YGX7;A0A2R8Y5M3	7;7;7;7;6;5;5;5;5;4;4;4;2;1;1;1;1;1;1;1	7;7;7;7;6;5;5;5;5;4;4;4;2;1;1;1;1;1;1;1	7;7;7;7;6;5;5;5;5;4;4;4;2;1;1;1;1;1;1;1	Hamartin	TSC1	sp|Q92574|TSC1_HUMAN Hamartin OS=Homo sapiens OX=9606 GN=TSC1 PE=1 SV=2;tr|A0A2R8Y5S3|A0A2R8Y5S3_HUMAN Hamartin OS=Homo sapiens OX=9606 GN=TSC1 PE=1 SV=1;tr|A0A2R8Y5N2|A0A2R8Y5N2_HUMAN Hamartin OS=Homo sapiens OX=9606 GN=TSC1 PE=1 SV=1;tr|A0A2R8YFV7|A0A2R8	20	7	7	7	3	3	3	2	3	2	3	3	3	2	3	2	6	4	5	3	3	3	2	3	2	7	7	7	129.77	1164	1164;1163;1159;1158;1113;366;454;453;381;347;346;203;729;127;228;224;177;144;135;125	0	10.344	By MS/MS	By MS/MS	By MS/MS	By MS/MS	By MS/MS	By MS/MS	2.8	2.8
	A0A2R8Y7Q9;A0A2R8YEK8;A0A2R8Y5S9;Q9Y5P4-2;Q9Y5P4;Q9Y5P4-3;A0A2U3TZL3;A0A2R8Y5H3;A0A2R8YE18;A0A2R8Y7C5;A0A2R8YFI2;A0A2R8YEA4;A0A2R8YE59;A0A2R8YCI0;A0A2R8YFA1;A0A2R8YDX6	A0A2R8Y7Q9;A0A2R8YEK8;A0A2R8Y5S9;Q9Y5P4-2;Q9Y5P4;Q9Y5P4-3;A0A2U3TZL3;A0A2R8Y5H3;A0A2R8YE18;A0A2R8Y7C5;A0A2R8YFI2;A0A2R8YEA4;A0A2R8YE59;A0A2R8YCI0	12;12;12;12;12;12;11;10;10;10;8;8;7;6;5;2	12;12;12;12;12;12;11;10;10;10;8;8;7;6;5;2	12;12;12;12;12;12;11;10;10;10;8;8;7;6;5;2	Collagen type IV alpha-3-binding protein	COL4A3BP	tr|A0A2R8Y7Q9|A0A2R8Y7Q9_HUMAN Ceramide transfer protein OS=Homo sapiens OX=9606 GN=CERT1 PE=1 SV=1;tr|A0A2R8YEK8|A0A2R8YEK8_HUMAN Ceramide transfer protein OS=Homo sapiens OX=9606 GN=CERT1 PE=1 SV=1;tr|A0A2R8Y5S9|A0A2R8Y5S9_HUMAN Ceramide transfer protein	16	12	12	12	9	11	9	10	8	9	9	11	9	10	8	9	7	7	7	9	11	9	10	8	9	28.6	28.6	28.6	64.357	566	566;567;596;598;624;752;524;521;584;605;311;381;406;199;405;70	0	61.834	By MS/MS	By MS/MS	By MS/MS	By MS/MS	By MS/MS	By MS/MS	21.7	26.7
	A0A2R8YDN7;A0A2R8Y635;Q9H7F0;Q9H7F0-2;H7C1U7	A0A2R8YDN7;A0A2R8Y635;Q9H7F0;Q9H7F0-2	5;5;5;4;1	5;5;5;4;1	5;5;5;4;1	Probable cation-transporting ATPase 13A3	ATP13A3	tr|A0A2R8YDN7|A0A2R8YDN7_HUMAN Cation-transporting ATPase OS=Homo sapiens OX=9606 GN=ATP13A3 PE=1 SV=1;tr|A0A2R8Y635|A0A2R8Y635_HUMAN Cation-transporting ATPase OS=Homo sapiens OX=9606 GN=ATP13A3 PE=1 SV=2;sp|Q9H7F0|AT133_HUMAN Polyamine-transporting ATPas	5	5	5	5	3	3	2	4	1	3	3	3	2	4	1	3	1	3	2	3	3	2	4	1	3	6.9	6.9	6.9	138.82	1229	1229;1256;1226;701;344	0	13.152	By MS/MS	By MS/MS	By MS/MS	By MS/MS	By matching	By MS/MS	3.8	3.5
	A0A2R8Y653;Q9BZX2;Q9BZX2-2	A0A2R8Y653;Q9BZX2;Q9BZX2-2	10;10;6	10;10;6	8;8;4	Uridine-cytidine kinase 2	UCK2	tr|A0A2R8Y653|A0A2R8Y653_HUMAN Uridine/cytidine kinase OS=Homo sapiens OX=9606 GN=UCK2 PE=1 SV=1;sp|Q9BZX2|UCK2_HUMAN Uridine-cytidine kinase 2 OS=Homo sapiens OX=9606 GN=UCK2 PE=1 SV=1;sp|Q9BZX2-2|UCK2_HUMAN Isoform 2 of Uridine-cytidine kinase 2 OS=Homo	3	10	10	8	7	8	7	9	7	8	7	8	7	9	7	8	9	8	8	6	7	6	7	6	6	45	45	41.2	27.408	240	240;261;111	0	158.85	By MS/MS	By MS/MS	By MS/MS	By MS/MS	By MS/MS	By MS/MS	39.2	45
	A0A2R8YGD3;A0A2R8Y661;Q9Y4G8	A0A2R8YGD3;A0A2R8Y661;Q9Y4G8	2;2;2	1;1;1	1;1;1	Rap guanine nucleotide exchange factor 2	RAPGEF2	tr|A0A2R8YGD3|A0A2R8YGD3_HUMAN Cyclic nucleotide ras GEF OS=Homo sapiens OX=9606 GN=RAPGEF2 PE=1 SV=1;tr|A0A2R8Y661|A0A2R8Y661_HUMAN Cyclic nucleotide ras GEF OS=Homo sapiens OX=9606 GN=RAPGEF2 PE=1 SV=1;sp|Q9Y4G8|RPGF2_HUMAN Rap guanine nucleotide exchang	3	2	1	1	0	0	0	0	0	0	0	0	0	0	0	0	1	0	0	0	0	0	0	0	0	1.5	0.8	0.8	188.31	1679	1679;1559;1499	0.0010712	1.9959							0	0
	A0A2R8Y6B6;P07203;A0A7I2YMD7;A0A7I2UQ36;P07203-2	A0A2R8Y6B6;P07203	3;3;1;1;1	3;3;1;1;1	3;3;1;1;1	Glutathione peroxidase 1	GPX1	tr|A0A2R8Y6B6|A0A2R8Y6B6_HUMAN Glutathione peroxidase 1 OS=Homo sapiens OX=9606 GN=GPX1 PE=1 SV=1;sp|P07203|GPX1_HUMAN Glutathione peroxidase 1 OS=Homo sapiens OX=9606 GN=GPX1 PE=1 SV=4	5	3	3	3	0	0	0	0	0	0	0	0	0	0	0	0	3	3	3	0	0	0	0	0	0	16.6	16.6	16.6	16.914	157	157;203;104;170;98	0	7.0415							0	0
	Q9P2P5;A0A2R8Y6F3;A0A2R8YE75	Q9P2P5;A0A2R8Y6F3;A0A2R8YE75	2;2;1	2;2;1	2;2;1	E3 ubiquitin-protein ligase HECW2	HECW2	sp|Q9P2P5|HECW2_HUMAN E3 ubiquitin-protein ligase HECW2 OS=Homo sapiens OX=9606 GN=HECW2 PE=1 SV=2;tr|A0A2R8Y6F3|A0A2R8Y6F3_HUMAN HECT-type E3 ubiquitin transferase OS=Homo sapiens OX=9606 GN=HECW2 PE=1 SV=1;tr|A0A2R8YE75|A0A2R8YE75_HUMAN HECT-type E3 ubiq	3	2	2	2	1	1	0	1	2	1	1	1	0	1	2	1	0	0	0	1	1	0	1	2	1	2.1	2.1	2.1	175.77	1572	1572;1579;814	0	4.815	By matching	By matching		By MS/MS	By MS/MS	By matching	0.9	1.2
	O75140;A0A2R8Y6H3;O75140-8;A0A2R8Y7U0;O75140-1;A0A2R8Y721;O75140-4;O75140-9;A0A2R8Y7U6;A0A2R8Y5K9;A0A5F9UWT1;A0A2R8YEW8;F8WAX3;A0A2R8Y842;A0A2R8Y5T1;A0A2R8Y6V4;A0A2R8Y7X0;A0A2R8Y5E9;H0Y770;A0A2R8Y6H8;A0A2R8Y6Y2;C9JGS4;A0A2R8Y6F4;A0A2R8Y5V3;O75140-6;O75140-5;O75140-2;A0A2R8YF97	O75140;A0A2R8Y6H3;O75140-8;A0A2R8Y7U0;O75140-1;A0A2R8Y721;O75140-4;O75140-9;A0A2R8Y7U6;A0A2R8Y5K9;A0A5F9UWT1;A0A2R8YEW8;F8WAX3;A0A2R8Y842;A0A2R8Y5T1;A0A2R8Y6V4;A0A2R8Y7X0;A0A2R8Y5E9;H0Y770;A0A2R8Y6H8;A0A2R8Y6Y2;C9JGS4;A0A2R8Y6F4;A0A2R8Y5V3;O75140-6;O75140-5;O75140-2;A0A2R8YF97	2;2;2;2;2;2;2;2;1;1;1;1;1;1;1;1;1;1;1;1;1;1;1;1;1;1;1;1	2;2;2;2;2;2;2;2;1;1;1;1;1;1;1;1;1;1;1;1;1;1;1;1;1;1;1;1	2;2;2;2;2;2;2;2;1;1;1;1;1;1;1;1;1;1;1;1;1;1;1;1;1;1;1;1	DEP domain-containing protein 5	DEPDC5	sp|O75140|DEPD5_HUMAN GATOR complex protein DEPDC5 OS=Homo sapiens OX=9606 GN=DEPDC5 PE=1 SV=2;tr|A0A2R8Y6H3|A0A2R8Y6H3_HUMAN GATOR complex protein DEPDC5 OS=Homo sapiens OX=9606 GN=DEPDC5 PE=1 SV=1;sp|O75140-8|DEPD5_HUMAN Isoform 8 of GATOR complex protei	28	2	2	2	1	2	2	2	2	2	1	2	2	2	2	2	1	1	2	1	2	2	2	2	2	1.4	1.4	1.4	181.26	1603	1603;1525;1503;1589;1572;1496;1581;1594;829;1484;1343;1285;37;1207;1198;1187;30;795;1575;638;333;193;153;116;1229;1552;559;748	0.001334	1.93	By matching	By matching	By matching	By matching	By MS/MS	By matching	0.7	1.4
	A0A2R8Y6I6;Q13627-2;Q13627;A0A2R8Y6L5;A0A2R8YDF3;Q13627-4;Q13627-3;Q13627-5;A0A2R8Y443;E7EMI5;Q9Y463-2;Q9Y463-3;Q9Y463;A0A2R8YEY4;M0R2X3;M0R131	A0A2R8Y6I6;Q13627-2;Q13627;A0A2R8Y6L5;A0A2R8YDF3;Q13627-4;Q13627-3;Q13627-5	9;9;9;8;7;7;7;7;4;2;2;2;2;1;1;1	9;9;9;8;7;7;7;7;4;2;2;2;2;1;1;1	9;9;9;8;7;7;7;7;4;2;2;2;2;1;1;1	Dual specificity tyrosine-phosphorylation-regulated kinase 1A	DYRK1A	tr|A0A2R8Y6I6|A0A2R8Y6I6_HUMAN Dual-specificity kinase OS=Homo sapiens OX=9606 GN=DYRK1A PE=1 SV=1;sp|Q13627-2|DYR1A_HUMAN Isoform 1 of Dual specificity tyrosine-phosphorylation-regulated kinase 1A OS=Homo sapiens OX=9606 GN=DYRK1A;sp|Q13627|DYR1A_HUMAN Du	16	9	9	9	4	4	5	5	4	4	4	4	5	5	4	4	3	3	3	4	4	5	5	4	4	18.1	18.1	18.1	81.598	725	725;754;763;605;519;525;529;584;400;181;589;601;629;110;137;172	0	24.293	By MS/MS	By MS/MS	By MS/MS	By MS/MS	By MS/MS	By MS/MS	8.1	10.8
	A0A2R8Y7W8;A0A2R8Y6W5;Q16626	A0A2R8Y7W8;A0A2R8Y6W5;Q16626	2;2;2	2;2;2	2;2;2	Male-enhanced antigen 1	MEA1	tr|A0A2R8Y7W8|A0A2R8Y7W8_HUMAN Male-enhanced antigen 1 OS=Homo sapiens OX=9606 GN=MEA1 PE=1 SV=1;tr|A0A2R8Y6W5|A0A2R8Y6W5_HUMAN Male-enhanced antigen 1 OS=Homo sapiens OX=9606 GN=MEA1 PE=1 SV=1;sp|Q16626|MEA1_HUMAN Male-enhanced antigen 1 OS=Homo sapiens O	3	2	2	2	0	1	1	0	1	0	0	1	1	0	1	0	2	1	1	0	1	1	0	1	0	17.4	17.4	17.4	18.544	172	172;188;185	0	11.168		By matching	By matching		By matching		0	7.6
	A0A2R8Y6W8;P19447;A0A2R8YES7;A0A2R8Y5L2;A0A2R8Y681;A0A2R8Y5H0;A0A2R8YFS3;H7C309;A0A2R8Y762	A0A2R8Y6W8;P19447	14;14;5;5;3;2;2;1;1	14;14;5;5;3;2;2;1;1	14;14;5;5;3;2;2;1;1	TFIIH basal transcription factor complex helicase XPB subunit	ERCC3	tr|A0A2R8Y6W8|A0A2R8Y6W8_HUMAN DNA excision repair protein ERCC-3 OS=Homo sapiens OX=9606 GN=ERCC3 PE=1 SV=1;sp|P19447|ERCC3_HUMAN General transcription and DNA repair factor IIH helicase subunit XPB OS=Homo sapiens OX=9606 GN=ERCC3 PE=1 SV=1	9	14	14	14	8	7	9	7	9	7	8	7	9	7	9	7	9	8	9	8	7	9	7	9	7	24.4	24.4	24.4	91.957	807	807;782;406;448;162;160;161;188;216	0	46.305	By MS/MS	By MS/MS	By MS/MS	By MS/MS	By MS/MS	By MS/MS	16.5	12.4
	A0A2R8YE46;A0A2R8Y6X9;Q9HBG4;A0A2R8Y7G6	A0A2R8YE46;A0A2R8Y6X9;Q9HBG4;A0A2R8Y7G6	2;2;2;1	2;2;2;1	2;2;2;1	V-type proton ATPase 116 kDa subunit a isoform 4	ATP6V0A4	tr|A0A2R8YE46|A0A2R8YE46_HUMAN V-type proton ATPase subunit a OS=Homo sapiens OX=9606 GN=ATP6V0A4 PE=1 SV=1;tr|A0A2R8Y6X9|A0A2R8Y6X9_HUMAN V-type proton ATPase subunit a OS=Homo sapiens OX=9606 GN=ATP6V0A4 PE=1 SV=1;sp|Q9HBG4|VPP4_HUMAN V-type proton ATPas	4	2	2	2	1	1	2	1	1	1	1	1	2	1	1	1	0	0	0	1	1	2	1	1	1	6.8	6.8	6.8	52.122	456	456;582;840;353	0	8.5573	By matching	By matching	By MS/MS	By MS/MS	By MS/MS	By MS/MS	3.5	3.5
	A0A2R8YDQ9;A0A2R8Y6Y7;Q9P2R7-2;Q9P2R7;Q5T9Q5;Q5T9Q8;A0A0U1RQL1;A0A0U1RRI1;A0A2R8Y5P6;A0A2R8Y6E6	A0A2R8YDQ9;A0A2R8Y6Y7;Q9P2R7-2;Q9P2R7;Q5T9Q5;Q5T9Q8	8;8;8;8;6;4;2;2;1;1	8;8;8;8;6;4;2;2;1;1	8;8;8;8;6;4;2;2;1;1	Succinyl-CoA ligase [ADP-forming] subunit beta, mitochondrial	SUCLA2	tr|A0A2R8YDQ9|A0A2R8YDQ9_HUMAN Succinate--CoA ligase [ADP-forming] subunit beta, mitochondrial OS=Homo sapiens OX=9606 GN=SUCLA2 PE=1 SV=1;tr|A0A2R8Y6Y7|A0A2R8Y6Y7_HUMAN Succinate--CoA ligase [ADP-forming] subunit beta, mitochondrial OS=Homo sapiens OX=960	10	8	8	8	4	4	3	3	4	4	4	4	3	3	4	4	7	7	7	4	4	3	3	4	4	33.6	33.6	33.6	43.841	405	405;484;441;463;298;154;80;104;221;224	0	92.077	By MS/MS	By MS/MS	By MS/MS	By MS/MS	By MS/MS	By MS/MS	14.3	14.3
	E7ETD6;E9PE19;A0A2R8Y7Q1;Q12830-4;Q12830-2;Q12830;F5GXF5;A0A0A0MR81;J3KSK9;J3QQK4;J3QQQ8	E7ETD6;E9PE19;A0A2R8Y7Q1;Q12830-4;Q12830-2;Q12830;F5GXF5	28;28;28;28;28;28;26;10;2;1;1	28;28;28;28;28;28;26;10;2;1;1	28;28;28;28;28;28;26;10;2;1;1	Nucleosome-remodeling factor subunit BPTF	BPTF	tr|E7ETD6|E7ETD6_HUMAN Nucleosome-remodeling factor subunit BPTF (Fragment) OS=Homo sapiens OX=9606 GN=BPTF PE=1 SV=3;tr|E9PE19|E9PE19_HUMAN Nucleosome-remodeling factor subunit BPTF OS=Homo sapiens OX=9606 GN=BPTF PE=1 SV=3;tr|A0A2R8Y7Q1|A0A2R8Y7Q1_HUMAN	11	28	28	28	16	18	15	14	13	16	16	18	15	14	13	16	12	12	14	16	18	15	14	13	16	11.9	11.9	11.9	308.07	2764	2764;2822;2965;2903;2920;3046;2457;810;484;339;420	0	97.946	By MS/MS	By MS/MS	By MS/MS	By MS/MS	By MS/MS	By MS/MS	7.6	8.3
	A0A2R8Y7T6;A0A3B3IRZ4;Q6DN90;Q6DN90-3;A0A3B3IU98;A0A0C4DGT3;Q6DN90-2;A0A2R8Y695;A0A0G2JLG2;Q9UPP2-2;Q9UPP2	A0A2R8Y7T6;A0A3B3IRZ4;Q6DN90;Q6DN90-3;A0A3B3IU98;A0A0C4DGT3;Q6DN90-2;A0A2R8Y695	8;8;8;8;7;7;7;6;1;1;1	8;8;8;8;7;7;7;6;1;1;1	6;6;6;6;5;5;5;4;0;0;0	IQ motif and SEC7 domain-containing protein 1	IQSEC1	tr|A0A2R8Y7T6|A0A2R8Y7T6_HUMAN IQ motif and SEC7 domain-containing protein 1 OS=Homo sapiens OX=9606 GN=IQSEC1 PE=1 SV=1;tr|A0A3B3IRZ4|A0A3B3IRZ4_HUMAN IQ motif and SEC7 domain-containing protein 1 OS=Homo sapiens OX=9606 GN=IQSEC1 PE=1 SV=1;sp|Q6DN90|IQEC	11	8	8	6	2	1	2	2	3	4	2	1	2	2	3	4	2	2	4	2	1	2	2	3	3	10.6	10.6	8.9	108.42	964	964;1222;963;1114;810;814;841;779;1038;759;1182	0	13.623	By MS/MS	By MS/MS	By MS/MS	By MS/MS	By MS/MS	By MS/MS	4.3	1.8
	P62263;A0A2R8Y811;E5RH77	P62263;A0A2R8Y811;E5RH77	9;9;6	9;9;6	9;9;6	40S ribosomal protein S14	RPS14	sp|P62263|RS14_HUMAN 40S ribosomal protein S14 OS=Homo sapiens OX=9606 GN=RPS14 PE=1 SV=3;tr|A0A2R8Y811|A0A2R8Y811_HUMAN 40S ribosomal protein S14 (Fragment) OS=Homo sapiens OX=9606 GN=RPS14 PE=1 SV=1;tr|E5RH77|E5RH77_HUMAN 40S ribosomal protein S14 OS=Hom	3	9	9	9	8	9	8	8	9	8	8	9	8	8	9	8	6	5	7	8	9	8	8	9	8	67.5	67.5	67.5	16.273	151	151;150;134	0	120.81	By MS/MS	By MS/MS	By MS/MS	By MS/MS	By MS/MS	By MS/MS	65.6	67.5
	E7ETK0;A0A2R8Y849;A0A2R8YD14;P62847-2;P62847-3;P62847;P62847-4;A0A2R8Y8A0	E7ETK0;A0A2R8Y849;A0A2R8YD14;P62847-2;P62847-3;P62847;P62847-4;A0A2R8Y8A0	4;4;4;4;4;4;4;2	4;4;4;4;4;4;4;2	4;4;4;4;4;4;4;2	40S ribosomal protein S24	RPS24	tr|E7ETK0|E7ETK0_HUMAN 40S ribosomal protein S24 OS=Homo sapiens OX=9606 GN=RPS24 PE=1 SV=1;tr|A0A2R8Y849|A0A2R8Y849_HUMAN 40S ribosomal protein S24 OS=Homo sapiens OX=9606 GN=RPS24 PE=1 SV=1;tr|A0A2R8YD14|A0A2R8YD14_HUMAN 40S ribosomal protein S24 OS=Homo	8	4	4	4	4	4	4	4	4	4	4	4	4	4	4	4	4	4	4	4	4	4	4	4	4	29.8	29.8	29.8	15.197	131	131;131;165;130;132;133;289;90	0	15.042	By MS/MS	By MS/MS	By MS/MS	By MS/MS	By MS/MS	By MS/MS	29.8	29.8
	A0A2R8Y891;P08237;P08237-3;P08237-2;F8VZI0;F8VX13;F8VZQ1;F8VP00;H0YHB8;F8VSF7;F8VTQ3;F8VW30;F8VUB8;F8VYK8	A0A2R8Y891;P08237;P08237-3;P08237-2;F8VZI0	22;22;22;20;19;3;3;2;1;1;1;1;1;1	19;19;19;19;18;3;3;2;1;1;1;1;1;1	19;19;19;19;18;3;3;2;1;1;1;1;1;1	ATP-dependent 6-phosphofructokinase, muscle type	PFKM	tr|A0A2R8Y891|A0A2R8Y891_HUMAN ATP-dependent 6-phosphofructokinase OS=Homo sapiens OX=9606 GN=PFKM PE=1 SV=1;sp|P08237|PFKAM_HUMAN ATP-dependent 6-phosphofructokinase, muscle type OS=Homo sapiens OX=9606 GN=PFKM PE=1 SV=2;sp|P08237-3|PFKAM_HUMAN Isoform 3	14	22	19	19	19	18	18	18	20	20	16	15	16	16	18	17	11	13	13	16	15	16	16	18	17	36.9	33.9	33.9	96.907	883	883;780;851;749;694;156;161;176;41;102;111;116;141;149	0	239.77	By MS/MS	By MS/MS	By MS/MS	By MS/MS	By MS/MS	By MS/MS	31.8	30.6
[truncated: 7,768 more rows]
[truncated: 43 more columns]
