# Supplementary material for: KANK1 promotes breast cancer development by compromising Scribble-mediated Hippo activation
Source: Nat Commun. 2024 Nov 29;15:10381. doi: 10.1038/s41467-024-54645-9 (PMC11607453; doi:10.1038/s41467-024-54645-9)
Supplement: Supplementary file 16 — Source Data [file 41467_2024_54645_MOESM16_ESM.zip › Source Data/Source Data-Supp Fig.13.xlsx]

## Sheet: Supp Fig. 13a
Supplementary Fig. 13a	KANK1 (Day-1)					KANK1 (Day-3)					TAZ (Day-1)					TAZ (Day-3)					CTGF (Day-1)					CTGF (Day-3)					CYR61 (Day-1)					CYR61 (Day-3)
	KANK1-WT	KANK1-KO	KANK1-KO+TAZ(WT)	KANK1-KO+TAZ(SSAA)		KANK1-WT	KANK1-KO	KANK1-KO+TAZ(WT)	KANK1-KO+TAZ(SSAA)		KANK1-WT	KANK1-KO	KANK1-KO+TAZ(WT)	KANK1-KO+TAZ(SSAA)		KANK1-WT	KANK1-KO	KANK1-KO+TAZ(WT)	KANK1-KO+TAZ(SSAA)		KANK1-WT	KANK1-KO	KANK1-KO+TAZ(WT)	KANK1-KO+TAZ(SSAA)		KANK1-WT	KANK1-KO	KANK1-KO+TAZ(WT)	KANK1-KO+TAZ(SSAA)		KANK1-WT	KANK1-KO	KANK1-KO+TAZ(WT)	KANK1-KO+TAZ(SSAA)		KANK1-WT	KANK1-KO	KANK1-KO+TAZ(WT)	KANK1-KO+TAZ(SSAA)
	1	0.0668312	0.0683934	0.104386		1	0.144753	0.100134	0.160428		1	0.872564	2.85469	2.3511		1	0.915945	2.62685	2.08493		1	0.532185	1.44393	10.8779		1	0.601513	0.437291	246.709		1	0.779165	1.50177	3.11666		1	0.797377	0.777366	6.33495
	1	0.0774817	0.0836205	0.104869		1	0.19751	0.117712	0.173539		1	0.988514	3.01049	2.74473		1	0.968171	2.79594	1.9816		1	0.605696	1.4811	11.6318		1	0.618423	0.585064	298.172		1	0.742262	1.3692	3.10229		1	0.793701	0.920188	6.30574
	1	0.100134	0.0739828	0.093861		1	0.135216	0.0927827	0.146943		1	1.08172	3.41843	2.65737		1	0.872564	2.51984	1.87905		1	0.619854	1.73708	11.6049		1	0.532185	0.509328	298.172		1	0.846745	1.64718	3.09513		1	0.743979	0.862542	6.6499
GraphPad Prism, RM one-way ANOVA with Dunnett's multiple comparisons test
		Comparison		P value			Comparison		P value			Comparison		P value			Comparison		P value			Comparison		P value			Comparison		P value			Comparison		P value			Comparison		P value
	KANK1-WT vs KANK1-KO			***, 0.0002		KANK1-WT vs KANK1-KO			**, 0.0010		KANK1-WT vs KANK1-KO			0.9749		KANK1-WT vs KANK1-KO			0.1852		KANK1-WT vs KANK1-KO			**, 0.0083		KANK1-WT vs KANK1-KO			**, 0.0077		KANK1-WT vs KANK1-KO			*, 0.0392		KANK1-WT vs KANK1-KO			*, 0.0115
	KANK1-KO+TAZ(WT) vs KANK1-KO			0.8736		KANK1-KO+TAZ(WT) vs KANK1-KO			0.0842		KANK1-KO+TAZ(WT) vs KANK1-KO			**, 0.0054		KANK1-KO+TAZ(WT) vs KANK1-KO			**, 0.0018		KANK1-KO+TAZ(WT) vs KANK1-KO			*, 0.0116		KANK1-KO+TAZ(WT) vs KANK1-KO			0.4365		KANK1-KO+TAZ(WT) vs KANK1-KO			**, 0.0094		KANK1-KO+TAZ(WT) vs KANK1-KO			0.4492
	KANK1-KO+TAZ(SSAA) vs KANK1-KO			0.4836		KANK1-KO+TAZ(SSAA) vs KANK1-KO			0.9933		KANK1-KO+TAZ(SSAA) vs KANK1-KO			**, 0.0050		KANK1-KO+TAZ(SSAA) vs KANK1-KO			**, 0.0048		KANK1-KO+TAZ(SSAA) vs KANK1-KO			***, 0.0008		KANK1-KO+TAZ(SSAA) vs KANK1-KO			**, 0.0072		KANK1-KO+TAZ(SSAA) vs KANK1-KO			***, 0.0004		KANK1-KO+TAZ(SSAA) vs KANK1-KO			***, 0.0010

## Sheet: Supp Fig. 13c
Supplementary Fig. 13c		KANK1-WT																KANK1-KO																KANK1-KO+TAZ(SSAA)
	Hours/Organoid-ID	1	2	3	4	5	6	7	8	9	10	11	12	13	14	15	16	1	2	3	4	5	6	7	8	9	10	11	12	13	14	15	16	1	2	3	4	5	6	7	8	9	10	11	12	13	14	15	16
	0	1	1	1	1	1	1	1	1	1	1	1	1	1	1	1	1	1	1	1	1	1	1	1	1	1	1	1	1	1	1	1	1	1	1	1	1	1	1	1	1	1	1	1	1	1	1	1	1
	20	1.31941	1.25113	1.40868	1.08454	1.16521	1.3464	1.24525	1.10728	0.950617	1.34695	1.45699	1.09217	1.05099	1.44438	1.24835	0.921458	1.03693	1.03413	1.13394	1.31309	1.11719	1.07316	0.942166	1.24576	1.30354	1.03729	1.17463	1.24848	1.07157	1.22182	1.20582	1.3658	1.6624	1.22704	1.34477	1.55504	1.31348	1.15183	1.40265	0.958193	1.30418	1.40757	1.0134	1.37507	1.16498	1.16646	1.27493	1.23796
	40	1.55527	1.929	1.56612	1.26458	1.54968	1.60487	1.75475	1.34021	1.32689	1.65585	1.92876	1.4081	1.13465	2.01953	1.71978	1.32136	1.1003	1.15959	1.09532	1.33875	1.33526	1.12843	0.991237	1.45521	1.46041	1.14813	1.04973	1.30364	1.03262	1.39654	1.56986	1.39568	1.87736	1.46704	2.08486	1.63662	1.55367	1.20699	1.42493	1.22635	1.52092	1.62941	1.36683	1.70348	1.66667	1.53191	1.73214	1.99721
	60	1.65039	1.95959	1.59339	1.41253	1.70156	1.93986	2.26259	1.39787	1.54804	2.09121	1.9207	1.52584	1.54257	2.21657	1.82862	1.38193	1.36627	1.21402	1.17388	1.36399	1.33526	1.11014	1.01087	1.65436	1.33824	1.1989	1.19734	1.45294	1.07257	1.46407	1.56986	1.715	2.23248	1.99593	2.16026	2.13395	1.92899	1.3321	1.73369	1.5815	1.97406	1.94626	1.66206	2.39811	2.12682	1.65488	2.13319	2.44243
	80	1.87468	2.00227	1.69132	1.50165	2.00495	2.24895	2.45458	1.40238	1.81428	2.23727	2.11089	1.85669	1.65297	2.54142	2.37402	1.64168	1.56737	1.26015	1.17343	1.46878	1.54611	1.41749	1.12022	1.89104	1.48982	1.41298	1.38293	1.40739	0.948402	1.28815	1.73596	1.50249	2.4124	2.04926	2.46245	2.59672	2.07919	1.58514	2.33846	1.90203	2.40167	2.29665	1.81784	2.69108	2.40853	2.1311	1.91406	3.00488
	100	2.51992	2.14728	1.94959	1.7041	2.1378	2.40541	2.6024	1.52867	2.3387	2.45887	2.43145	2.07725	2.18515	2.55089	2.43716	2.16889	1.47355	1.30627	1.22463	1.57784	1.56964	1.53519	1.32352	1.93644	1.55732	1.44095	1.35944	1.64018	1.00766	1.29128	1.79315	1.76148	3.14353	2.42815	3.07185	3.49768	2.22317	1.77628	2.78727	2.2859	2.66109	2.61909	2.48241	3.2534	2.80527	1.78974	2.69271	3.91347
	GraphPad Prism, two-way ANOVA with Dunnett's multiple comparisons test
			vs KANK1-KO
		Hours	KANK1-WT	KANK1-KO+TAZ(SSAA)
		0	N/A	N/A
		20	0.4478	*, 0.0497
		40	***, 0.0008	***, 0.0002
		60	***, 0.0001	***, <0.0001
		80	***, <0.0001	***, <0.0001
		100	***, <0.0001	***, <0.0001
