# Supplementary material for: KANK1 promotes breast cancer development by compromising Scribble-mediated Hippo activation
Source: Nat Commun. 2024 Nov 29;15:10381. doi: 10.1038/s41467-024-54645-9 (PMC11607453; doi:10.1038/s41467-024-54645-9)
Supplement: Supplementary file 16 — Source Data [file 41467_2024_54645_MOESM16_ESM.zip › Source Data/Source Data-Supp Fig.14.xlsx]

## Sheet: Supp Fig. 14b
Supp Fig. 14b	KANK1-WT			KANK1-KO			KANK1-KO+TAZ(SSAA)
	Repeat-1	Repeat-2	Repeat-3	Repeat-1	Repeat-2	Repeat-3	Repeat-1	Repeat-2	Repeat-3
Primary	354	390.333	330	219	240.667	228.667	540.667	555.667	502.667
Secondary	287.333	389.667	315	226	297.667	247.667	409.333	443.333	414.667
GraphPad Prism, two-way ANOVA with Dunnett's multiple comparisons test
				Comparison		P value
			Primary	KANK1-WT vs KANK1-KO		***, 0.0008
				KANK1-KO+TAZ(SSAA) vs KANK1-KO		****, <0.0001
			Secondary	KANK1-WT vs KANK1-KO		*, 0.0327
				KANK1-KO+TAZ(SSAA) vs KANK1-KO		****, <0.0001

## Sheet: Supp Fig. 14c
Supp Fig. 14c	Primary				Secondary
	KANK1-WT	KANK1-KO	KANK1-KO+TAZ(SSAA)		KANK1-WT	KANK1-KO	KANK1-KO+TAZ(SSAA)
	13.25	2.56	50.32		4.55	4.19	5.6
	11.55	2.75	33.51		3.01	8.62	11.83
	7.45	4.82	16.34		3.69	6.65	8.68
	6.3	2.72	9.99		4.96	8.22	9.3
	6.89	7.17	22.77		6.57	6.42	5.98
	3.6	8.82	10.24		3.38	1.96	4.09
	26.02	5.39	8.07		4.84	4.39	2.35
	12	1.7	8.33		3.46	5.48	5.91
	9.61	6.76	23		2.24	7.22	6.76
	9.84	7.62	23.08		1.11	5	5.4
	8.34	2.5	28.29		10.44	5.18	3.49
	4.69	11.65	13.64		2.46	3.38	6.82
	2.61	5.47	14.94		3.1	3.02	5.51
	10.13	1.73	11.42		2.15	5.98	11.41
	6.86	1.53	8.63		6.67	4.26	6.62
	19.08	5.77	27.56		3.1	1.79	6.18
	18.82	3.81	4.98		3.48	8.67	4.17
	30.89	3.8	6.3		3.1	5.01	1.88
	7.31	7.62	22.16		3.99	3.9	2.15
	12.05	11.94	28.6		8.71	7.24	9.45
	11.81	6.24	25.34		3.36	5.11	12.8
	5.23	9.06	28.04		2.65	5.35	5.98
	2.43	11.6	19.25		2.45	5.57	8.51
	27.86	14.94	8.33		2.31	4.96	9.61
	11.99	6.19	10.96		3.58	7.46	3.99
	15.7	5.18	13.61		5.8	2.25	7.31
	19.29	6.24	14.52		4.44	4.99	5.44
	14.27	2.5	8.21		2.65	2.81	4.05
	8.67	12.9	27		3.49	2	5.65
	16.47	5.43	28.45		2.85	1.17	7.05
	16.61	10.62	18.8		2.95	1.74	4.91
	9.29	21.6	14.58		10.07	2.75	8.82
	8.82	13.3	23.77		2.51	2.42	14.23
	6.05	8.16	32.68		3.92	4.26	2.5
	5.12	3.87	38.17		5	1.55	4.87
	11.13	2.15	10.31		3.3	2.83	13.88
	10.79	8.87	5.83		6.21	1.58	10.67
	6.24	13.81	19.72		3.81	1.65	11.62
	6.78	4.61	38.79		4.33	2.17	6.17
	13.56	8.67	34.48		1.87	3.95	4.88
	26.65	7.6	44.86		3.19	5.44	5.9
	10.73	5.98	24.21		3.06	2.64	7.05
	11.41	13	22.71		6.01	1.48	5.33
	14.13	13.25	18.22		1.81	5.98	3.51
	2.93	9	8.33		3.19	3.99	4.99
	12.61	16.8	12.51		4.54	5.11	18.46
	6.24	6.34	9.87		3.79	3.5	3.79
	11.47	12.9	19.27		4.09	1.85	2.15
	5.96	4.89	8.6		5.12	5.56	1.48
	4.75	9.8	3.36		4.62	3.6	2.22
	5.54	3.57	7.85		2.63	2.52	2.11
	15.52	9.25	21.8		3.7	3.1	7.01
	9.09	13.62	48.58		5.11	3.21	9.18
	24.41	4.44	22.07		3.48	2.34	13.21
	9.25	13.08	33.44		4.09	7.46	7.58
	14.6	9.45	33.88		4.22	2.11
	4.67	15.34	25.81		5.6
	2.49	8.23	42.64		6.13
	4.13	10.98	23.58		3.11
		17.32			2.64
		3.77			2.93
		13.23			3.54
					2.57
					4.33
					2.16
					3.17
					2.19
	GraphPad Prism, two-way ANOVA with Dunnett's multiple comparisons test
				Comparison		P value
			Primary	KANK1-WT vs KANK1-KO		*, 0.0135
				KANK1-KO+TAZ(SSAA) vs KANK1-KO		****, <0.0001
			Secondary	KANK1-WT vs KANK1-KO		0.9674
				KANK1-KO+TAZ(SSAA) vs KANK1-KO		*, 0.0421
