# Supplementary material for: KANK1 promotes breast cancer development by compromising Scribble-mediated Hippo activation
Source: Nat Commun. 2024 Nov 29;15:10381. doi: 10.1038/s41467-024-54645-9 (PMC11607453; doi:10.1038/s41467-024-54645-9)
Supplement: Supplementary file 16 — Source Data [file 41467_2024_54645_MOESM16_ESM.zip › Source Data/Source Data-Supp Fig.15.xlsx]

## Sheet: Supp Fig. 15b
Supp Fig. 15b	KANK1	CTGF	Patient ID	Subtype		Pearson correlation coefficient analysis
	17.4285	21.4232	A7-A0D9	LumA		r=0.2463
	17.7823	20.9631	BH-A0B8	LumA		p<0.0001
	17.7303	20.9728	E9-A1RC	LumA
	17.4934	22.1367	BH-A0B5	LumA
	17.6506	21.4553	E9-A1RI	LumA
	19.1158	21.6638	AC-A8OP	LumA
	18.3539	21.4947	A7-A13G	LumA
	17.4522	20.2724	E9-A1RD	LumA
	17.7286	22.8065	E9-A1NG	LumA
	16.9375	21.7683	E9-A1RF	LumA
	17.8269	22.4305	E2-A15I	LumA
	17.1245	20.713	BH-A0H9	LumA
	17.4263	21.5862	A7-A0DC	LumA
	16.8792	23.088	E2-A1IG	LumA
	16.8561	21.1498	A7-A0DB	LumA
	17.5414	21.8777	A7-A0CH	LumA
	17.3862	22.2656	BH-A0AY	LumA
	16.6573	21.1105	BH-A0DH	LumA
	17.1436	21.3647	BH-A18N	LumA
	17.3173	21.8167	AC-A2FB	LumA
	16.9461	21.2366	E2-A1BC	LumA
	17.0116	21.5777	BH-A18S	LumA
	17.3012	22.1592	BH-A18J	LumA
	17.2636	22.0748	BH-A1EO	LumA
	17.0531	23.0738	BH-A0DP	LumA
	17.2466	22.5145	E2-A15M	LumA
	16.9887	22.1572	BH-A0BC	LumA
	17.9524	21.4169	AN-A0XT	LumA
	16.2811	22.4276	BH-A0HA	LumA
	17.2325	22.1768	BH-A0BA	LumA
	16.8262	21.764	BH-A0H5	LumA
	17.4241	21.476	E9-A1N4	LumA
	17.4468	23.0298	BH-A18M	LumA
	17.2983	21.6526	BH-A0DO	LumA
	17.4506	20.9385	BH-A1EU	LumA
	16.9033	20.6411	BH-A18K	LumA
	17.1901	21.0237	BH-A0BM	LumA
	16.9112	21.4658	BH-A1FG	LumA
	17.7958	21.462	BH-A0BS	LumA
	16.7489	22.0814	BH-A0BV	LumA
	17.2789	23.5121	BH-A0DV	LumA
	16.6254	22.1029	BH-A1ET	LumA
	16.8803	21.9864	BH-A0E1	LumA
	17.1296	21.6552	BH-A0BJ	LumA
	16.8648	21.6942	BH-A0DG	LumA
	18.3539	21.4947	A7-A13G	LumA
	17.5863	21.1204	A2-A4S2	LumA
	17.572	22.7692	BH-A0EA	LumA
	16.6348	22.0138	E9-A1N5	LumA
	16.5321	22.574	BH-A0AZ	LumA
	17.228	23.4533	BH-A1FH	LumA
	17.1264	21.7266	BH-A1FB	LumA
	16.6835	23.0838	BH-A1FE	LumA
	17.4598	23.3486	A2-A1G0	LumA
	17.4296	23.9183	XX-A89A	LumA
	17.4263	21.5862	A7-A0DC	LumA
	16.9476	22.0835	BH-A0DT	LumA
	17.4085	18.8314	A8-A06Y	LumA
	17.3436	22.9198	BH-A0HK	LumA
	17.4006	21.1101	E2-A1IL	LumA
	16.5456	21.4652	BH-A0DQ	LumA
	17.3834	22.3653	BH-A0B1	LumA
	16.8599	22.1676	GI-A2C8	LumA
	17.3557	23.1754	BH-A0BO	LumA
	16.6453	22.71	BH-A0BQ	LumA
	17.3249	23.9601	A2-A0CV	LumA
	17.3037	21.0157	E2-A10B	LumA
	17.3436	22.9198	BH-A0HK	LumA
	17.2901	19.6814	B6-A0RQ	LumA
	16.9755	21.3963	BH-A1EW	LumA
	17.251	22.4735	BH-A18F	LumA
	17.2235	22.3713	BH-A0H3	LumA
	17.1924	19.4109	B6-A0X0	LumA
	17.1674	19.5736	A8-A07F	LumA
	16.0263	21.6404	BH-A0H7	LumA
	17.1468	20.5608	AO-A0J9	LumA
	17.1365	23.5458	A2-A0ES	LumA
	17.1324	23.2089	B6-A0IH	LumA
	17.129	21.4466	D8-A1XO	LumA
	16.1056	20.656	BH-A1FR	LumA
	17.1194	20.6019	A8-A099	LumA
	17.1061	21.9038	AR-A24P	LumA
	17.102	21.387	D8-A3Z5	LumA
	16.6787	21.0827	BH-A0BT	LumA
	17.0919	20.6733	A8-A093	LumA
	17.0821	22.6419	AR-A1AN	LumA
	17.0847	24.0191	AR-A24W	LumA
	17.0792	20.1893	BH-A0HO	LumA
	17.0652	21.6468	E2-A154	LumA
	16.2201	22.9281	E2-A153	LumA
	17.028	22.146	OL-A66K	LumA
	17.4263	21.5862	A7-A0DC	LumA
	17.0194	22.0718	D8-A4Z1	LumA
	17.4506	20.9385	BH-A1EU	LumA
	17.0195	21.4305	BH-A1FL	LumA
	17.4468	23.0298	BH-A18M	LumA
	17.0077	20.3367	AR-A2LE	LumA
	16.8894	20.6604	AC-A2FF	LumA
	16.9717	22.8565	AN-A0XL	LumA
	16.972	20.5737	A8-A086	LumA
	16.9509	22.8503	D8-A27I	LumA
	17.4241	21.476	E9-A1N4	LumA
	16.953	19.9198	A7-A0CD	LumA
	16.9177	21.5742	AR-A5QP	LumA
	17.228	23.4533	BH-A1FH	LumA
	16.9232	19.0418	A2-A0ET	LumA
	16.911	23.2682	AR-A2LN	LumA
	16.9002	22.0378	A7-A0CG	LumA
	16.8949	20.2069	B6-A1KI	LumA
	16.8795	22.637	GM-A4E0	LumA
	16.8561	21.1498	A7-A0DB	LumA
	16.8582	19.7973	E2-A15P	LumA
	16.857	22.1842	AC-A2B8	LumA
	16.8478	22.5499	AC-A6IV	LumA
	16.1785	22.3187	BH-A0DK	LumA
	17.8269	22.4305	E2-A15I	LumA
	16.8498	21.6116	AO-A12A	LumA
	16.8521	20.8521	D8-A27K	LumA
	16.8414	18.5377	A8-A07Z	LumA
	16.8262	21.8236	AC-A3QQ	LumA
	16.8015	21.1679	D8-A27P	LumA
	16.1785	22.3187	BH-A0DK	LumA
	15.5099	20.9647	AR-A1AP	LumA
	15.5089	20.3932	A2-A0YF	LumA
	15.4961	20.794	OL-A5DA	LumA
	15.4928	22.2484	AR-A2LJ	LumA
	15.4942	21.1691	LL-A5YL	LumA
	15.4875	22.195	D8-A73W	LumA
	15.487	20.9294	C8-A12X	LumA
	15.4842	22.6861	AQ-A0Y5	LumA
	15.476	21.3892	AN-A041	LumA
	15.4676	21.2261	BH-A0GZ	LumA
	15.468	21.3988	D8-A1XD	LumA
	15.4681	19.2129	D8-A1XV	LumA
	15.4558	22.8295	LD-A66U	LumA
	15.4599	20.4656	BH-A0HB	LumA
	15.4612	19.1906	E2-A156	LumA
	15.4472	19.1023	E9-A1N3	LumA
	15.4431	23.1048	AN-A03X	LumA
	15.4435	21.8899	A1-A0SJ	LumA
	15.4348	22.3615	AN-A0XS	LumA
	15.4341	19.636	S3-A6ZG	LumA
	15.4314	22.5825	BH-A0BR	LumA
	15.4339	21.9856	BH-A0E2	LumA
	15.4233	21.2207	A8-A097	LumA
	15.4121	24.0752	AO-A126	LumA
	15.3985	21.0172	AC-A2QI	LumA
	15.4036	21.9705	BH-A0HI	LumA
	15.4048	21.6763	E9-A1NE	LumA
	15.3953	20.4129	E2-A1IE	LumA
	15.4006	18.8708	AR-A0U3	LumA
	15.4001	20.614	AN-A0FZ	LumA
	16.2201	22.9281	E2-A153	LumA
	15.3897	20.5232	E9-A247	LumA
	15.3767	23.1838	AC-A5XS	LumA
	15.3703	22.2627	BH-A2L8	LumA
	15.3664	21.2168	E2-A1LA	LumA
	15.3727	20.4411	B6-A0RO	LumA
	15.3723	21.9265	E2-A1L9	LumA
	15.3556	22.3841	BH-A18H	LumA
	15.3648	20.5271	E2-A15R	LumA
	15.3518	22.4065	AN-A0XW	LumA
	15.3512	22.0775	GM-A2D9	LumA
	15.3502	23.179	BH-A18I	LumA
	15.3376	20.3987	E2-A576	LumA
	15.3443	21.2657	EW-A6S9	LumA
	15.3079	21.0477	EW-A1PA	LumA
	15.3023	22.6782	A7-A4SA	LumA
	15.2921	20.12	E2-A1IK	LumA
	15.2359	21.225	BH-A5J0	LumA
	15.2395	22.3027	E9-A22B	LumA
	15.2275	21.975	A7-A5ZW	LumA
	15.2321	18.7294	A8-A091	LumA
	15.2302	22.2002	EW-A1PD	LumA
	15.1957	21.0223	PE-A5DC	LumA
	15.198	19.0385	UL-AAZ6	LumA
	15.2011	20.3829	A2-A0ER	LumA
	15.1887	22.5381	AN-A046	LumA
	15.1823	22.5596	B6-A0RP	LumA
	17.4285	21.4232	A7-A0D9	LumA
	15.1709	21.1057	B6-A401	LumA
	16.8792	23.088	E2-A1IG	LumA
	15.1483	21.2763	E2-A15H	LumA
	15.1531	20.9249	C8-A1HO	LumA
	16.6573	21.1105	BH-A0DH	LumA
	15.1266	20.8252	E9-A5FK	LumA
	15.1213	20.1834	LL-A5YN	LumA
	15.1228	21.9102	LL-A9Q3	LumA
	15.1124	21.7536	C8-A132	LumA
	15.1138	21.7365	B6-A0RI	LumA
	15.0999	21.608	AN-A049	LumA
	15.1043	21.1304	A8-A0A9	LumA
	16.1056	20.656	BH-A1FR	LumA
	15.0878	21.1618	C8-A26Z	LumA
	15.0715	22.0843	AO-A03V	LumA
	15.0512	21.3832	E2-A106	LumA
	15.0387	21.3862	LL-A7SZ	LumA
	15.0436	21.9025	BH-A0B4	LumA
	15.0207	22.3911	E9-A3X8	LumA
	15.0178	21.6595	B6-A0RG	LumA
	15.013	20.6532	BH-A0GY	LumA
	15.015	20.0885	E9-A245	LumA
	14.9958	19.7788	E2-A572	LumA
	14.9895	20.9341	B6-A408	LumA
	14.9833	21.3534	A7-A4SB	LumA
	14.9563	20.2556	EW-A1IZ	LumA
	16.9375	21.7683	E9-A1RF	LumA
	14.9168	22.6411	A2-A0CR	LumA
	14.9132	21.1929	A2-A0YC	LumA
	16.0263	21.6404	BH-A0H7	LumA
	14.9026	21.0714	OL-A5D8	LumA
	14.8739	19.8269	5L-AAT1	LumA
	14.8682	20.8043	B6-A0I5	LumA
	14.8698	18.1237	B6-A0IA	LumA
	14.855	22.7932	3C-AALK	LumA
	14.845	20.1663	AN-A0FW	LumA
	14.8182	17.7329	A8-A09K	LumA
	14.8128	21.8481	A2-A04V	LumA
	14.7958	21.426	EW-A1P3	LumA
	14.8013	19.7124	3C-AAAU	LumA
	14.8015	21.0224	AN-A0XP	LumA
	14.7927	20.5828	AR-A1AS	LumA
	14.7699	21.9564	AN-A04A	LumA
	14.7608	19.0608	B6-A0X4	LumA
	14.657	23.5502	OL-A66L	LumA
	14.6593	20.3045	E9-A1R2	LumA
	14.6252	22.0977	AC-A3TN	LumA
	16.2811	22.4276	BH-A0HA	LumA
	14.6236	21.1501	AR-A0TW	LumA
	14.5332	21.5672	BH-A1EY	LumA
	15.5006	21.5813	BH-A0DZ	LumA
	15.444	20.0842	E2-A15E	LumA
	14.4367	19.8358	A8-A06U	LumA
	14.4341	19.6371	D8-A1JS	LumA
	14.4208	20.2731	AC-A3TM	LumA
	14.4177	21.206	E2-A14T	LumA
	14.3518	21.4814	AC-A5XU	LumA
	14.3437	21.5181	LL-A740	LumA
	14.9258	20.7968	BH-A1ES	LumA
	14.293	21.7119	V7-A7HQ	LumA
	14.2424	21.2513	D8-A1X9	LumA
	14.2433	19.9828	EW-A1J1	LumA
	14.2077	22.1938	A7-A56D	LumA
	14.1269	21.3205	OL-A66O	LumA
	13.971	19.0144	E2-A105	LumA
	13.8476	19.7281	GM-A2DC	LumA
	13.7925	21.0872	WT-AB41	LumA
	13.7906	19.4954	LL-A50Y	LumA
	13.7284	20.1805	E2-A2P6	LumA
	13.6234	19.8882	BH-A0HL	LumA
	13.3108	20.5653	LL-A6FQ	LumA
	17.5775	20.765	BH-A0DD	LumB
	17.1865	22.8646	E9-A1NF	LumB
	16.2998	20.322	E9-A1R7	LumB
	17.3244	20.4947	E9-A1RB	LumB
	17.6486	21.4398	A7-A13F	LumB
	17.1106	22.5794	BH-A204	LumB
	16.8875	22.1984	BH-A0BZ	LumB
	16.9762	20.7669	BH-A18L	LumB
	16.8827	20.6333	E9-A1NA	LumB
	17.0054	22.5068	BH-A1F2	LumB
	17.7081	22.0243	BH-A1FD	LumB
	16.6697	21.8944	E9-A1N6	LumB
	16.3622	22.159	BH-A18U	LumB
	16.2746	22.2657	BH-A1FM	LumB
	16.8142	20.6814	BH-A209	LumB
	17.0522	19.4569	BH-A0C0	LumB
	17.7095	20.1883	E2-A155	LumB
	17.7052	19.8871	AR-A0TV	LumB
	16.3826	22.0574	BH-A1F8	LumB
	16.4686	20.3762	BH-A0AU	LumB
	16.8205	20.6163	BH-A0C3	LumB
	17.442	20.4695	AR-A24K	LumB
	13.546	19.3318	E2-A15K	LumB
	16.4588	21.8521	BH-A1FJ	LumB
	17.2396	20.4342	AN-A0FY	LumB
	16.0593	22.224	E2-A1L7	LumB
	17.1074	20.7139	S3-AA17	LumB
	17.1076	20.9256	C8-A1HN	LumB
	17.0526	20.7599	AN-A0FK	LumB
	17.7081	22.0243	BH-A1FD	LumB
	16.6623	21.8746	BH-A1FN	LumB
	16.9185	20.6508	A8-A06X	LumB
	16.863	19.2027	C8-A274	LumB
	16.8529	20.4269	D8-A1XR	LumB
	16.8409	20.8664	A7-A6VX	LumB
	16.8353	22.1567	AR-A24N	LumB
	16.8258	21.3195	BH-A0BD	LumB
	16.8214	14.4924	B6-A0RL	LumB
	16.8104	21.2206	BH-A202	LumB
	15.4931	19.4888	C8-A12M	LumB
	15.4706	21.5992	C8-A12W	LumB
	15.4649	19.65	B6-A0WV	LumB
	15.4503	17.9189	BH-A0HW	LumB
	15.4445	21.0015	AO-A1KS	LumB
	15.3928	23.9223	E9-A22E	LumB
	15.37	19.7188	E9-A22D	LumB
	16.9762	20.7669	BH-A18L	LumB
	15.3467	21.697	A2-A0SW	LumB
	15.3455	19.6241	D8-A1JC	LumB
	16.6697	21.8944	E9-A1N6	LumB
	15.3261	21.5105	D8-A27W	LumB
	15.3231	21.1062	A8-A08P	LumB
	15.3196	19.8391	D8-A1Y3	LumB
	15.3178	20.3132	E9-A5UO	LumB
	15.3125	21.8157	A2-A25C	LumB
	15.305	19.4972	A8-A079	LumB
	15.2998	21.492	E2-A14W	LumB
	15.295	21.428	A2-A1FX	LumB
	15.2868	20.5533	C8-A27A	LumB
	16.4686	20.3762	BH-A0AU	LumB
	16.8827	20.6333	E9-A1NA	LumB
	15.2419	20.6268	D8-A27R	LumB
	15.223	21.9479	B6-A0IN	LumB
	15.2149	20.1138	A8-A08F	LumB
	15.2017	21.8488	D8-A1JJ	LumB
	15.2022	21.6607	E9-A226	LumB
	15.1646	20.1655	A8-A08S	LumB
	15.1484	21.3191	AR-A0TQ	LumB
	15.1472	15.8175	E9-A54Y	LumB
	15.1382	20.5885	A8-A07S	LumB
	15.1211	21.1784	D8-A1XS	LumB
	16.3826	22.0574	BH-A1F8	LumB
	15.1013	21.515	A8-A06R	LumB
	15.0954	22.3243	A2-A25B	LumB
	16.8875	22.1984	BH-A0BZ	LumB
	15.0944	23.5652	AO-A0JM	LumB
	15.0946	20.569	A8-A09R	LumB
	15.0841	20.5507	E2-A14O	LumB
	15.0702	23.1971	E9-A22A	LumB
	15.0732	22.4595	AR-A250	LumB
	15.0654	19.5322	AR-A24R	LumB
	15.0639	22.4452	BH-A42T	LumB
	14.9929	19.7366	AQ-A54O	LumB
	14.9801	21.8158	A2-A25E	LumB
	14.9712	20.4656	A2-A0D4	LumB
	14.9509	19.5271	LL-A5YM	LumB
	14.9476	20.397	AO-A03P	LumB
	14.9404	21.3108	E2-A109	LumB
	14.9116	22.7765	C8-A8HQ	LumB
	14.9134	20.0969	Z7-A8R6	LumB
	14.9098	20.8852	E2-A10C	LumB
	14.9084	20.8122	A2-A4S3	LumB
	14.9088	20.232	D8-A1J9	LumB
	14.8976	20.5307	E9-A2JS	LumB
	14.8936	20.3994	E2-A15T	LumB
	16.0593	22.224	E2-A1L7	LumB
	14.8635	19.7301	AO-A0JC	LumB
	14.8624	20.2595	E9-A1RE	LumB
	14.8296	20.1943	A2-A0CY	LumB
	14.617	20.5132	E2-A15A	LumB
	14.7754	22.522	A2-A1FW	LumB
	14.7554	19.9799	LL-A7T0	LumB
	14.7593	20.6258	A8-A09W	LumB
	14.7628	19.2008	D8-A13Y	LumB
	14.7583	21.5311	AR-A1AV	LumB
	16.3622	22.159	BH-A18U	LumB
	14.7347	19.9303	E9-A22H	LumB
	14.7153	20.2537	A8-A08G	LumB
	14.7129	19.6591	A8-A09M	LumB
	14.713	22.0201	E9-A1NI	LumB
	14.6723	20.11	AR-A0TY	LumB
	16.2746	22.2657	BH-A1FM	LumB
	14.617	20.5132	E2-A15A	LumB
	14.4448	22.2382	3C-AALJ	LumB
	14.376	21.5004	AO-A1KQ	LumB
	14.3632	20.1511	AN-A0AJ	LumB
	14.3545	21.07	C8-A1HL	LumB
	14.2928	20.9857	AC-A2BM	LumB
	14.2062	21.1204	E9-A1RG	LumB
	14.0293	19.6398	A2-A0YG	LumB
	13.9818	17.8583	E2-A15S	LumB
	13.9718	20.5046	AC-A62V	LumB
	13.9606	20.6512	AR-A0U2	LumB
	13.9508	19.7137	C8-A1HG	LumB
	13.9393	19.4369	A2-A0CW	LumB
	13.9247	16.9845	E9-A54X	LumB
	16.2998	20.322	E9-A1R7	LumB
	13.7554	19.0264	GM-A2DO	LumB
	13.6662	21.5468	EW-A2FW	LumB
	13.546	19.3318	E2-A15K	LumB
	13.5144	18.0303	A8-A06Z	LumB
	13.4389	19.4623	AN-A0AK	LumB
	13.2962	20.343	E2-A56Z	LumB
	13.2776	19.0363	C8-A12U	LumB
	13.0652	20.2336	AN-A0XR	LumB
	13.0204	19.3997	BH-A0W3	LumB
	13.546	19.3318	E2-A15K	LumB

## Sheet: Supp Fig. 15c
Supp Fig. 15c	KANK1	CTGF	Patient ID	Subtype		Pearson correlation coefficient analysis
	17.4285	21.4232	A7-A0D9	LumA		r=0.1979
	17.7823	20.9631	BH-A0B8	LumA		p<0.0001
	17.7303	20.9728	E9-A1RC	LumA
	17.4934	22.1367	BH-A0B5	LumA
	17.6506	21.4553	E9-A1RI	LumA
	19.1158	21.6638	AC-A8OP	LumA
	18.3539	21.4947	A7-A13G	LumA
	17.4522	20.2724	E9-A1RD	LumA
	17.7286	22.8065	E9-A1NG	LumA
	16.9375	21.7683	E9-A1RF	LumA
	17.8269	22.4305	E2-A15I	LumA
	17.1245	20.713	BH-A0H9	LumA
	17.4263	21.5862	A7-A0DC	LumA
	16.8792	23.088	E2-A1IG	LumA
	16.8561	21.1498	A7-A0DB	LumA
	17.5414	21.8777	A7-A0CH	LumA
	17.3862	22.2656	BH-A0AY	LumA
	16.6573	21.1105	BH-A0DH	LumA
	17.1436	21.3647	BH-A18N	LumA
	17.3173	21.8167	AC-A2FB	LumA
	16.9461	21.2366	E2-A1BC	LumA
	17.0116	21.5777	BH-A18S	LumA
	17.3012	22.1592	BH-A18J	LumA
	17.2636	22.0748	BH-A1EO	LumA
	17.0531	23.0738	BH-A0DP	LumA
	17.2466	22.5145	E2-A15M	LumA
	16.9887	22.1572	BH-A0BC	LumA
	17.9524	21.4169	AN-A0XT	LumA
	16.2811	22.4276	BH-A0HA	LumA
	17.2325	22.1768	BH-A0BA	LumA
	16.8262	21.764	BH-A0H5	LumA
	17.4241	21.476	E9-A1N4	LumA
	17.4468	23.0298	BH-A18M	LumA
	17.2983	21.6526	BH-A0DO	LumA
	17.4506	20.9385	BH-A1EU	LumA
	16.9033	20.6411	BH-A18K	LumA
	17.1901	21.0237	BH-A0BM	LumA
	16.9112	21.4658	BH-A1FG	LumA
	17.7958	21.462	BH-A0BS	LumA
	16.7489	22.0814	BH-A0BV	LumA
	17.2789	23.5121	BH-A0DV	LumA
	16.6254	22.1029	BH-A1ET	LumA
	16.8803	21.9864	BH-A0E1	LumA
	17.1296	21.6552	BH-A0BJ	LumA
	16.8648	21.6942	BH-A0DG	LumA
	18.3539	21.4947	A7-A13G	LumA
	17.5863	21.1204	A2-A4S2	LumA
	17.572	22.7692	BH-A0EA	LumA
	16.6348	22.0138	E9-A1N5	LumA
	16.5321	22.574	BH-A0AZ	LumA
	17.228	23.4533	BH-A1FH	LumA
	17.1264	21.7266	BH-A1FB	LumA
	16.6835	23.0838	BH-A1FE	LumA
	17.4598	23.3486	A2-A1G0	LumA
	17.4296	23.9183	XX-A89A	LumA
	17.4263	21.5862	A7-A0DC	LumA
	16.9476	22.0835	BH-A0DT	LumA
	17.4085	18.8314	A8-A06Y	LumA
	17.3436	22.9198	BH-A0HK	LumA
	17.4006	21.1101	E2-A1IL	LumA
	16.5456	21.4652	BH-A0DQ	LumA
	17.3834	22.3653	BH-A0B1	LumA
	16.8599	22.1676	GI-A2C8	LumA
	17.3557	23.1754	BH-A0BO	LumA
	16.6453	22.71	BH-A0BQ	LumA
	17.3249	23.9601	A2-A0CV	LumA
	17.3037	21.0157	E2-A10B	LumA
	17.3436	22.9198	BH-A0HK	LumA
	17.2901	19.6814	B6-A0RQ	LumA
	16.9755	21.3963	BH-A1EW	LumA
	17.251	22.4735	BH-A18F	LumA
	17.2235	22.3713	BH-A0H3	LumA
	17.1924	19.4109	B6-A0X0	LumA
	17.1674	19.5736	A8-A07F	LumA
	16.0263	21.6404	BH-A0H7	LumA
	17.1468	20.5608	AO-A0J9	LumA
	17.1365	23.5458	A2-A0ES	LumA
	17.1324	23.2089	B6-A0IH	LumA
	17.129	21.4466	D8-A1XO	LumA
	16.1056	20.656	BH-A1FR	LumA
	17.1194	20.6019	A8-A099	LumA
	17.1061	21.9038	AR-A24P	LumA
	17.102	21.387	D8-A3Z5	LumA
	16.6787	21.0827	BH-A0BT	LumA
	17.0919	20.6733	A8-A093	LumA
	17.0821	22.6419	AR-A1AN	LumA
	17.0847	24.0191	AR-A24W	LumA
	17.0792	20.1893	BH-A0HO	LumA
	17.0652	21.6468	E2-A154	LumA
	16.2201	22.9281	E2-A153	LumA
	17.028	22.146	OL-A66K	LumA
	17.4263	21.5862	A7-A0DC	LumA
	17.0194	22.0718	D8-A4Z1	LumA
	17.4506	20.9385	BH-A1EU	LumA
	17.0195	21.4305	BH-A1FL	LumA
	17.4468	23.0298	BH-A18M	LumA
	17.0077	20.3367	AR-A2LE	LumA
	16.8894	20.6604	AC-A2FF	LumA
	16.9717	22.8565	AN-A0XL	LumA
	16.972	20.5737	A8-A086	LumA
	16.9509	22.8503	D8-A27I	LumA
	17.4241	21.476	E9-A1N4	LumA
	16.953	19.9198	A7-A0CD	LumA
	16.9177	21.5742	AR-A5QP	LumA
	17.228	23.4533	BH-A1FH	LumA
	16.9232	19.0418	A2-A0ET	LumA
	16.911	23.2682	AR-A2LN	LumA
	16.9002	22.0378	A7-A0CG	LumA
	16.8949	20.2069	B6-A1KI	LumA
	16.8795	22.637	GM-A4E0	LumA
	16.8561	21.1498	A7-A0DB	LumA
	16.8582	19.7973	E2-A15P	LumA
	16.857	22.1842	AC-A2B8	LumA
	16.8478	22.5499	AC-A6IV	LumA
	16.1785	22.3187	BH-A0DK	LumA
	17.8269	22.4305	E2-A15I	LumA
	16.8498	21.6116	AO-A12A	LumA
	16.8521	20.8521	D8-A27K	LumA
	16.8414	18.5377	A8-A07Z	LumA
	16.8262	21.8236	AC-A3QQ	LumA
	16.8015	21.1679	D8-A27P	LumA
	16.1785	22.3187	BH-A0DK	LumA
	15.5099	20.9647	AR-A1AP	LumA
	15.5089	20.3932	A2-A0YF	LumA
	15.4961	20.794	OL-A5DA	LumA
	15.4928	22.2484	AR-A2LJ	LumA
	15.4942	21.1691	LL-A5YL	LumA
	15.4875	22.195	D8-A73W	LumA
	15.487	20.9294	C8-A12X	LumA
	15.4842	22.6861	AQ-A0Y5	LumA
	15.476	21.3892	AN-A041	LumA
	15.4676	21.2261	BH-A0GZ	LumA
	15.468	21.3988	D8-A1XD	LumA
	15.4681	19.2129	D8-A1XV	LumA
	15.4558	22.8295	LD-A66U	LumA
	15.4599	20.4656	BH-A0HB	LumA
	15.4612	19.1906	E2-A156	LumA
	15.4472	19.1023	E9-A1N3	LumA
	15.4431	23.1048	AN-A03X	LumA
	15.4435	21.8899	A1-A0SJ	LumA
	15.4348	22.3615	AN-A0XS	LumA
	15.4341	19.636	S3-A6ZG	LumA
	15.4314	22.5825	BH-A0BR	LumA
	15.4339	21.9856	BH-A0E2	LumA
	15.4233	21.2207	A8-A097	LumA
	15.4121	24.0752	AO-A126	LumA
	15.3985	21.0172	AC-A2QI	LumA
	15.4036	21.9705	BH-A0HI	LumA
	15.4048	21.6763	E9-A1NE	LumA
	15.3953	20.4129	E2-A1IE	LumA
	15.4006	18.8708	AR-A0U3	LumA
	15.4001	20.614	AN-A0FZ	LumA
	16.2201	22.9281	E2-A153	LumA
	15.3897	20.5232	E9-A247	LumA
	15.3767	23.1838	AC-A5XS	LumA
	15.3703	22.2627	BH-A2L8	LumA
	15.3664	21.2168	E2-A1LA	LumA
	15.3727	20.4411	B6-A0RO	LumA
	15.3723	21.9265	E2-A1L9	LumA
	15.3556	22.3841	BH-A18H	LumA
	15.3648	20.5271	E2-A15R	LumA
	15.3518	22.4065	AN-A0XW	LumA
	15.3512	22.0775	GM-A2D9	LumA
	15.3502	23.179	BH-A18I	LumA
	15.3376	20.3987	E2-A576	LumA
	15.3443	21.2657	EW-A6S9	LumA
	15.3079	21.0477	EW-A1PA	LumA
	15.3023	22.6782	A7-A4SA	LumA
	15.2921	20.12	E2-A1IK	LumA
	15.2359	21.225	BH-A5J0	LumA
	15.2395	22.3027	E9-A22B	LumA
	15.2275	21.975	A7-A5ZW	LumA
	15.2321	18.7294	A8-A091	LumA
	15.2302	22.2002	EW-A1PD	LumA
	15.1957	21.0223	PE-A5DC	LumA
	15.198	19.0385	UL-AAZ6	LumA
	15.2011	20.3829	A2-A0ER	LumA
	15.1887	22.5381	AN-A046	LumA
	15.1823	22.5596	B6-A0RP	LumA
	17.4285	21.4232	A7-A0D9	LumA
	15.1709	21.1057	B6-A401	LumA
	16.8792	23.088	E2-A1IG	LumA
	15.1483	21.2763	E2-A15H	LumA
	15.1531	20.9249	C8-A1HO	LumA
	16.6573	21.1105	BH-A0DH	LumA
	15.1266	20.8252	E9-A5FK	LumA
	15.1213	20.1834	LL-A5YN	LumA
	15.1228	21.9102	LL-A9Q3	LumA
	15.1124	21.7536	C8-A132	LumA
	15.1138	21.7365	B6-A0RI	LumA
	15.0999	21.608	AN-A049	LumA
	15.1043	21.1304	A8-A0A9	LumA
	16.1056	20.656	BH-A1FR	LumA
	15.0878	21.1618	C8-A26Z	LumA
	15.0715	22.0843	AO-A03V	LumA
	15.0512	21.3832	E2-A106	LumA
	15.0387	21.3862	LL-A7SZ	LumA
	15.0436	21.9025	BH-A0B4	LumA
	15.0207	22.3911	E9-A3X8	LumA
	15.0178	21.6595	B6-A0RG	LumA
	15.013	20.6532	BH-A0GY	LumA
	15.015	20.0885	E9-A245	LumA
	14.9958	19.7788	E2-A572	LumA
	14.9895	20.9341	B6-A408	LumA
	14.9833	21.3534	A7-A4SB	LumA
	14.9563	20.2556	EW-A1IZ	LumA
	16.9375	21.7683	E9-A1RF	LumA
	14.9168	22.6411	A2-A0CR	LumA
	14.9132	21.1929	A2-A0YC	LumA
	16.0263	21.6404	BH-A0H7	LumA
	14.9026	21.0714	OL-A5D8	LumA
	14.8739	19.8269	5L-AAT1	LumA
	14.8682	20.8043	B6-A0I5	LumA
	14.8698	18.1237	B6-A0IA	LumA
	14.855	22.7932	3C-AALK	LumA
	14.845	20.1663	AN-A0FW	LumA
	14.8182	17.7329	A8-A09K	LumA
	14.8128	21.8481	A2-A04V	LumA
	14.7958	21.426	EW-A1P3	LumA
	14.8013	19.7124	3C-AAAU	LumA
	14.8015	21.0224	AN-A0XP	LumA
	14.7927	20.5828	AR-A1AS	LumA
	14.7699	21.9564	AN-A04A	LumA
	14.7608	19.0608	B6-A0X4	LumA
	14.657	23.5502	OL-A66L	LumA
	14.6593	20.3045	E9-A1R2	LumA
	14.6252	22.0977	AC-A3TN	LumA
	16.2811	22.4276	BH-A0HA	LumA
	14.6236	21.1501	AR-A0TW	LumA
	14.5332	21.5672	BH-A1EY	LumA
	15.5006	21.5813	BH-A0DZ	LumA
	15.444	20.0842	E2-A15E	LumA
	14.4367	19.8358	A8-A06U	LumA
	14.4341	19.6371	D8-A1JS	LumA
	14.4208	20.2731	AC-A3TM	LumA
	14.4177	21.206	E2-A14T	LumA
	14.3518	21.4814	AC-A5XU	LumA
	14.3437	21.5181	LL-A740	LumA
	14.9258	20.7968	BH-A1ES	LumA
	14.293	21.7119	V7-A7HQ	LumA
	14.2424	21.2513	D8-A1X9	LumA
	14.2433	19.9828	EW-A1J1	LumA
	14.2077	22.1938	A7-A56D	LumA
	14.1269	21.3205	OL-A66O	LumA
	13.971	19.0144	E2-A105	LumA
	13.8476	19.7281	GM-A2DC	LumA
	13.7925	21.0872	WT-AB41	LumA
	13.7906	19.4954	LL-A50Y	LumA
	13.7284	20.1805	E2-A2P6	LumA
	13.6234	19.8882	BH-A0HL	LumA
	13.3108	20.5653	LL-A6FQ	LumA

## Sheet: Supp Fig. 15d
Supp Fig. 15d	KANK1	CTGF	Patient ID	Subtype		Pearson correlation coefficient analysis
	17.5775	20.765	BH-A0DD	LumB		r=0.2177
	17.1865	22.8646	E9-A1NF	LumB		p=0.0007
	16.2998	20.322	E9-A1R7	LumB
	17.3244	20.4947	E9-A1RB	LumB
	17.6486	21.4398	A7-A13F	LumB
	17.1106	22.5794	BH-A204	LumB
	16.8875	22.1984	BH-A0BZ	LumB
	16.9762	20.7669	BH-A18L	LumB
	16.8827	20.6333	E9-A1NA	LumB
	17.0054	22.5068	BH-A1F2	LumB
	17.7081	22.0243	BH-A1FD	LumB
	16.6697	21.8944	E9-A1N6	LumB
	16.3622	22.159	BH-A18U	LumB
	16.2746	22.2657	BH-A1FM	LumB
	16.8142	20.6814	BH-A209	LumB
	17.0522	19.4569	BH-A0C0	LumB
	17.7095	20.1883	E2-A155	LumB
	17.7052	19.8871	AR-A0TV	LumB
	16.3826	22.0574	BH-A1F8	LumB
	16.4686	20.3762	BH-A0AU	LumB
	16.8205	20.6163	BH-A0C3	LumB
	17.442	20.4695	AR-A24K	LumB
	13.546	19.3318	E2-A15K	LumB
	16.4588	21.8521	BH-A1FJ	LumB
	17.2396	20.4342	AN-A0FY	LumB
	16.0593	22.224	E2-A1L7	LumB
	17.1074	20.7139	S3-AA17	LumB
	17.1076	20.9256	C8-A1HN	LumB
	17.0526	20.7599	AN-A0FK	LumB
	17.7081	22.0243	BH-A1FD	LumB
	16.6623	21.8746	BH-A1FN	LumB
	16.9185	20.6508	A8-A06X	LumB
	16.863	19.2027	C8-A274	LumB
	16.8529	20.4269	D8-A1XR	LumB
	16.8409	20.8664	A7-A6VX	LumB
	16.8353	22.1567	AR-A24N	LumB
	16.8258	21.3195	BH-A0BD	LumB
	16.8214	14.4924	B6-A0RL	LumB
	16.8104	21.2206	BH-A202	LumB
	15.4931	19.4888	C8-A12M	LumB
	15.4706	21.5992	C8-A12W	LumB
	15.4649	19.65	B6-A0WV	LumB
	15.4503	17.9189	BH-A0HW	LumB
	15.4445	21.0015	AO-A1KS	LumB
	15.3928	23.9223	E9-A22E	LumB
	15.37	19.7188	E9-A22D	LumB
	16.9762	20.7669	BH-A18L	LumB
	15.3467	21.697	A2-A0SW	LumB
	15.3455	19.6241	D8-A1JC	LumB
	16.6697	21.8944	E9-A1N6	LumB
	15.3261	21.5105	D8-A27W	LumB
	15.3231	21.1062	A8-A08P	LumB
	15.3196	19.8391	D8-A1Y3	LumB
	15.3178	20.3132	E9-A5UO	LumB
	15.3125	21.8157	A2-A25C	LumB
	15.305	19.4972	A8-A079	LumB
	15.2998	21.492	E2-A14W	LumB
	15.295	21.428	A2-A1FX	LumB
	15.2868	20.5533	C8-A27A	LumB
	16.4686	20.3762	BH-A0AU	LumB
	16.8827	20.6333	E9-A1NA	LumB
	15.2419	20.6268	D8-A27R	LumB
	15.223	21.9479	B6-A0IN	LumB
	15.2149	20.1138	A8-A08F	LumB
	15.2017	21.8488	D8-A1JJ	LumB
	15.2022	21.6607	E9-A226	LumB
	15.1646	20.1655	A8-A08S	LumB
	15.1484	21.3191	AR-A0TQ	LumB
	15.1472	15.8175	E9-A54Y	LumB
	15.1382	20.5885	A8-A07S	LumB
	15.1211	21.1784	D8-A1XS	LumB
	16.3826	22.0574	BH-A1F8	LumB
	15.1013	21.515	A8-A06R	LumB
	15.0954	22.3243	A2-A25B	LumB
	16.8875	22.1984	BH-A0BZ	LumB
	15.0944	23.5652	AO-A0JM	LumB
	15.0946	20.569	A8-A09R	LumB
	15.0841	20.5507	E2-A14O	LumB
	15.0702	23.1971	E9-A22A	LumB
	15.0732	22.4595	AR-A250	LumB
	15.0654	19.5322	AR-A24R	LumB
	15.0639	22.4452	BH-A42T	LumB
	14.9929	19.7366	AQ-A54O	LumB
	14.9801	21.8158	A2-A25E	LumB
	14.9712	20.4656	A2-A0D4	LumB
	14.9509	19.5271	LL-A5YM	LumB
	14.9476	20.397	AO-A03P	LumB
	14.9404	21.3108	E2-A109	LumB
	14.9116	22.7765	C8-A8HQ	LumB
	14.9134	20.0969	Z7-A8R6	LumB
	14.9098	20.8852	E2-A10C	LumB
	14.9084	20.8122	A2-A4S3	LumB
	14.9088	20.232	D8-A1J9	LumB
	14.8976	20.5307	E9-A2JS	LumB
	14.8936	20.3994	E2-A15T	LumB
	16.0593	22.224	E2-A1L7	LumB
	14.8635	19.7301	AO-A0JC	LumB
	14.8624	20.2595	E9-A1RE	LumB
	14.8296	20.1943	A2-A0CY	LumB
	14.617	20.5132	E2-A15A	LumB
	14.7754	22.522	A2-A1FW	LumB
	14.7554	19.9799	LL-A7T0	LumB
	14.7593	20.6258	A8-A09W	LumB
	14.7628	19.2008	D8-A13Y	LumB
	14.7583	21.5311	AR-A1AV	LumB
	16.3622	22.159	BH-A18U	LumB
	14.7347	19.9303	E9-A22H	LumB
	14.7153	20.2537	A8-A08G	LumB
	14.7129	19.6591	A8-A09M	LumB
	14.713	22.0201	E9-A1NI	LumB
	14.6723	20.11	AR-A0TY	LumB
	16.2746	22.2657	BH-A1FM	LumB
	14.617	20.5132	E2-A15A	LumB
	14.4448	22.2382	3C-AALJ	LumB
	14.376	21.5004	AO-A1KQ	LumB
	14.3632	20.1511	AN-A0AJ	LumB
	14.3545	21.07	C8-A1HL	LumB
	14.2928	20.9857	AC-A2BM	LumB
	14.2062	21.1204	E9-A1RG	LumB
	14.0293	19.6398	A2-A0YG	LumB
	13.9818	17.8583	E2-A15S	LumB
	13.9718	20.5046	AC-A62V	LumB
	13.9606	20.6512	AR-A0U2	LumB
	13.9508	19.7137	C8-A1HG	LumB
	13.9393	19.4369	A2-A0CW	LumB
	13.9247	16.9845	E9-A54X	LumB
	16.2998	20.322	E9-A1R7	LumB
	13.7554	19.0264	GM-A2DO	LumB
	13.6662	21.5468	EW-A2FW	LumB
	13.546	19.3318	E2-A15K	LumB
	13.5144	18.0303	A8-A06Z	LumB
	13.4389	19.4623	AN-A0AK	LumB
	13.2962	20.343	E2-A56Z	LumB
	13.2776	19.0363	C8-A12U	LumB
	13.0652	20.2336	AN-A0XR	LumB
	13.0204	19.3997	BH-A0W3	LumB
	13.546	19.3318	E2-A15K	LumB

## Sheet: Supp Fig. 15e
Supp Fig. 15e	KANK1	CYR61	Patient ID	Subtype		Pearson correlation coefficient analysis
	17.4285	21.1378	A7-A0D9	LumA		r=0.3959
	17.7823	21.1305	BH-A0B8	LumA		p<0.0001
	17.7303	19.8618	E9-A1RC	LumA
	17.4934	21.9263	BH-A0B5	LumA
	17.6506	21.3705	E9-A1RI	LumA
	19.1158	21.1939	AC-A8OP	LumA
	18.3539	20.7743	A7-A13G	LumA
	17.4522	19.3137	E9-A1RD	LumA
	17.7286	22.5941	E9-A1NG	LumA
	16.9375	20.6984	E9-A1RF	LumA
	17.8269	22.3683	E2-A15I	LumA
	17.1245	21.0653	BH-A0H9	LumA
	17.4263	19.8155	A7-A0DC	LumA
	16.8792	22.2299	E2-A1IG	LumA
	16.8561	20.1485	A7-A0DB	LumA
	17.5414	21.811	A7-A0CH	LumA
	17.3862	21.8702	BH-A0AY	LumA
	16.6573	21.6292	BH-A0DH	LumA
	17.1436	21.3378	BH-A18N	LumA
	17.3173	20.7732	AC-A2FB	LumA
	16.9461	21.8176	E2-A1BC	LumA
	17.0116	21.7385	BH-A18S	LumA
	17.3012	21.9675	BH-A18J	LumA
	17.2636	21.606	BH-A1EO	LumA
	17.0531	21.9966	BH-A0DP	LumA
	17.2466	22.1375	E2-A15M	LumA
	16.9887	20.6059	BH-A0BC	LumA
	17.9524	20.4542	AN-A0XT	LumA
	16.2811	21.4445	BH-A0HA	LumA
	17.2325	21.7836	BH-A0BA	LumA
	16.8262	21.5219	BH-A0H5	LumA
	17.4241	21.207	E9-A1N4	LumA
	17.4468	22.9973	BH-A18M	LumA
	17.2983	22.0343	BH-A0DO	LumA
	17.4506	20.8114	BH-A1EU	LumA
	16.9033	20.3872	BH-A18K	LumA
	17.1901	21.8873	BH-A0BM	LumA
	16.9112	21.5727	BH-A1FG	LumA
	17.7958	21.1889	BH-A0BS	LumA
	16.7489	21.7204	BH-A0BV	LumA
	17.2789	22.335	BH-A0DV	LumA
	16.6254	21.5656	BH-A1ET	LumA
	16.8803	20.9594	BH-A0E1	LumA
	17.1296	21.5872	BH-A0BJ	LumA
	16.8648	20.8402	BH-A0DG	LumA
	18.3539	20.7743	A7-A13G	LumA
	17.5863	20.1199	A2-A4S2	LumA
	17.572	22.135	BH-A0EA	LumA
	16.6348	21.0917	E9-A1N5	LumA
	16.5321	21.34	BH-A0AZ	LumA
	17.228	22.9295	BH-A1FH	LumA
	17.1264	22.5724	BH-A1FB	LumA
	16.6835	23.4439	BH-A1FE	LumA
	17.4598	22.7656	A2-A1G0	LumA
	17.4296	22.2797	XX-A89A	LumA
	17.4263	19.8155	A7-A0DC	LumA
	16.9476	21.3176	BH-A0DT	LumA
	17.4085	18.1695	A8-A06Y	LumA
	17.3436	22.0905	BH-A0HK	LumA
	17.4006	20.7005	E2-A1IL	LumA
	16.5456	20.2314	BH-A0DQ	LumA
	17.3834	20.6669	BH-A0B1	LumA
	16.8599	21.4462	GI-A2C8	LumA
	17.3557	22.4734	BH-A0BO	LumA
	16.6453	21.8959	BH-A0BQ	LumA
	17.3249	22.71	A2-A0CV	LumA
	17.3037	19.3957	E2-A10B	LumA
	17.3436	22.0905	BH-A0HK	LumA
	17.2901	19.4068	B6-A0RQ	LumA
	16.9755	21.335	BH-A1EW	LumA
	17.251	21.8592	BH-A18F	LumA
	17.2235	21.4443	BH-A0H3	LumA
	17.1924	18.5627	B6-A0X0	LumA
	17.1674	18.8499	A8-A07F	LumA
	16.0263	20.7645	BH-A0H7	LumA
	17.1468	20.9146	AO-A0J9	LumA
	17.1365	22.8504	A2-A0ES	LumA
	17.1324	21.1978	B6-A0IH	LumA
	17.129	20.3851	D8-A1XO	LumA
	16.1056	20.5466	BH-A1FR	LumA
	17.1194	18.7488	A8-A099	LumA
	17.1061	20.7522	AR-A24P	LumA
	17.102	21.8297	D8-A3Z5	LumA
	16.6787	21.3744	BH-A0BT	LumA
	17.0919	18.406	A8-A093	LumA
	17.0821	21.096	AR-A1AN	LumA
	17.0847	23.1053	AR-A24W	LumA
	17.0792	18.8269	BH-A0HO	LumA
	17.0652	20.3098	E2-A154	LumA
	16.2201	22.1694	E2-A153	LumA
	17.028	20.5122	OL-A66K	LumA
	17.4263	19.8155	A7-A0DC	LumA
	17.0194	21.7993	D8-A4Z1	LumA
	17.4506	20.8114	BH-A1EU	LumA
	17.0195	20.2704	BH-A1FL	LumA
	17.4468	22.9973	BH-A18M	LumA
	17.0077	20.5623	AR-A2LE	LumA
	16.8894	19.7276	AC-A2FF	LumA
	16.9717	21.9436	AN-A0XL	LumA
	16.972	18.8387	A8-A086	LumA
	16.9509	22.4471	D8-A27I	LumA
	17.4241	21.207	E9-A1N4	LumA
	16.953	18.7088	A7-A0CD	LumA
	16.9177	22.4787	AR-A5QP	LumA
	17.228	22.9295	BH-A1FH	LumA
	16.9232	17.9707	A2-A0ET	LumA
	16.911	23.6016	AR-A2LN	LumA
	16.9002	21.3107	A7-A0CG	LumA
	16.8949	18.6163	B6-A1KI	LumA
	16.8795	22.6298	GM-A4E0	LumA
	16.8561	20.1485	A7-A0DB	LumA
	16.8582	18.2593	E2-A15P	LumA
	16.857	21.865	AC-A2B8	LumA
	16.8478	20.9042	AC-A6IV	LumA
	16.1785	21.8221	BH-A0DK	LumA
	17.8269	22.3683	E2-A15I	LumA
	16.8498	21.1951	AO-A12A	LumA
	16.8521	19.7661	D8-A27K	LumA
	16.8414	17.4802	A8-A07Z	LumA
	16.8262	20.8082	AC-A3QQ	LumA
	16.8015	19.0543	D8-A27P	LumA
	16.1785	21.8221	BH-A0DK	LumA
	15.5099	19.9136	AR-A1AP	LumA
	15.5089	19.4616	A2-A0YF	LumA
	15.4961	19.9484	OL-A5DA	LumA
	15.4928	21.5267	AR-A2LJ	LumA
	15.4942	21.0114	LL-A5YL	LumA
	15.4875	20.1292	D8-A73W	LumA
	15.487	19.7225	C8-A12X	LumA
	15.4842	22.4775	AQ-A0Y5	LumA
	15.476	18.7577	AN-A041	LumA
	15.4676	20.181	BH-A0GZ	LumA
	15.468	20.1037	D8-A1XD	LumA
	15.4681	17.3033	D8-A1XV	LumA
	15.4558	23.2963	LD-A66U	LumA
	15.4599	19.9082	BH-A0HB	LumA
	15.4612	18.8741	E2-A156	LumA
	15.4472	18.1539	E9-A1N3	LumA
	15.4431	21.9788	AN-A03X	LumA
	15.4435	20.9002	A1-A0SJ	LumA
	15.4348	20.9539	AN-A0XS	LumA
	15.4341	18.6127	S3-A6ZG	LumA
	15.4314	20.4469	BH-A0BR	LumA
	15.4339	20.6414	BH-A0E2	LumA
	15.4233	20.4104	A8-A097	LumA
	15.4121	22.9753	AO-A126	LumA
	15.3985	19.5319	AC-A2QI	LumA
	15.4036	21.7253	BH-A0HI	LumA
	15.4048	21.2802	E9-A1NE	LumA
	15.3953	19.4026	E2-A1IE	LumA
	15.4006	17.9328	AR-A0U3	LumA
	15.4001	18.0726	AN-A0FZ	LumA
	16.2201	22.1694	E2-A153	LumA
	15.3897	18.7678	E9-A247	LumA
	15.3767	22.0816	AC-A5XS	LumA
	15.3703	20.7624	BH-A2L8	LumA
	15.3664	22.3769	E2-A1LA	LumA
	15.3727	20.0712	B6-A0RO	LumA
	15.3723	20.5382	E2-A1L9	LumA
	15.3556	20.6501	BH-A18H	LumA
	15.3648	19.0215	E2-A15R	LumA
	15.3518	21.5431	AN-A0XW	LumA
	15.3512	21.4639	GM-A2D9	LumA
	15.3502	20.7052	BH-A18I	LumA
	15.3376	20.102	E2-A576	LumA
	15.3443	20.2644	EW-A6S9	LumA
	15.3079	19.7353	EW-A1PA	LumA
	15.3023	20.7903	A7-A4SA	LumA
	15.2921	19.5567	E2-A1IK	LumA
	15.2359	20.1844	BH-A5J0	LumA
	15.2395	20.6816	E9-A22B	LumA
	15.2275	20.6441	A7-A5ZW	LumA
	15.2321	16.9128	A8-A091	LumA
	15.2302	20.5791	EW-A1PD	LumA
	15.1957	20.4991	PE-A5DC	LumA
	15.198	18.04	UL-AAZ6	LumA
	15.2011	20.077	A2-A0ER	LumA
	15.1887	21.6743	AN-A046	LumA
	15.1823	22.2763	B6-A0RP	LumA
	17.4285	21.1378	A7-A0D9	LumA
	15.1709	21.8977	B6-A401	LumA
	16.8792	22.2299	E2-A1IG	LumA
	15.1483	20.2534	E2-A15H	LumA
	15.1531	20.2078	C8-A1HO	LumA
	16.6573	21.6292	BH-A0DH	LumA
	15.1266	19.5585	E9-A5FK	LumA
	15.1213	19.3009	LL-A5YN	LumA
	15.1228	19.783	LL-A9Q3	LumA
	15.1124	20.7874	C8-A132	LumA
	15.1138	20.8796	B6-A0RI	LumA
	15.0999	20.132	AN-A049	LumA
	15.1043	20.0491	A8-A0A9	LumA
	16.1056	20.5466	BH-A1FR	LumA
	15.0878	20.6899	C8-A26Z	LumA
	15.0715	20.6773	AO-A03V	LumA
	15.0512	19.9596	E2-A106	LumA
	15.0387	20.9644	LL-A7SZ	LumA
	15.0436	20.3709	BH-A0B4	LumA
	15.0207	21.5324	E9-A3X8	LumA
	15.0178	21.0642	B6-A0RG	LumA
	15.013	20.5373	BH-A0GY	LumA
	15.015	17.9188	E9-A245	LumA
	14.9958	18.8775	E2-A572	LumA
	14.9895	20.5592	B6-A408	LumA
	14.9833	21.2781	A7-A4SB	LumA
	14.9563	21.3044	EW-A1IZ	LumA
	16.9375	20.6984	E9-A1RF	LumA
	14.9168	22.5192	A2-A0CR	LumA
	14.9132	19.579	A2-A0YC	LumA
	16.0263	20.7645	BH-A0H7	LumA
	14.9026	18.9175	OL-A5D8	LumA
	14.8739	20.2842	5L-AAT1	LumA
	14.8682	20.102	B6-A0I5	LumA
	14.8698	20.0083	B6-A0IA	LumA
	14.855	21.6512	3C-AALK	LumA
	14.845	17.6749	AN-A0FW	LumA
	14.8182	17.5915	A8-A09K	LumA
	14.8128	20.6734	A2-A04V	LumA
	14.7958	22.5839	EW-A1P3	LumA
	14.8013	18.5592	3C-AAAU	LumA
	14.8015	19.103	AN-A0XP	LumA
	14.7927	20.1247	AR-A1AS	LumA
	14.7699	20.6627	AN-A04A	LumA
	14.7608	18.129	B6-A0X4	LumA
	14.657	23.9832	OL-A66L	LumA
	14.6593	18.4558	E9-A1R2	LumA
	14.6252	20.6947	AC-A3TN	LumA
	16.2811	21.4445	BH-A0HA	LumA
	14.6236	20.9785	AR-A0TW	LumA
	14.5332	20.7094	BH-A1EY	LumA
	15.5006	21.54	BH-A0DZ	LumA
	15.444	19.0452	E2-A15E	LumA
	14.4367	18.1393	A8-A06U	LumA
	14.4341	19.3841	D8-A1JS	LumA
	14.4208	21.7203	AC-A3TM	LumA
	14.4177	19.9495	E2-A14T	LumA
	14.3518	19.7534	AC-A5XU	LumA
	14.3437	20.0927	LL-A740	LumA
	14.9258	20.1707	BH-A1ES	LumA
	14.293	21.3381	V7-A7HQ	LumA
	14.2424	19.9836	D8-A1X9	LumA
	14.2433	18.8489	EW-A1J1	LumA
	14.2077	21.7192	A7-A56D	LumA
	14.1269	20.4386	OL-A66O	LumA
	13.971	18.5353	E2-A105	LumA
	13.8476	18.8257	GM-A2DC	LumA
	13.7925	19.9	WT-AB41	LumA
	13.7906	18.8421	LL-A50Y	LumA
	13.7284	19.7612	E2-A2P6	LumA
	13.6234	19.0809	BH-A0HL	LumA
	13.3108	20.2339	LL-A6FQ	LumA
	17.5775	20.675	BH-A0DD	LumB
	17.1865	21.8424	E9-A1NF	LumB
	16.2998	19.4642	E9-A1R7	LumB
	17.3244	19.8473	E9-A1RB	LumB
	17.6486	21.3239	A7-A13F	LumB
	17.1106	21.696	BH-A204	LumB
	16.8875	21.9767	BH-A0BZ	LumB
	16.9762	21.0829	BH-A18L	LumB
	16.8827	19.7392	E9-A1NA	LumB
	17.0054	22.9218	BH-A1F2	LumB
	17.7081	22.0168	BH-A1FD	LumB
	16.6697	21.9445	E9-A1N6	LumB
	16.3622	21.626	BH-A18U	LumB
	16.2746	21.5449	BH-A1FM	LumB
	16.8142	20.5412	BH-A209	LumB
	17.0522	19.7641	BH-A0C0	LumB
	17.7095	19.1194	E2-A155	LumB
	17.7052	20.1967	AR-A0TV	LumB
	16.3826	21.3168	BH-A1F8	LumB
	16.4686	20.0585	BH-A0AU	LumB
	16.8205	19.666	BH-A0C3	LumB
	17.442	20.306	AR-A24K	LumB
	13.546	19.1194	E2-A15K	LumB
	16.4588	21.0371	BH-A1FJ	LumB
	17.2396	19.2258	AN-A0FY	LumB
	16.0593	21.3492	E2-A1L7	LumB
	17.1074	19.2794	S3-AA17	LumB
	17.1076	19.5903	C8-A1HN	LumB
	17.0526	19.1305	AN-A0FK	LumB
	17.7081	22.0168	BH-A1FD	LumB
	16.6623	21.7988	BH-A1FN	LumB
	16.9185	20.1669	A8-A06X	LumB
	16.863	19.6578	C8-A274	LumB
	16.8529	19.0217	D8-A1XR	LumB
	16.8409	19.5926	A7-A6VX	LumB
	16.8353	20.2653	AR-A24N	LumB
	16.8258	20.0644	BH-A0BD	LumB
	16.8214	18.2838	B6-A0RL	LumB
	16.8104	19.6344	BH-A202	LumB
	15.4931	18.2153	C8-A12M	LumB
	15.4706	19.9368	C8-A12W	LumB
	15.4649	18.294	B6-A0WV	LumB
	15.4503	18.4564	BH-A0HW	LumB
	15.4445	18.9912	AO-A1KS	LumB
	15.3928	22.0248	E9-A22E	LumB
	15.37	18.799	E9-A22D	LumB
	16.9762	21.0829	BH-A18L	LumB
	15.3467	20.0313	A2-A0SW	LumB
	15.3455	17.1382	D8-A1JC	LumB
	16.6697	21.9445	E9-A1N6	LumB
	15.3261	19.8056	D8-A27W	LumB
	15.3231	19.7073	A8-A08P	LumB
	15.3196	19.0012	D8-A1Y3	LumB
	15.3178	18.7389	E9-A5UO	LumB
	15.3125	20.1521	A2-A25C	LumB
	15.305	18.3122	A8-A079	LumB
	15.2998	20.6949	E2-A14W	LumB
	15.295	19.8062	A2-A1FX	LumB
	15.2868	18.9958	C8-A27A	LumB
	16.4686	20.0585	BH-A0AU	LumB
	16.8827	19.7392	E9-A1NA	LumB
	15.2419	19.6822	D8-A27R	LumB
	15.223	21.4465	B6-A0IN	LumB
	15.2149	18.9815	A8-A08F	LumB
	15.2017	20.4115	D8-A1JJ	LumB
	15.2022	19.5779	E9-A226	LumB
	15.1646	18.2683	A8-A08S	LumB
	15.1484	20.5742	AR-A0TQ	LumB
	15.1472	18.1437	E9-A54Y	LumB
	15.1382	18.8573	A8-A07S	LumB
	15.1211	19.1771	D8-A1XS	LumB
	16.3826	21.3168	BH-A1F8	LumB
	15.1013	19.9569	A8-A06R	LumB
	15.0954	21.2253	A2-A25B	LumB
	16.8875	21.9767	BH-A0BZ	LumB
	15.0944	21.934	AO-A0JM	LumB
	15.0946	18.8811	A8-A09R	LumB
	15.0841	20.1174	E2-A14O	LumB
	15.0702	20.8134	E9-A22A	LumB
	15.0732	20.8655	AR-A250	LumB
	15.0654	17.7794	AR-A24R	LumB
	15.0639	22.2383	BH-A42T	LumB
	14.9929	20.3998	AQ-A54O	LumB
	14.9801	20.961	A2-A25E	LumB
	14.9712	19.6766	A2-A0D4	LumB
	14.9509	18.8124	LL-A5YM	LumB
	14.9476	19.4255	AO-A03P	LumB
	14.9404	19.842	E2-A109	LumB
	14.9116	21.7918	C8-A8HQ	LumB
	14.9134	19.4126	Z7-A8R6	LumB
	14.9098	19.6972	E2-A10C	LumB
	14.9084	20.117	A2-A4S3	LumB
	14.9088	19.3303	D8-A1J9	LumB
	14.8976	18.207	E9-A2JS	LumB
	14.8936	19.709	E2-A15T	LumB
	16.0593	21.3492	E2-A1L7	LumB
	14.8635	20.6333	AO-A0JC	LumB
	14.8624	19.5007	E9-A1RE	LumB
	14.8296	19.3586	A2-A0CY	LumB
	14.617	18.8659	E2-A15A	LumB
	14.7754	19.9901	A2-A1FW	LumB
	14.7554	19.4121	LL-A7T0	LumB
	14.7593	17.5246	A8-A09W	LumB
	14.7628	18.3097	D8-A13Y	LumB
	14.7583	20.117	AR-A1AV	LumB
	16.3622	21.626	BH-A18U	LumB
	14.7347	19.3151	E9-A22H	LumB
	14.7153	18.6338	A8-A08G	LumB
	14.7129	18.2516	A8-A09M	LumB
	14.713	21.6352	E9-A1NI	LumB
	14.6723	19.9876	AR-A0TY	LumB
	16.2746	21.5449	BH-A1FM	LumB
	14.617	18.8659	E2-A15A	LumB
	14.4448	20.6648	3C-AALJ	LumB
	14.376	21.1177	AO-A1KQ	LumB
	14.3632	19.4757	AN-A0AJ	LumB
	14.3545	19.299	C8-A1HL	LumB
	14.2928	19.134	AC-A2BM	LumB
	14.2062	19.1428	E9-A1RG	LumB
	14.0293	18.1201	A2-A0YG	LumB
	13.9818	17.6298	E2-A15S	LumB
	13.9718	19.3705	AC-A62V	LumB
	13.9606	18.9958	AR-A0U2	LumB
	13.9508	18.6197	C8-A1HG	LumB
	13.9393	17.2937	A2-A0CW	LumB
	13.9247	17.9406	E9-A54X	LumB
	16.2998	19.4642	E9-A1R7	LumB
	13.7554	19.6538	GM-A2DO	LumB
	13.6662	19.2124	EW-A2FW	LumB
	13.546	19.1194	E2-A15K	LumB
	13.5144	17.0554	A8-A06Z	LumB
	13.4389	18.2038	AN-A0AK	LumB
	13.2962	19.4828	E2-A56Z	LumB
	13.2776	18.1464	C8-A12U	LumB
	13.0652	18.9218	AN-A0XR	LumB
	13.0204	17.8407	BH-A0W3	LumB
	13.546	19.1194	E2-A15K	LumB

## Sheet: Supp Fig. 15f
Supp Fig. 15f	KANK1	CYR61	Patient ID	Subtype		Pearson correlation coefficient analysis
	17.4285	21.1378	A7-A0D9	LumA		r=0.3254
	17.7823	21.1305	BH-A0B8	LumA		p<0.0001
	17.7303	19.8618	E9-A1RC	LumA
	17.4934	21.9263	BH-A0B5	LumA
	17.6506	21.3705	E9-A1RI	LumA
	19.1158	21.1939	AC-A8OP	LumA
	18.3539	20.7743	A7-A13G	LumA
	17.4522	19.3137	E9-A1RD	LumA
	17.7286	22.5941	E9-A1NG	LumA
	16.9375	20.6984	E9-A1RF	LumA
	17.8269	22.3683	E2-A15I	LumA
	17.1245	21.0653	BH-A0H9	LumA
	17.4263	19.8155	A7-A0DC	LumA
	16.8792	22.2299	E2-A1IG	LumA
	16.8561	20.1485	A7-A0DB	LumA
	17.5414	21.811	A7-A0CH	LumA
	17.3862	21.8702	BH-A0AY	LumA
	16.6573	21.6292	BH-A0DH	LumA
	17.1436	21.3378	BH-A18N	LumA
	17.3173	20.7732	AC-A2FB	LumA
	16.9461	21.8176	E2-A1BC	LumA
	17.0116	21.7385	BH-A18S	LumA
	17.3012	21.9675	BH-A18J	LumA
	17.2636	21.606	BH-A1EO	LumA
	17.0531	21.9966	BH-A0DP	LumA
	17.2466	22.1375	E2-A15M	LumA
	16.9887	20.6059	BH-A0BC	LumA
	17.9524	20.4542	AN-A0XT	LumA
	16.2811	21.4445	BH-A0HA	LumA
	17.2325	21.7836	BH-A0BA	LumA
	16.8262	21.5219	BH-A0H5	LumA
	17.4241	21.207	E9-A1N4	LumA
	17.4468	22.9973	BH-A18M	LumA
	17.2983	22.0343	BH-A0DO	LumA
	17.4506	20.8114	BH-A1EU	LumA
	16.9033	20.3872	BH-A18K	LumA
	17.1901	21.8873	BH-A0BM	LumA
	16.9112	21.5727	BH-A1FG	LumA
	17.7958	21.1889	BH-A0BS	LumA
	16.7489	21.7204	BH-A0BV	LumA
	17.2789	22.335	BH-A0DV	LumA
	16.6254	21.5656	BH-A1ET	LumA
	16.8803	20.9594	BH-A0E1	LumA
	17.1296	21.5872	BH-A0BJ	LumA
	16.8648	20.8402	BH-A0DG	LumA
	18.3539	20.7743	A7-A13G	LumA
	17.5863	20.1199	A2-A4S2	LumA
	17.572	22.135	BH-A0EA	LumA
	16.6348	21.0917	E9-A1N5	LumA
	16.5321	21.34	BH-A0AZ	LumA
	17.228	22.9295	BH-A1FH	LumA
	17.1264	22.5724	BH-A1FB	LumA
	16.6835	23.4439	BH-A1FE	LumA
	17.4598	22.7656	A2-A1G0	LumA
	17.4296	22.2797	XX-A89A	LumA
	17.4263	19.8155	A7-A0DC	LumA
	16.9476	21.3176	BH-A0DT	LumA
	17.4085	18.1695	A8-A06Y	LumA
	17.3436	22.0905	BH-A0HK	LumA
	17.4006	20.7005	E2-A1IL	LumA
	16.5456	20.2314	BH-A0DQ	LumA
	17.3834	20.6669	BH-A0B1	LumA
	16.8599	21.4462	GI-A2C8	LumA
	17.3557	22.4734	BH-A0BO	LumA
	16.6453	21.8959	BH-A0BQ	LumA
	17.3249	22.71	A2-A0CV	LumA
	17.3037	19.3957	E2-A10B	LumA
	17.3436	22.0905	BH-A0HK	LumA
	17.2901	19.4068	B6-A0RQ	LumA
	16.9755	21.335	BH-A1EW	LumA
	17.251	21.8592	BH-A18F	LumA
	17.2235	21.4443	BH-A0H3	LumA
	17.1924	18.5627	B6-A0X0	LumA
	17.1674	18.8499	A8-A07F	LumA
	16.0263	20.7645	BH-A0H7	LumA
	17.1468	20.9146	AO-A0J9	LumA
	17.1365	22.8504	A2-A0ES	LumA
	17.1324	21.1978	B6-A0IH	LumA
	17.129	20.3851	D8-A1XO	LumA
	16.1056	20.5466	BH-A1FR	LumA
	17.1194	18.7488	A8-A099	LumA
	17.1061	20.7522	AR-A24P	LumA
	17.102	21.8297	D8-A3Z5	LumA
	16.6787	21.3744	BH-A0BT	LumA
	17.0919	18.406	A8-A093	LumA
	17.0821	21.096	AR-A1AN	LumA
	17.0847	23.1053	AR-A24W	LumA
	17.0792	18.8269	BH-A0HO	LumA
	17.0652	20.3098	E2-A154	LumA
	16.2201	22.1694	E2-A153	LumA
	17.028	20.5122	OL-A66K	LumA
	17.4263	19.8155	A7-A0DC	LumA
	17.0194	21.7993	D8-A4Z1	LumA
	17.4506	20.8114	BH-A1EU	LumA
	17.0195	20.2704	BH-A1FL	LumA
	17.4468	22.9973	BH-A18M	LumA
	17.0077	20.5623	AR-A2LE	LumA
	16.8894	19.7276	AC-A2FF	LumA
	16.9717	21.9436	AN-A0XL	LumA
	16.972	18.8387	A8-A086	LumA
	16.9509	22.4471	D8-A27I	LumA
	17.4241	21.207	E9-A1N4	LumA
	16.953	18.7088	A7-A0CD	LumA
	16.9177	22.4787	AR-A5QP	LumA
	17.228	22.9295	BH-A1FH	LumA
	16.9232	17.9707	A2-A0ET	LumA
	16.911	23.6016	AR-A2LN	LumA
	16.9002	21.3107	A7-A0CG	LumA
	16.8949	18.6163	B6-A1KI	LumA
	16.8795	22.6298	GM-A4E0	LumA
	16.8561	20.1485	A7-A0DB	LumA
	16.8582	18.2593	E2-A15P	LumA
	16.857	21.865	AC-A2B8	LumA
	16.8478	20.9042	AC-A6IV	LumA
	16.1785	21.8221	BH-A0DK	LumA
	17.8269	22.3683	E2-A15I	LumA
	16.8498	21.1951	AO-A12A	LumA
	16.8521	19.7661	D8-A27K	LumA
	16.8414	17.4802	A8-A07Z	LumA
	16.8262	20.8082	AC-A3QQ	LumA
	16.8015	19.0543	D8-A27P	LumA
	16.1785	21.8221	BH-A0DK	LumA
	15.5099	19.9136	AR-A1AP	LumA
	15.5089	19.4616	A2-A0YF	LumA
	15.4961	19.9484	OL-A5DA	LumA
	15.4928	21.5267	AR-A2LJ	LumA
	15.4942	21.0114	LL-A5YL	LumA
	15.4875	20.1292	D8-A73W	LumA
	15.487	19.7225	C8-A12X	LumA
	15.4842	22.4775	AQ-A0Y5	LumA
	15.476	18.7577	AN-A041	LumA
	15.4676	20.181	BH-A0GZ	LumA
	15.468	20.1037	D8-A1XD	LumA
	15.4681	17.3033	D8-A1XV	LumA
	15.4558	23.2963	LD-A66U	LumA
	15.4599	19.9082	BH-A0HB	LumA
	15.4612	18.8741	E2-A156	LumA
	15.4472	18.1539	E9-A1N3	LumA
	15.4431	21.9788	AN-A03X	LumA
	15.4435	20.9002	A1-A0SJ	LumA
	15.4348	20.9539	AN-A0XS	LumA
	15.4341	18.6127	S3-A6ZG	LumA
	15.4314	20.4469	BH-A0BR	LumA
	15.4339	20.6414	BH-A0E2	LumA
	15.4233	20.4104	A8-A097	LumA
	15.4121	22.9753	AO-A126	LumA
	15.3985	19.5319	AC-A2QI	LumA
	15.4036	21.7253	BH-A0HI	LumA
	15.4048	21.2802	E9-A1NE	LumA
	15.3953	19.4026	E2-A1IE	LumA
	15.4006	17.9328	AR-A0U3	LumA
	15.4001	18.0726	AN-A0FZ	LumA
	16.2201	22.1694	E2-A153	LumA
	15.3897	18.7678	E9-A247	LumA
	15.3767	22.0816	AC-A5XS	LumA
	15.3703	20.7624	BH-A2L8	LumA
	15.3664	22.3769	E2-A1LA	LumA
	15.3727	20.0712	B6-A0RO	LumA
	15.3723	20.5382	E2-A1L9	LumA
	15.3556	20.6501	BH-A18H	LumA
	15.3648	19.0215	E2-A15R	LumA
	15.3518	21.5431	AN-A0XW	LumA
	15.3512	21.4639	GM-A2D9	LumA
	15.3502	20.7052	BH-A18I	LumA
	15.3376	20.102	E2-A576	LumA
	15.3443	20.2644	EW-A6S9	LumA
	15.3079	19.7353	EW-A1PA	LumA
	15.3023	20.7903	A7-A4SA	LumA
	15.2921	19.5567	E2-A1IK	LumA
	15.2359	20.1844	BH-A5J0	LumA
	15.2395	20.6816	E9-A22B	LumA
	15.2275	20.6441	A7-A5ZW	LumA
	15.2321	16.9128	A8-A091	LumA
	15.2302	20.5791	EW-A1PD	LumA
	15.1957	20.4991	PE-A5DC	LumA
	15.198	18.04	UL-AAZ6	LumA
	15.2011	20.077	A2-A0ER	LumA
	15.1887	21.6743	AN-A046	LumA
	15.1823	22.2763	B6-A0RP	LumA
	17.4285	21.1378	A7-A0D9	LumA
	15.1709	21.8977	B6-A401	LumA
	16.8792	22.2299	E2-A1IG	LumA
	15.1483	20.2534	E2-A15H	LumA
	15.1531	20.2078	C8-A1HO	LumA
	16.6573	21.6292	BH-A0DH	LumA
	15.1266	19.5585	E9-A5FK	LumA
	15.1213	19.3009	LL-A5YN	LumA
	15.1228	19.783	LL-A9Q3	LumA
	15.1124	20.7874	C8-A132	LumA
	15.1138	20.8796	B6-A0RI	LumA
	15.0999	20.132	AN-A049	LumA
	15.1043	20.0491	A8-A0A9	LumA
	16.1056	20.5466	BH-A1FR	LumA
	15.0878	20.6899	C8-A26Z	LumA
	15.0715	20.6773	AO-A03V	LumA
	15.0512	19.9596	E2-A106	LumA
	15.0387	20.9644	LL-A7SZ	LumA
	15.0436	20.3709	BH-A0B4	LumA
	15.0207	21.5324	E9-A3X8	LumA
	15.0178	21.0642	B6-A0RG	LumA
	15.013	20.5373	BH-A0GY	LumA
	15.015	17.9188	E9-A245	LumA
	14.9958	18.8775	E2-A572	LumA
	14.9895	20.5592	B6-A408	LumA
	14.9833	21.2781	A7-A4SB	LumA
	14.9563	21.3044	EW-A1IZ	LumA
	16.9375	20.6984	E9-A1RF	LumA
	14.9168	22.5192	A2-A0CR	LumA
	14.9132	19.579	A2-A0YC	LumA
	16.0263	20.7645	BH-A0H7	LumA
	14.9026	18.9175	OL-A5D8	LumA
	14.8739	20.2842	5L-AAT1	LumA
	14.8682	20.102	B6-A0I5	LumA
	14.8698	20.0083	B6-A0IA	LumA
	14.855	21.6512	3C-AALK	LumA
	14.845	17.6749	AN-A0FW	LumA
	14.8182	17.5915	A8-A09K	LumA
	14.8128	20.6734	A2-A04V	LumA
	14.7958	22.5839	EW-A1P3	LumA
	14.8013	18.5592	3C-AAAU	LumA
	14.8015	19.103	AN-A0XP	LumA
	14.7927	20.1247	AR-A1AS	LumA
	14.7699	20.6627	AN-A04A	LumA
	14.7608	18.129	B6-A0X4	LumA
	14.657	23.9832	OL-A66L	LumA
	14.6593	18.4558	E9-A1R2	LumA
	14.6252	20.6947	AC-A3TN	LumA
	16.2811	21.4445	BH-A0HA	LumA
	14.6236	20.9785	AR-A0TW	LumA
	14.5332	20.7094	BH-A1EY	LumA
	15.5006	21.54	BH-A0DZ	LumA
	15.444	19.0452	E2-A15E	LumA
	14.4367	18.1393	A8-A06U	LumA
	14.4341	19.3841	D8-A1JS	LumA
	14.4208	21.7203	AC-A3TM	LumA
	14.4177	19.9495	E2-A14T	LumA
	14.3518	19.7534	AC-A5XU	LumA
	14.3437	20.0927	LL-A740	LumA
	14.9258	20.1707	BH-A1ES	LumA
	14.293	21.3381	V7-A7HQ	LumA
	14.2424	19.9836	D8-A1X9	LumA
	14.2433	18.8489	EW-A1J1	LumA
	14.2077	21.7192	A7-A56D	LumA
	14.1269	20.4386	OL-A66O	LumA
	13.971	18.5353	E2-A105	LumA
	13.8476	18.8257	GM-A2DC	LumA
	13.7925	19.9	WT-AB41	LumA
	13.7906	18.8421	LL-A50Y	LumA
	13.7284	19.7612	E2-A2P6	LumA
	13.6234	19.0809	BH-A0HL	LumA
	13.3108	20.2339	LL-A6FQ	LumA

## Sheet: Supp Fig. 15g
Supp Fig. 15g	KANK1	CYR61	Patient ID	Subtype		Pearson correlation coefficient analysis
	17.5775	20.675	BH-A0DD	LumB		r=0.4443
	17.1865	21.8424	E9-A1NF	LumB		p<0.0001
	16.2998	19.4642	E9-A1R7	LumB
	17.3244	19.8473	E9-A1RB	LumB
	17.6486	21.3239	A7-A13F	LumB
	17.1106	21.696	BH-A204	LumB
	16.8875	21.9767	BH-A0BZ	LumB
	16.9762	21.0829	BH-A18L	LumB
	16.8827	19.7392	E9-A1NA	LumB
	17.0054	22.9218	BH-A1F2	LumB
	17.7081	22.0168	BH-A1FD	LumB
	16.6697	21.9445	E9-A1N6	LumB
	16.3622	21.626	BH-A18U	LumB
	16.2746	21.5449	BH-A1FM	LumB
	16.8142	20.5412	BH-A209	LumB
	17.0522	19.7641	BH-A0C0	LumB
	17.7095	19.1194	E2-A155	LumB
	17.7052	20.1967	AR-A0TV	LumB
	16.3826	21.3168	BH-A1F8	LumB
	16.4686	20.0585	BH-A0AU	LumB
	16.8205	19.666	BH-A0C3	LumB
	17.442	20.306	AR-A24K	LumB
	13.546	19.1194	E2-A15K	LumB
	16.4588	21.0371	BH-A1FJ	LumB
	17.2396	19.2258	AN-A0FY	LumB
	16.0593	21.3492	E2-A1L7	LumB
	17.1074	19.2794	S3-AA17	LumB
	17.1076	19.5903	C8-A1HN	LumB
	17.0526	19.1305	AN-A0FK	LumB
	17.7081	22.0168	BH-A1FD	LumB
	16.6623	21.7988	BH-A1FN	LumB
	16.9185	20.1669	A8-A06X	LumB
	16.863	19.6578	C8-A274	LumB
	16.8529	19.0217	D8-A1XR	LumB
	16.8409	19.5926	A7-A6VX	LumB
	16.8353	20.2653	AR-A24N	LumB
	16.8258	20.0644	BH-A0BD	LumB
	16.8214	18.2838	B6-A0RL	LumB
	16.8104	19.6344	BH-A202	LumB
	15.4931	18.2153	C8-A12M	LumB
	15.4706	19.9368	C8-A12W	LumB
	15.4649	18.294	B6-A0WV	LumB
	15.4503	18.4564	BH-A0HW	LumB
	15.4445	18.9912	AO-A1KS	LumB
	15.3928	22.0248	E9-A22E	LumB
	15.37	18.799	E9-A22D	LumB
	16.9762	21.0829	BH-A18L	LumB
	15.3467	20.0313	A2-A0SW	LumB
	15.3455	17.1382	D8-A1JC	LumB
	16.6697	21.9445	E9-A1N6	LumB
	15.3261	19.8056	D8-A27W	LumB
	15.3231	19.7073	A8-A08P	LumB
	15.3196	19.0012	D8-A1Y3	LumB
	15.3178	18.7389	E9-A5UO	LumB
	15.3125	20.1521	A2-A25C	LumB
	15.305	18.3122	A8-A079	LumB
	15.2998	20.6949	E2-A14W	LumB
	15.295	19.8062	A2-A1FX	LumB
	15.2868	18.9958	C8-A27A	LumB
	16.4686	20.0585	BH-A0AU	LumB
	16.8827	19.7392	E9-A1NA	LumB
	15.2419	19.6822	D8-A27R	LumB
	15.223	21.4465	B6-A0IN	LumB
	15.2149	18.9815	A8-A08F	LumB
	15.2017	20.4115	D8-A1JJ	LumB
	15.2022	19.5779	E9-A226	LumB
	15.1646	18.2683	A8-A08S	LumB
	15.1484	20.5742	AR-A0TQ	LumB
	15.1472	18.1437	E9-A54Y	LumB
	15.1382	18.8573	A8-A07S	LumB
	15.1211	19.1771	D8-A1XS	LumB
	16.3826	21.3168	BH-A1F8	LumB
	15.1013	19.9569	A8-A06R	LumB
	15.0954	21.2253	A2-A25B	LumB
	16.8875	21.9767	BH-A0BZ	LumB
	15.0944	21.934	AO-A0JM	LumB
	15.0946	18.8811	A8-A09R	LumB
	15.0841	20.1174	E2-A14O	LumB
	15.0702	20.8134	E9-A22A	LumB
	15.0732	20.8655	AR-A250	LumB
	15.0654	17.7794	AR-A24R	LumB
	15.0639	22.2383	BH-A42T	LumB
	14.9929	20.3998	AQ-A54O	LumB
	14.9801	20.961	A2-A25E	LumB
	14.9712	19.6766	A2-A0D4	LumB
	14.9509	18.8124	LL-A5YM	LumB
	14.9476	19.4255	AO-A03P	LumB
	14.9404	19.842	E2-A109	LumB
	14.9116	21.7918	C8-A8HQ	LumB
	14.9134	19.4126	Z7-A8R6	LumB
	14.9098	19.6972	E2-A10C	LumB
	14.9084	20.117	A2-A4S3	LumB
	14.9088	19.3303	D8-A1J9	LumB
	14.8976	18.207	E9-A2JS	LumB
	14.8936	19.709	E2-A15T	LumB
	16.0593	21.3492	E2-A1L7	LumB
	14.8635	20.6333	AO-A0JC	LumB
	14.8624	19.5007	E9-A1RE	LumB
	14.8296	19.3586	A2-A0CY	LumB
	14.617	18.8659	E2-A15A	LumB
	14.7754	19.9901	A2-A1FW	LumB
	14.7554	19.4121	LL-A7T0	LumB
	14.7593	17.5246	A8-A09W	LumB
	14.7628	18.3097	D8-A13Y	LumB
	14.7583	20.117	AR-A1AV	LumB
	16.3622	21.626	BH-A18U	LumB
	14.7347	19.3151	E9-A22H	LumB
	14.7153	18.6338	A8-A08G	LumB
	14.7129	18.2516	A8-A09M	LumB
	14.713	21.6352	E9-A1NI	LumB
	14.6723	19.9876	AR-A0TY	LumB
	16.2746	21.5449	BH-A1FM	LumB
	14.617	18.8659	E2-A15A	LumB
	14.4448	20.6648	3C-AALJ	LumB
	14.376	21.1177	AO-A1KQ	LumB
	14.3632	19.4757	AN-A0AJ	LumB
	14.3545	19.299	C8-A1HL	LumB
	14.2928	19.134	AC-A2BM	LumB
	14.2062	19.1428	E9-A1RG	LumB
	14.0293	18.1201	A2-A0YG	LumB
	13.9818	17.6298	E2-A15S	LumB
	13.9718	19.3705	AC-A62V	LumB
	13.9606	18.9958	AR-A0U2	LumB
	13.9508	18.6197	C8-A1HG	LumB
	13.9393	17.2937	A2-A0CW	LumB
	13.9247	17.9406	E9-A54X	LumB
	16.2998	19.4642	E9-A1R7	LumB
	13.7554	19.6538	GM-A2DO	LumB
	13.6662	19.2124	EW-A2FW	LumB
	13.546	19.1194	E2-A15K	LumB
	13.5144	17.0554	A8-A06Z	LumB
	13.4389	18.2038	AN-A0AK	LumB
	13.2962	19.4828	E2-A56Z	LumB
	13.2776	18.1464	C8-A12U	LumB
	13.0652	18.9218	AN-A0XR	LumB
	13.0204	17.8407	BH-A0W3	LumB
	13.546	19.1194	E2-A15K	LumB

## Sheet: Supp Fig. 15i
Supp Fig. 15i	animal ID	KANK1-WT	KANK1-KO-1	KANK1-KO-2
	1	0.5743	0.1141	0.1562
	2	0.7742	0.1093	0.1942
	3	0.58	0.0691	0.3933
	4	0.442	0.1951	0.0324
			GraphPad Prism, one-way ANOVA with Dunnett's multiple comparisons test
				P value
	KANK1-WT	vs	KANK1-KO-1	***, 0.0007
	KANK1-WT	vs	KANK1-KO-2	**, 0.0022

## Sheet: Supp Fig. 15k
Supp Fig. 15k	Animal ID	Image ID	KANK1-WT	KANK1-KO
	1	1	25.5521	9.15663
	1	2	30.7479	12.6404
	1	3	25.2055	9.1922
	1	4	21.6802	9.52381
	2	1	52.439	4.10959
	2	2	64.918	4.07125
	2	3	51.5418	5.35714
	2	4	46.371	4.87805
	3	1		6.70927
	3	2		4.54545
	3	3		5.32544
	3	4		5.34591
					P value
		GraphPad Prism, Unpaired student t test (two-tailed)			****, <0.0001
